# Supplementary material for: Optimization of nutritional strategies using a mechanistic computational model in prediabetes: Application to the J-DOIT1 study data
Source: PLoS One. 2023 Nov 30;18(11):e0287069. doi: 10.1371/journal.pone.0287069 (PMC10688723; doi:10.1371/journal.pone.0287069)
Supplement: S1 File — (ZIP) [file pone.0287069.s011.zip › improved_intervention_T1411092.csv]

baseline_carb	baseline_fat	baseline_kcal	baseline_protein	diet_change_percent	hba1c_change	hba1c_percent_change	random_carb_kcal	random_fat_kcal	random_total_kcal	random_protein_kcal	weight_change	weight_percent_change
753.344449112	660.473217272	1789.81766638	376.0	0.308565819799	0.23258734756	0.04706340501	816.223911658	516.798369958	1795.34043194	462.318150323	0.264524508489	0.00393637661441
753.344449112	660.473217272	1789.81766638	376.0	6.35123195681	0.313051618838	0.0633451272436	820.007067656	651.624265886	1903.49313798	431.861804439	2.67616297842	0.0398238538455
753.344449112	660.473217272	1789.81766638	376.0	-0.824718065678	0.0452755770504	0.00916138750515	750.432016692	593.987561492	1775.05671675	430.637138563	0.731234241126	0.0108814619215
753.344449112	660.473217272	1789.81766638	376.0	0.0512464329563	0.500755554108	0.101326498201	892.005416141	565.538588549	1790.73488409	333.190879405	1.58179652832	0.0235386388142
753.344449112	660.473217272	1789.81766638	376.0	0.261742326473	0.169566081557	0.0343112265392	792.194545953	553.098853503	1794.50237678	449.208977327	0.57756296309	0.00859468695074
753.344449112	660.473217272	1789.81766638	376.0	-0.607185987495	0.422959837424	0.0855847505917	876.405571425	525.222398705	1778.95014431	377.322174182	0.772893721604	0.0115013946667
753.344449112	660.473217272	1789.81766638	376.0	9.87059943633	1.18974112058	0.240740817601	933.904846613	746.257091965	1966.48339887	286.321460296	5.36385305117	0.0798192418329
753.344449112	660.473217272	1789.81766638	376.0	4.19249045149	0.0763250090385	0.015444153994	750.608034284	657.714808711	1864.85560115	456.532758152	1.96660910665	0.029265016468
753.344449112	660.473217272	1789.81766638	376.0	-1.60638737591	0.586141999303	0.118604208681	927.476810837	520.130166289	1761.06626134	313.459284213	1.09645262184	0.0163162592536
753.344449112	660.473217272	1789.81766638	376.0	-5.21465384583	0.396330985435	0.080196476211	864.745313317	545.586362162	1696.48487061	286.153195132	0.404307392803	0.00601647905957
753.344449112	660.473217272	1789.81766638	376.0	2.00499499629	-0.301763149658	-0.0610609367985	640.233249801	718.483818316	1825.70342104	466.986352921	1.78281851264	0.0265300373904
753.344449112	660.473217272	1789.81766638	376.0	2.74581310008	0.538762049785	0.109017007241	908.994739773	540.531817531	1838.96271434	389.436157031	1.65272834853	0.0245941718531
753.344449112	660.473217272	1789.81766638	376.0	11.7336659216	0.634691751064	0.128428116363	883.231140332	713.548988007	1999.82889196	403.048763625	4.73861035126	0.070515034989
753.344449112	660.473217272	1789.81766638	376.0	-0.130749249392	-0.210355164699	-0.0425647844392	667.795960811	693.977412297	1787.47749322	425.704120112	1.48105746141	0.0220395455567
753.344449112	660.473217272	1789.81766638	376.0	-11.5598014494	-0.403871637762	-0.0817223063055	621.957473445	660.417087916	1582.91829784	300.543736482	-0.369595170106	-0.00549992812658
753.344449112	660.473217272	1789.81766638	376.0	1.87392303916	0.0634158263455	0.0128320166624	754.026419796	599.858308281	1823.35747199	469.472743917	1.05688408003	0.0157274416671
753.344449112	660.473217272	1789.81766638	376.0	-4.87837794925	-0.52893612391	-0.107028758379	583.872483802	706.223262551	1702.50359602	412.407849663	0.764768311192	0.0113804808213
753.344449112	660.473217272	1789.81766638	376.0	-14.1906076792	-0.5442230649	-0.110122028511	587.72265533	598.849600724	1535.83166317	349.259407121	-1.25556452108	-0.0186839958494
753.344449112	660.473217272	1789.81766638	376.0	-9.82041124488	-0.0293950876532	-0.00594801449882	740.307653364	506.884379785	1614.05021101	366.858177862	-1.22771489938	-0.0182695669551
753.344449112	660.473217272	1789.81766638	376.0	-15.4955604142	-0.240340207176	-0.0486321746613	677.358270043	509.718597026	1512.47538859	325.398521517	-2.06000775807	-0.0306548773522
753.344449112	660.473217272	1789.81766638	376.0	-11.8725699533	-0.34223618972	-0.0692505442574	640.980231576	626.901469985	1577.32031191	309.438610346	-0.646149897711	-0.0096153258588
753.344449112	660.473217272	1789.81766638	376.0	6.16473373994	0.800619559113	0.162003148343	932.349334609	631.348974284	1900.15515995	336.456851054	3.89594754459	0.0579754098897
753.344449112	660.473217272	1789.81766638	376.0	-0.0203301815083	0.136564705852	0.0276334896504	783.396278331	541.393557214	1789.4537932	464.663957659	0.342141857547	0.00509139668968
753.344449112	660.473217272	1789.81766638	376.0	-3.44293786764	-0.00237242088006	-0.000480052788357	742.183559816	546.316601507	1728.19535619	439.695194863	-0.126811121708	-0.0018870702635
753.344449112	660.473217272	1789.81766638	376.0	7.09191732463	0.179450727895	0.0363113573239	764.926569081	765.563887606	1916.75005555	386.259598858	3.63565997361	0.0541020829406
753.344449112	660.473217272	1789.81766638	376.0	-1.66391322482	-0.139202708576	-0.0281672821885	696.670082205	596.751651349	1760.03665353	466.61491998	0.388269132376	0.00577781446988
753.344449112	660.473217272	1789.81766638	376.0	-9.26418708994	-0.554933093826	-0.112289173174	578.815376966	701.13567079	1624.0056092	344.054561446	0.198323351116	0.00295124034399
753.344449112	660.473217272	1789.81766638	376.0	7.83978351233	0.424258464274	0.0858475241347	830.557416573	743.83158628	1930.13549669	355.746493841	4.09479290957	0.0609344182971
753.344449112	660.473217272	1789.81766638	376.0	9.63225893079	0.357453366336	0.0723296977613	818.773254103	725.088709484	1962.2175384	418.355574813	3.91332860095	0.0582340565618
753.344449112	660.473217272	1789.81766638	376.0	5.5580153205	0.410340705216	0.0830313041716	840.590241961	684.524187024	1889.29600649	364.181577506	3.26840882758	0.0486370361247
753.344449112	660.473217272	1789.81766638	376.0	0.545335108854	0.643295595312	0.130169080395	921.941943528	582.17280117	1799.5781705	295.463425805	2.31294733287	0.0344188591201
753.344449112	660.473217272	1789.81766638	376.0	14.5590740308	0.8074828937	0.163391925071	929.906528728	659.405633487	2050.39854545	461.086383235	4.93755424694	0.0734755096271
753.344449112	660.473217272	1789.81766638	376.0	4.65915710959	0.719011198021	0.145489922708	911.625437191	649.720530386	1873.20808344	311.86211586	3.6713835888	0.0546336843571
753.344449112	660.473217272	1789.81766638	376.0	-0.641118948198	-0.150578376847	-0.0304691171281	677.842747891	762.42659512	1778.34280619	338.073463176	2.16998166716	0.0322913938565
753.344449112	660.473217272	1789.81766638	376.0	2.62446321415	-0.156359718163	-0.0316389555166	681.80549436	691.051810177	1836.79077264	463.933468101	1.768033965	0.026310029241
753.344449112	660.473217272	1789.81766638	376.0	1.0723324794	-0.321415677213	-0.0650375712694	632.395589994	758.507230627	1809.01046254	418.107641922	2.08098490161	0.0309670372263
753.344449112	660.473217272	1789.81766638	376.0	0.863687272591	-0.429560129284	-0.0869203013525	602.346698108	786.407496063	1805.27609377	416.5218996	2.17956909066	0.0324340638491
753.344449112	660.473217272	1789.81766638	376.0	17.7958395242	0.672619205298	0.136102631586	868.727780692	802.786817332	2108.33074607	436.816148046	5.93645388298	0.0883400875443
753.344449112	660.473217272	1789.81766638	376.0	7.14423718373	0.185734242556	0.0375828090967	772.720589664	723.124258074	1917.68648563	421.841637889	3.22598995935	0.0480058029665
753.344449112	660.473217272	1789.81766638	376.0	0.0684284237783	-0.143087931063	-0.0289534461884	690.441696097	646.676197845	1791.0424104	453.92451646	1.08762343117	0.0161848724877
753.344449112	660.473217272	1789.81766638	376.0	10.8551680352	0.21694253503	0.0438977205645	773.319601911	773.016184028	1984.10538159	437.769595656	4.1219006898	0.0613378078839
753.344449112	660.473217272	1789.81766638	376.0	-4.27159333318	0.177837045798	0.0359848332249	789.660571888	604.156779751	1713.36393427	319.546582632	0.723485028227	0.0107661462534
753.344449112	660.473217272	1789.81766638	376.0	2.45048633954	0.520263242707	0.10527382491	863.00829772	683.927814858	1833.6769038	286.740791223	3.18799574951	0.0474404129391
753.344449112	660.473217272	1789.81766638	376.0	-0.518712686782	0.158394060536	0.0320505990563	768.78787272	703.682462668	1780.53365508	308.06331969	2.16750291493	0.0322545076626
753.344449112	660.473217272	1789.81766638	376.0	-0.483056577506	0.400888232329	0.0811186224867	869.388428922	524.85680511	1781.17183442	386.926600389	0.719337164307	0.0107044220879
753.344449112	660.473217272	1789.81766638	376.0	4.68788265489	0.00480932482487	0.000973153546109	720.255815588	746.680266299	1873.72221832	406.786136434	2.84816858228	0.0423834610458
753.344449112	660.473217272	1789.81766638	376.0	11.4025051704	0.216329884504	0.043773752429	773.24979146	771.499892678	1993.90171834	449.152034197	4.14799130497	0.0617260610859
753.344449112	660.473217272	1789.81766638	376.0	1.93352987117	0.376112624156	0.0761053468547	862.374051863	512.341483616	1824.4243256	449.708790124	0.695072393761	0.0103433391929
753.344449112	660.473217272	1789.81766638	376.0	-0.960875614998	-0.233343774918	-0.0472164659892	653.269288576	791.55259812	1772.61974487	327.797858179	2.25937216395	0.0336216095826
753.344449112	660.473217272	1789.81766638	376.0	6.38273403276	0.908306490909	0.183793300467	937.309493216	645.700782616	1904.0569677	321.046691869	4.22023919481	0.0628011784942
753.344449112	660.473217272	1789.81766638	376.0	19.4334079028	1.12189379342	0.227012099034	937.960948142	768.738292167	2137.64023421	430.940993901	6.49513724895	0.0966538281093
753.344449112	660.473217272	1789.81766638	376.0	6.87605925065	0.64364349908	0.130239477758	892.995158594	676.517026849	1912.8865896	343.37440416	3.97166821689	0.0591022056085
753.344449112	660.473217272	1789.81766638	376.0	4.80990206201	0.950604365279	0.19235215809	937.987688787	644.690075628	1875.90614323	293.228378811	4.05900977627	0.0604019311945
753.344449112	660.473217272	1789.81766638	376.0	0.13353550598	0.11598094869	0.02346842345	773.346687755	574.846450257	1792.20770846	444.014570449	0.721669245056	0.0107391256705
753.344449112	660.473217272	1789.81766638	376.0	7.53002567767	0.0867769742045	0.0175590801709	741.285315208	752.575504642	1924.59139625	430.730576396	3.3328713191	0.0495962993914
753.344449112	660.473217272	1789.81766638	376.0	-6.33679360994	-0.0131356017978	-0.00265795260984	744.086369013	507.857397006	1676.40061487	424.456848852	-0.831180442828	-0.0123687565897
753.344449112	660.473217272	1789.81766638	376.0	15.5144394787	0.604451024066	0.122308989087	854.184187878	810.267057457	2067.49784501	403.046599678	5.66211361844	0.0842576431316
753.344449112	660.473217272	1789.81766638	376.0	6.77469677616	0.644986611843	0.130511252902	894.193491991	673.53971443	1911.07238613	343.339179707	3.93906664605	0.0586170631853
753.344449112	660.473217272	1789.81766638	376.0	-3.65984280624	-0.4573797751	-0.0925495295629	602.132147052	705.786528823	1724.31315328	416.394477402	0.95529243293	0.0142156612043
753.344449112	660.473217272	1789.81766638	376.0	0.0253960656096	0.552667522021	0.111830741	909.255097013	554.931273583	1790.27220965	326.085839057	1.61549171456	0.0240400552762
753.344449112	660.473217272	1789.81766638	376.0	1.72428038778	-0.0833669647775	-0.0168690742164	705.726931723	656.901147614	1820.67914138	458.051062046	1.43918996884	0.0214165173935
753.344449112	660.473217272	1789.81766638	376.0	5.01114326779	0.601647947981	0.121741794411	909.682416197	602.023610716	1879.50799388	367.801966966	2.89247900321	0.0430428423097
753.344449112	660.473217272	1789.81766638	376.0	-10.8148153706	-0.551745040919	-0.111644079506	583.509017913	638.797149328	1596.25219029	373.946023054	-0.509543700777	-0.00758249554727
753.344449112	660.473217272	1789.81766638	376.0	-1.696089481	0.444883825181	0.0900210087376	874.068247766	572.205447236	1759.46075722	313.187062214	1.29262102517	0.0192354319222
753.344449112	660.473217272	1789.81766638	376.0	-2.46281774391	-0.0745522843382	-0.0150854480652	706.476595977	689.720303758	1745.73771931	349.540819577	1.39874492707	0.0208146566528
753.344449112	660.473217272	1789.81766638	376.0	17.5459450965	0.7994569795	0.161767903581	894.834459459	772.253551255	2103.85809146	436.770080742	5.95083270486	0.0885540581081
753.344449112	660.473217272	1789.81766638	376.0	-17.0089829903	-0.390260005464	-0.0789680302436	634.974090553	501.230850956	1485.38788395	349.182942442	-2.33903627094	-0.0348070873652
753.344449112	660.473217272	1789.81766638	376.0	-2.88101584768	-0.386012157714	-0.078108490027	611.787934382	821.897987971	1738.25273577	304.566813418	2.06379158626	0.0307111843193
753.344449112	660.473217272	1789.81766638	376.0	-9.39021406639	-0.401501076689	-0.0812426298439	624.521734269	622.56828809	1621.74995611	374.659933753	-0.386096185701	-0.00574547895388
753.344449112	660.473217272	1789.81766638	376.0	-0.518730207877	-0.495705937557	-0.10030472229	588.680635734	741.804108359	1780.53334148	450.04859739	1.54877303269	0.0230472177484
753.344449112	660.473217272	1789.81766638	376.0	1.62897927999	0.155633251167	0.0314919569339	771.826217745	677.668203147	1818.97342532	369.479004428	2.14766051864	0.0319592339083
753.344449112	660.473217272	1789.81766638	376.0	-3.75649368714	-0.0194299426632	-0.00393159503505	717.886847718	721.678885389	1722.58327874	283.017545628	1.59013865304	0.023662777575
753.344449112	660.473217272	1789.81766638	376.0	15.5044126564	0.955776607615	0.193398746988	915.740420304	758.484342085	2067.31838318	393.093620789	5.9002228114	0.0878009346934
753.344449112	660.473217272	1789.81766638	376.0	0.197983711161	0.526642084763	0.106564565917	901.545707779	556.775909616	1793.36121382	335.039596428	1.57135362767	0.0233832385071
753.344449112	660.473217272	1789.81766638	376.0	-8.23307044056	-0.503745969597	-0.101931600485	592.815504258	686.522182906	1642.46071715	363.123029989	0.241328714046	0.00359120110188
753.344449112	660.473217272	1789.81766638	376.0	2.21432196399	0.591760477362	0.119741092141	907.755160578	595.880786495	1829.44999209	325.814045013	2.49512346709	0.0371298134984
753.344449112	660.473217272	1789.81766638	376.0	-14.4258628595	-0.274055153001	-0.0554543004858	666.507609471	524.951386517	1531.6210244	340.162028408	-1.79603242751	-0.0267266730284
753.344449112	660.473217272	1789.81766638	376.0	2.48226076225	0.151151207694	0.030585027862	779.375652292	606.429010626	1834.24560803	448.440945114	1.37721038415	0.0204942021451
753.344449112	660.473217272	1789.81766638	376.0	4.04308099624	0.12923224848	0.0261497872277	753.707433948	751.446899708	1862.18144432	357.027110665	3.08861123917	0.0459614767733
753.344449112	660.473217272	1789.81766638	376.0	-7.71272796657	-0.00530808016792	-0.00107407530715	744.583583513	531.677458208	1651.77389868	375.512856957	-0.711937718541	-0.0105943112878
753.344449112	660.473217272	1789.81766638	376.0	10.7716089955	0.373447108855	0.0755659872227	819.034257026	744.547142234	1982.60982714	419.028427879	4.2457430815	0.0631807006175
753.344449112	660.473217272	1789.81766638	376.0	6.02148320005	0.709058257848	0.143475972855	898.514808512	683.778588753	1897.59123648	315.297839213	4.06613948724	0.0605080280839
753.344449112	660.473217272	1789.81766638	376.0	-11.1023585982	-0.278388176733	-0.0563310758262	662.233330134	568.478511597	1591.10569081	360.393849078	-0.996111610981	-0.0148230894491
753.344449112	660.473217272	1789.81766638	376.0	13.5972925004	0.480670327577	0.0972623082916	830.975472437	805.395631967	2033.18440971	396.813305303	5.23045950986	0.0778342188967
753.344449112	660.473217272	1789.81766638	376.0	8.55440211866	0.443316782587	0.0897039220127	856.816999332	650.842987321	1942.92586676	435.265880105	3.24709833697	0.0483199157287
753.344449112	660.473217272	1789.81766638	376.0	12.4799127619	0.405487276239	0.0820492262725	814.590352633	804.970695311	2013.18534975	393.624301802	4.97030733404	0.0739629067566
753.344449112	660.473217272	1789.81766638	376.0	1.34562069952	0.0582525251128	0.0117872369714	735.784419829	743.587334958	1813.90182339	334.5300686	2.57615547911	0.0383356470106
753.344449112	660.473217272	1789.81766638	376.0	7.70136722623	0.434061816781	0.087831205338	864.503051167	598.874529991	1927.65809755	464.280516394	2.47739073876	0.0368659336126
753.344449112	660.473217272	1789.81766638	376.0	-10.9863219072	-0.362422968635	-0.0733352830098	640.577084693	524.455450218	1593.182536	428.150001093	-1.43854899554	-0.0214069791003
753.344449112	660.473217272	1789.81766638	376.0	11.4105162884	0.584177465225	0.118206690657	883.27117784	681.863810221	1994.04510274	428.910114678	4.28439167153	0.0637558284453
753.344449112	660.473217272	1789.81766638	376.0	-14.4421585165	-0.564349472169	-0.114194551228	582.553312569	594.561362898	1531.32936185	354.214686381	-1.3265893444	-0.0197409128631
753.344449112	660.473217272	1789.81766638	376.0	6.78533176809	-0.0184361428087	-0.00373050238945	707.101388059	802.959400886	1911.26273309	401.201944147	3.53162981994	0.0525540151776
753.344449112	660.473217272	1789.81766638	376.0	-16.4505139292	-0.51180573844	-0.103562472368	596.592401847	601.080990613	1495.38346187	297.710069409	-1.5756229406	-0.0234467699494
753.344449112	660.473217272	1789.81766638	376.0	18.1495535802	0.889303047185	0.17994800631	914.223205086	744.526698875	2114.66158273	455.911678771	5.97973900238	0.088984211345
753.344449112	660.473217272	1789.81766638	376.0	1.44442089037	0.52139124749	0.105502073551	903.173222476	543.587197792	1815.67016666	368.909746389	1.51194465188	0.0224991763673
753.344449112	660.473217272	1789.81766638	376.0	-9.73234604052	-0.100553233905	-0.0203466681313	718.443210594	504.599171736	1615.6264176	392.584035268	-1.3054077521	-0.0194257105967
753.344449112	660.473217272	1789.81766638	376.0	-4.11234868599	-0.0187905644734	-0.0038022186308	722.28125461	689.012149136	1716.2141231	304.920719354	1.26197468432	0.0187793851833
753.344449112	660.473217272	1789.81766638	376.0	4.37970783797	0.208766723726	0.0422433678118	763.897120766	812.001541067	1868.206451	292.307789171	3.73199956997	0.0555357078864
753.344449112	660.473217272	1789.81766638	376.0	6.86889934838	0.51566385869	0.104343152305	863.413319339	693.480134036	1912.75844041	355.864987033	3.78602695371	0.0563396868112
753.344449112	660.473217272	1789.81766638	376.0	-16.2254083045	-0.630533581116	-0.127586722201	565.564000043	584.312402725	1499.41244211	349.53603934	-1.65278547444	-0.0245950219411
753.344449112	660.473217272	1789.81766638	376.0	-17.6269324476	-0.574744836102	-0.116298024302	579.573656581	608.565464096	1474.3277154	286.188594719	-1.72192897774	-0.0256239431211
753.344449112	660.473217272	1789.81766638	376.0	7.13063452355	0.205394105608	0.041560927885	768.331767775	787.503773661	1917.44302281	361.607481375	3.88687898331	0.0578404610611
753.344449112	660.473217272	1789.81766638	376.0	7.12617225675	0.326479179148	0.0660621568491	799.620349619	779.845937033	1917.36315637	337.896869721	4.07850346724	0.0606920158816
753.344449112	660.473217272	1789.81766638	376.0	5.81590993344	0.407767171974	0.0825105568544	839.454540328	686.873895304	1893.91184983	367.583414201	3.31137595063	0.0492764278367
753.344449112	660.473217272	1789.81766638	376.0	-4.58543116669	0.16785859785	0.0339657219446	784.298605435	620.985305316	1707.74680928	302.462898532	0.838253425238	0.0124740093041
753.344449112	660.473217272	1789.81766638	376.0	15.1148680562	0.390574414383	0.0790316500169	809.826605571	814.661081265	2060.34624511	435.858558269	5.23446142118	0.0778937711485
753.344449112	660.473217272	1789.81766638	376.0	-1.05755896341	-0.419370748471	-0.0848585083916	602.840009828	824.16488586	1770.88928922	343.884393537	2.2920308402	0.0341076017886
753.344449112	660.473217272	1789.81766638	376.0	-13.9070099573	-0.367398142288	-0.0743419956067	640.257155088	514.329449994	1540.9075453	386.320940221	-1.84303155893	-0.027426064865
753.344449112	660.473217272	1789.81766638	376.0	14.4613190603	0.75862479875	0.153505625	893.040958247	749.631781446	2048.64890972	405.976170024	5.48567932388	0.0816321327959
753.344449112	660.473217272	1789.81766638	376.0	7.14162023283	-0.10066127288	-0.0203685295185	683.843930951	815.745355966	1917.63964698	418.050360061	3.52194513822	0.0524098978901
753.344449112	660.473217272	1789.81766638	376.0	3.63018631502	0.574670963091	0.116283076303	896.236307902	622.101569236	1854.79138237	336.453505235	2.89184004245	0.043033333965
753.344449112	660.473217272	1789.81766638	376.0	2.94662568363	0.223817196349	0.0452887892248	799.910789681	615.766735909	1842.55689343	426.879367842	1.70888861674	0.02542989013
753.344449112	660.473217272	1789.81766638	376.0	9.12706372482	-0.0572602764797	-0.0115864582112	697.448269581	788.730301339	1953.17546535	466.996894433	3.51084091078	0.0522446564104
753.344449112	660.473217272	1789.81766638	376.0	4.7820080573	0.647644333217	0.131049035455	899.643988546	653.833405922	1875.4068914	321.929496934	3.54907786279	0.0528136586724
753.344449112	660.473217272	1789.81766638	376.0	6.98651345796	0.678247383784	0.137241477901	931.454997967	590.102694407	1914.86351852	393.305826146	3.20984016131	0.047765478591
753.344449112	660.473217272	1789.81766638	376.0	-2.82963335691	0.171648661947	0.034732630908	787.037781944	608.087637116	1739.17238867	344.046969608	0.929779255247	0.0138360008221
753.344449112	660.473217272	1789.81766638	376.0	-4.10764576867	-0.107992299515	-0.0218519424353	703.430430981	631.367873252	1716.29829674	381.499992511	0.582957677365	0.00867496543697
753.344449112	660.473217272	1789.81766638	376.0	-17.1735081957	-0.538496408092	-0.108963255381	591.959776562	544.293310489	1482.44318276	346.190095709	-2.0558203822	-0.0305925652113
753.344449112	660.473217272	1789.81766638	376.0	10.2543832271	0.485837711213	0.0983079140456	863.663194919	669.72161659	1973.35242896	439.967617452	3.74504004217	0.0557297625324
753.344449112	660.473217272	1789.81766638	376.0	20.2196243394	0.789895159225	0.159833095756	884.671023406	818.241314397	2151.71207489	448.799737084	6.38749518817	0.0950520117288
753.344449112	660.473217272	1789.81766638	376.0	-17.6804321697	-0.627398225746	-0.126952291733	568.044000393	539.967011765	1473.37016792	365.359155761	-2.15423640769	-0.0320570894002
753.344449112	660.473217272	1789.81766638	376.0	12.8092314936	0.281524286908	0.0569656590263	782.327467158	821.378969388	2019.07955458	415.373118039	4.85192879262	0.0722013213187
753.344449112	660.473217272	1789.81766638	376.0	0.872973510603	-0.152282382462	-0.0308139179406	674.35300344	789.343663378	1805.4423005	341.745633681	2.5716747877	0.0382689700551
753.344449112	660.473217272	1789.81766638	376.0	-6.5466235077	-0.0676807400642	-0.0136950101304	718.030350431	608.321933046	1672.64504229	346.292758815	0.121999749584	0.00181547246405
753.344449112	660.473217272	1789.81766638	376.0	-3.32331795409	-0.287853837324	-0.0582464260065	638.680800168	800.315978503	1730.33633453	291.33955586	1.94051424599	0.0288767000892
753.344449112	660.473217272	1789.81766638	376.0	-1.75937537949	0.218055084966	0.0441228419599	812.813776171	514.739678116	1758.32805502	430.774600737	0.0377472470172	0.000561714985374
753.344449112	660.473217272	1789.81766638	376.0	-3.90453124514	-0.37345626325	-0.0755678395892	621.722663691	740.489617202	1719.93367637	357.721395477	1.33415949755	0.0198535639517
753.344449112	660.473217272	1789.81766638	376.0	9.48021792785	0.835818957851	0.1691256491	899.783220612	736.115548177	1959.49628167	323.597512879	4.9801897331	0.0741099662663
753.344449112	660.473217272	1789.81766638	376.0	6.45268607131	0.633690138954	0.128225442929	913.462733613	613.911585441	1905.30898164	377.934662591	3.28175549472	0.0488356472429
753.344449112	660.473217272	1789.81766638	376.0	-8.08068045485	-0.410717871232	-0.0831076226695	614.393484744	723.289075209	1645.18822004	307.505660086	0.615768133904	0.00916321627834
753.344449112	660.473217272	1789.81766638	376.0	-1.63159760232	0.173827770538	0.0351735674905	796.28392425	536.49392671	1760.61504425	427.837193293	0.223496047776	0.00332583404429
753.344449112	660.473217272	1789.81766638	376.0	-2.02886550496	-0.283691028565	-0.0574040931941	648.682249356	692.520023079	1753.50467315	412.302400715	1.18754043278	0.0176717326307
753.344449112	660.473217272	1789.81766638	376.0	0.607867729386	-0.192048974628	-0.038860577626	672.896539007	689.630815319	1800.69739039	438.170036068	1.52794721516	0.0227373097495
753.344449112	660.473217272	1789.81766638	376.0	-8.66041777288	0.0349383320694	0.0070696746397	755.534262643	544.878453937	1634.8119791	334.399262522	-0.650955365104	-0.00968683579024
753.344449112	660.473217272	1789.81766638	376.0	3.33562859934	0.224942032776	0.0455163967575	799.757304773	618.363539085	1849.51933634	431.398492482	1.77646793932	0.0264355348114
753.344449112	660.473217272	1789.81766638	376.0	0.588476160392	0.482458027044	0.0976240443229	891.890075891	541.27347483	1800.35031667	367.186765945	1.27237906607	0.0189342122928
753.344449112	660.473217272	1789.81766638	376.0	3.90745396237	0.119870050106	0.0242553723404	750.809228604	754.12686833	1859.75396771	354.817870775	3.07940772116	0.0458245196601
753.344449112	660.473217272	1789.81766638	376.0	-3.34930092714	-0.435732089557	-0.0881691804041	610.676389297	662.269415265	1729.87128669	456.925482129	0.570117652336	0.00848389363595
753.344449112	660.473217272	1789.81766638	376.0	7.17535774368	0.167365263924	0.0338658971923	762.342265601	760.912844257	1918.24348691	394.988377049	3.57196256823	0.0531542048844
753.344449112	660.473217272	1789.81766638	376.0	13.2934291684	0.583828517531	0.118136082058	885.874684538	673.620550755	2027.74581011	468.250574817	4.33650298285	0.0645312943876
753.344449112	660.473217272	1789.81766638	376.0	-3.63783375073	0.167609985339	0.0339154158922	786.578436324	603.908596799	1724.70707524	334.220042117	0.780719403914	0.0116178482725
753.344449112	660.473217272	1789.81766638	376.0	10.0147364443	0.470891183089	0.0952835255138	857.640718924	679.230029042	1969.06318851	432.19244054	3.78717794968	0.0563568147274
753.344449112	660.473217272	1789.81766638	376.0	-12.7948718972	-0.58046337036	-0.117455153857	573.174072733	698.994152136	1560.81278878	288.644563909	-0.350049792583	-0.0052090742944
753.344449112	660.473217272	1789.81766638	376.0	12.2966912322	0.77972678991	0.157775554413	876.777446771	806.150521025	2009.90601844	326.978050644	5.52001203008	0.082143036162
753.344449112	660.473217272	1789.81766638	376.0	13.8821350322	0.629114776669	0.127299631054	873.050904865	749.107118571	2038.28257166	416.124548226	5.18581862696	0.0771699200441
753.344449112	660.473217272	1789.81766638	376.0	11.2715115738	0.709082378103	0.143480853521	938.153689523	592.748674295	1991.5571718	460.654807984	3.69580886215	0.0549971556868
753.344449112	660.473217272	1789.81766638	376.0	2.51618677462	0.554600471759	0.112221868021	908.763006639	561.04939336	1834.8528218	365.040421797	1.96190960903	0.0291950834677
753.344449112	660.473217272	1789.81766638	376.0	-4.06700094225	-0.474203665703	-0.095953797188	598.009553908	703.767264077	1717.02576503	415.248947043	0.878013463535	0.0130656765407
753.344449112	660.473217272	1789.81766638	376.0	6.43635591814	-0.0504196290395	-0.010202272165	702.986347774	761.583901478	1905.01670168	440.446452427	3.0381871606	0.0452111184613
753.344449112	660.473217272	1789.81766638	376.0	3.96010493253	0.414017381094	0.0837752693431	853.844077314	627.753805337	1860.69632407	379.098441423	2.47846938	0.0368819848214
753.344449112	660.473217272	1789.81766638	376.0	0.346865344937	-0.509982413585	-0.103193527638	580.164149281	815.479301161	1796.02592361	400.382473164	2.28648209667	0.0340250312004
753.344449112	660.473217272	1789.81766638	376.0	-1.11524689842	0.354612527083	0.0717548618137	838.040355705	621.137500935	1769.85678037	310.678923732	1.68460164699	0.0250684768897
753.344449112	660.473217272	1789.81766638	376.0	-4.23298875306	-0.506107248025	-0.102409398629	592.140821417	666.179194799	1714.05488587	455.73486965	0.454722167392	0.00676669891953
753.344449112	660.473217272	1789.81766638	376.0	9.4390802481	0.385882207141	0.0780821948888	824.239997098	733.817729676	1958.75999221	400.702265435	4.06186355078	0.0604443980771
753.344449112	660.473217272	1789.81766638	376.0	1.98515724419	0.176164299609	0.0356463576708	784.250857169	629.072028171	1825.34836145	412.025476106	1.67119581312	0.0248689853142
753.344449112	660.473217272	1789.81766638	376.0	10.5825389406	0.118216052375	0.0239206904847	740.890513652	818.277005282	1979.2258179	420.058298962	4.28244027687	0.0637267898343
753.344449112	660.473217272	1789.81766638	376.0	-8.08438631715	-0.237686941593	-0.0480952937257	673.081938817	574.353793957	1645.12189186	397.686159087	-0.562191891378	-0.00836595076455
753.344449112	660.473217272	1789.81766638	376.0	14.2043168594	0.929249426839	0.188031045495	940.462027108	669.015284447	2044.04903892	434.571727368	5.23459211024	0.0778957159261
753.344449112	660.473217272	1789.81766638	376.0	-2.46620874889	0.203884104812	0.04125538341	808.37905478	516.923321777	1745.67702651	420.37464995	-0.0269833139808	-0.000401537410429
753.344449112	660.473217272	1789.81766638	376.0	-0.834668264159	0.193755024531	0.0392057920946	793.57581537	604.871880445	1774.87862634	376.430930522	1.15624613494	0.0172060436747
753.344449112	660.473217272	1789.81766638	376.0	-5.4560920902	-0.562369783724	-0.113793966759	570.355211224	788.232785682	1692.16356626	333.575569354	1.35833308985	0.0202132900275
753.344449112	660.473217272	1789.81766638	376.0	4.00511439426	0.32490818868	0.0657442712829	816.091265243	693.752431623	1861.50191137	351.658214505	2.97392746395	0.0442548729755
753.344449112	660.473217272	1789.81766638	376.0	-6.78230242514	-0.391248287272	-0.0791680063278	629.397426444	569.558643745	1668.42681939	469.470749203	-0.636464973066	-0.00947120495634
753.344449112	660.473217272	1789.81766638	376.0	-5.55975103889	-0.576907481098	-0.116735629522	569.620683994	740.630811958	1690.30826008	380.056764131	0.958220271719	0.0142592302339
753.344449112	660.473217272	1789.81766638	376.0	-6.32338752525	-0.250322993598	-0.05065216382	666.460772011	606.757077248	1676.64055934	403.422710084	-0.0677401509902	-0.00100803796116
753.344449112	660.473217272	1789.81766638	376.0	13.7309103737	0.788461951768	0.1595430902	919.28077844	680.12266592	2035.57592601	436.172481648	5.00004243413	0.0744053933651
753.344449112	660.473217272	1789.81766638	376.0	-8.0794375379	-0.546666061467	-0.110616362094	580.05628522	709.967742088	1645.21046599	355.186438678	0.426514752498	0.00634694572169
753.344449112	660.473217272	1789.81766638	376.0	6.23810502721	0.484500384729	0.0980373097389	887.796438939	558.954465814	1901.46837221	454.717467456	1.99890689551	0.029745638326
753.344449112	660.473217272	1789.81766638	376.0	14.1745684602	0.500876547794	0.101350980938	854.080653961	724.467153316	2043.51659682	464.968789543	4.67172330894	0.0695196920974
753.344449112	660.473217272	1789.81766638	376.0	3.59004448556	0.841386523536	0.170252230582	939.076356305	616.291028215	1854.07291682	298.705532297	3.5405104343	0.0526861671771
753.344449112	660.473217272	1789.81766638	376.0	1.37018817732	0.27551558214	0.0557498142736	808.314600576	661.763880607	1814.34153644	344.263055262	2.22508008578	0.0331113108003
753.344449112	660.473217272	1789.81766638	376.0	8.22250027426	0.427695507757	0.0865430003555	858.057660305	622.746095447	1936.98542891	456.181673159	2.81176542939	0.0418417474612
753.344449112	660.473217272	1789.81766638	376.0	-8.89834807441	-0.253699515683	-0.0513353937035	667.360874288	595.926462943	1630.55346053	367.266123302	-0.458982519357	-0.00683009701425
753.344449112	660.473217272	1789.81766638	376.0	1.99521116869	-0.219014864192	-0.0443170506257	664.40129911	695.848143909	1825.52830836	465.278865343	1.66680737575	0.0248036811867
753.344449112	660.473217272	1789.81766638	376.0	11.4493737311	0.775652863945	0.156951206788	873.208015369	811.181389071	1994.74058011	310.351175675	5.41743702597	0.0806166224102
753.344449112	660.473217272	1789.81766638	376.0	1.94982109603	-0.350335530572	-0.0708894234262	625.748090544	740.422918959	1824.71590882	458.544899321	1.93603292586	0.0288100137777
753.344449112	660.473217272	1789.81766638	376.0	6.85835720688	0.500909980533	0.10135774596	838.97504286	766.427045564	1912.5697553	307.167666873	4.29405500096	0.0638996279905
753.344449112	660.473217272	1789.81766638	376.0	-9.74263978418	-0.533407021535	-0.10793343212	581.320475943	747.761209856	1615.44217835	286.360492556	0.469813628437	0.0069912742327
753.344449112	660.473217272	1789.81766638	376.0	-20.3124542481	-0.59462243298	-0.120320200927	577.177503327	543.893091631	1426.26177177	305.191176817	-2.52651327434	-0.0375969237253
753.344449112	660.473217272	1789.81766638	376.0	-0.278608046409	0.296687161885	0.0600338247441	828.709800156	576.156979185	1784.83109035	379.964311009	1.11009076111	0.0165192077546
753.344449112	660.473217272	1789.81766638	376.0	-1.53384292864	0.392238481724	0.0793683694303	864.875263174	537.189188779	1762.36467467	360.30022272	0.745997063916	0.0111011467845
753.344449112	660.473217272	1789.81766638	376.0	-9.38236165834	-0.0565661201003	-0.0114459975921	723.626631461	592.755198669	1621.8904999	305.508669769	-0.392682868065	-0.00584349506049
753.344449112	660.473217272	1789.81766638	376.0	-0.793762028682	-0.00387877306505	-0.000784858977144	735.03475409	602.23535929	1775.61077337	438.340659986	0.741776095298	0.0110383347515
753.344449112	660.473217272	1789.81766638	376.0	16.3450673136	0.935580946986	0.189312211045	921.78129739	732.19706642	2082.36456875	428.386204935	5.82511235899	0.0866832196278
753.344449112	660.473217272	1789.81766638	376.0	7.90308402838	0.588074722099	0.118995289781	909.534668025	593.580474213	1931.26846051	428.153318275	2.98360896739	0.0443989429671
753.344449112	660.473217272	1789.81766638	376.0	-10.793198146	-0.258494109716	-0.0523055665147	668.296937405	561.544358041	1596.6390992	366.797803753	-1.00799006101	-0.0149998520984
753.344449112	660.473217272	1789.81766638	376.0	-6.30656926619	-0.313564852817	-0.0634489787165	651.261745459	567.751836849	1676.94157552	457.927993207	-0.536283475548	-0.00798040886232
753.344449112	660.473217272	1789.81766638	376.0	-5.37061323527	-0.00842279558334	-0.00170432933698	729.347900976	656.067998609	1693.69348191	308.277582321	0.802086396476	0.0119358094714
753.344449112	660.473217272	1789.81766638	376.0	0.380267334996	-0.350409983642	-0.0709044887984	629.396866256	697.791901354	1796.62375833	469.434990716	1.36188668842	0.0202661709586
753.344449112	660.473217272	1789.81766638	376.0	2.49263106442	0.461326866601	0.0933482125861	873.200457243	599.730256225	1834.43121753	361.500504065	2.13960585369	0.0318393728228
753.344449112	660.473217272	1789.81766638	376.0	5.61518595432	0.436917041183	0.0884089520808	841.491721423	707.138004712	1890.31925659	341.689530459	3.56950462708	0.0531176283792
753.344449112	660.473217272	1789.81766638	376.0	9.19916686009	0.633703764752	0.128228200071	867.555554321	754.704106919	1954.46598001	332.206318767	4.74871397845	0.070665386584
753.344449112	660.473217272	1789.81766638	376.0	9.21854000241	0.901918782969	0.182500765473	905.800295136	737.016312297	1954.81272393	311.996116497	5.02187695236	0.0747303117911
753.344449112	660.473217272	1789.81766638	376.0	-1.41846810647	-0.224554276408	-0.0454379353315	664.27434822	695.479074671	1764.42967362	404.676250731	1.35535289509	0.0201689418912
753.344449112	660.473217272	1789.81766638	376.0	-4.41044475027	-0.0697549836852	-0.0141147275769	709.092032587	681.782220408	1710.87874708	320.004494083	1.08866187405	0.0162003255068
753.344449112	660.473217272	1789.81766638	376.0	-13.5119264144	-0.0753742531358	-0.0152517711728	727.133156198	499.725115732	1547.97882035	321.12054842	-1.80876133213	-0.0269160912519
753.344449112	660.473217272	1789.81766638	376.0	-4.35157482971	0.0398409943498	0.0080617147612	751.167837797	584.909805358	1711.93241132	375.854768161	0.277267176023	0.0041259996432
753.344449112	660.473217272	1789.81766638	376.0	3.76838113431	0.184353573404	0.0373034345212	788.221393536	611.605778754	1857.26481766	457.437645373	1.62274655002	0.0241480141372
753.344449112	660.473217272	1789.81766638	376.0	-2.13416380481	0.168252507997	0.0340454285708	789.364080018	581.303081743	1751.62002558	380.952863816	0.695482702711	0.0103494449808
753.344449112	660.473217272	1789.81766638	376.0	6.08245359554	0.181085055175	0.0366420589184	777.174346797	683.257461714	1898.68249539	438.250686875	2.67547276163	0.0398135827623
753.344449112	660.473217272	1789.81766638	376.0	-8.8353823356	-0.274161323225	-0.0554757837364	665.675443868	519.326597094	1631.68043245	446.678391488	-1.22019491605	-0.0181576624412
753.344449112	660.473217272	1789.81766638	376.0	7.50138724838	0.136572180227	0.0276350020693	747.711944883	805.923105833	1924.07882058	370.443769863	3.93270006312	0.0585223223678
753.344449112	660.473217272	1789.81766638	376.0	-11.0514945006	-0.346143676069	-0.0700412132879	640.082831077	622.054580094	1592.01606541	329.878654243	-0.567508950668	-0.00844507367065
753.344449112	660.473217272	1789.81766638	376.0	-7.35964527639	-0.605557592468	-0.122532900135	569.196522185	624.546400534	1658.09343504	464.350512326	-0.331183494882	-0.0049283258167
753.344449112	660.473217272	1789.81766638	376.0	-5.33490472531	0.18486518441	0.03740695759	806.057244172	495.884819548	1694.33259913	392.390535406	-0.582325962685	-0.00866556492091
753.344449112	660.473217272	1789.81766638	376.0	5.46529344366	0.0449666632094	0.00909887964576	723.266677508	809.986728227	1887.63645396	354.383048224	3.57756606692	0.0532375902816
753.344449112	660.473217272	1789.81766638	376.0	3.85797341483	-0.0655494282725	-0.0132637450976	701.231258023	746.660460335	1858.86835613	410.97663777	2.63394131924	0.0391955553459
753.344449112	660.473217272	1789.81766638	376.0	-7.91267672968	-0.330552577323	-0.0668863976778	647.648566501	550.889229922	1648.19518039	449.657383969	-0.868344245896	-0.0129217893734
753.344449112	660.473217272	1789.81766638	376.0	10.132910332	0.610560642443	0.123545253428	893.820363639	663.720970067	1971.17828563	413.636951919	4.07482995623	0.0606373505391
753.344449112	660.473217272	1789.81766638	376.0	5.11717445845	0.43008139146	0.0870257773087	844.743987526	687.09429613	1881.40575886	349.567475206	3.30491570898	0.0491802932884
753.344449112	660.473217272	1789.81766638	376.0	0.826041395522	-0.205894585138	-0.0416621985305	664.90457115	738.222815101	1804.60230121	401.474914962	2.02712002587	0.0301654765755
753.344449112	660.473217272	1789.81766638	376.0	-2.63603195765	-0.0766046462545	-0.0155007378095	702.980616973	716.799539376	1742.63750071	322.857344366	1.62689597089	0.0242097614716
753.344449112	660.473217272	1789.81766638	376.0	1.28033815672	0.167496756411	0.0338925043325	788.306404902	577.180999973	1812.7333849	447.245980027	0.95448584473	0.0142036584037
753.344449112	660.473217272	1789.81766638	376.0	-1.76610057489	-0.12269858895	-0.0248277193343	682.34456151	788.33056353	1758.20768629	287.532561248	2.25391536091	0.0335404071564
753.344449112	660.473217272	1789.81766638	376.0	3.24235287675	0.499155196339	0.101002670243	880.489750218	612.905737604	1847.84987098	354.454383156	2.49775620427	0.037168991135
753.344449112	660.473217272	1789.81766638	376.0	-4.39439043386	-0.370894037176	-0.0750493802461	631.309784343	623.081290341	1711.16609007	456.775015385	0.146903670006	0.00218606651794
753.344449112	660.473217272	1789.81766638	376.0	-7.29401388923	-0.216334624469	-0.0437747115478	677.301398893	595.316610182	1659.26811721	386.650108131	-0.249164371819	-0.00370780315206
753.344449112	660.473217272	1789.81766638	376.0	14.2708803098	0.796400883786	0.161149511086	921.318503813	678.339158041	2045.24040332	445.582741463	5.04723268275	0.0751076292076
753.344449112	660.473217272	1789.81766638	376.0	-2.69417805392	-0.185641635092	-0.037564070233	683.627788363	600.282478059	1741.59679161	457.686525189	0.276955083056	0.00412135540262
753.344449112	660.473217272	1789.81766638	376.0	-6.39142707857	0.280764855062	0.0568119900976	833.787528329	518.298449509	1675.4227754	323.33679756	-0.289414337473	-0.00430676097431
753.344449112	660.473217272	1789.81766638	376.0	8.85420388176	0.164669850542	0.0333204877665	760.383008348	767.601554439	1948.29177168	420.307208891	3.77840136848	0.0562262108405
753.344449112	660.473217272	1789.81766638	376.0	15.1455882651	0.90110779733	0.182336664777	895.377174319	811.334046381	2060.89608083	354.184860131	5.9893846949	0.089127748436
753.344449112	660.473217272	1789.81766638	376.0	15.3226957465	0.856140055614	0.173237566899	893.067179789	799.086003759	2064.06598182	371.912798273	5.92929825529	0.0882336049894
753.344449112	660.473217272	1789.81766638	376.0	-20.5235158065	-0.458338212777	-0.09274346677	616.031993987	508.687196572	1422.48415472	297.764964157	-2.8137460701	-0.0418712212812
753.344449112	660.473217272	1789.81766638	376.0	-5.20430779278	-0.584606128031	-0.118293429387	565.986109118	766.854446567	1696.6700461	363.829490412	1.21065626327	0.0180157182034
753.344449112	660.473217272	1789.81766638	376.0	8.7774876627	0.585510641224	0.118476455124	893.398371936	646.772839397	1946.91869124	406.747479903	3.69679026317	0.0550117598686
753.344449112	660.473217272	1789.81766638	376.0	0.870326103301	-0.0984109362914	-0.019913180148	699.467161349	682.37447701	1805.39491674	423.553278377	1.62559656853	0.0241904251269
753.344449112	660.473217272	1789.81766638	376.0	-1.35411705681	0.321510142053	0.0650566859677	847.981170805	498.180665153	1765.58144008	419.41960412	0.0956005754569	0.00142262761097
753.344449112	660.473217272	1789.81766638	376.0	16.9416710251	0.776932098179	0.157210056289	879.007037766	822.869181852	2093.04268737	391.166467754	6.09403436473	0.0906850351895
753.344449112	660.473217272	1789.81766638	376.0	-9.93549280881	-0.209707011555	-0.0424336324475	685.892953929	499.932523645	1611.99046085	426.164983276	-1.46380707828	-0.0217828434269
753.344449112	660.473217272	1789.81766638	376.0	-8.09774464378	-0.480138590291	-0.0971547127258	597.829246129	702.693886442	1644.88280217	344.3596696	0.410416304196	0.00610738547911
753.344449112	660.473217272	1789.81766638	376.0	6.58800177697	0.719841200132	0.145657871334	887.411437707	718.325962066	1907.73088605	301.993486277	4.36004663846	0.0648816464057
753.344449112	660.473217272	1789.81766638	376.0	-6.18851614649	0.209025017774	0.0422956328965	808.3264929	540.40924123	1679.05451111	330.318776977	-0.147473769435	-0.00219455014041
753.344449112	660.473217272	1789.81766638	376.0	16.3811096981	0.728048624745	0.147318620952	891.258632191	745.506160416	2083.00966171	446.244869103	5.57108208551	0.0829030072248
753.344449112	660.473217272	1789.81766638	376.0	-10.9024459715	-0.299845642517	-0.060672934544	653.902995751	606.709424896	1594.68376232	334.071341671	-0.649990306863	-0.00967247480451
753.344449112	660.473217272	1789.81766638	376.0	-4.26138938704	0.134884648848	0.0272935347729	770.107731734	652.557682184	1713.5465663	290.881152384	1.13690148664	0.0169181768846
753.344449112	660.473217272	1789.81766638	376.0	-7.03311738734	-0.159412305652	-0.0322566381327	686.744552848	663.704305577	1663.93768889	313.488830463	0.473527236296	0.0070465362544
753.344449112	660.473217272	1789.81766638	376.0	10.6754137218	0.280252007553	0.0567082168258	798.111759487	723.277684681	1980.88810714	459.498662967	3.75737173675	0.0559132698922
753.344449112	660.473217272	1789.81766638	376.0	6.01306578412	-0.279064209562	-0.056467869195	637.293126484	816.314083669	1897.44058008	443.833369927	3.12161778415	0.0464526455975
753.344449112	660.473217272	1789.81766638	376.0	2.0538008753	-0.551456330361	-0.111585659725	569.634818648	807.012320775	1826.57695728	449.929817859	2.31969519444	0.0345192737268
753.344449112	660.473217272	1789.81766638	376.0	-3.38439798219	-0.230124337936	-0.0465650218406	658.41705725	750.937383917	1729.2431134	319.888672231	1.63031396887	0.0242606245368
753.344449112	660.473217272	1789.81766638	376.0	-9.30715128616	-0.163536321203	-0.033091121247	699.326745893	503.496949869	1623.23662843	420.412932666	-1.32821260562	-0.0197650685361
753.344449112	660.473217272	1789.81766638	376.0	-5.19515540106	-0.111600155909	-0.022581982175	711.044948375	543.358689407	1696.83385722	442.430219438	-0.465671606121	-0.00692963699585
753.344449112	660.473217272	1789.81766638	376.0	4.43669211408	0.223010072898	0.0451254700319	799.870880282	609.779874338	1869.22636565	459.575611026	1.74964460679	0.0260363780773
753.344449112	660.473217272	1789.81766638	376.0	1.76909766036	0.146749985689	0.0296944527902	775.185010381	632.440648425	1821.48128884	413.855630039	1.62375094619	0.0241629605087
753.344449112	660.473217272	1789.81766638	376.0	-10.6227849357	-0.392405276677	-0.0794021199266	625.495774486	651.534006763	1599.68918494	322.659403694	-0.292429672735	-0.00435163203474
753.344449112	660.473217272	1789.81766638	376.0	13.7750503756	0.638455527342	0.129189706059	863.441617747	789.985137108	2036.36595156	382.939196704	5.44466537167	0.0810218061261
753.344449112	660.473217272	1789.81766638	376.0	-3.86328262202	0.0509606772621	0.010311751773	762.403406822	507.563649585	1720.67195151	450.704895106	-0.524182020939	-0.00780032769254
753.344449112	660.473217272	1789.81766638	376.0	2.64996341462	0.382651203127	0.0774284101835	844.206396149	631.612259557	1837.24717973	361.428524025	2.30330547005	0.0342753790185
753.344449112	660.473217272	1789.81766638	376.0	-2.92151039023	-0.466511067326	-0.0943972212315	599.060411448	712.019809798	1737.52795729	426.447736049	1.07589893375	0.0160104007999
753.344449112	660.473217272	1789.81766638	376.0	6.7411565081	0.415966304816	0.0841696286557	817.130081794	786.790498276	1910.47207648	306.551496415	4.24492511634	0.063168528517
753.344449112	660.473217272	1789.81766638	376.0	14.2856983771	1.08106667844	0.218750845496	914.150791788	819.961517634	2045.5056197	311.393310282	6.01691735158	0.089537460589
753.344449112	660.473217272	1789.81766638	376.0	-8.05411099407	-0.241964578203	-0.0489608616355	668.300691563	619.511926292	1645.66376494	357.851147088	-0.128567969676	-0.00191321383446
753.344449112	660.473217272	1789.81766638	376.0	3.23920526862	0.426296076182	0.0862598292558	872.27252487	549.356985183	1847.79353453	426.164024479	1.44511805906	0.0215047330218
753.344449112	660.473217272	1789.81766638	376.0	-2.46166093445	-0.571169965874	-0.115574659222	567.490583622	784.860930129	1745.75842409	393.406910342	1.67709407704	0.0249567570988
753.344449112	660.473217272	1789.81766638	376.0	-2.38292831106	0.00617229311777	0.00124894640182	726.830364092	706.154790384	1747.1675945	314.18244002	1.68553585557	0.0250823788031
753.344449112	660.473217272	1789.81766638	376.0	10.6688825176	0.6387416083	0.129247593747	860.556175084	787.223053913	1980.77121049	332.991981494	5.08959885835	0.0757380782492
753.344449112	660.473217272	1789.81766638	376.0	-11.1343227494	-0.434106802193	-0.0878403080115	619.2751142	550.940280543	1590.53359078	420.318196041	-1.2528469682	-0.0186435560744
753.344449112	660.473217272	1789.81766638	376.0	-0.291715040873	0.0199584229138	0.00403853154872	743.076315144	589.998346447	1784.59649905	451.521837456	0.683418304197	0.010169915241
753.344449112	660.473217272	1789.81766638	376.0	-10.1816082167	-0.0932586988293	-0.0188706391803	712.735606784	598.035186534	1607.5854438	296.814650482	-0.494294371589	-0.00735557100579
753.344449112	660.473217272	1789.81766638	376.0	12.9392288308	0.570656089463	0.115470677755	849.594690167	796.870673308	2021.40626989	374.940906418	5.28326406324	0.0786200009411
753.344449112	660.473217272	1789.81766638	376.0	-5.76831414378	0.18999656326	0.0384452778753	796.330588974	584.194063806	1686.57536079	306.050708006	0.338536644178	0.00503774768122
753.344449112	660.473217272	1789.81766638	376.0	-6.58723624481	0.169826312412	0.0343638835313	790.168954652	585.986439424	1671.91814835	295.762754272	0.209911184201	0.00312367833632
753.344449112	660.473217272	1789.81766638	376.0	-7.70145034817	0.167108139987	0.0338138688764	791.212044961	573.817225364	1651.97574748	286.946477161	-0.0769189907675	-0.0011446278388
753.344449112	660.473217272	1789.81766638	376.0	1.56020724739	0.246335701476	0.0498453463125	817.94195839	533.909013054	1817.74253133	465.891559887	0.611333658915	0.00909722706718
753.344449112	660.473217272	1789.81766638	376.0	15.9745397014	0.327639674044	0.0662969797743	793.873711059	819.508861778	2075.73280008	462.350227246	5.1933965675	0.0772826870163
753.344449112	660.473217272	1789.81766638	376.0	-3.77396335661	0.0435198054872	0.00880611199661	751.058774395	594.009380188	1722.2706035	377.202448922	0.443420638411	0.00659852140492
753.344449112	660.473217272	1789.81766638	376.0	2.11919125288	0.303743215334	0.061461597599	821.117572336	633.885031044	1827.74732581	372.744722432	2.06000109388	0.0306547781828
753.344449112	660.473217272	1789.81766638	376.0	10.8141087104	0.161527147827	0.0326845705841	760.090536391	759.315700895	1983.37049454	463.964257258	3.83993156018	0.0571418386932
753.344449112	660.473217272	1789.81766638	376.0	-20.1686788852	-0.360965409711	-0.0730403500021	643.830454533	499.196224111	1428.83508862	285.808409977	-2.85772682505	-0.0425256968014
753.344449112	660.473217272	1789.81766638	376.0	14.3005642818	0.714537900003	0.144584763254	869.260469188	813.807520732	2045.77169229	362.703702372	5.71139985509	0.0849910692722
753.344449112	660.473217272	1789.81766638	376.0	9.56346860094	0.450391912473	0.0911355549318	838.126730918	739.933697995	1960.98631692	382.92588801	4.29794618009	0.0639575324418
753.344449112	660.473217272	1789.81766638	376.0	-2.06499859491	0.0112300327255	0.00227236599059	734.373668325	654.610784989	1752.85795672	363.873503408	1.22427606279	0.0182183937915
753.344449112	660.473217272	1789.81766638	376.0	5.31927893678	0.686323053611	0.138875567303	886.201003475	704.129504951	1885.02306052	294.692552093	4.0561401631	0.0603592286176
753.344449112	660.473217272	1789.81766638	376.0	-3.57446201114	0.181166192445	0.03665847682	784.161948941	646.302673306	1725.84131383	295.376691584	1.25317347314	0.0186484147789
753.344449112	660.473217272	1789.81766638	376.0	9.8563597851	0.354936401267	0.0718203968569	825.261367463	686.108880217	1966.22853508	454.8582874	3.48961636834	0.051928815005
753.344449112	660.473217272	1789.81766638	376.0	-14.7936986788	-0.348466017089	-0.0705111325554	646.215045415	506.235210332	1525.03743392	372.587178172	-2.01015169051	-0.029912971585
753.344449112	660.473217272	1789.81766638	376.0	-3.64975481944	-0.434193851376	-0.0878579221723	605.378298592	746.570522861	1724.49370985	372.544888394	1.35613706159	0.0201806110355
753.344449112	660.473217272	1789.81766638	376.0	4.27077586395	0.151227573357	0.0306004802422	772.150868481	660.072046074	1866.25676729	434.033852734	2.17831876121	0.032415457756
753.344449112	660.473217272	1789.81766638	376.0	-4.73666630737	0.143956524311	0.0291292036241	779.860491447	603.393388697	1705.03997602	321.786095874	0.596097054291	0.00887049187932
753.344449112	660.473217272	1789.81766638	376.0	-10.7763207083	-0.320576246451	-0.0648677147816	652.553702878	522.625378066	1596.94117456	421.762093618	-1.40835025843	-0.0209575931314
753.344449112	660.473217272	1789.81766638	376.0	18.7565687251	0.964591309798	0.195182377539	928.29150753	727.616047505	2125.52604703	469.618491999	6.03882557857	0.0898634758715
753.344449112	660.473217272	1789.81766638	376.0	-0.800987404129	0.297490885511	0.0601964559918	821.987316306	619.686676697	1775.48145232	333.807459317	1.56799379	0.0233332409227
753.344449112	660.473217272	1789.81766638	376.0	0.0154995667429	-0.167393060356	-0.0338715217232	682.30628944	662.187040994	1790.09508037	445.601749935	1.21725280462	0.0181138810211
753.344449112	660.473217272	1789.81766638	376.0	-10.3550975637	-0.457789751069	-0.0926324870638	607.73718545	655.252219293	1604.48030082	341.490896074	-0.259912414477	-0.00386774426305
753.344449112	660.473217272	1789.81766638	376.0	11.2051504989	0.487187982315	0.0985811376599	862.798690719	674.589410383	1990.36942956	452.981328456	3.8768068479	0.0576905780938
753.344449112	660.473217272	1789.81766638	376.0	-2.14333330706	0.0693660717798	0.014036032331	744.528136602	703.074387271	1751.45590821	303.853384332	1.79030455135	0.026641436776
753.344449112	660.473217272	1789.81766638	376.0	-3.85982909658	0.00222104935765	0.000449423180424	727.92016859	690.032593384	1720.73376332	302.781001347	1.3353692634	0.0198715664196
753.344449112	660.473217272	1789.81766638	376.0	1.41430154431	-0.513347827092	-0.103874509731	581.43649266	774.443754237	1815.13108528	459.250838384	2.00826015837	0.0298848237852
753.344449112	660.473217272	1789.81766638	376.0	-14.6339876526	-0.562686502602	-0.113858053946	584.827369804	547.142457661	1527.89597008	395.926142616	-1.71835740714	-0.0255707947491
753.344449112	660.473217272	1789.81766638	376.0	-14.8246445068	-0.624575904792	-0.126381202912	565.25659452	630.057773781	1524.48356002	329.169191721	-1.13481275333	-0.0168870945436
753.344449112	660.473217272	1789.81766638	376.0	-1.0526875577	0.499497742388	0.101071983486	901.073900313	522.61941367	1770.9764785	347.283164522	0.914297523781	0.0136056179134
753.344449112	660.473217272	1789.81766638	376.0	10.50800438	0.865105609773	0.175051721929	911.850476153	716.135205439	1977.89178516	349.90610357	5.05133010394	0.0751686027373
753.344449112	660.473217272	1789.81766638	376.0	5.93048060975	-0.034286016353	-0.00693768036281	708.903519224	748.642409709	1895.96245604	438.416527106	2.89509304538	0.0430817417467
753.344449112	660.473217272	1789.81766638	376.0	-1.49840478387	0.171173251138	0.0346364328486	784.942825302	620.238128466	1762.99895285	357.817999081	1.21375709011	0.01806186146
753.344449112	660.473217272	1789.81766638	376.0	4.14239690545	0.0656549067514	0.0132850883754	727.434868772	818.16087915	1863.95901801	318.363270088	3.5173091122	0.0523409094077
753.344449112	660.473217272	1789.81766638	376.0	15.1046782748	0.358126228686	0.0724658495925	801.783788062	816.880837608	2060.1638666	441.499240927	5.17718506021	0.0770414443484
753.344449112	660.473217272	1789.81766638	376.0	-7.16931030964	0.109361221086	0.0221289399204	772.417229277	585.742474477	1661.5000839	303.34038015	0.0373702618835	0.000556105087552
753.344449112	660.473217272	1789.81766638	376.0	6.51835297099	0.2790179502	0.0564585087414	788.523866508	777.297927766	1906.48429942	340.662505142	3.89336797663	0.0579370234618
753.344449112	660.473217272	1789.81766638	376.0	16.0662236668	0.430422475162	0.0870947946504	818.236913637	818.603508379	2077.37377589	440.533353877	5.42584280386	0.0807417083907
753.344449112	660.473217272	1789.81766638	376.0	0.0994571929665	0.167953068672	0.0339848378534	764.77090863	742.932203735	1791.59776879	283.89465643	2.6035400015	0.0387431547842
753.344449112	660.473217272	1789.81766638	376.0	2.3437742627	0.192203447564	0.0388918347963	775.976387862	717.307387655	1831.7669522	338.483176681	2.71270809633	0.0403676800049
753.344449112	660.473217272	1789.81766638	376.0	-2.06935982449	0.318540291336	0.0644557449082	841.957472366	536.218480019	1752.77989866	374.60394628	0.494070281325	0.00735223632924
753.344449112	660.473217272	1789.81766638	376.0	4.62014858166	0.606801214684	0.122784543643	936.922835978	507.605147481	1872.50990191	427.981918453	1.60162300123	0.0238336756136
753.344449112	660.473217272	1789.81766638	376.0	7.44430730361	0.467825154312	0.0946631230903	873.398706807	605.292133215	1923.05719364	444.366353623	2.66156777428	0.0396066633077
753.344449112	660.473217272	1789.81766638	376.0	4.06479219451	0.0410686467389	0.00831012681888	735.604153434	701.826287808	1862.57003518	425.139593941	2.39036850463	0.0355709598904
753.344449112	660.473217272	1789.81766638	376.0	-1.73536278368	-0.153844731412	-0.0311300549196	676.425377064	769.178664413	1758.75783671	313.153795229	2.0814212308	0.0309735302202
753.344449112	660.473217272	1789.81766638	376.0	3.71866162916	0.400869610833	0.0811148544786	824.755021468	734.702267764	1856.37492918	296.917639943	3.48561940782	0.051869336426
753.344449112	660.473217272	1789.81766638	376.0	5.01504450535	0.419352861603	0.0848548890334	839.222859678	698.699231424	1879.57781892	341.655727816	3.37900435798	0.0502828029461
753.344449112	660.473217272	1789.81766638	376.0	-9.05523438456	-0.227274235085	-0.0459883114296	672.885143243	617.267231356	1627.74548164	337.593107038	-0.263406402689	-0.00391973813526
753.344449112	660.473217272	1789.81766638	376.0	2.93876001441	0.301813216689	0.0610710677235	825.281784595	603.092437619	1842.41611229	414.041890081	1.75577495717	0.0261276035293
753.344449112	660.473217272	1789.81766638	376.0	-11.1541306855	-0.440321198045	-0.0890977737848	618.90907602	519.090127474	1590.17906484	452.17986135	-1.55083045087	-0.0230778340903
753.344449112	660.473217272	1789.81766638	376.0	7.61543487953	0.706832796008	0.143025656821	917.926744841	639.691036911	1926.12006523	368.502283478	3.89205142158	0.0579174318687
753.344449112	660.473217272	1789.81766638	376.0	1.83426727706	0.258472551767	0.0523012043236	806.540974107	642.836164607	1822.64770616	373.270567443	2.02011103238	0.0300611760771
753.344449112	660.473217272	1789.81766638	376.0	20.3005396197	0.764456519405	0.154685657508	884.142243855	803.265160508	2153.16031087	465.752906506	6.28474209652	0.0935229478649
753.344449112	660.473217272	1789.81766638	376.0	-13.8535311296	-0.577380825507	-0.116831409451	578.342768726	610.644191293	1541.86471881	352.87775879	-1.13029816453	-0.0168199131627
753.344449112	660.473217272	1789.81766638	376.0	-5.59859079341	-0.016108422385	-0.00325949461452	737.490600105	561.578551072	1689.6130993	390.543948119	-0.184329320176	-0.00274299583596
753.344449112	660.473217272	1789.81766638	376.0	2.7048505561	0.0316016386714	0.00639450398046	729.829649475	732.005728916	1838.22955949	376.394181095	2.56410898902	0.0381563837652
753.344449112	660.473217272	1789.81766638	376.0	-17.1031968283	-0.447435783273	-0.090537390383	615.716855837	568.771322416	1483.70162804	299.213449783	-1.8945784192	-0.0281931312381
753.344449112	660.473217272	1789.81766638	376.0	-10.7334112882	-0.393931535366	-0.0797109541412	628.612201756	587.316759428	1597.70917494	381.780213758	-0.855174882946	-0.0127258167105
753.344449112	660.473217272	1789.81766638	376.0	-4.65097595313	0.153972981458	0.0311560059608	793.451310422	518.442011896	1706.57367712	394.680354798	-0.308499474306	-0.0045907659867
753.344449112	660.473217272	1789.81766638	376.0	-3.97464436588	-0.309543850977	-0.0626353401411	635.570962164	774.728760329	1718.67877935	308.379056855	1.65386662618	0.0246111105086
753.344449112	660.473217272	1789.81766638	376.0	-3.08255038596	-0.191456549306	-0.0387407020044	683.377041692	586.005387587	1734.645635	465.263205722	0.0784746574176	0.00116777764014
753.344449112	660.473217272	1789.81766638	376.0	0.941251139628	-0.319038614053	-0.0645565791285	633.672593286	750.488330495	1806.66434557	422.503421785	1.99470105505	0.0296830514144
753.344449112	660.473217272	1789.81766638	376.0	-15.8526095591	-0.502422320081	-0.101663763675	600.024842967	580.438511401	1506.08485991	325.621505544	-1.61748517304	-0.0240697198369
753.344449112	660.473217272	1789.81766638	376.0	4.37570139394	0.00632288294828	0.00127941783656	727.98670175	679.64278608	1868.13474296	460.505255131	2.08665337791	0.0310513895522
753.344449112	660.473217272	1789.81766638	376.0	-10.3083370724	-0.486270686011	-0.0983955252957	600.888357686	638.585491514	1605.31722835	365.843379152	-0.411011174487	-0.00611623771558
753.344449112	660.473217272	1789.81766638	376.0	-0.683115146523	0.141945660039	0.0287223108132	763.362713596	709.57384484	1777.59115081	304.654592374	2.16917052374	0.03227932327
753.344449112	660.473217272	1789.81766638	376.0	11.2547834965	0.536436416174	0.108546421727	865.794485128	707.822756326	1991.25776972	417.640528263	4.38731860808	0.065287479287
753.344449112	660.473217272	1789.81766638	376.0	7.75790099212	0.524712640309	0.106174148181	864.934118571	696.673765897	1928.66994888	367.062064413	3.93066602643	0.0584920539647
753.344449112	660.473217272	1789.81766638	376.0	5.13446253054	-0.19223771072	-0.038898767851	661.997539461	796.894746728	1881.71518383	422.822897641	3.01030354323	0.0447961836791
753.344449112	660.473217272	1789.81766638	376.0	0.282943789869	1.26700643399e-06	2.56375239577e-07	735.242500041	606.866545578	1794.88184432	452.772798702	0.892671113677	0.0132837963345
753.344449112	660.473217272	1789.81766638	376.0	13.6648435882	0.283308159341	0.0573266206679	786.073140431	800.511342577	2034.39345101	447.808968002	4.75686076274	0.0707866184931
753.344449112	660.473217272	1789.81766638	376.0	0.41500684872	0.371496178934	0.0751712219615	839.975693398	635.877832928	1797.24553228	321.392005953	2.07602629134	0.0308932483831
753.344449112	660.473217272	1789.81766638	376.0	-13.5254749005	-0.404658754679	-0.0818815772316	627.684200891	555.808521086	1547.73632715	364.243605176	-1.46685169365	-0.0218281502031
753.344449112	660.473217272	1789.81766638	376.0	6.2813001906	-0.074007276484	-0.0149751672367	694.146701863	786.372065324	1902.24148687	421.722719687	3.22531828391	0.0479958077963
753.344449112	660.473217272	1789.81766638	376.0	-0.615411696037	-0.351246000491	-0.0710736544903	624.657392133	765.038594211	1778.80291913	389.106932783	1.93780339069	0.0288363599805
753.344449112	660.473217272	1789.81766638	376.0	-15.2983193462	-0.468221115794	-0.0947432447985	608.710009775	591.351149092	1516.00564407	315.944485199	-1.45656067919	-0.021675010107
753.344449112	660.473217272	1789.81766638	376.0	8.74518044436	0.459044587076	0.0928863996512	827.7896992	786.393619803	1946.34045093	332.157131932	4.56644908209	0.0679531113406
753.344449112	660.473217272	1789.81766638	376.0	4.58100398184	0.369501984224	0.0747677021902	830.327950197	682.296168215	1871.80928495	359.185166537	3.0324019003	0.0451250282782
753.344449112	660.473217272	1789.81766638	376.0	-2.26751782273	-0.304705112072	-0.0616562347374	641.356491238	714.927477093	1749.2332318	392.949263474	1.35818137908	0.0202110324268
753.344449112	660.473217272	1789.81766638	376.0	4.85873629764	0.633374266653	0.128161527044	879.732585979	699.936224487	1876.780187	297.111376536	3.8727823283	0.0576306894092
753.344449112	660.473217272	1789.81766638	376.0	13.2527568064	0.943941429669	0.19100393154	908.573696126	767.302928151	2027.01784899	351.141224712	5.67699601771	0.0844791074064
753.344449112	660.473217272	1789.81766638	376.0	-8.41724086313	-0.400847391818	-0.0811103585224	626.763764518	576.478285449	1639.16440239	435.922352427	-0.720881616871	-0.010727405013
753.344449112	660.473217272	1789.81766638	376.0	7.62598983337	0.254246367863	0.0514460477263	792.97599767	714.620945742	1926.30897966	418.712036246	3.35150250994	0.0498735492551
753.344449112	660.473217272	1789.81766638	376.0	13.3728189688	0.25523277374	0.051645644221	781.257354022	784.648914223	2029.16674278	463.260474537	4.52118375344	0.0672795201405
753.344449112	660.473217272	1789.81766638	376.0	-7.7117740362	-0.0247883886141	-0.00501586171875	739.661952901	522.973126254	1651.79097229	389.155893137	-0.823204689288	-0.0122500697811
753.344449112	660.473217272	1789.81766638	376.0	-11.1236766994	-0.0771732495535	-0.0156157931108	721.125365694	564.483999164	1590.72413567	305.114770809	-0.90941419803	-0.0135329493755
753.344449112	660.473217272	1789.81766638	376.0	-7.00625697304	-0.220558100758	-0.0446293202668	673.020827317	629.347561528	1664.41844133	362.050052483	0.108584334833	0.00161583831596
753.344449112	660.473217272	1789.81766638	376.0	-4.71959902129	0.0481668454927	0.00974642765938	749.675675251	620.416828153	1705.34544932	335.252945914	0.61997654348	0.00922584142083
753.344449112	660.473217272	1789.81766638	376.0	-0.258385872869	0.375893929259	0.0760610945485	850.41994738	589.528388923	1785.19303038	345.244694082	1.47781685605	0.0219913222626
753.344449112	660.473217272	1789.81766638	376.0	0.744625161237	0.199877808547	0.0404447204669	795.493547509	600.520680791	1803.14509907	407.130870769	1.27040012136	0.0189047637108
753.344449112	660.473217272	1789.81766638	376.0	-14.9273994501	-0.617250883343	-0.124899005128	570.422801611	535.390076486	1522.64443389	416.831555798	-1.86279019999	-0.0277200922617
753.344449112	660.473217272	1789.81766638	376.0	8.79023279766	0.602523355711	0.121918930739	859.166724077	764.489697058	1947.14680591	323.490384778	4.69912256735	0.069927419157
753.344449112	660.473217272	1789.81766638	376.0	10.8377676251	0.542418651602	0.109756910482	887.913408972	629.834126658	1983.79394598	466.04641035	3.49716687734	0.0520411737699
753.344449112	660.473217272	1789.81766638	376.0	7.1381080718	0.423796802171	0.0857541080881	855.295474517	632.601747306	1917.5767857	429.679563875	2.84404128711	0.042322042963
753.344449112	660.473217272	1789.81766638	376.0	14.5009954058	0.436357633496	0.0882957574861	830.125247312	765.179644396	2049.35904396	454.054152251	4.89844462533	0.0728935212102
753.344449112	660.473217272	1789.81766638	376.0	-3.9953884352	0.401542634787	0.08125103901	874.79298016	498.290320558	1718.30749833	345.224197612	0.0221212083866	0.00032918464861
753.344449112	660.473217272	1789.81766638	376.0	2.27183202923	0.358072505901	0.0724549789359	854.079383833	528.473220593	1830.47931739	447.926712968	0.886398441328	0.013190452996
753.344449112	660.473217272	1789.81766638	376.0	9.01450761701	0.632846423755	0.128054719497	902.889413069	648.065378542	1951.16091625	400.20612464	3.88569607814	0.0578228583056
753.344449112	660.473217272	1789.81766638	376.0	13.2908842816	0.906265887607	0.183380390046	938.769948864	664.933443429	2027.70026128	423.996868982	5.0853002435	0.0756741107664
753.344449112	660.473217272	1789.81766638	376.0	5.47468440167	0.535924246702	0.108442785654	912.55310598	515.297624985	1887.80453498	459.953804019	1.51142364449	0.0224914232811
753.344449112	660.473217272	1789.81766638	376.0	-12.1030471216	-0.279470061419	-0.0565499921932	659.374800169	613.514229977	1573.19519083	300.306160684	-0.760900817375	-0.01132292883
753.344449112	660.473217272	1789.81766638	376.0	11.3271031382	0.95425159849	0.193090165619	894.076185023	809.087740054	1992.55215944	289.388234365	5.52002964511	0.0821432982903
753.344449112	660.473217272	1789.81766638	376.0	-11.5115944626	-0.515763492939	-0.104363313019	595.014971841	596.892195659	1583.78111501	391.87394751	-0.930539061464	-0.0138473074623
753.344449112	660.473217272	1789.81766638	376.0	-4.56175032074	0.0564837075156	0.0114293216341	764.744588041	504.463909581	1708.17065325	438.962155625	-0.611482950455	-0.00909944866748
753.344449112	660.473217272	1789.81766638	376.0	-0.504968181891	0.370631000287	0.0749961554608	859.83966192	524.040154039	1780.77965666	396.899840696	0.625396616059	0.00930649726279
753.344449112	660.473217272	1789.81766638	376.0	10.0536861588	0.985049791199	0.199322094536	902.201378062	780.466215618	1969.76031738	287.092723698	5.31526512953	0.0790962072846
753.344449112	660.473217272	1789.81766638	376.0	-14.2596127478	-0.441323149521	-0.0893005158885	616.80790733	573.229422946	1534.59659827	344.559267989	-1.43520833814	-0.0213572669366
753.344449112	660.473217272	1789.81766638	376.0	12.4150767416	0.662019368144	0.133957783922	858.526113179	816.058313783	2012.0249032	337.440476238	5.44005452203	0.0809531922921
753.344449112	660.473217272	1789.81766638	376.0	-1.53980443592	0.312797543689	0.0632937158416	845.353172209	497.242161288	1762.25797456	419.662641065	0.0469162880536	0.000698159048417
753.344449112	660.473217272	1789.81766638	376.0	11.1672002333	0.446519462331	0.0903519753806	822.082381658	807.748864543	1989.690189	359.8589428	4.93797866084	0.0734818253101
753.344449112	660.473217272	1789.81766638	376.0	-17.6425160098	-0.56397184011	-0.114118138428	586.213773195	511.45129775	1474.04879805	376.383727101	-2.34618050459	-0.034913400366
753.344449112	660.473217272	1789.81766638	376.0	-1.89929250468	-0.540545065335	-0.109377795495	574.018412643	801.813522076	1755.8237936	379.99185888	1.90791328164	0.0283915666911
753.344449112	660.473217272	1789.81766638	376.0	4.44589008917	0.222474371282	0.045017072295	776.057722035	765.190070964	1869.39099263	328.14319963	3.44456404475	0.0512583935231
753.344449112	660.473217272	1789.81766638	376.0	8.77788255017	0.923266728753	0.186820463123	938.06783346	657.024745096	1946.925759	351.833180445	4.60542704737	0.0685331405859
753.344449112	660.473217272	1789.81766638	376.0	-9.82033501488	-0.594856959651	-0.120367656748	573.9765278	582.948491893	1614.05157539	457.126555696	-0.93774133714	-0.0139544841836
753.344449112	660.473217272	1789.81766638	376.0	-7.00523393514	0.0748479317001	0.0151452714893	759.740864582	605.248230256	1664.43675184	299.447657004	0.203104452335	0.00302238768355
753.344449112	660.473217272	1789.81766638	376.0	4.9135755112	-0.077982318429	-0.0157795059549	698.262728316	738.530091444	1877.76170893	440.968889175	2.61637441376	0.0389341430619
753.344449112	660.473217272	1789.81766638	376.0	-6.45257489836	-0.472022977444	-0.0955125409639	604.66484636	624.225368808	1674.32834092	445.438125749	-0.12896335777	-0.00191909758586
753.344449112	660.473217272	1789.81766638	376.0	-16.0956147891	-0.531313573062	-0.107509828624	591.204458934	603.746542554	1501.73550938	306.784507888	-1.4992957821	-0.0223109491384
753.344449112	660.473217272	1789.81766638	376.0	14.3344895787	0.93571035789	0.189338396983	940.122121364	672.039403802	2046.37889325	434.217368084	5.27800334306	0.0785417164146
753.344449112	660.473217272	1789.81766638	376.0	-3.71624600963	0.22723536822	0.0459804468272	815.065520986	526.560991266	1723.30363878	381.677126526	0.0118884463018	0.0001769114033
753.344449112	660.473217272	1789.81766638	376.0	-0.0346178625705	-0.559812202968	-0.113276447383	568.387034755	804.84301727	1789.19806976	415.968017739	2.10301831012	0.0312949153292
753.344449112	660.473217272	1789.81766638	376.0	3.19135554542	0.560128544793	0.113340458275	889.315372927	632.421044911	1846.93711173	325.200693896	2.90859400586	0.0432826488967
753.344449112	660.473217272	1789.81766638	376.0	-0.471330716594	-0.495486223056	-0.10026026367	588.42055696	746.631837102	1781.38170595	446.329311889	1.60074866793	0.0238206647013
753.344449112	660.473217272	1789.81766638	376.0	6.37030978819	0.50282186063	0.101744609597	896.532734075	542.66978555	1903.83459638	464.632076752	1.84526336186	0.0274592762182
753.344449112	660.473217272	1789.81766638	376.0	7.17769343489	0.472632654607	0.0956359074479	833.581931427	768.438114437	1918.28529152	316.265245657	4.29578843853	0.0639254231924
753.344449112	660.473217272	1789.81766638	376.0	5.62276657178	0.229805608817	0.0465005278868	781.515676792	745.65199676	1890.45493583	363.287262273	3.4201998368	0.0508958309048
753.344449112	660.473217272	1789.81766638	376.0	13.2406297346	0.709329060001	0.14353076892	869.121722603	805.990639897	2026.80079652	351.688434015	5.55779885947	0.0827053401707
753.344449112	660.473217272	1789.81766638	376.0	4.40993688743	0.116815076373	0.0236372068743	754.83866029	717.885158967	1868.74749587	396.023676615	2.76427921178	0.0411351073181
753.344449112	660.473217272	1789.81766638	376.0	13.599957423	0.746796570965	0.151112215897	922.906888537	653.578824251	2033.23210696	456.746394173	4.65490622225	0.069269437831
753.344449112	660.473217272	1789.81766638	376.0	-6.68158407776	-0.27316219414	-0.0552736127357	655.128901115	667.928123739	1670.22949417	347.172469312	0.454515317939	0.00676362080267
753.344449112	660.473217272	1789.81766638	376.0	4.49891470849	0.56767398035	0.114867256242	926.41849378	498.471714828	1870.34003663	445.449828024	1.31417410805	0.0195561623222
753.344449112	660.473217272	1789.81766638	376.0	2.79041344837	0.138425132971	0.0280099419204	770.689613254	645.991649408	1839.76097925	423.079716586	1.85522261031	0.0276074793201
753.344449112	660.473217272	1789.81766638	376.0	-5.01984303425	-0.258906896967	-0.0523890928706	656.427587658	692.086649814	1699.97162893	351.45739146	0.889789733528	0.0132409186537
753.344449112	660.473217272	1789.81766638	376.0	7.37334258489	0.608729147645	0.123174655533	921.184543016	571.175109912	1921.78705457	429.427401644	2.7227015017	0.0405163913943
753.344449112	660.473217272	1789.81766638	376.0	-8.16418356173	-0.37292151064	-0.075459633881	635.642234053	552.624987596	1643.69366668	455.426445032	-0.910742998549	-0.0135527231927
753.344449112	660.473217272	1789.81766638	376.0	-5.45639653621	-0.416763390406	-0.0843309167151	615.773086242	672.897407253	1692.15811723	403.487623736	0.501620285374	0.00746458757998
753.344449112	660.473217272	1789.81766638	376.0	-4.06311598126	0.312667142882	0.0632673295997	838.03524255	552.636074884	1717.09529875	326.423981312	0.451626956716	0.00672063923685
753.344449112	660.473217272	1789.81766638	376.0	-14.6369657418	-0.582883814979	-0.117944924115	578.985415106	557.78182766	1527.84266772	391.07542495	-1.64039595154	-0.0244106540408
753.344449112	660.473217272	1789.81766638	376.0	5.59403666669	0.311239453873	0.0629784406865	794.434510933	783.486332993	1889.94072291	312.019878982	3.89084390306	0.0578994628431
753.344449112	660.473217272	1789.81766638	376.0	14.5769250362	0.728328189505	0.147375190106	877.750186165	789.778228899	2050.7180459	383.189630833	5.65981112718	0.0842233798688
753.344449112	660.473217272	1789.81766638	376.0	-10.3762872467	-0.191390583129	-0.0387273539315	687.859815282	560.014801841	1604.10104413	356.226427006	-0.923986150242	-0.0137497939024
753.344449112	660.473217272	1789.81766638	376.0	8.62565259619	0.338355586265	0.0684653149059	795.948117318	813.960004523	1944.20112039	334.29299855	4.49565264443	0.0668995929231
753.344449112	660.473217272	1789.81766638	376.0	-3.82263470456	-0.211738059701	-0.0428446094094	661.807353485	765.944299954	1721.39947512	293.647821681	1.70112949074	0.0253144269455
753.344449112	660.473217272	1789.81766638	376.0	9.94471550985	0.335239352135	0.0678347535684	815.349854197	711.390535594	1967.80994145	441.06955166	3.72801805175	0.0554764591035
753.344449112	660.473217272	1789.81766638	376.0	14.3050328112	0.661915611392	0.133936789031	891.676291277	705.629344458	2045.85167082	448.546035085	4.95444044854	0.0737267923889
753.344449112	660.473217272	1789.81766638	376.0	-0.928412014758	-0.131793474053	-0.0266680441225	690.926200463	681.134442718	1773.20078413	401.140140947	1.39028836921	0.020688815018
753.344449112	660.473217272	1789.81766638	376.0	2.60760425344	-0.462883136138	-0.0936631194127	593.960381281	773.547419138	1836.48902798	468.981227563	2.16334928062	0.0321926976282
753.344449112	660.473217272	1789.81766638	376.0	1.05242593295	0.695569426466	0.140746545218	927.042078381	593.337191895	1808.65417166	288.274901381	2.65596138224	0.0395232348547
753.344449112	660.473217272	1789.81766638	376.0	2.21900506325	-0.00378883356258	-0.000766659968146	729.244649243	647.557226247	1829.53381102	452.731935534	1.52018211338	0.0226217576396
753.344449112	660.473217272	1789.81766638	376.0	-0.253968849513	0.0357848857477	0.00724097242973	735.484699648	700.131117216	1785.27208705	349.656270185	1.93703340477	0.0288249018566
753.344449112	660.473217272	1789.81766638	376.0	0.506107313833	0.172308227783	0.0348660922263	774.124865225	694.353409216	1798.8760645	330.397790057	2.23301588201	0.0332294030061
753.344449112	660.473217272	1789.81766638	376.0	-10.1108325932	-0.460152720429	-0.0931106273633	604.575482263	688.871899527	1608.85219841	315.404816623	0.0368529031319	0.000548406296606
753.344449112	660.473217272	1789.81766638	376.0	-2.23038675486	0.00397776259729	0.000804889234579	739.856259026	583.367435259	1749.89781022	426.674115932	0.412378729904	0.00613658824262
753.344449112	660.473217272	1789.81766638	376.0	-7.77370824618	0.0935394830672	0.0189274550925	773.946854936	535.954339884	1650.68246286	340.781268042	-0.559414623258	-0.00832462236992
753.344449112	660.473217272	1789.81766638	376.0	7.94301888083	0.371479669458	0.0751678813149	828.441392399	694.878391374	1931.98322156	408.663437785	3.48842448462	0.0519110786401
753.344449112	660.473217272	1789.81766638	376.0	-4.55050290064	-0.246334598029	-0.049845123033	655.092932407	743.077761893	1708.37196156	310.201267259	1.39315779478	0.0207315148032
753.344449112	660.473217272	1789.81766638	376.0	2.09157015431	0.459835204248	0.0930463788442	890.153743409	509.061824052	1827.25295851	428.037391049	0.910926998362	0.0135554612851
753.344449112	660.473217272	1789.81766638	376.0	0.00962917055487	-0.177545495367	-0.0359258388036	668.891651897	779.23186478	1789.99001098	341.866494303	2.35161401618	0.0349942561932
753.344449112	660.473217272	1789.81766638	376.0	1.33483271712	-0.135226480697	-0.0273627034999	680.200964847	775.411267399	1813.70873817	358.096505926	2.53277714502	0.0376901360866
753.344449112	660.473217272	1789.81766638	376.0	11.4750766177	0.269469516391	0.0545264096299	784.389417974	790.303024664	1995.20061492	420.50817228	4.45962129737	0.0663634121632
753.344449112	660.473217272	1789.81766638	376.0	1.03194637917	-0.223843071242	-0.0452940249376	665.144786943	675.187295355	1808.28762499	467.955542688	1.35521443996	0.0201668815471
753.344449112	660.473217272	1789.81766638	376.0	-12.6815118396	-0.48748254622	-0.0986407418494	598.965984989	675.720082922	1562.84172711	288.155659203	-0.465772222192	-0.0069311342588
753.344449112	660.473217272	1789.81766638	376.0	14.5369144682	0.922130438006	0.18659053784	908.163607618	767.2631537	2050.00192968	374.575168364	5.79834619044	0.0862849135483
753.344449112	660.473217272	1789.81766638	376.0	10.4085806519	0.777896437346	0.157405187646	931.407273626	638.431960406	1976.11228171	406.273047681	4.33738740147	0.064544455379
753.344449112	660.473217272	1789.81766638	376.0	6.92874102005	0.360095813031	0.0728643895246	829.482650693	673.801357621	1913.82949722	410.545488905	3.12941216832	0.0465686334571
753.344449112	660.473217272	1789.81766638	376.0	1.17556615414	-0.491616568385	-0.0994772497745	587.645420514	765.258461471	1810.85815709	457.954275106	1.92743014831	0.0286819962546
753.344449112	660.473217272	1789.81766638	376.0	-1.50210939641	0.495867840074	0.100337482815	889.821700226	567.091631062	1762.93264704	306.019315751	1.40321424433	0.0208811643501
753.344449112	660.473217272	1789.81766638	376.0	6.86747190657	0.086733494601	0.0175502821937	732.53532723	821.891044347	1912.7328918	358.306520225	3.89459348659	0.0579552602171
753.344449112	660.473217272	1789.81766638	376.0	4.70406907919	0.498896319904	0.100950287314	878.992651889	619.703827302	1874.0119258	375.315446611	2.72213390021	0.0405079449436
753.344449112	660.473217272	1789.81766638	376.0	-7.41505546059	-0.585716840697	-0.118518179016	569.000742839	722.649178611	1657.10169378	365.451772328	0.584224939968	0.00869382351143
753.344449112	660.473217272	1789.81766638	376.0	-2.91831852265	0.249509949233	0.0504876465465	808.119242639	619.56486666	1737.5850859	309.900976605	1.20066556376	0.0178670470798
753.344449112	660.473217272	1789.81766638	376.0	3.64512611839	0.717934292025	0.145272013765	936.795567678	587.957271617	1855.05877761	330.305938319	2.99092851648	0.0445078648285
753.344449112	660.473217272	1789.81766638	376.0	-4.61556521594	-0.494858922537	-0.100133331149	596.740115057	643.353844243	1707.20746475	467.113505445	0.200878841525	0.00298926847507
753.344449112	660.473217272	1789.81766638	376.0	-7.51878876697	-0.0704255670453	-0.0142504182609	727.062365978	507.228361512	1655.24505673	420.954329245	-1.01998705253	-0.0151783787579
753.344449112	660.473217272	1789.81766638	376.0	-1.6778556428	0.0752236624706	0.0152212995691	750.34843904	672.151001986	1759.78710967	337.287668647	1.56205807249	0.023244911793
753.344449112	660.473217272	1789.81766638	376.0	-2.17560262941	0.406932968107	0.0823417580145	856.285041405	602.902330368	1750.87834617	291.6909744	1.47993663483	0.0220228665898
753.344449112	660.473217272	1789.81766638	376.0	-10.2369447226	-0.368933812377	-0.0746527341921	638.495707839	525.923457018	1606.59502124	442.175856384	-1.35700283982	-0.0201934946401
753.344449112	660.473217272	1789.81766638	376.0	-4.16290448632	-0.503255006286	-0.10183225542	584.300726506	797.837173686	1715.30926645	333.171366261	1.63954880654	0.0243980477164
753.344449112	660.473217272	1789.81766638	376.0	7.29710920213	0.0500128250594	0.0101199565074	728.755972291	773.646405886	1920.42261602	418.020237842	3.44360408643	0.0512441084291
753.344449112	660.473217272	1789.81766638	376.0	12.2332586971	0.67281031019	0.136141301131	869.646191843	780.354545694	2008.77069172	358.769954181	5.28819232149	0.0786933381174
753.344449112	660.473217272	1789.81766638	376.0	-2.30371548467	-0.31672791915	-0.0640890164206	631.630287057	795.067888112	1748.58535966	321.887184487	2.02242894499	0.0300956688243
753.344449112	660.473217272	1789.81766638	376.0	-6.10109704095	0.0478594511627	0.00968422726885	747.615641583	637.98880733	1680.6191537	295.014704789	0.605656892967	0.00901275138344
753.344449112	660.473217272	1789.81766638	376.0	-6.28407798602	-0.137121154848	-0.0277460855621	696.754365537	622.633104933	1677.34412842	357.956657951	0.215425405171	0.003205735196
753.344449112	660.473217272	1789.81766638	376.0	15.0892651621	0.684684859626	0.138544083291	871.718938755	790.402230474	2059.88799998	397.766830754	5.64901135828	0.0840626690221
753.344449112	660.473217272	1789.81766638	376.0	5.38077441938	0.184804062825	0.0373945898067	767.928951895	755.746747287	1886.12371753	362.448018348	3.38749937881	0.0504092169466
753.344449112	660.473217272	1789.81766638	376.0	8.60302519678	0.0704311744928	0.0142515529124	734.827648392	766.227856191	1943.7961312	442.740626617	3.52273900019	0.0524217113124
753.344449112	660.473217272	1789.81766638	376.0	7.62453556601	0.419458380504	0.0848762404906	833.015269666	728.739047532	1926.28295092	364.528633726	3.93136428161	0.0585024446668
753.344449112	660.473217272	1789.81766638	376.0	-0.98223755411	0.323125412581	0.0653835314813	837.824190336	570.738479777	1772.23740511	363.674735002	1.03843601751	0.0154529169272
753.344449112	660.473217272	1789.81766638	376.0	-2.16104450588	-0.130382845024	-0.0263826072489	682.024282168	774.239302389	1751.13891004	294.875325482	2.08872694246	0.0310822461676
753.344449112	660.473217272	1789.81766638	376.0	-0.826179976194	0.14086807252	0.028504263966	766.576790824	686.99751376	1775.03055121	321.456246629	1.93660167603	0.0288184773219
753.344449112	660.473217272	1789.81766638	376.0	-4.6315937265	-0.152210125067	-0.0307992968568	694.155143249	597.766812115	1706.92058363	414.998628268	0.120908925541	0.0017992399634
753.344449112	660.473217272	1789.81766638	376.0	1.77453620091	0.529620389884	0.107167217702	875.8788677	649.231350454	1821.5786288	296.468410651	2.81717094731	0.0419221867159
753.344449112	660.473217272	1789.81766638	376.0	9.3507588125	0.555380853144	0.112379776031	902.225900697	586.817201632	1957.17919955	468.136097222	2.87010888952	0.0427099537131
753.344449112	660.473217272	1789.81766638	376.0	0.902399944812	0.272029631521	0.0550444418295	816.50411626	605.493662297	1805.96898002	383.971201461	1.52076963438	0.0226305005116
753.344449112	660.473217272	1789.81766638	376.0	5.28724769008	0.539285680953	0.109122962556	899.776300637	580.344102724	1884.44975961	404.329356246	2.41288330312	0.0359060015346
753.344449112	660.473217272	1789.81766638	376.0	-0.55768306185	0.312455896889	0.0632245845587	818.348508275	661.21358564	1779.83615642	300.274062505	2.07592191581	0.0308916951758
753.344449112	660.473217272	1789.81766638	376.0	-1.8225431881	0.0181383020971	0.00367023514714	747.059992806	551.561230952	1757.19746643	458.576242668	0.103100508511	0.00153423375761
753.344449112	660.473217272	1789.81766638	376.0	11.1388565461	0.304323055244	0.0615789265973	805.872446363	715.56155837	1989.18288868	467.748883947	3.77299061939	0.0561456937409
753.344449112	660.473217272	1789.81766638	376.0	-0.940051409182	-0.0969805754228	-0.0196237505914	691.853990609	764.583561384	1772.99246019	316.554908197	2.22407143292	0.0330963010851
753.344449112	660.473217272	1789.81766638	376.0	-4.17676711208	-0.171616383761	-0.0347260995064	675.886894411	732.705369389	1715.06115073	306.468886929	1.43824852904	0.0214025078726
753.344449112	660.473217272	1789.81766638	376.0	-7.30519231498	-0.168847501139	-0.0341658237836	685.418381053	651.344556192	1659.06804377	322.305106523	0.319915143382	0.00476064201462
753.344449112	660.473217272	1789.81766638	376.0	4.59343037089	0.553471870535	0.111993498692	920.533595943	504.866628	1872.03169466	446.631470712	1.36111443195	0.0202546790469
753.344449112	660.473217272	1789.81766638	376.0	-5.24693829328	-0.41349817585	-0.0836702096013	612.465200284	729.582782395	1695.90703787	353.859055188	1.04332498798	0.015525669464
753.344449112	660.473217272	1789.81766638	376.0	-8.14169631077	-0.288006725552	-0.0582773625156	650.062187487	684.562564381	1644.09614747	309.471395602	0.386827215722	0.00575635737682
753.344449112	660.473217272	1789.81766638	376.0	-0.290640790625	0.232499155308	0.0470455595523	810.078384641	568.094365036	1784.61572617	406.442976491	0.855375684218	0.0127288048247
753.344449112	660.473217272	1789.81766638	376.0	10.0440211214	0.650424348357	0.131611563812	860.64359546	789.330763555	1969.58733083	319.612971817	5.03580606698	0.0749375902825
753.344449112	660.473217272	1789.81766638	376.0	-7.06075921782	0.0580474616721	0.0117457429527	753.997618388	612.10288109	1663.44295052	297.342451045	0.238418169997	0.00354788943448
753.344449112	660.473217272	1789.81766638	376.0	6.84145078667	0.450307536797	0.0911184817478	843.917994049	712.04995732	1912.2671612	356.299209832	3.77989623145	0.0562484558252
753.344449112	660.473217272	1789.81766638	376.0	9.42528632927	0.149574596707	0.0302660049993	752.124999644	797.630421578	1958.51310621	408.757684991	4.07223789123	0.0605987781433
753.344449112	660.473217272	1789.81766638	376.0	2.31213257205	-0.350478569866	-0.0709183670307	623.488596457	769.685536684	1831.20062363	438.026490489	2.25887086038	0.033614149708
753.344449112	660.473217272	1789.81766638	376.0	8.60611234139	0.376772210335	0.0762388122897	839.235399339	643.949026007	1943.85138546	460.666960114	2.94647372257	0.0438463351573
753.344449112	660.473217272	1789.81766638	376.0	-15.7144272429	-0.464232781	-0.0939362163091	611.667474858	553.514994688	1508.55807142	343.375601874	-1.78621818924	-0.026580627816
753.344449112	660.473217272	1789.81766638	376.0	-3.89669788543	-0.541893434589	-0.109650634275	577.136737877	755.76391842	1720.07387923	387.173222928	1.30377314496	0.0194013860857
753.344449112	660.473217272	1789.81766638	376.0	-4.65569797323	0.00582436652091	0.00117854441945	730.318585345	679.520569023	1706.48916157	296.650007199	1.13466776779	0.0168849370206
753.344449112	660.473217272	1789.81766638	376.0	12.765940024	0.744172869373	0.150581317154	909.507232889	688.485223186	2018.30471621	420.312260138	4.88570116374	0.0727038863653
753.344449112	660.473217272	1789.81766638	376.0	-0.0833614778729	0.205047960397	0.0414908863612	799.442221809	584.473240992	1788.32564793	404.410185125	1.01144457263	0.0150512585213
753.344449112	660.473217272	1789.81766638	376.0	-7.97923638332	-0.299741627013	-0.0606518872953	657.036537279	539.657030026	1647.00388395	450.310316648	-0.960253366176	-0.0142894846157
753.344449112	660.473217272	1789.81766638	376.0	-11.0149566348	-0.472225110257	-0.0955534419783	602.852407115	672.313287269	1592.67002659	317.504332207	-0.224999340403	-0.00334820447029
753.344449112	660.473217272	1789.81766638	376.0	20.8722774396	1.1608627058	0.234897350424	936.900329459	825.200426197	2163.39337538	401.292619719	6.84606267334	0.101875932639
753.344449112	660.473217272	1789.81766638	376.0	-10.2348837898	-0.601616129935	-0.121735356118	569.458685331	659.474257078	1606.63190818	377.698965772	-0.295148906696	-0.00439209682584
753.344449112	660.473217272	1789.81766638	376.0	-0.279401562141	0.0413274244237	0.00836248976603	737.987073988	692.456543699	1784.81688786	354.373270178	1.86702564479	0.0277831197141
753.344449112	660.473217272	1789.81766638	376.0	6.95697072663	0.732443296526	0.148207870604	902.97945563	684.05605088	1914.33475749	327.299250984	4.22962595404	0.0629408624113
753.344449112	660.473217272	1789.81766638	376.0	6.56930238103	0.539640974458	0.109194855212	911.189796123	526.554493621	1907.39620096	469.651911214	1.76301446835	0.0262353343505
753.344449112	660.473217272	1789.81766638	376.0	-9.01262798326	-0.113684550796	-0.0230037537022	713.20022887	521.960261719	1628.50805853	393.347567946	-1.06649299792	-0.0158704315167
753.344449112	660.473217272	1789.81766638	376.0	-1.33682531406	0.412521137066	0.0834725085119	858.986735285	599.005637114	1765.89093074	307.898558345	1.55942385122	0.0232057120717
753.344449112	660.473217272	1789.81766638	376.0	9.66890551461	1.01707915198	0.2058031469	919.585438506	732.908579581	1962.87344543	310.379427344	5.17861149127	0.0770626710011
753.344449112	660.473217272	1789.81766638	376.0	-4.74740863339	-0.451906199461	-0.0914419667061	596.677849233	807.226987914	1704.84770797	300.942870821	1.65565538268	0.024637728909
753.344449112	660.473217272	1789.81766638	376.0	-1.70806984308	0.283433358574	0.0573519543856	821.114593593	600.808516788	1759.24633058	337.323220197	1.21670235379	0.0181056897885
753.344449112	660.473217272	1789.81766638	376.0	-1.28930545215	0.203915152634	0.0412616658506	803.565813522	552.746751441	1766.74144963	410.428884664	0.51264035375	0.00762857669271
753.344449112	660.473217272	1789.81766638	376.0	3.78901977142	-0.3692249477	-0.0747116446175	614.104680207	825.41127109	1857.63421164	418.118260339	2.87445985065	0.0427747001585
753.344449112	660.473217272	1789.81766638	376.0	-8.48331662567	-0.454707512266	-0.0920088045863	603.973767191	710.842703645	1637.98176672	323.165295887	0.439372354085	0.00653827907864
753.344449112	660.473217272	1789.81766638	376.0	-8.58508240806	-0.195385723881	-0.0395357595874	682.707815326	605.460711813	1636.16034477	347.991817632	-0.284134895	-0.00422819784226
753.344449112	660.473217272	1789.81766638	376.0	-7.38643757299	0.0319342455091	0.00646180605202	748.016955826	599.703360706	1657.61390179	309.893585254	0.0436586775286	0.000649682701318
753.344449112	660.473217272	1789.81766638	376.0	1.7713237039	-0.191514796037	-0.0387524880691	665.460603203	771.968334899	1821.52113097	384.092192863	2.46261330633	0.0366460313442
753.344449112	660.473217272	1789.81766638	376.0	5.39446041959	0.480719336816	0.0972722251752	886.573572761	560.639821715	1886.36867198	439.155277504	1.94583940612	0.0289559435435
753.344449112	660.473217272	1789.81766638	376.0	-3.68411505342	0.210677770302	0.0426300627887	809.84305884	526.637670976	1723.87872431	387.397994492	-0.0157766222331	-0.000234771164183
753.344449112	660.473217272	1789.81766638	376.0	-12.5026300644	-0.425045170658	-0.0860067119907	616.693075655	656.873806204	1566.04338473	292.476502869	-0.55102718133	-0.00819980924598
753.344449112	660.473217272	1789.81766638	376.0	-8.7936659922	0.0866836035154	0.0175401868708	773.338210178	525.922588071	1632.42707893	333.166280684	-0.798019913961	-0.0118752963387
753.344449112	660.473217272	1789.81766638	376.0	-1.51071133477	-0.163966190004	-0.0331781040073	684.238438668	658.129276535	1762.77868803	420.410972823	1.04364259996	0.0155303958328
753.344449112	660.473217272	1789.81766638	376.0	5.75325087719	0.246232040277	0.0498243707561	795.454111661	686.47933135	1892.79036698	410.856923965	2.85488542644	0.042483414084
753.344449112	660.473217272	1789.81766638	376.0	0.73186603687	0.433595904563	0.0877369292923	851.5985686	654.947736234	1802.91673401	296.370429173	2.47975366628	0.0369010962244
753.344449112	660.473217272	1789.81766638	376.0	-8.26302159621	0.100598662532	0.0203558604881	773.728699076	556.670125299	1641.92464608	311.525821703	-0.410296200641	-0.00610559822382
753.344449112	660.473217272	1789.81766638	376.0	-4.94639548703	-0.41794837585	-0.0845706952347	604.879511119	811.706951282	1701.28620611	284.699743708	1.67157628265	0.0248746470633
753.344449112	660.473217272	1789.81766638	376.0	-4.98915308881	-0.0534520208365	-0.0108158682389	717.991125292	643.320140247	1700.520923	339.209657459	0.672510818812	0.0100076014704
753.344449112	660.473217272	1789.81766638	376.0	13.1357867216	0.496738846065	0.100513728463	845.278898568	757.032296646	2024.92429775	422.613102531	4.87581067544	0.0725567064797
753.344449112	660.473217272	1789.81766638	376.0	-9.93485611558	-0.300768860269	-0.060859745097	658.742447367	509.204195968	1612.0018565	444.055213163	-1.44172434733	-0.0214542313591
753.344449112	660.473217272	1789.81766638	376.0	-15.5706279825	-0.169679578346	-0.0343341922999	698.513419147	504.93447284	1511.13181599	307.683923998	-2.10085173175	-0.0312626745796
753.344449112	660.473217272	1789.81766638	376.0	4.98630292016	-0.0239323947232	-0.00484265372787	714.47478898	725.640136764	1879.06339695	438.948471205	2.59234695316	0.0385765915649
753.344449112	660.473217272	1789.81766638	376.0	-4.8672248287	-0.538510135869	-0.108966033158	583.82933486	666.60165433	1702.70321654	452.272227348	0.369009851767	0.00549121803225
753.344449112	660.473217272	1789.81766638	376.0	-5.78703925791	-0.173657455021	-0.0351391046179	692.818569838	549.397028204	1686.24021539	444.024617343	-0.528366269467	-0.00786259329564
753.344449112	660.473217272	1789.81766638	376.0	9.30786513069	0.304021432519	0.0615178940751	807.635137102	707.137804823	1956.41148086	441.638538931	3.54114075142	0.0526955468962
753.344449112	660.473217272	1789.81766638	376.0	2.45180753696	-0.0238708386026	-0.00483019801753	703.436186457	824.726049144	1833.70055083	305.538315226	3.20994603044	0.0477670540244
753.344449112	660.473217272	1789.81766638	376.0	11.0159299412	0.653774154169	0.132289387731	884.788451509	716.93841852	1986.98272659	385.255856559	4.74178730218	0.0705623110443
753.344449112	660.473217272	1789.81766638	376.0	2.94255160332	0.307223871992	0.0621658988247	827.754766162	597.596065827	1842.48397482	417.133142833	1.70152769166	0.0253203525545
753.344449112	660.473217272	1789.81766638	376.0	2.35444443406	-0.249138267714	-0.0504124378216	653.970097532	722.173614833	1831.95792881	455.814216445	1.93164339833	0.0287446934275
753.344449112	660.473217272	1789.81766638	376.0	1.51627055183	0.0369526566036	0.00747726762518	736.70573667	689.13514415	1816.95614459	391.115263771	2.01019141677	0.0299135627496
753.344449112	660.473217272	1789.81766638	376.0	5.41312650498	-0.162566539985	-0.032894888706	668.818709471	807.231208547	1886.70276087	410.652842857	3.18058167002	0.0473300843753
753.344449112	660.473217272	1789.81766638	376.0	4.02499291292	0.723476547078	0.146393473711	919.415565922	630.720342067	1861.85770061	311.721792621	3.45083459918	0.051351705345
753.344449112	660.473217272	1789.81766638	376.0	-6.979199471	-0.450163810343	-0.0910893990982	610.302692158	632.426118324	1664.90272128	422.173910798	-0.0759035061464	-0.00112951646051
753.344449112	660.473217272	1789.81766638	376.0	-2.56119927837	-0.370975173299	-0.0750657979156	619.003598538	779.378277748	1743.97686923	345.594992942	1.81825114847	0.027057308757
753.344449112	660.473217272	1789.81766638	376.0	-1.60152810451	0.191786775623	0.0388075223842	799.996903914	552.177859499	1761.15323344	408.978470025	0.451410683772	0.00671742088946
753.344449112	660.473217272	1789.81766638	376.0	-9.24908131203	-0.471100552843	-0.095325890903	603.67180698	658.327515452	1624.27597508	362.276652651	-0.101487331457	-0.00151022814668
753.344449112	660.473217272	1789.81766638	376.0	-0.575604826264	-0.332582107518	-0.0672970674864	630.346618845	754.300269985	1779.51538952	394.868500685	1.86719409816	0.0277856264607
753.344449112	660.473217272	1789.81766638	376.0	9.0538292849	-0.176217163399	-0.0356570545121	662.66131427	821.965122071	1951.86470241	467.238266069	3.59336765442	0.0534727329527
753.344449112	660.473217272	1789.81766638	376.0	4.77913408928	0.38749179365	0.078407890257	846.978342844	623.39506654	1875.35545261	404.98204323	2.41740601984	0.0359733038667
753.344449112	660.473217272	1789.81766638	376.0	-0.540439733699	0.342279661363	0.0692593406238	833.599066702	626.392604612	1780.14478055	320.153109241	1.78212291335	0.0265196862106
753.344449112	660.473217272	1789.81766638	376.0	-8.14486635403	-0.508432634754	-0.102879934187	587.950860544	739.550056592	1644.03940948	316.53849234	0.670774328768	0.00998176084476
753.344449112	660.473217272	1789.81766638	376.0	-4.64636310463	-0.250901587069	-0.0507692406049	658.739002085	689.083908008	1706.65623869	358.8333286	0.915286551551	0.0136203355886
753.344449112	660.473217272	1789.81766638	376.0	-2.2673528438	-0.074962340758	-0.015168421845	700.822248001	738.893002679	1749.23618463	309.520933947	1.86819033299	0.0278004513838
753.344449112	660.473217272	1789.81766638	376.0	-7.05499177532	0.0836323037698	0.0169227648259	760.609160437	617.79082878	1663.54617723	285.146188011	0.324800336547	0.00483333834148
753.344449112	660.473217272	1789.81766638	376.0	-3.94675851667	0.613412329276	0.124122284354	940.815637322	496.223917834	1719.1778852	282.138330047	0.587898664226	0.00874849202717
753.344449112	660.473217272	1789.81766638	376.0	-8.40115375501	-0.487643705916	-0.0986733520671	597.249151591	684.090502717	1639.4523323	358.112677989	0.211683108575	0.00315004625856
753.344449112	660.473217272	1789.81766638	376.0	6.07638321367	0.237141510906	0.0479849273384	794.794203638	672.876219979	1898.57384662	430.903423003	2.69927698534	0.0401678122818
753.344449112	660.473217272	1789.81766638	376.0	-4.71094698477	-0.0553511028296	-0.0112001422156	712.138408154	690.226984796	1705.500305	303.134912047	1.14155132136	0.0169873708536
753.344449112	660.473217272	1789.81766638	376.0	-10.0968771675	0.106382822265	0.0215262691754	780.818340582	516.555401946	1609.10197509	311.728232559	-1.04577131608	-0.0155620731559
753.344449112	660.473217272	1789.81766638	376.0	7.96235005934	0.994075738399	0.201148469931	927.975924925	693.479682255	1932.32921441	310.873607226	4.78157109844	0.071154331822
753.344449112	660.473217272	1789.81766638	376.0	-13.2785464331	-0.319032050468	-0.0645552510053	654.250175696	508.264721377	1552.15589648	389.640999411	-1.80468197304	-0.0268553865036
753.344449112	660.473217272	1789.81766638	376.0	3.95252949103	-0.179812488046	-0.0363845584877	671.933488358	724.828271229	1860.56073748	463.798977897	2.20275988599	0.03277916497
753.344449112	660.473217272	1789.81766638	376.0	7.12548759634	0.775902000067	0.157001618791	906.648679136	688.732676061	1917.3509022	321.969547002	4.35725716622	0.0648401364021
753.344449112	660.473217272	1789.81766638	376.0	20.4417785922	0.790677415015	0.159991383046	889.078473409	798.602552576	2155.68823095	468.007204967	6.31039133541	0.0939046329674
753.344449112	660.473217272	1789.81766638	376.0	3.1516725095	-0.291259432015	-0.0589355386513	634.770011526	820.122783971	1846.22685775	391.334062249	2.87677299171	0.0428091219004
753.344449112	660.473217272	1789.81766638	376.0	1.31837727553	0.251978709212	0.0509871932845	802.959413689	653.890660752	1813.41421577	356.564141331	2.07635911777	0.0308982011574
753.344449112	660.473217272	1789.81766638	376.0	-19.6468003797	-0.635338690743	-0.128559022813	565.845942344	551.703858079	1438.17576231	320.625961885	-2.36142687459	-0.0351402808719
753.344449112	660.473217272	1789.81766638	376.0	-3.46326668259	-0.289368948614	-0.0585530045759	641.253020708	768.748733323	1727.83150747	317.829753434	1.69871789584	0.0252785401167
753.344449112	660.473217272	1789.81766638	376.0	-0.447867075823	0.234703695009	0.0474916420497	814.384500092	540.341352399	1781.80166234	427.075809849	0.50299540823	0.00748505071772
753.344449112	660.473217272	1789.81766638	376.0	0.387447676801	-0.31068952551	-0.0628671642069	632.924981374	790.672256951	1796.75227335	373.155035027	2.31707592538	0.0344802965086
753.344449112	660.473217272	1789.81766638	376.0	5.64933424364	0.69194627972	0.140013411518	925.230000359	610.498845121	1890.93044871	355.20160323	3.35998265085	0.0499997418281
753.344449112	660.473217272	1789.81766638	376.0	-15.7036122208	-0.585166358332	-0.118406790435	578.280784438	565.565478361	1508.7516406	364.905377796	-1.71162447147	-0.025470602254
753.344449112	660.473217272	1789.81766638	376.0	-9.36066178363	-0.378323250871	-0.0765526610423	628.834342401	652.535734081	1622.27888809	340.908811609	-0.103594324788	-0.00154158221411
753.344449112	660.473217272	1789.81766638	376.0	-3.45513148149	-0.24842127203	-0.0502673557325	663.521478635	634.760491835	1727.97711273	429.695142262	0.500935740719	0.00745440090356
753.344449112	660.473217272	1789.81766638	376.0	10.5753192536	0.711937656778	0.144058611246	916.844895255	650.84441932	1979.09659866	411.407284087	4.28737481055	0.0638002203951
753.344449112	660.473217272	1789.81766638	376.0	12.3770269801	0.811476000119	0.164199919085	888.660972277	778.446643345	2011.34388185	344.236266225	5.47492523588	0.0814721017244
753.344449112	660.473217272	1789.81766638	376.0	14.9791039984	1.12761072755	0.228168904807	930.800620798	775.971085535	2057.91631601	351.144609681	6.06580642915	0.0902649766243
753.344449112	660.473217272	1789.81766638	376.0	-6.06508309984	-0.525377531129	-0.106308686995	582.666715907	745.481783947	1681.26373758	353.115237729	0.981960202832	0.0146125030183
753.344449112	660.473217272	1789.81766638	376.0	-9.23913951604	-0.573691530982	-0.116084890931	575.507405664	676.185965863	1624.4539151	372.760543577	-0.0169165879471	-0.000251734939689
753.344449112	660.473217272	1789.81766638	376.0	-16.9708250328	-0.524902454515	-0.106212556559	595.545416291	546.579068843	1486.07084182	343.946356682	-2.01220737749	-0.0299435621651
753.344449112	660.473217272	1789.81766638	376.0	-2.48754500296	0.285030974912	0.0576752276229	816.941072267	627.337355251	1745.29514646	301.016718944	1.41366381046	0.0210366638462
753.344449112	660.473217272	1789.81766638	376.0	-8.28146788321	-0.333081753915	-0.0673981695497	647.73271682	536.375533085	1641.59449117	457.48624127	-1.04983661073	-0.0156225686121
753.344449112	660.473217272	1789.81766638	376.0	-10.0323309324	-0.552335691015	-0.111763595916	585.478783286	581.700744421	1610.25723501	443.0777073	-0.938458215188	-0.0139651520117
753.344449112	660.473217272	1789.81766638	376.0	11.4452593738	0.28423989677	0.0575151551539	786.04657943	802.908487878	1994.66694062	405.711873312	4.59612087735	0.0683946559129
753.344449112	660.473217272	1789.81766638	376.0	8.56754865316	0.528675286444	0.106975978641	877.233390719	657.412907661	1943.16116575	408.514867375	3.61029246435	0.0537245902434
753.344449112	660.473217272	1789.81766638	376.0	1.61268366433	0.441699469935	0.089376663281	872.728907714	574.741682129	1818.68176351	371.211173668	1.67732543438	0.0249601999164
753.344449112	660.473217272	1789.81766638	376.0	-1.83389241537	0.25971970293	0.052553561904	806.068671568	648.216648308	1756.99433595	302.709016076	1.66069618026	0.0247127407777
753.344449112	660.473217272	1789.81766638	376.0	-11.727861042	-0.425467093132	-0.0860920868337	620.15916919	585.611007153	1579.91033757	374.140161222	-1.00499844109	-0.0149553339448
753.344449112	660.473217272	1789.81766638	376.0	6.83414317302	0.481703555984	0.0974713791954	849.779138495	715.897007761	1912.13636824	346.460221986	3.89381436293	0.057943666115
753.344449112	660.473217272	1789.81766638	376.0	-1.88843874337	0.501372215708	0.101451277966	903.41658736	514.215848519	1756.01805614	338.385620258	0.721295336484	0.0107335615548
753.344449112	660.473217272	1789.81766638	376.0	-1.04967791944	0.0056630349388	0.00114589942104	727.473760029	698.348365315	1771.03034554	345.208220198	1.77507255401	0.0264147701489
753.344449112	660.473217272	1789.81766638	376.0	-14.9343567383	-0.327533270767	-0.066275449366	649.281297088	560.116537155	1522.51991112	313.122076878	-1.61129130184	-0.0239775491346
753.344449112	660.473217272	1789.81766638	376.0	-7.56481148188	-0.0640204058563	-0.0129543516504	723.495481937	568.082666573	1654.42133405	362.843185543	-0.392524181618	-0.00584113365503
753.344449112	660.473217272	1789.81766638	376.0	-8.55961232284	-0.306846699644	-0.0620895790457	649.157665922	636.965208004	1636.61621286	350.49333893	-0.0852809500122	-0.00126906175613
753.344449112	660.473217272	1789.81766638	376.0	-10.8688855595	0.0528234554412	0.0106886797736	767.117706206	495.625648551	1595.2844325	332.541077745	-1.3953038001	-0.0207634494063
753.344449112	660.473217272	1789.81766638	376.0	-0.787962359793	0.169601916625	0.034318477666	769.984529244	714.367572535	1775.71457686	291.362475085	2.2479935401	0.0334522848229
753.344449112	660.473217272	1789.81766638	376.0	5.66407368338	-0.121820224644	-0.0246499847519	678.321023111	819.204443171	1891.19425781	393.668791524	3.37862293658	0.0502771270324
753.344449112	660.473217272	1789.81766638	376.0	-6.5188573214	0.450459940295	0.0911493201731	890.020334893	500.893141871	1673.1420064	282.228529636	-0.159315673435	-0.00237076894992
753.344449112	660.473217272	1789.81766638	376.0	-4.34616221854	0.132533156508	0.0268177168168	776.18407115	605.199601362	1712.02928719	330.645614676	0.644684658855	0.00959352170915
753.344449112	660.473217272	1789.81766638	376.0	-14.4037980653	-0.219728553166	-0.044461463611	680.758876716	549.566992161	1532.01594398	301.690075104	-1.59128556114	-0.0236798446598
753.344449112	660.473217272	1789.81766638	376.0	6.27103814155	0.34785001309	0.0703864858539	809.121302698	757.156972386	1902.05781491	335.779539824	3.85594948252	0.0573802006328
753.344449112	660.473217272	1789.81766638	376.0	-21.2941542303	-0.562421587154	-0.11380444904	586.41056034	533.756785733	1408.69113206	288.52378599	-2.76493693019	-0.0411448947946
753.344449112	660.473217272	1789.81766638	376.0	3.81777161475	0.355656867762	0.071966181255	849.766040482	548.448170695	1858.14881721	459.93460603	1.2653896521	0.0188302031563
753.344449112	660.473217272	1789.81766638	376.0	-7.634949996	0.078067443223	0.015796730721	760.968428849	603.569862575	1653.16598254	288.627691112	0.0989180119399	0.0014719942253
753.344449112	660.473217272	1789.81766638	376.0	7.79286695091	0.430527467866	0.0871160396329	829.023033284	755.486989506	1929.29577579	344.785752999	4.1954961095	0.0624329778199
753.344449112	660.473217272	1789.81766638	376.0	9.97106963945	0.923193294752	0.186805603956	935.95735198	666.546338143	1968.28163232	365.777942196	4.79796760658	0.0713983274789
753.344449112	660.473217272	1789.81766638	376.0	-8.74729363576	-0.432458643313	-0.0875068076311	612.352142236	677.389643139	1633.25705956	343.515274185	0.149502241754	0.00222473574039
753.344449112	660.473217272	1789.81766638	376.0	10.6307062261	0.70511140298	0.142677337713	911.453482477	662.569720843	1980.08792448	406.06472116	4.38220966046	0.0652114532807
753.344449112	660.473217272	1789.81766638	376.0	0.984053869825	-0.0383477686435	-0.00775956467898	702.255892937	804.273009572	1807.43043639	300.901533884	2.85710249016	0.0425164061036
753.344449112	660.473217272	1789.81766638	376.0	6.41493042393	0.111963396089	0.0226554828186	746.261159269	769.750972526	1904.6332244	388.621092603	3.46095903153	0.0515023665406
753.344449112	660.473217272	1789.81766638	376.0	-17.4579620843	-0.450200138109	-0.0910967499209	617.085782479	525.828996151	1477.35197681	334.437198179	-2.22761375573	-0.0331490142222
753.344449112	660.473217272	1789.81766638	376.0	-8.78971721681	0.067817827206	0.0137227493335	763.452987925	561.559080186	1632.49775481	307.485686702	-0.474774405886	-0.00706509532568
753.344449112	660.473217272	1789.81766638	376.0	13.8026649464	0.379423461337	0.0767752855802	817.136054497	761.369487033	2036.86020203	458.354660497	4.65921788072	0.0693335994154
753.344449112	660.473217272	1789.81766638	376.0	3.43674010935	0.30162796101	0.0610335817504	806.622558984	710.058788062	1851.32904801	334.647700963	3.01605384254	0.0448817536092
753.344449112	660.473217272	1789.81766638	376.0	12.54725454	1.22190358607	0.247248803333	936.740492749	780.10373608	2014.39064479	297.546415959	5.8127185286	0.0864987876279
753.344449112	660.473217272	1789.81766638	376.0	-0.989390913417	-0.314197323077	-0.0635769573203	641.840290648	668.714214516	1772.10937303	461.554867863	0.989618233664	0.0147264618105
753.344449112	660.473217272	1789.81766638	376.0	-14.209493847	-0.0917393512483	-0.0185632034092	720.487081031	524.14932772	1535.49363521	290.857226457	-1.72620446779	-0.0256875664849
753.344449112	660.473217272	1789.81766638	376.0	0.71514794212	-0.161165283853	-0.0326113484121	678.593064636	721.091862823	1802.61751059	402.932583134	1.91469322357	0.0284924586841
753.344449112	660.473217272	1789.81766638	376.0	11.177586736	0.123567399025	0.0250035206446	742.841550445	813.126333103	1989.87608846	433.908204913	4.29902747564	0.0639736231494
753.344449112	660.473217272	1789.81766638	376.0	4.8133389017	0.255787643131	0.051757920504	784.727851748	764.247821612	1875.96765639	326.99198303	3.5479629628	0.0527970678989
753.344449112	660.473217272	1789.81766638	376.0	-4.02660418706	-0.341910483973	-0.0691846386023	627.529149348	771.011458567	1717.74879329	319.208185373	1.59187527774	0.0236886202045
753.344449112	660.473217272	1789.81766638	376.0	-2.02642335893	0.160311016847	0.0324384898518	774.972936341	667.611480923	1753.54838311	310.963965846	1.63122783698	0.0242742237646
753.344449112	660.473217272	1789.81766638	376.0	2.71363089035	0.400503521614	0.08104077734	845.996521097	646.651758364	1838.38671146	345.738431999	2.53419153529	0.0377111835608
753.344449112	660.473217272	1789.81766638	376.0	-2.53643867767	-0.471264124282	-0.0953589891303	599.129664918	689.704269053	1744.42003883	455.586104863	0.880370047119	0.0131007447488
753.344449112	660.473217272	1789.81766638	376.0	4.50961478114	-0.0569428816522	-0.0115222342477	702.139120972	758.671449743	1870.53154842	409.720977708	2.83025601393	0.0421169049692
753.344449112	660.473217272	1789.81766638	376.0	2.17024922255	0.204291003872	0.0413377183067	789.399318902	651.593115807	1828.66117037	387.668735665	2.02140059047	0.0300803659296
753.344449112	660.473217272	1789.81766638	376.0	-8.0834571867	-0.178611676176	-0.0361415775345	685.698003003	622.15333041	1645.1385216	337.287188189	-0.0531420617294	-0.00079080449002
753.344449112	660.473217272	1789.81766638	376.0	0.531669885454	0.119352319082	0.0241506109028	773.244822521	583.40812359	1799.33358792	442.680641809	0.865540170755	0.0128800620648
753.344449112	660.473217272	1789.81766638	376.0	-5.27335034378	0.0454885939827	0.00920449089087	748.8936875	621.48298936	1695.43431032	325.057633461	0.55674290164	0.00828486460774
753.344449112	660.473217272	1789.81766638	376.0	-11.8844789686	-0.07429723281	-0.0150338390955	724.62979082	537.287246267	1577.10716225	315.190125161	-1.25252517429	-0.0186387674746
753.344449112	660.473217272	1789.81766638	376.0	-2.21351906522	0.395331329843	0.0799941986732	872.22871674	498.809524278	1750.19971111	379.161470088	0.20378406868	0.00303250102203
753.344449112	660.473217272	1789.81766638	376.0	3.35306643429	0.495035462925	0.100169053607	886.917601313	581.551222284	1849.83144179	381.362618194	2.10223648871	0.0312832810819
753.344449112	660.473217272	1789.81766638	376.0	-7.88698257625	-0.0208665819147	-0.004222295005	740.440547111	527.486892143	1648.65505889	380.727619636	-0.791525383232	-0.0117786515362
753.344449112	660.473217272	1789.81766638	376.0	8.87763151123	0.744634061275	0.150674638056	930.021973177	626.899224563	1948.71108353	391.789885788	3.99983182267	0.059521306885
753.344449112	660.473217272	1789.81766638	376.0	-6.50333608482	-0.406974884916	-0.0823502397646	621.114841607	640.519935013	1673.41980823	411.785031614	0.0910646497242	0.00135512871613
753.344449112	660.473217272	1789.81766638	376.0	3.29844286412	0.548386546259	0.110964497422	886.868982102	632.314116319	1848.85377948	329.670681061	2.8833423411	0.0429068800758
753.344449112	660.473217272	1789.81766638	376.0	13.0306057679	0.816228941225	0.165161663542	901.052814717	742.521012544	2023.04175045	379.467923194	5.39484846697	0.0802804831394
753.344449112	660.473217272	1789.81766638	376.0	-7.87893028297	-0.0691510702668	-0.0139925273709	723.733776959	551.805295987	1648.79918026	373.260107311	-0.596579477754	-0.00887767079991
753.344449112	660.473217272	1789.81766638	376.0	-6.19025795511	-0.328351735722	-0.0664410634807	646.681690897	574.792069845	1679.02333591	457.549575167	-0.467968975999	-0.00696382404761
753.344449112	660.473217272	1789.81766638	376.0	-5.73945136639	-0.114682858206	-0.0232057584392	698.154001144	670.284239788	1687.09195188	318.653710942	0.753988535347	0.0112200674903
753.344449112	660.473217272	1789.81766638	376.0	-6.67135843802	-0.0746061033343	-0.0150963381899	726.125641294	498.33884236	1670.41251447	445.948030818	-1.04143727369	-0.0154975784775
753.344449112	660.473217272	1789.81766638	376.0	-14.8243782994	-0.181726839739	-0.0367719222458	694.563214669	509.156396686	1524.48832465	320.768713295	-1.95690484893	-0.0291206078709
753.344449112	660.473217272	1789.81766638	376.0	3.59702129753	0.503542722854	0.10189047407	904.415367254	505.934572795	1854.19778903	443.847848982	1.12785316182	0.0167835291937
753.344449112	660.473217272	1789.81766638	376.0	16.8483234122	0.728814831912	0.147473660848	878.523290223	795.419044155	2091.37193531	417.429600928	5.90449280209	0.0878644762215
753.344449112	660.473217272	1789.81766638	376.0	-7.20468231446	0.384824024504	0.0778680745658	869.509852794	500.314463079	1660.86698951	291.04267364	-0.400805987778	-0.00596437481812
753.344449112	660.473217272	1789.81766638	376.0	-0.438801018122	0.0227872998965	0.00461094696408	730.12456691	714.472624186	1781.96392824	337.366737146	2.0323322324	0.0302430391726
753.344449112	660.473217272	1789.81766638	376.0	-11.6280584884	-0.313063855395	-0.063347603277	650.92564227	595.358448489	1581.6966213	335.412530542	-0.851583810309	-0.0126723781296
753.344449112	660.473217272	1789.81766638	376.0	12.998603573	0.710534012899	0.143774587798	915.822521672	656.374532182	2022.46896952	450.271915663	4.53284801233	0.0674530954216
753.344449112	660.473217272	1789.81766638	376.0	-4.55219778429	-0.542541750939	-0.109781819292	578.560166765	733.370367864	1708.34162623	396.411091603	1.03522647822	0.0154051559258
753.344449112	660.473217272	1789.81766638	376.0	-2.65521761415	-0.0908179229736	-0.0183767549522	700.418281286	704.850234109	1742.29411245	337.02559705	1.49597346159	0.0222615098451
753.344449112	660.473217272	1789.81766638	376.0	3.83074720181	-0.261526974293	-0.0529192582543	647.957520176	748.984695213	1858.38105656	461.438841168	2.31170681586	0.0344003990455
753.344449112	660.473217272	1789.81766638	376.0	-5.7986233158	0.335208424636	0.0678284954748	848.820502225	530.301487385	1686.03288187	306.910892261	0.0251753148924	0.000374632662089
753.344449112	660.473217272	1789.81766638	376.0	1.433050982	0.701707978136	0.141988664131	936.177808439	576.381719255	1815.46666603	302.907138335	2.55350140188	0.0379985327661
753.344449112	660.473217272	1789.81766638	376.0	-6.47896465157	-0.486538043861	-0.0984496244155	600.199918066	635.393594965	1673.85601245	438.262499421	-0.0338886942152	-0.000504296044869
753.344449112	660.473217272	1789.81766638	376.0	15.6864969454	0.513939181928	0.103994168743	838.62551693	805.015382841	2070.57735995	426.936460179	5.47934717866	0.0815379044444
753.344449112	660.473217272	1789.81766638	376.0	0.175659488595	0.297649719891	0.0602285956883	833.380242825	544.803608289	1792.96165094	414.77779983	0.763754213827	0.0113653900867
753.344449112	660.473217272	1789.81766638	376.0	-6.39187453646	-0.468488502665	-0.0947973497905	603.324232477	659.542690369	1675.41476672	412.547843871	0.227674043294	0.00338800659664
753.344449112	660.473217272	1789.81766638	376.0	-4.76339256879	0.542695541856	0.109812938457	919.979696759	495.369195293	1704.56162467	289.212732617	0.251386010678	0.00374086325414
753.344449112	660.473217272	1789.81766638	376.0	8.10204293128	0.657328915811	0.133008683895	862.49502183	775.033355563	1934.82946211	297.301084714	4.7311654241	0.0704042473824
753.344449112	660.473217272	1789.81766638	376.0	17.4944050736	0.813314550491	0.164571944656	895.229904566	777.872104741	2102.93561902	429.833609713	5.99623591027	0.0892297010458
753.344449112	660.473217272	1789.81766638	376.0	0.668811067567	0.230967304931	0.0467355938751	786.374383532	715.461033922	1801.78816503	299.952747572	2.57172968258	0.0382697869432
753.344449112	660.473217272	1789.81766638	376.0	6.82893012624	0.602923888437	0.121999977426	925.913498297	547.324916702	1912.04306421	438.804649211	2.32489384286	0.0345966345663
753.344449112	660.473217272	1789.81766638	376.0	-17.9091581247	-0.622481806273	-0.125957467882	569.254936469	545.240742286	1469.27639037	354.780711613	-2.14881135183	-0.0319763594022
753.344449112	660.473217272	1789.81766638	376.0	3.50048174086	0.632233742099	0.127930745063	939.001426304	529.720571625	1852.46990699	383.747909062	1.92355791403	0.0286243737207
753.344449112	660.473217272	1789.81766638	376.0	-5.3809428546	-0.0712948407009	-0.0144263133753	715.651466373	617.918544237	1693.50860055	359.938589945	0.35186091532	0.00523602552559
753.344449112	660.473217272	1789.81766638	376.0	10.6412978183	1.06358075926	0.215212618224	921.572500797	748.389408512	1980.27749467	310.31558536	5.39338888563	0.0802587631791
753.344449112	660.473217272	1789.81766638	376.0	-6.96866836315	-0.249006024711	-0.0503856788165	657.315331224	716.473564223	1665.09120891	291.302313462	0.834343731977	0.0124158293449
753.344449112	660.473217272	1789.81766638	376.0	-8.14014014544	0.0589741772908	0.0119332612891	756.211533998	597.998955273	1644.12399999	289.913510722	-0.0507227601238	-0.000754802978033
753.344449112	660.473217272	1789.81766638	376.0	19.4491745982	0.753141132983	0.152396020434	881.116923966	807.360597954	2137.92242931	449.44490739	6.22172754741	0.0925852313602
753.344449112	660.473217272	1789.81766638	376.0	5.33127985623	-0.162587627326	-0.032899155671	671.332039653	779.74391869	1885.2378551	434.161896753	2.91467412804	0.0433731269054
753.344449112	660.473217272	1789.81766638	376.0	1.15305540866	0.0482930890697	0.00977197269724	746.757023881	629.355935575	1810.45525579	434.342296336	1.32214994668	0.019674850397
753.344449112	660.473217272	1789.81766638	376.0	15.731333796	0.7784828738	0.157523851437	917.40881275	684.486199678	2071.37985782	469.484845395	5.16857516673	0.0769133209335
753.344449112	660.473217272	1789.81766638	376.0	13.7224641061	0.446239062993	0.0902952373519	830.074208648	775.932579074	2035.42475322	429.417965497	4.95401734598	0.0737204962199
753.344449112	660.473217272	1789.81766638	376.0	3.54866998355	0.514954598593	0.10419963549	882.393195964	621.30333366	1853.33238867	349.635859048	2.68008273184	0.0398821835095
753.344449112	660.473217272	1789.81766638	376.0	-19.6285581315	-0.542059631237	-0.109684263706	592.480558722	514.708139487	1438.50226529	331.313567081	-2.59977613993	-0.0386871449394
753.344449112	660.473217272	1789.81766638	376.0	11.9935878798	0.935020278126	0.189198761256	898.871893715	789.581253435	2004.48102109	316.027873939	5.57265229783	0.0829263734797
753.344449112	660.473217272	1789.81766638	376.0	2.59259579148	0.506305197374	0.102449453131	893.467768231	567.004518804	1836.22040388	375.748116844	1.87961168801	0.0279704120239
753.344449112	660.473217272	1789.81766638	376.0	-0.688727372912	0.141089188883	0.0285490062491	770.521619259	660.219406311	1777.49070219	346.74967662	1.67931624139	0.0249898250206
753.344449112	660.473217272	1789.81766638	376.0	-7.88234050703	-0.174797279909	-0.035369745024	686.195549246	627.560975155	1648.73814346	334.981619063	0.0254091984711	0.000378113072487
753.344449112	660.473217272	1789.81766638	376.0	12.34798124	1.00909518425	0.204187613163	913.570116222	768.888146722	2010.82401606	328.365753116	5.62895308741	0.0837641828484
753.344449112	660.473217272	1789.81766638	376.0	8.29761499447	-0.143488990054	-0.0290345993633	673.913116564	795.842776324	1938.32984544	468.573952555	3.34557021798	0.049785271101
753.344449112	660.473217272	1789.81766638	376.0	16.1525741738	0.669990851792	0.13557079154	887.310341108	726.88776099	2078.91929252	464.721190425	5.2915371863	0.0787431128914
753.344449112	660.473217272	1789.81766638	376.0	11.8762465298	0.778025359777	0.157431274742	892.952834134	748.474250999	2002.38082488	360.953739744	5.24686902408	0.0780784080964
753.344449112	660.473217272	1789.81766638	376.0	3.08124036469	0.495583209595	0.100279888627	856.82879836	690.48500756	1844.96625078	297.652444855	3.26745707806	0.0486228731854
753.344449112	660.473217272	1789.81766638	376.0	10.8537902674	1.00459967995	0.20327796033	928.387618925	710.958587827	1984.08072206	344.73451531	5.2384905364	0.0779537282203
753.344449112	660.473217272	1789.81766638	376.0	10.7166788714	0.965222999989	0.195310198298	913.675386119	742.082694119	1981.62667807	325.868597837	5.30015735387	0.0788713891945
753.344449112	660.473217272	1789.81766638	376.0	-6.2316002576	-0.344480597198	-0.0697046938888	629.241067118	747.965521558	1678.28338408	301.076795399	1.10874278204	0.0164991485422
753.344449112	660.473217272	1789.81766638	376.0	-3.91617694638	-0.118555297125	-0.0239893357194	700.954740758	625.053090893	1719.72523955	393.7174079	0.52342520276	0.00778906551727
753.344449112	660.473217272	1789.81766638	376.0	-6.97995996412	-0.403615359638	-0.0816704491376	624.762970878	596.116566274	1664.88910984	444.009572688	-0.394165217375	-0.00586555382999
753.344449112	660.473217272	1789.81766638	376.0	-13.3670713693	-0.1822042589	-0.0368685266896	694.963533218	496.748120804	1550.57146154	358.859807517	-1.85904773874	-0.0276644008741
753.344449112	660.473217272	1789.81766638	376.0	2.59456532538	-0.182535577317	-0.0369355680527	672.877764331	711.355667625	1836.25565494	452.022222988	1.94404276112	0.0289292077548
753.344449112	660.473217272	1789.81766638	376.0	6.24240603236	0.691235138026	0.139869513967	914.492434824	638.500185804	1901.54535236	348.552731731	3.69476541977	0.0549816282703
753.344449112	660.473217272	1789.81766638	376.0	-1.58971307758	-0.110611345556	-0.0223818991413	700.946069955	639.744262616	1761.36470088	420.674368306	0.917772796781	0.0136573332854
753.344449112	660.473217272	1789.81766638	376.0	15.2888228023	0.443477853113	0.0897365141872	821.935289187	813.752051533	2063.45971788	427.772377162	5.35735934293	0.0797226092698
753.344449112	660.473217272	1789.81766638	376.0	19.0033484923	1.09847314773	0.222272996303	932.970111559	776.44416906	2129.9429549	420.528674285	6.46216120634	0.0961631131896
753.344449112	660.473217272	1789.81766638	376.0	9.23629329226	0.659828495616	0.13351446694	931.975017506	578.463105741	1955.13047545	444.692352201	3.16832944791	0.0471477596414
753.344449112	660.473217272	1789.81766638	376.0	-15.4468636826	-0.458281575974	-0.0927320064698	615.374560884	504.724870891	1513.34697129	393.247539515	-2.12164979397	-0.0315721695532
753.344449112	660.473217272	1789.81766638	376.0	7.82586864735	0.297867319995	0.0602726264661	812.498291274	668.464931972	1929.88644598	448.923222737	2.9532664014	0.0439474166875
753.344449112	660.473217272	1789.81766638	376.0	-2.1322981984	0.605751655278	0.122572168207	936.512897905	506.842744224	1751.65341653	308.2977744	0.929214395405	0.0138275951697
753.344449112	660.473217272	1789.81766638	376.0	7.55193200834	0.697747183727	0.141187208362	874.219027667	752.412663344	1924.98347962	298.351788612	4.61773727157	0.068716328446
753.344449112	660.473217272	1789.81766638	376.0	1.34807446782	0.248517839931	0.0502868959795	798.167805205	676.775557857	1813.94574137	339.002378303	2.31841882562	0.0345002801431
753.344449112	660.473217272	1789.81766638	376.0	6.18472574747	0.108216687345	0.0218973466905	752.341217718	714.666289844	1900.51298043	433.505472868	2.86395278978	0.042618345086
753.344449112	660.473217272	1789.81766638	376.0	6.54401979571	0.177785289063	0.0359743603931	768.358877399	739.362006628	1906.94368878	399.222804752	3.32547129908	0.0494861800458
753.344449112	660.473217272	1789.81766638	376.0	5.20336588041	0.160467487828	0.0324701513209	757.705089541	780.188316616	1882.94842816	345.055022001	3.52896439735	0.0525143511511
753.344449112	660.473217272	1789.81766638	376.0	7.57960551303	0.578445188005	0.117046780252	921.014899539	536.195698296	1925.4787849	468.268187063	2.12036355026	0.0315530290218
753.344449112	660.473217272	1789.81766638	376.0	-6.33897177043	-0.263282215322	-0.0532744264109	650.98860461	742.048360983	1676.36162977	283.324664177	1.10624845745	0.0164620306168
753.344449112	660.473217272	1789.81766638	376.0	-8.37291915681	-0.420461007536	-0.0850791192909	620.551805444	593.008494376	1639.95768012	426.397380303	-0.571390203221	-0.00850283040508
753.344449112	660.473217272	1789.81766638	376.0	-7.10240290938	0.24321331685	0.049213540439	818.966868933	540.639946083	1662.69760437	303.090789358	-0.209540586662	-0.00311816349199
753.344449112	660.473217272	1789.81766638	376.0	11.3565304008	0.424829501879	0.0859630720111	842.152105108	695.246338885	1993.07885379	455.680409794	3.92358335893	0.058386657127
753.344449112	660.473217272	1789.81766638	376.0	-7.77519775249	-0.588503697291	-0.119082091722	572.211065806	658.704714761	1650.65580341	419.740022847	-0.0265026806983	-0.000394385129438
753.344449112	660.473217272	1789.81766638	376.0	6.43995153579	0.999122604066	0.202169689208	921.946633814	700.219688991	1905.08105668	282.914733874	4.59026379843	0.0683074970005
753.344449112	660.473217272	1789.81766638	376.0	7.54973372786	0.591125340602	0.119612573979	923.986216082	540.210874447	1924.94413441	460.747043882	2.22718374852	0.0331426153054
753.344449112	660.473217272	1789.81766638	376.0	3.26304252287	0.57694734985	0.116743696853	889.849717765	641.194793586	1848.22017792	317.175666569	3.05688299726	0.0454893303163
753.344449112	660.473217272	1789.81766638	376.0	10.9219272505	0.427147869377	0.0864321872475	841.543882708	701.239557332	1985.30024982	442.516809783	3.96563342571	0.0590124021684
753.344449112	660.473217272	1789.81766638	376.0	-10.8113205431	-0.343695271266	-0.0695457853634	640.17826982	631.893174118	1596.31474133	324.243297397	-0.452035252991	-0.00672671507428
753.344449112	660.473217272	1789.81766638	376.0	13.0623045115	0.456770577965	0.0924262602115	831.281716441	780.43012026	2023.60910017	411.897263468	4.95867787598	0.0737898493449
753.344449112	660.473217272	1789.81766638	376.0	-9.13241906379	-0.341412032845	-0.0690837783983	645.962345514	528.04183984	1626.36401661	452.359831258	-1.21516498016	-0.0180828122048
753.344449112	660.473217272	1789.81766638	376.0	-3.77907705415	0.443835584887	0.0898089002199	876.765504118	556.456900439	1722.17907764	288.956673085	0.838104730469	0.0124717965844
753.344449112	660.473217272	1789.81766638	376.0	-4.92635146441	-0.255808817257	-0.0517622050297	661.309484246	643.824549308	1701.64495757	396.510924012	0.442366977546	0.00658284192777
753.344449112	660.473217272	1789.81766638	376.0	-12.8049336086	-0.240154738992	-0.0485946456884	676.811819866	512.388312901	1560.63270249	371.432569721	-1.67961902376	-0.0249943307107
753.344449112	660.473217272	1789.81766638	376.0	-5.12471456812	0.0646355340498	0.0130788211351	750.843860595	648.864178002	1698.09461969	298.386581095	0.870152625122	0.0129486997786
753.344449112	660.473217272	1789.81766638	376.0	4.15671537205	0.487463499768	0.0986368878527	865.534980258	658.739819117	1864.21529245	339.94049308	3.07455776542	0.0457523476997
753.344449112	660.473217272	1789.81766638	376.0	13.063655471	0.699808147788	0.141604238727	902.395718181	690.188944333	2023.63327988	431.048617366	4.81901310523	0.071711504542
753.344449112	660.473217272	1789.81766638	376.0	11.3639952619	0.701143011563	0.141874344711	907.668896954	672.66288734	1993.21246119	412.880676895	4.52652139464	0.067358949325
753.344449112	660.473217272	1789.81766638	376.0	-8.02896290093	-0.52273415535	-0.105773807234	591.019508708	631.971294715	1646.11386996	423.123066533	-0.248233753403	-0.00369395466374
753.344449112	660.473217272	1789.81766638	376.0	-1.85338655515	0.3839690091	0.077695064569	847.717904245	613.250666015	1756.64542639	295.676856134	1.57725499603	0.0234710564885
753.344449112	660.473217272	1789.81766638	376.0	6.51944108789	-0.0940024715476	-0.019021139528	692.530417275	745.965304156	1906.50377472	468.008053294	2.79047261425	0.041524890093
753.344449112	660.473217272	1789.81766638	376.0	4.91734190797	0.717867964256	0.145258592524	920.417010436	629.787144034	1877.82912057	327.624966099	3.53806452194	0.0526497696718
753.344449112	660.473217272	1789.81766638	376.0	10.5278420413	0.679026727322	0.137399175905	881.071422172	738.769454987	1978.24684313	358.405965969	4.88823268121	0.0727415577561
753.344449112	660.473217272	1789.81766638	376.0	-3.72382534634	-0.469758740168	-0.0950543788279	602.115199507	657.489686265	1723.16798247	463.563096699	0.449386966536	0.00668730604964
753.344449112	660.473217272	1789.81766638	376.0	-5.32204068413	0.401270947958	0.0811960639333	874.845607275	498.821002119	1694.56284201	320.896232614	-0.130965244061	-0.00194888756042
753.344449112	660.473217272	1789.81766638	376.0	-3.68828068763	-0.44650998115	-0.0903500568899	602.169542898	747.011237971	1723.80416705	374.623386182	1.34348561594	0.0199923454754
753.344449112	660.473217272	1789.81766638	376.0	-9.12720463095	-0.209102153096	-0.042311241015	675.506836344	643.383036489	1626.45734545	307.567472619	-0.0371288070723	-0.000552512010005
753.344449112	660.473217272	1789.81766638	376.0	-17.2878544292	-0.332847806642	-0.0673508309675	649.1038079	541.57511008	1480.39659367	289.717675692	-2.11899917482	-0.0315327258157
753.344449112	660.473217272	1789.81766638	376.0	-12.415852457	-0.117874719802	-0.0238516227847	710.046837134	558.075801041	1567.59654568	299.473907501	-1.18141218041	-0.017580538399
753.344449112	660.473217272	1789.81766638	376.0	-1.22422550571	-0.00552022659089	-0.00111700254773	717.219126542	754.951646776	1767.90626201	295.735488689	2.23809148372	0.0333049327935
753.344449112	660.473217272	1789.81766638	376.0	2.05249270624	0.316565818454	0.0640562157941	833.699022873	579.013285041	1826.55354344	413.841235528	1.41397415722	0.0210412821014
753.344449112	660.473217272	1789.81766638	376.0	-5.02286577139	-0.592834769903	-0.119958472259	567.706502538	700.235973083	1699.91752745	431.975051828	0.628973786386	0.00935972896408
753.344449112	660.473217272	1789.81766638	376.0	1.16854846462	0.0112486636602	0.00227613590859	733.187136662	655.614522141	1810.73255324	421.930894441	1.55428695785	0.0231292702061
753.344449112	660.473217272	1789.81766638	376.0	1.07634782442	0.297478394181	0.0601939284057	822.563638696	615.083787015	1809.0823299	371.434904187	1.7175008113	0.0255580477872
753.344449112	660.473217272	1789.81766638	376.0	4.4446270757	0.0697316971877	0.0141100156187	738.858255603	740.724848115	1869.36838699	389.785283271	2.90051301889	0.0431623961145
753.344449112	660.473217272	1789.81766638	376.0	-3.03913604909	-0.325650442564	-0.0658944642986	637.677437307	693.586629322	1735.42267247	404.158605843	1.04729775925	0.015584788084
753.344449112	660.473217272	1789.81766638	376.0	-10.6047322595	-0.410851888486	-0.0831347406893	623.574778755	594.102709403	1600.01229493	382.334806773	-0.790149168171	-0.0117581721454
753.344449112	660.473217272	1789.81766638	376.0	-4.40454088924	-0.412096603796	-0.0833866053816	616.622809139	672.976579367	1710.98441543	421.38502692	0.611219995268	0.00909553564387
753.344449112	660.473217272	1789.81766638	376.0	12.2304076222	0.759196431296	0.153621293261	900.937188492	718.022559892	2008.71966268	389.759914293	5.0795660762	0.0755887808959
753.344449112	660.473217272	1789.81766638	376.0	8.84585309665	0.452089039854	0.0914789639526	862.109633524	636.924111985	1948.14230785	449.108562342	3.12398375516	0.0464878534994
753.344449112	660.473217272	1789.81766638	376.0	-4.96816402855	0.0590707072988	0.0119527938686	764.958886482	511.852448466	1700.89658891	424.085253958	-0.561093980261	-0.0083496128015
753.344449112	660.473217272	1789.81766638	376.0	-5.66478883645	0.471555174793	0.0954178823943	897.291176576	497.938333317	1688.42827503	293.198765133	-0.0241223628585	-0.000358963733013
753.344449112	660.473217272	1789.81766638	376.0	0.547642619469	0.121145556627	0.0245134675489	763.364063709	669.231939486	1799.61947074	367.023467541	1.86944265071	0.0278190870641
753.344449112	660.473217272	1789.81766638	376.0	2.45663920369	0.388626680074	0.0786375313788	839.874586502	659.635268493	1833.78702885	334.277173856	2.61552677934	0.0389215294545
753.344449112	660.473217272	1789.81766638	376.0	-13.7010175227	-0.192414649574	-0.0389345709376	686.95537931	575.177345235	1544.59443429	282.461709743	-1.28250087641	-0.0190848344704
753.344449112	660.473217272	1789.81766638	376.0	-1.39145676975	0.261518212624	0.052917485355	814.489522975	601.205774781	1764.9131273	349.217829543	1.2067995773	0.0179583270431
753.344449112	660.473217272	1789.81766638	376.0	6.80951376624	0.545360848277	0.110352255823	839.515227151	788.81433361	1911.69554677	283.365986006	4.45706037719	0.066325303232
753.344449112	660.473217272	1789.81766638	376.0	-8.11961446973	0.0318204812188	0.00643878616325	753.15475703	556.422527868	1644.49137216	334.914087264	-0.471742667288	-0.00701998016798
753.344449112	660.473217272	1789.81766638	376.0	-19.6570501594	-0.399571931187	-0.0808522725996	633.014861964	495.742365375	1437.99230994	309.235082601	-2.76852659137	-0.0411983123715
753.344449112	660.473217272	1789.81766638	376.0	6.35319772634	-0.180715918753	-0.0365673651868	662.754140935	818.171088646	1903.52832167	422.603092089	3.3313663563	0.0495739041116
753.344449112	660.473217272	1789.81766638	376.0	0.297841795184	-0.0519133197835	-0.0105045163463	707.367499482	732.885893853	1795.14849145	354.895098118	2.16438470985	0.0322081058013
753.344449112	660.473217272	1789.81766638	376.0	-4.77071670694	-0.285339787154	-0.0577377149239	642.189884864	771.992524095	1704.43053595	290.248126991	1.53801862596	0.0228871819339
753.344449112	660.473217272	1789.81766638	376.0	4.64401046436	0.343759832001	0.0695588490492	839.741525296	588.508501114	1872.9369861	444.686959694	1.82701211196	0.0271876802375
753.344449112	660.473217272	1789.81766638	376.0	-11.1089320142	-0.515201831746	-0.104249662433	592.04089562	665.383036	1590.98803865	333.564107027	-0.310340325007	-0.00461815959832
753.344449112	660.473217272	1789.81766638	376.0	-7.38458466984	0.106126436552	0.0214743902372	776.719950055	543.897298575	1657.64706537	337.029816745	-0.413798286375	-0.00615771259486
753.344449112	660.473217272	1789.81766638	376.0	6.84147898283	0.542119343083	0.109696346233	893.442994645	608.648920506	1912.26766586	410.175750709	2.92290100108	0.0434955506113
753.344449112	660.473217272	1789.81766638	376.0	15.0583112578	0.798624314781	0.161599416184	899.819614721	746.496513963	2059.33398154	413.017852852	5.58735239132	0.0831451248708
753.344449112	660.473217272	1789.81766638	376.0	-6.30562284625	-0.231397388496	-0.0468226200923	666.353041498	668.393832297	1676.95851471	342.211640912	0.544588978216	0.00810400265203
753.344449112	660.473217272	1789.81766638	376.0	2.55730920276	0.13019699024	0.0263450000486	750.22088093	775.440067918	1835.58883828	309.927889431	3.11907722044	0.0464148395899
753.344449112	660.473217272	1789.81766638	376.0	-0.30007515487	-0.176590997165	-0.0357326987383	680.806345256	651.182479406	1784.44686825	452.458043588	1.05478983248	0.0156962772691
753.344449112	660.473217272	1789.81766638	376.0	-8.17247036307	-0.550227015397	-0.11133691125	577.040650754	742.697998463	1643.54534805	323.806698829	0.66666496234	0.00992060955863
753.344449112	660.473217272	1789.81766638	376.0	9.93436401341	-0.0629821910419	-0.0127442717608	693.74942972	807.708215312	1967.62466854	466.167023507	3.74691048145	0.0557575964501
753.344449112	660.473217272	1789.81766638	376.0	-2.71064312514	0.00717448765168	0.00145173768751	732.281643515	664.222561128	1741.30209686	344.797892215	1.24305051892	0.0184977755792
753.344449112	660.473217272	1789.81766638	376.0	-5.26023064544	-0.592982225195	-0.119988309428	567.30398361	707.999068843	1695.669129	420.366076546	0.680019733341	0.01011934127
753.344449112	660.473217272	1789.81766638	376.0	-4.47151017928	-0.0733146144801	-0.0148350090004	718.912959578	574.99192125	1709.78578724	415.880906413	-0.00446710100665	-6.64747173609e-05
753.344449112	660.473217272	1789.81766638	376.0	-3.69333864474	0.499481305595	0.101068657546	897.461311222	537.125979968	1723.71363884	289.126347651	0.773727279561	0.011513798803
753.344449112	660.473217272	1789.81766638	376.0	12.8824933359	0.869914528328	0.176024793267	926.616589769	685.467655312	2020.39080798	408.3065629	5.12537119207	0.0762704046439
753.344449112	660.473217272	1789.81766638	376.0	10.4625890865	0.993750569391	0.201082672884	938.707853381	678.432521856	1977.07893422	359.938558978	5.02245054358	0.0747388473747
753.344449112	660.473217272	1789.81766638	376.0	-6.23364079733	-0.297929690813	-0.0602852470281	642.937464043	730.652804875	1678.24686213	304.656593217	1.01453674798	0.0150972730354
753.344449112	660.473217272	1789.81766638	376.0	-8.59817891757	0.116137734316	0.0235001485869	778.940466205	552.885221008	1635.92594113	304.100253918	-0.47605045458	-0.00708408414554
753.344449112	660.473217272	1789.81766638	376.0	-11.9742018556	-0.511581467892	-0.103517091844	597.995332813	553.786777418	1575.50128616	423.719175933	-1.35574709102	-0.0201748079021
753.344449112	660.473217272	1789.81766638	376.0	3.62065021116	0.452886736527	0.091640375663	861.241565889	641.68667712	1854.6207035	351.692460492	2.7275456706	0.040588477241
753.344449112	660.473217272	1789.81766638	376.0	0.941930021926	0.127267368384	0.0257521991874	768.00970149	646.189918626	1806.67649632	392.476876205	1.66461732863	0.0247710911999
753.344449112	660.473217272	1789.81766638	376.0	3.6863025697	-0.0332651720796	-0.00673111535403	712.86648217	720.607077815	1855.79576101	422.322201027	2.40904938839	0.035848949232
753.344449112	660.473217272	1789.81766638	376.0	-0.0668594070653	0.344721434822	0.0697534267143	843.680743864	574.244112424	1788.6210049	370.696148616	1.23063783219	0.0183130629791
753.344449112	660.473217272	1789.81766638	376.0	-9.24104341328	-0.0135126913328	-0.00273425563189	738.723318564	568.65960535	1624.41983882	317.036914901	-0.551946538693	-0.00821349015913
753.344449112	660.473217272	1789.81766638	376.0	3.59443344259	0.239140083315	0.0483893329248	802.468349208	628.906512627	1854.15147115	422.776609311	1.96573123043	0.0292519528337
753.344449112	660.473217272	1789.81766638	376.0	-5.82677823568	-0.142809404068	-0.028897087023	699.170262255	577.409137785	1685.52896014	408.9495601	-0.198948759688	-0.00296054701916
753.344449112	660.473217272	1789.81766638	376.0	3.35425783479	0.650890070209	0.131705801337	893.204394863	665.557705625	1849.85276569	291.0906652	3.46685422025	0.0515900925632
753.344449112	660.473217272	1789.81766638	376.0	-14.3282204516	-0.0636443025458	-0.0128782481881	730.964364668	497.93800896	1533.36864546	304.466271835	-1.94191604039	-0.0288975601248
753.344449112	660.473217272	1789.81766638	376.0	-12.4394898812	-0.228988041785	-0.0463350954645	679.869253869	514.962769159	1567.17347888	372.341455854	-1.60749038532	-0.0239209878768
753.344449112	660.473217272	1789.81766638	376.0	9.66347289979	0.130401840802	0.0263864509919	745.478984784	809.001405576	1962.77621153	408.295821171	4.15005047332	0.061756703472
753.344449112	660.473217272	1789.81766638	376.0	5.94412964017	-0.157693938849	-0.0319089313738	672.817441489	775.270651072	1896.2067488	448.118656235	2.92964692798	0.0435959364283
753.344449112	660.473217272	1789.81766638	376.0	-12.4691261546	-0.426105938578	-0.0862213554387	617.59614751	634.812039441	1566.64304363	314.234856674	-0.705135463666	-0.0104930872569
753.344449112	660.473217272	1789.81766638	376.0	-3.48194386726	-0.253062081564	-0.0512064106766	651.285932015	762.740711783	1727.49721991	313.470576116	1.68571827241	0.0250850933394
753.344449112	660.473217272	1789.81766638	376.0	-2.78917604877	-0.26076218107	-0.0527645044658	653.484822684	712.798334315	1739.89650072	373.613343718	1.33568335927	0.0198762404653
753.344449112	660.473217272	1789.81766638	376.0	4.66033129294	0.598353394433	0.121075150634	913.184443969	588.004014582	1873.22909918	372.040640626	2.6743903319	0.0397974751771
753.344449112	660.473217272	1789.81766638	376.0	-22.5397186875	-0.620633621708	-0.125583492859	570.845648025	530.913680936	1386.39779936	284.638470401	-2.96669616714	-0.0441472643919
753.344449112	660.473217272	1789.81766638	376.0	-5.95417590665	-0.369450092199	-0.0747572019829	633.147927413	612.261765113	1683.24877412	437.839081594	-0.101082464279	-0.00150420333748
753.344449112	660.473217272	1789.81766638	376.0	9.27203020978	0.211867060989	0.0428707124624	768.436457141	797.853811	1955.77010111	389.47983297	4.19683054654	0.062452835514
753.344449112	660.473217272	1789.81766638	376.0	-11.2922501383	-0.11163803405	-0.0225896467118	712.625291243	546.176288793	1587.70697848	328.90539844	-1.11390669324	-0.0165759924589
753.344449112	660.473217272	1789.81766638	376.0	-12.6498194863	-0.19313987312	-0.0390813179117	689.52949863	530.475632689	1563.40896245	343.403831133	-1.48095356575	-0.0220379994904
753.344449112	660.473217272	1789.81766638	376.0	4.5408707244	-0.00432160493837	-0.000874464779113	722.689624833	701.026146878	1871.09097282	447.375201107	2.32350289803	0.0345759359826
753.344449112	660.473217272	1789.81766638	376.0	17.3934217424	0.556413750687	0.112588779985	851.58208362	786.499533552	2101.12820152	463.046584347	5.57788007413	0.0830041677699
753.344449112	660.473217272	1789.81766638	376.0	5.05200415047	0.342931870006	0.0693913132347	841.999584479	570.56594378	1880.23932918	467.673800917	1.61633572549	0.0240526149626
753.344449112	660.473217272	1789.81766638	376.0	-8.62854468279	0.142649182232	0.0288646665787	791.839182355	514.221655451	1635.3824493	329.321611493	-0.828345265441	-0.01232656645
753.344449112	660.473217272	1789.81766638	376.0	11.7457691726	0.251032885462	0.0507958084707	780.112830641	786.938998094	2000.04551809	432.993689353	4.40757270864	0.0655888795928
753.344449112	660.473217272	1789.81766638	376.0	-4.36970437745	-0.550647053766	-0.111421904849	578.900594097	692.287635414	1711.60792547	440.419695957	0.655833294337	0.00975942402287
753.344449112	660.473217272	1789.81766638	376.0	5.8364846495	0.52495041774	0.106222261785	893.901886565	587.879574757	1894.28009974	412.498638415	2.50679013538	0.0373034246336
753.344449112	660.473217272	1789.81766638	376.0	-16.1506921924	-0.527557004967	-0.106749697484	595.103868919	535.874112984	1500.74972428	369.771742379	-1.97943061819	-0.0294558127706
753.344449112	660.473217272	1789.81766638	376.0	-6.34884851255	0.327793597528	0.0663281257645	847.614525896	523.905526386	1676.18485409	304.664801813	-0.134126219155	-0.00199592588029
753.344449112	660.473217272	1789.81766638	376.0	11.3175771595	0.658140140956	0.133172833055	869.687489505	768.840223238	1992.38166179	353.853949048	5.10730768582	0.0760016024676
753.344449112	660.473217272	1789.81766638	376.0	0.330676417434	0.42964799027	0.0869380797795	871.262035008	564.352463917	1795.73617132	360.121672397	1.38213353674	0.0205674633443
753.344449112	660.473217272	1789.81766638	376.0	3.34455766136	0.297702886102	0.0602393537237	801.616944526	729.520352491	1849.67915027	318.541853252	3.17384523627	0.0472298398255
753.344449112	660.473217272	1789.81766638	376.0	-14.9838340936	-0.538115638537	-0.108886207717	588.25904259	625.68078935	1521.63435668	307.694524735	-1.17843589302	-0.017536248408
753.344449112	660.473217272	1789.81766638	376.0	-1.22467446774	0.240044137218	0.0485722657259	821.826249855	495.892389293	1767.8982264	450.179587256	-0.103528606783	-0.00154060426761
753.344449112	660.473217272	1789.81766638	376.0	3.26076119616	-0.0838816225567	-0.0169732137913	698.856405821	721.856985322	1848.17934633	427.465955188	2.28782823062	0.0340450629557
753.344449112	660.473217272	1789.81766638	376.0	2.53165151409	0.583251690239	0.118019362655	885.572462166	653.771691549	1835.12961243	295.785458719	3.10025857005	0.0461348001496
753.344449112	660.473217272	1789.81766638	376.0	-2.62508154563	-0.0598887697835	-0.0121183265446	713.864909793	658.759334556	1742.83349312	370.209248774	1.0927334498	0.0162609144316
753.344449112	660.473217272	1789.81766638	376.0	9.46052145126	0.684265572954	0.138459241796	900.532097103	680.970701842	1959.14375065	377.640951706	4.37856466287	0.0651572122451
753.344449112	660.473217272	1789.81766638	376.0	1.98599739773	0.591661086976	0.119720980772	931.449641441	512.761218002	1825.36339866	381.152539221	1.39349681997	0.020736559821
753.344449112	660.473217272	1789.81766638	376.0	19.4032057433	0.947074159312	0.191637830698	920.874367341	749.018703499	2137.09967062	467.206599782	6.18708512119	0.0920697190653
753.344449112	660.473217272	1789.81766638	376.0	9.03643741754	0.260972527385	0.0528070674596	786.790724508	763.122787942	1951.5534197	401.639907245	3.98361369602	0.0592799657146
753.344449112	660.473217272	1789.81766638	376.0	0.596601255283	-0.305704439803	-0.0618584459335	634.397435412	787.750184467	1800.49574105	378.34812117	2.3209167858	0.0345374521697
753.344449112	660.473217272	1789.81766638	376.0	-8.91511122298	0.0877215241698	0.0177502072379	767.406035472	577.170542074	1630.25343074	285.676853192	-0.327618502212	-0.00487527533053
753.344449112	660.473217272	1789.81766638	376.0	1.01303760361	0.146001557348	0.0295430103901	767.474021704	689.788979498	1807.94919238	350.686191179	2.18986653091	0.0325872995671
753.344449112	660.473217272	1789.81766638	376.0	-5.49870405258	0.153058108029	0.0309708838585	792.931625886	523.316973863	1691.40088983	375.15229008	-0.344076832475	-0.00512019095945
753.344449112	660.473217272	1789.81766638	376.0	2.12358454956	0.283416475962	0.057348538236	810.809393121	660.113075206	1827.82595781	356.903489486	2.30761188426	0.0343394625634
753.344449112	660.473217272	1789.81766638	376.0	5.16178134887	0.72102940538	0.145898301372	915.385050489	643.464625409	1882.20414087	323.354464969	3.68971539708	0.0549064791233
753.344449112	660.473217272	1789.81766638	376.0	-12.2012003207	-0.26773450042	-0.0541753339579	668.374986726	517.33797441	1571.43842753	385.725466397	-1.5784880243	-0.0234894051235
753.344449112	660.473217272	1789.81766638	376.0	0.384342108447	0.184679185082	0.0373693211417	788.773167154	617.809368153	1796.69668934	390.114154033	1.40858074381	0.0209610229734
753.344449112	660.473217272	1789.81766638	376.0	-5.36336016802	-0.505799900048	-0.102347207618	588.372898379	732.05806271	1693.82329859	373.392337496	0.969271886104	0.0144236887813
753.344449112	660.473217272	1789.81766638	376.0	-8.61603827754	0.312213411027	0.0631755182168	847.246763639	496.961861535	1635.60629115	291.397665976	-0.769217236845	-0.0114466850721
753.344449112	660.473217272	1789.81766638	376.0	-1.38064236006	-0.196719001995	-0.0398055447176	678.053023386	622.451172892	1765.10668551	464.602489236	0.615707319975	0.00916231130915
753.344449112	660.473217272	1789.81766638	376.0	4.68866373844	0.500300812068	0.10123448241	867.259976281	664.163372075	1873.73619829	342.312849936	3.22585368962	0.0480037751431
753.344449112	660.473217272	1789.81766638	376.0	-0.494069563321	0.0467894849442	0.00946772257066	746.799565784	630.790377065	1780.97472206	403.384779207	1.18791184472	0.017677259594
753.344449112	660.473217272	1789.81766638	376.0	-9.53868239447	-0.226154707226	-0.0457617780709	669.472995179	658.539201285	1619.09264375	291.080447284	0.010441591565	0.00015538082686
753.344449112	660.473217272	1789.81766638	376.0	-0.975024835773	0.00384710492912	0.000778451017628	736.066929393	615.2769267	1772.36649962	421.022643528	0.888896550837	0.0132276272446
753.344449112	660.473217272	1789.81766638	376.0	-3.78925862313	-0.463347673989	-0.0937571173591	602.573182161	676.455408963	1721.99684612	442.968254998	0.645717064136	0.00960888488297
753.344449112	660.473217272	1789.81766638	376.0	-3.01119153858	-0.0331806527023	-0.00671401309233	723.54970667	639.904905779	1735.92282826	372.468215809	0.895770705373	0.0133299212109
753.344449112	660.473217272	1789.81766638	376.0	-12.8335880796	-0.60074946056	-0.121559987973	572.635381883	592.991501318	1560.1198397	394.492956503	-1.15548017261	-0.0171946454257
753.344449112	660.473217272	1789.81766638	376.0	-16.9915603602	-0.46259459086	-0.0936047330756	612.50280939	549.240064607	1485.69971726	323.956843267	-2.00081512276	-0.0297740345649
753.344449112	660.473217272	1789.81766638	376.0	-1.34314793411	-0.297479480481	-0.0601941482155	644.116844808	700.038295438	1765.77776737	421.622627128	1.31039771839	0.0194999660474
753.344449112	660.473217272	1789.81766638	376.0	15.3463526203	1.02732179848	0.207875718026	920.62174958	770.609967672	2064.48939673	373.257679475	6.00485295476	0.0893579308743
753.344449112	660.473217272	1789.81766638	376.0	10.3082044514	0.357593148529	0.0723579823004	814.5585814	747.010033458	1974.31573074	412.747115885	4.18805909582	0.0623223079735
753.344449112	660.473217272	1789.81766638	376.0	0.594641119028	0.258807958472	0.0523690729405	798.775436033	688.748873521	1800.46065818	312.93634863	2.37359555121	0.0353213623693
753.344449112	660.473217272	1789.81766638	376.0	14.8517883897	0.35731936233	0.0723025824221	800.146464737	825.071467412	2055.63759876	430.419666607	5.21496113911	0.0776035883796
753.344449112	660.473217272	1789.81766638	376.0	-14.2975725736	-0.264394617201	-0.0534995178472	670.009821861	512.320795498	1533.9171866	351.586569239	-1.87757642074	-0.0279401253087
753.344449112	660.473217272	1789.81766638	376.0	1.09927110544	0.290507592743	0.058783406059	815.13610823	646.990042678	1809.49261483	347.366463923	2.06970108069	0.0307991232245
753.344449112	660.473217272	1789.81766638	376.0	10.4379814654	0.340466397026	0.0688924316119	808.847391068	754.250430854	1976.63850267	413.540680744	4.22272495793	0.0628381690168
753.344449112	660.473217272	1789.81766638	376.0	1.05275659581	0.345925706245	0.0699971076984	833.78696786	631.397724965	1808.66008992	343.475397096	2.03083480558	0.0302207560355
753.344449112	660.473217272	1789.81766638	376.0	14.2512156397	0.415917707132	0.084159795049	828.640587058	748.431291724	2044.88844158	467.816562796	4.66801574049	0.0694645199478
753.344449112	660.473217272	1789.81766638	376.0	-11.0632552694	-0.145246648099	-0.0293902565963	696.891796639	610.73054449	1591.8055691	284.183227966	-0.561011653098	-0.00834838769491
753.344449112	660.473217272	1789.81766638	376.0	4.27511414958	0.462668334967	0.0936196549914	857.549867095	666.577474465	1866.33441469	342.207073132	3.0970848051	0.0460875715045
753.344449112	660.473217272	1789.81766638	376.0	12.5169642981	0.68351911031	0.138308197149	919.19265516	632.660669591	2013.84850469	461.995179936	4.16225694865	0.0619383474502
753.344449112	660.473217272	1789.81766638	376.0	-11.6274025309	-0.26582959864	-0.0537898823634	669.949577934	496.249927129	1581.70836174	415.508856681	-1.70684447961	-0.0253994714227
753.344449112	660.473217272	1789.81766638	376.0	1.52896701191	0.0500471101021	0.0101268939907	746.446474962	635.604702443	1817.18338808	435.132210671	1.43105444015	0.0212954529784
753.344449112	660.473217272	1789.81766638	376.0	10.1751316115	0.709023667026	0.143468973498	898.587336109	698.684648544	1971.93396954	374.661984891	4.64343507846	0.0690987362865
753.344449112	660.473217272	1789.81766638	376.0	-14.5843257154	-0.407494881384	-0.0824554596083	629.397875506	506.667373994	1528.78482821	392.719578708	-1.99576021271	-0.0296988126891
753.344449112	660.473217272	1789.81766638	376.0	8.46997533037	0.503272332787	0.10183576139	827.363578863	816.956714582	1941.41478119	297.094487741	4.74048544951	0.0705429382368
753.344449112	660.473217272	1789.81766638	376.0	-20.1542221563	-0.575892725988	-0.116530296639	583.499288328	507.186176289	1429.09383771	338.408373091	-2.71290275848	-0.0403705767631
753.344449112	660.473217272	1789.81766638	376.0	1.73294736013	0.444247379316	0.0898922256812	863.641482278	620.246272064	1820.83426438	336.946510043	2.25369289949	0.0335370967186
753.344449112	660.473217272	1789.81766638	376.0	-13.9099087306	-0.138596625847	-0.0280446430285	705.55575132	535.571291947	1540.85566255	299.728619279	-1.60176410734	-0.0238357754068
753.344449112	660.473217272	1789.81766638	376.0	-10.0172832403	-0.305293911984	-0.0617753767673	652.336957896	605.043216734	1610.52656126	353.146386627	-0.551745175961	-0.0082104936899
753.344449112	660.473217272	1789.81766638	376.0	-0.678191203334	0.160592616937	0.0324954708493	777.273948797	651.976408041	1777.67928042	348.428923577	1.63233645904	0.0242907211167
753.344449112	660.473217272	1789.81766638	376.0	5.23440336677	-0.421222198344	-0.0852331441408	600.745774541	818.638799355	1883.50394257	464.119368676	2.86300727798	0.0426042749699
753.344449112	660.473217272	1789.81766638	376.0	-13.7138654121	-0.448942291305	-0.0908422281071	615.625580267	551.842351527	1544.36448049	376.896548701	-1.53727029075	-0.0228760459934
753.344449112	660.473217272	1789.81766638	376.0	0.788327161642	-0.472100278399	-0.095528182598	592.763082049	765.976254974	1803.92728519	445.187948169	1.92730454873	0.0286801272132
753.344449112	660.473217272	1789.81766638	376.0	-3.06207301025	-0.035732970897	-0.00723046760361	732.327146211	543.656866913	1735.01214269	459.028129565	-0.175409947034	-0.00261026706896
753.344449112	660.473217272	1789.81766638	376.0	9.85663364246	0.0403305715088	0.00816077934213	721.3749135	809.065701613	1966.23343663	435.792821515	3.97309347609	0.0591234148227
753.344449112	660.473217272	1789.81766638	376.0	-1.64049581583	0.370406753059	0.0749507796557	852.934051246	567.282285181	1760.45578246	340.23944603	1.04422908702	0.0155391233187
753.344449112	660.473217272	1789.81766638	376.0	13.1930546922	0.641649067445	0.129835910045	894.398043199	684.128263839	2025.94929	447.422982963	4.61717702593	0.0687079914573
753.344449112	660.473217272	1789.81766638	376.0	12.2399701565	0.639667971724	0.129435040818	892.239434656	688.703751383	2008.8908146	427.947628566	4.57977314326	0.0681513860603
753.344449112	660.473217272	1789.81766638	376.0	-9.09898040336	-0.197011002765	-0.0398646302641	687.155848952	540.279571806	1626.96250766	399.527086906	-0.970266111069	-0.0144384837957
753.344449112	660.473217272	1789.81766638	376.0	-4.96655354076	-0.461613341268	-0.0934061799409	604.825170699	656.524141515	1700.9254137	439.576101487	0.340618539916	0.00506872827256
753.344449112	660.473217272	1789.81766638	376.0	4.6938733197	0.494378211878	0.10003606068	867.701041425	657.807852712	1873.8294403	348.320546162	3.14251778527	0.0467636575189
753.344449112	660.473217272	1789.81766638	376.0	-4.0770902515	-0.1731683358	-0.0350401326993	685.968311413	620.602049319	1716.84518479	410.274824057	0.389102501165	0.00579021579114
753.344449112	660.473217272	1789.81766638	376.0	-6.60879611646	-0.104544835516	-0.0211543576519	716.731938595	500.986445568	1671.53226596	453.813881793	-1.04289277641	-0.0155192377442
753.344449112	660.473217272	1789.81766638	376.0	3.342274198	-0.541044520119	-0.109478858786	570.814297022	823.824123045	1849.63828044	454.999860372	2.59301583044	0.0385865450959
753.344449112	660.473217272	1789.81766638	376.0	7.21586255652	1.00494441177	0.203347715858	924.980273563	698.973374752	1918.9684492	295.014800887	4.70784899303	0.0700572766819
753.344449112	660.473217272	1789.81766638	376.0	8.88431145653	0.820286933092	0.165982786947	899.248632161	729.616761086	1948.83064237	319.965249122	4.85652896122	0.0722697762087
753.344449112	660.473217272	1789.81766638	376.0	12.2166987199	0.459137901769	0.0929052816206	822.728383933	819.318142065	2008.47429832	366.427772324	5.13563974092	0.0764232104304
753.344449112	660.473217272	1789.81766638	376.0	-5.28642901197	-0.127514342558	-0.0258021737268	689.684372464	715.442825325	1695.20022601	290.073028218	1.1863400876	0.0176538703512
753.344449112	660.473217272	1789.81766638	376.0	-3.19357473794	-0.233127579275	-0.0471727194	665.584028676	659.629068222	1732.65850154	407.445404637	0.804429279539	0.0119706738027
753.344449112	660.473217272	1789.81766638	376.0	-5.46300040394	0.0086146234079	0.0017431451655	739.434335901	611.330151937	1692.03992004	341.275432202	0.379839526167	0.00565237390129
753.344449112	660.473217272	1789.81766638	376.0	2.82935139737	-0.377940602905	-0.0764752332871	615.795478236	774.36511834	1840.45789754	450.297300963	2.30894105714	0.0343592419218
753.344449112	660.473217272	1789.81766638	376.0	-4.27343274524	-0.0142225791461	-0.00287789946299	739.667442985	539.747614343	1713.33101215	433.915954821	-0.291967168208	-0.0043447495269
753.344449112	660.473217272	1789.81766638	376.0	11.2147568654	0.663748525357	0.134307674091	900.444246643	675.28320613	1990.541366	414.81391323	4.4366578153	0.0660216936801
753.344449112	660.473217272	1789.81766638	376.0	4.18391286608	-0.0992237366445	-0.0200776480462	689.994057884	766.459106082	1864.70207801	408.248914041	2.79812755473	0.0416388028978
753.344449112	660.473217272	1789.81766638	376.0	-3.42734828227	0.265383804314	0.0536996771174	817.364941142	591.818713638	1728.47438134	319.29072656	0.869214613308	0.0129347412695
753.344449112	660.473217272	1789.81766638	376.0	-14.0982206981	-0.464717621666	-0.0940343224738	609.703436099	587.294981929	1537.48522168	340.486803656	-1.31098114779	-0.0195086480325
753.344449112	660.473217272	1789.81766638	376.0	-1.65751644498	-0.496133726526	-0.100391284202	588.25319824	753.56171046	1760.15114423	418.336235529	1.55897493607	0.0231990317868
753.344449112	660.473217272	1789.81766638	376.0	19.8356933421	1.15841265474	0.234401589386	940.893823833	782.685831176	2144.84041007	421.260755061	6.62158038991	0.0985354224689
753.344449112	660.473217272	1789.81766638	376.0	-2.54023822769	-0.152922159952	-0.0309433751421	681.326422162	725.704005943	1744.35203382	337.321605711	1.61604040107	0.024048220254
753.344449112	660.473217272	1789.81766638	376.0	-13.3570180344	-0.344626159335	-0.0697341479836	645.745237513	531.741725973	1550.7513979	373.264434418	-1.62417957431	-0.0241693389034
753.344449112	660.473217272	1789.81766638	376.0	0.307446488172	0.496440573688	0.100453373875	889.935501261	569.257344357	1795.32039794	336.127552327	1.64283597118	0.0244469638568
753.344449112	660.473217272	1789.81766638	376.0	-1.34480208389	-0.426021537988	-0.0862042772133	601.710601088	817.713108138	1765.74816111	346.324451883	2.20418875997	0.0328004279758
753.344449112	660.473217272	1789.81766638	376.0	11.5177435395	0.485559526842	0.0982516242092	841.381047311	761.051514183	1995.96427502	393.53171353	4.73897271949	0.0705204273733
753.344449112	660.473217272	1789.81766638	376.0	-10.4078090407	-0.424124941078	-0.0858205060862	617.994282102	632.480477511	1603.53686149	353.062101877	-0.438015520073	-0.00651808809632
753.344449112	660.473217272	1789.81766638	376.0	-5.40798487447	-0.0822386502136	-0.0166407628923	715.324500416	589.313891675	1693.02459771	388.386205615	0.042315053716	0.000629688299345
753.344449112	660.473217272	1789.81766638	376.0	-3.00760611849	0.143795895304	0.0290967007899	776.742637077	623.700074273	1735.98700074	335.544289391	1.02468171826	0.0152482398551
753.344449112	660.473217272	1789.81766638	376.0	9.40578237331	0.0619619734882	0.012537833567	733.226485182	757.61595222	1958.16402096	467.321583561	3.4738393066	0.0516940373005
753.344449112	660.473217272	1789.81766638	376.0	-6.26126750067	-0.0659863363854	-0.0133521522431	716.114812092	630.618066661	1677.75239452	331.019515765	0.374217600628	0.00556871429506
753.344449112	660.473217272	1789.81766638	376.0	-0.599933342518	-0.101597111549	-0.0205578938788	689.833413333	771.307150423	1779.07995343	317.939389676	2.31559890689	0.0344583170667
753.344449112	660.473217272	1789.81766638	376.0	-11.5676413151	-0.224550535878	-0.0454371784455	682.011241265	497.224670407	1582.77797854	403.542066871	-1.66703201269	-0.0248070239984
753.344449112	660.473217272	1789.81766638	376.0	-0.313036257054	0.360975195598	0.0730423301493	857.025020289	521.706373093	1784.21488815	405.483494771	0.587664880853	0.00874501310793
753.344449112	660.473217272	1789.81766638	376.0	0.0549047920759	0.298989129668	0.0604996215436	825.350252136	601.749998916	1790.80036205	363.700111	1.45841620339	0.0217026220742
753.344449112	660.473217272	1789.81766638	376.0	5.28258184407	0.594155368095	0.120225691642	898.242887624	632.090398852	1884.36624947	354.032962994	3.23801475989	0.0481847434507
753.344449112	660.473217272	1789.81766638	376.0	-0.332343298711	-0.474911782309	-0.0960970826202	588.676555285	823.621889129	1783.86932731	371.570882897	2.31758289716	0.0344878407316
753.344449112	660.473217272	1789.81766638	376.0	-3.85918381852	-0.232659803401	-0.0470780662486	660.989077973	716.981489616	1720.74531262	342.774745033	1.28147838817	0.0190696188716
753.344449112	660.473217272	1789.81766638	376.0	4.01397245082	-0.178172848245	-0.0360527819192	666.461031426	792.593538248	1861.66045443	402.605884758	2.89201945392	0.0430360037786
753.344449112	660.473217272	1789.81766638	376.0	2.16962272853	0.214318287155	0.0433667112819	803.172190857	570.251338249	1828.64995727	455.226428167	1.04731477865	0.015585041349
753.344449112	660.473217272	1789.81766638	376.0	-0.678770680025	0.478214301966	0.0967653383177	869.582126439	625.597625636	1777.66890884	282.489156764	2.11511607662	0.0314749416163
753.344449112	660.473217272	1789.81766638	376.0	10.5944213983	0.1252486502	0.025343717159	742.204396578	822.459889097	1979.43849222	414.774206548	4.33334650051	0.0644843229242
753.344449112	660.473217272	1789.81766638	376.0	10.1723657999	0.288534239196	0.0583841034391	788.960521275	791.782207614	1971.88446656	391.141737671	4.40116466419	0.0654935217886
753.344449112	660.473217272	1789.81766638	376.0	3.66560731831	0.68481094889	0.138569597104	894.651517283	674.736284021	1855.42535375	286.037552443	3.64269765091	0.0542068102813
753.344449112	660.473217272	1789.81766638	376.0	3.17168847422	0.433315222643	0.087680134084	874.243238816	550.896898957	1846.58510702	421.444969245	1.48193992256	0.022052677419
753.344449112	660.473217272	1789.81766638	376.0	10.8570334488	0.923636392724	0.186895263603	895.043680965	789.408679086	1984.1387691	299.686409044	5.40661097848	0.080455520513
753.344449112	660.473217272	1789.81766638	376.0	3.65741650379	0.325393218882	0.0658424157996	836.005660118	578.006109794	1855.2787531	441.26698319	1.55860371249	0.0231935076264
753.344449112	660.473217272	1789.81766638	376.0	2.25254856018	0.580131708393	0.117388042977	883.415100709	656.955324582	1830.13417846	289.763753167	3.08276828663	0.0458745280749
753.344449112	660.473217272	1789.81766638	376.0	9.39145805744	0.117427307381	0.0237610901216	740.390857432	821.882683187	1957.90764183	395.634101208	4.20471293638	0.0625701329818
753.344449112	660.473217272	1789.81766638	376.0	-6.90434763376	-0.575548927498	-0.116460729967	575.035443374	663.388515872	1666.24243269	427.818473441	0.114317952267	0.00170116000397
753.344449112	660.473217272	1789.81766638	376.0	-7.5594273051	-0.0835394799967	-0.0169039821928	713.721106217	608.931747779	1654.517701	331.864847004	-0.0177837644352	-0.000264639351715
753.344449112	660.473217272	1789.81766638	376.0	-14.843023524	-0.329647727765	-0.0667033038779	648.808952931	557.737061119	1524.15460913	317.608595077	-1.61512101213	-0.024034538871
753.344449112	660.473217272	1789.81766638	376.0	-0.532334102591	-0.249325937196	-0.050450412221	654.428804567	729.409064373	1780.28985657	396.451987632	1.74526902503	0.0259712652534
753.344449112	660.473217272	1789.81766638	376.0	0.0531447754974	0.312741739697	0.0632824240584	837.891116231	546.876813044	1790.76886096	406.00093169	0.817223943307	0.0121610705849
753.344449112	660.473217272	1789.81766638	376.0	0.328168604906	0.259740472628	0.0525577645948	826.676622458	502.110413688	1795.69128605	466.904249905	0.140628075982	0.00209267970211
753.344449112	660.473217272	1789.81766638	376.0	-1.79502239282	0.339528518626	0.0687026545176	840.751915041	583.604265885	1757.69003848	333.333857556	1.14170638947	0.0169896784147
753.344449112	660.473217272	1789.81766638	376.0	8.95211895545	0.486771598146	0.0984968834775	854.780539663	705.440662203	1950.04427296	389.823071099	4.02219642033	0.0598541133978
753.344449112	660.473217272	1789.81766638	376.0	-0.298331172974	0.439295201661	0.0888901662609	865.050940575	606.206804484	1784.47808235	313.220337287	1.84314094027	0.0274276925636
753.344449112	660.473217272	1789.81766638	376.0	-12.2985918276	-0.30372158885	-0.0614572215398	657.015812861	535.556553243	1569.69529714	377.122931034	-1.44685574943	-0.0215305915094
753.344449112	660.473217272	1789.81766638	376.0	-1.06176573124	-0.17916123578	-0.0362527793969	668.614219623	779.498081906	1770.81399575	322.701694222	2.21883841197	0.0330184287495
753.344449112	660.473217272	1789.81766638	376.0	6.72233238228	0.431048748227	0.0872215192689	863.12635932	603.146734966	1910.13515896	443.86206467	2.45293732374	0.0365020435081
753.344449112	660.473217272	1789.81766638	376.0	-12.0947360323	-0.517028403118	-0.104619264087	592.857097394	640.099969351	1573.34394418	340.386877431	-0.644466800361	-0.00959027976728
753.344449112	660.473217272	1789.81766638	376.0	-4.23469767039	-0.203151907573	-0.0411072253284	671.486243499	690.365700542	1714.02429936	352.172355321	1.02876364843	0.0153089828635
753.344449112	660.473217272	1789.81766638	376.0	-1.60718895596	-0.165181223595	-0.0334239626861	669.73715911	802.699771292	1761.05191452	288.614984116	2.3260541597	0.0346139011861
753.344449112	660.473217272	1789.81766638	376.0	-7.02859231328	-0.34704416402	-0.0702234245286	642.059596495	565.339139242	1664.01867946	456.619943725	-0.658061227187	-0.00979257778553
753.344449112	660.473217272	1789.81766638	376.0	5.84902658497	0.496093032661	0.100383049911	851.111587094	718.707587569	1894.50457751	324.68540285	3.84012105312	0.0571446585285
753.344449112	660.473217272	1789.81766638	376.0	4.84319903869	0.799971579152	0.161872031394	916.230330475	661.797614883	1876.5020984	298.474153039	3.93412474314	0.0585435229634
753.344449112	660.473217272	1789.81766638	376.0	-6.03103688443	0.158382418641	0.032048243351	784.171424565	603.786217786	1681.87310276	293.915460409	0.448544181532	0.00667476460613
753.344449112	660.473217272	1789.81766638	376.0	6.26131284297	0.114337958206	0.0231359688801	746.996552898	769.221327053	1901.8837498	385.665869845	3.44648351528	0.0512869570727
753.344449112	660.473217272	1789.81766638	376.0	5.95957672144	-0.00312641905938	-0.00063262222974	720.952972149	715.645406422	1896.48322339	459.884844815	2.60269313841	0.0387305526549
753.344449112	660.473217272	1789.81766638	376.0	-3.78325845357	0.0906115328809	0.0183349924891	767.581390019	571.962677664	1722.10423822	382.560170534	0.276685919339	0.00411734999016
753.344449112	660.473217272	1789.81766638	376.0	3.07298999983	0.121712765469	0.0246282406858	763.729062552	662.070593549	1844.81858429	419.018928186	2.03073939059	0.0302193361695
753.344449112	660.473217272	1789.81766638	376.0	14.2480982243	0.922137465247	0.186591959783	893.18518218	824.497997037	2044.83264553	327.14946631	5.92390241058	0.0881533096812
753.344449112	660.473217272	1789.81766638	376.0	8.08683367506	0.396488582797	0.0802283656004	809.740912068	806.105251888	1934.55724415	318.711080195	4.48714178595	0.0667729432432
753.344449112	660.473217272	1789.81766638	376.0	-4.49519757359	-0.0472216232813	-0.00955516456521	728.235140377	557.62984524	1709.36182607	423.496840457	-0.160542349666	-0.00238902306051
753.344449112	660.473217272	1789.81766638	376.0	-0.0323873226008	0.368649906659	0.0745952866571	856.801166254	538.710950359	1789.23799236	393.72587575	0.851924596394	0.0126774493511
753.344449112	660.473217272	1789.81766638	376.0	8.05515214381	0.340704228092	0.0689405560689	822.978788592	678.771035522	1933.99020251	432.240378394	3.22233237753	0.0479513746656
753.344449112	660.473217272	1789.81766638	376.0	-1.19420247034	-0.157742901592	-0.0319188388491	685.043482841	667.310119457	1768.4436196	416.0900173	1.18011277195	0.0175612019636
753.344449112	660.473217272	1789.81766638	376.0	0.0568370385169	0.232034321741	0.0469515017687	806.281676562	594.317773306	1790.83494574	390.235495872	1.20652742424	0.0179542771464
753.344449112	660.473217272	1789.81766638	376.0	12.5261906156	0.516373821408	0.104486811293	863.452282036	700.592812054	2014.01363895	449.968544857	4.35531316886	0.0648112078699
753.344449112	660.473217272	1789.81766638	376.0	8.9768489911	0.885133596801	0.179104329583	905.514177912	731.565727371	1950.48689551	313.406990228	4.95183319514	0.0736879939752
753.344449112	660.473217272	1789.81766638	376.0	-0.133677418827	0.152056335521	0.0307681779686	777.020873176	634.883337369	1787.42508433	375.520873781	1.48276929391	0.0220650192547
753.344449112	660.473217272	1789.81766638	376.0	-0.789097535148	0.238852905083	0.0483312232059	818.125972543	521.878176772	1775.6942593	435.690109981	0.253218521061	0.00376813275388
753.344449112	660.473217272	1789.81766638	376.0	3.43476735361	0.09593223652	0.0194116221206	758.465458615	641.626177595	1851.29373928	451.202103069	1.75766946791	0.0261557956534
753.344449112	660.473217272	1789.81766638	376.0	1.63984845675	0.0475837408133	0.00962843804398	742.764370844	662.237635739	1819.16796377	414.165957182	1.74434253796	0.0259574782434
753.344449112	660.473217272	1789.81766638	376.0	-1.76368185853	-0.0392273297602	-0.00793754143266	722.963752315	624.094680386	1758.2509769	411.192544201	0.842179204417	0.0125324286372
753.344449112	660.473217272	1789.81766638	376.0	-10.3772945387	-0.261819334546	-0.052978416541	664.240315781	611.409373403	1604.08301544	328.433326253	-0.51558542646	-0.00767240217946
753.344449112	660.473217272	1789.81766638	376.0	10.3427595157	0.506904972062	0.102570815877	866.531309151	679.168260515	1974.93420339	429.234633722	3.92790050927	0.0584509004355
753.344449112	660.473217272	1789.81766638	376.0	8.88818524432	0.555805928732	0.112465788898	887.982423855	642.141570409	1948.89997611	418.775981844	3.55145032378	0.0528489631514
753.344449112	660.473217272	1789.81766638	376.0	4.02704652777	0.374732864003	0.0758261562126	832.294957462	679.071277953	1861.89445657	350.528221157	2.95508029952	0.043974409219
753.344449112	660.473217272	1789.81766638	376.0	0.241956410383	0.342182732027	0.0692397272414	837.800458787	603.877128242	1794.14824496	352.470657933	1.61354107102	0.0240110278425
753.344449112	660.473217272	1789.81766638	376.0	-18.6319614648	-0.586817913216	-0.118740977988	577.641972649	581.048061185	1456.33952849	297.649494659	-2.04538441614	-0.0304372680974
753.344449112	660.473217272	1789.81766638	376.0	19.8639041538	1.15224770846	0.233154129595	939.965623658	783.296680087	2145.34533216	422.083028418	6.62028269299	0.0985161115029
753.344449112	660.473217272	1789.81766638	376.0	-7.77846775698	-0.306584314834	-0.0620364862068	642.459458409	713.610203004	1650.5972763	294.527614882	0.650915520189	0.00968624285996
753.344449112	660.473217272	1789.81766638	376.0	14.9445382812	0.434137123296	0.0878464434026	819.880487967	813.437742513	2057.2976527	423.97942222	5.30663295755	0.0789677523444
753.344449112	660.473217272	1789.81766638	376.0	-1.4410664076	0.257717785465	0.0521484794547	822.856427615	533.966667806	1764.02520524	407.202109816	0.386985712348	0.00575871595756
753.344449112	660.473217272	1789.81766638	376.0	-3.68145029965	-0.315909677831	-0.0639234475578	642.193754175	672.07739221	1723.92641854	409.655272157	0.781446002544	0.0116286607521
753.344449112	660.473217272	1789.81766638	376.0	-5.65082085932	-0.406979688643	-0.0823512117854	618.503785421	672.055182578	1688.67827635	398.119308349	0.483275383554	0.00719159796955
753.344449112	660.473217272	1789.81766638	376.0	15.9992204711	0.470681673911	0.0952411319123	836.696311609	771.423320358	2076.17454086	468.054908891	5.1518388761	0.0766642689896
753.344449112	660.473217272	1789.81766638	376.0	-3.64733011595	-0.211659771598	-0.0428287680288	677.410256825	592.063815313	1724.53710762	455.063035479	0.0716870793896	0.00106677201473
753.344449112	660.473217272	1789.81766638	376.0	9.11718896797	0.381849282931	0.077266143855	840.516288053	644.169222085	1952.99872521	468.313215073	3.00203036597	0.0446730709222
753.344449112	660.473217272	1789.81766638	376.0	11.7704025416	1.16600072642	0.235937014653	931.760249092	762.382224324	2000.48641048	306.343937062	5.65086115647	0.0840901957808
753.344449112	660.473217272	1789.81766638	376.0	2.73546068407	-0.323057540745	-0.0653697978035	628.314919175	799.181343408	1838.77742496	411.281162383	2.61115031375	0.0388564034784
753.344449112	660.473217272	1789.81766638	376.0	-9.88222711325	-0.139841448586	-0.0282965294589	700.655446751	585.74956439	1612.94381968	326.538808538	-0.588928191095	-0.00876381236748
753.344449112	660.473217272	1789.81766638	376.0	-7.5610881761	-0.238598141263	-0.0482796724531	666.499585684	648.697510731	1654.48797444	339.290878022	0.201539766535	0.00299910366868
753.344449112	660.473217272	1789.81766638	376.0	-2.25768587456	-0.244156069476	-0.0494043038195	656.555215004	727.202926436	1749.40920575	365.65106431	1.54838956063	0.023041511319
753.344449112	660.473217272	1789.81766638	376.0	-15.6279843754	-0.323288785721	-0.0654165895834	651.673617991	540.756306381	1510.10524113	317.675316761	-1.85714345751	-0.0276360633558
753.344449112	660.473217272	1789.81766638	376.0	-4.77999305651	0.288302885888	0.0583372897386	837.82092637	503.65760292	1704.26450621	362.785976917	-0.249089652213	-0.00370669125317
753.344449112	660.473217272	1789.81766638	376.0	-8.60062350568	-0.424496656965	-0.0858957217655	618.88008916	605.916332007	1635.88218746	411.085766293	-0.472871123256	-0.00703677266751
753.344449112	660.473217272	1789.81766638	376.0	-10.744208818	-0.483541804607	-0.0978433437084	606.112377993	536.447759424	1597.51591885	454.955781429	-1.37912344276	-0.0205226702792
753.344449112	660.473217272	1789.81766638	376.0	-0.96909967541	-0.302652408152	-0.0612408757895	645.647838272	659.670914285	1772.47254919	467.153796632	0.909108634531	0.0135284022996
753.344449112	660.473217272	1789.81766638	376.0	12.0702262232	1.01081048802	0.204534700126	935.041203391	699.600705123	2005.8527077	371.210799186	5.33249159842	0.0793525535479
753.344449112	660.473217272	1789.81766638	376.0	-2.19248001945	0.376318411763	0.0761469874065	854.428820675	569.037497871	1750.57627166	327.109953118	1.01584292717	0.0151167102257
753.344449112	660.473217272	1789.81766638	376.0	8.16664762601	-0.0192013176316	-0.00388533339368	710.689424615	763.640198193	1935.98576835	461.656145538	3.26123457968	0.0485302764833
753.344449112	660.473217272	1789.81766638	376.0	0.3526574664	0.0203719670022	0.00412221104861	725.079310647	747.865865478	1796.12959202	323.184415895	2.42769032445	0.0361263441138
753.344449112	660.473217272	1789.81766638	376.0	-11.5724698523	0.000391226261971	7.91635495693e-05	747.49203227	531.966485516	1582.69155653	303.233038744	-1.20686640741	-0.0179593215389
753.344449112	660.473217272	1789.81766638	376.0	4.49556239368	0.585790502318	0.118533084241	932.65323981	496.67124739	1870.28003631	440.95554911	1.35467298676	0.0201588242078
753.344449112	660.473217272	1789.81766638	376.0	0.547414609758	0.221425190882	0.0448047735496	799.049085738	622.122123698	1799.61538978	378.444180342	1.56052141145	0.0232220448132
753.344449112	660.473217272	1789.81766638	376.0	9.46098041326	0.52533937025	0.106300965247	870.793008968	678.852511202	1959.15196523	409.506445064	3.91082917928	0.0581968627869
753.344449112	660.473217272	1789.81766638	376.0	6.18235123355	-0.170926811202	-0.0345865664107	665.312096025	818.898328308	1900.47048096	416.260056628	3.33956586755	0.049695920648
753.344449112	660.473217272	1789.81766638	376.0	10.9570094332	0.386863827736	0.078280823095	831.962840628	696.030787667	1985.92815693	457.934528632	3.78472799914	0.0563203571301
753.344449112	660.473217272	1789.81766638	376.0	7.5536579725	0.740819378873	0.149902747647	878.421381352	755.18651435	1925.01437123	291.406475533	4.68009879796	0.0696443273506
753.344449112	660.473217272	1789.81766638	376.0	-3.47975639927	0.00025348723352	5.12924389964e-05	743.872369504	537.342587809	1727.5363716	446.32141429	-0.228162247094	-0.00339527153414
753.344449112	660.473217272	1789.81766638	376.0	0.996565166931	0.0700609205131	0.014176633046	732.097814034	790.065036329	1807.6543658	285.491515436	2.91556846252	0.0433864354542
753.344449112	660.473217272	1789.81766638	376.0	-1.88433166155	-0.268195247485	-0.0542685648493	655.960048606	653.031268712	1756.09156541	447.100248094	0.808785056165	0.0120354919072
753.344449112	660.473217272	1789.81766638	376.0	10.4241589032	0.423008831696	0.0855946644469	826.03802764	766.708184535	1976.391104	383.644891829	4.53415642392	0.0674725658322
753.344449112	660.473217272	1789.81766638	376.0	3.52116941809	0.172072563121	0.0348184061353	757.547901083	796.233743947	1852.84017869	299.058533663	3.46234912261	0.0515230524198
753.344449112	660.473217272	1789.81766638	376.0	4.42139136892	0.120278155634	0.0243379513626	757.83576585	702.308907335	1868.95251021	408.80783702	2.60458719501	0.0387587380209
753.344449112	660.473217272	1789.81766638	376.0	-2.25860522962	0.0652882408315	0.013210894543	760.234720207	563.653135464	1749.39275097	425.504895299	0.287002242349	0.00427086670162
753.344449112	660.473217272	1789.81766638	376.0	6.42634568379	0.246245862225	0.0498271675891	787.568537501	735.598181492	1904.83753674	381.670817743	3.44233680762	0.0512252501134
753.344449112	660.473217272	1789.81766638	376.0	-1.3380342151	-0.101898423409	-0.0206188634984	705.569596288	615.171072238	1765.86929362	445.128625094	0.680877612079	0.0101321073226
753.344449112	660.473217272	1789.81766638	376.0	-2.85397728128	-0.0638297820972	-0.0129157794612	715.903324154	628.051841075	1738.73667681	394.78151158	0.740534512686	0.0110198588197
753.344449112	660.473217272	1789.81766638	376.0	16.5845974481	0.393705473517	0.0796652111528	809.595448139	820.186451539	2086.65172141	456.869821732	5.39615322296	0.0802998991512
753.344449112	660.473217272	1789.81766638	376.0	4.97194891023	0.579275496622	0.117214790899	914.176300466	567.439708021	1878.80648634	397.190477856	2.36221030282	0.0351519390301
753.344449112	660.473217272	1789.81766638	376.0	8.48038172397	0.451212989989	0.091301697691	858.621992275	652.508565694	1941.60103666	430.470478687	3.28792193593	0.0489274097608
753.344449112	660.473217272	1789.81766638	376.0	-1.04845515444	0.246871630886	0.0499537901429	798.674331836	670.03308964	1771.05223081	302.34480933	1.95469148323	0.0290876708815
753.344449112	660.473217272	1789.81766638	376.0	-0.59648514351	0.218627994592	0.0442387686346	812.170016164	517.167715776	1779.14166991	449.803937968	0.16668196238	0.00248038634495
753.344449112	660.473217272	1789.81766638	376.0	-1.15650991923	0.00324092227538	0.000655791638077	733.618234575	637.823140166	1769.11824754	397.676872795	1.12369938675	0.0167217170647
753.344449112	660.473217272	1789.81766638	376.0	8.69364341415	0.0593211933411	0.0120034790249	730.156798054	780.046542949	1945.41803206	435.21469106	3.64368480554	0.0542215000825
753.344449112	660.473217272	1789.81766638	376.0	11.2203079174	0.927598889173	0.187697063774	908.407940932	749.50244969	1990.64071971	332.730329091	5.35287017053	0.0796558061091
753.344449112	660.473217272	1789.81766638	376.0	0.517820324516	-0.212369478414	-0.0429723752356	659.485135719	780.591994063	1799.08570603	359.00857625	2.37443719416	0.0353338868179
753.344449112	660.473217272	1789.81766638	376.0	12.6676591683	0.705850783221	0.142826949256	891.755623876	724.547364234	2016.5456681	400.242679985	5.06301451667	0.0753424779267
753.344449112	660.473217272	1789.81766638	376.0	-5.31876166817	-0.116511491311	-0.0235757772786	700.049079791	645.509578131	1694.62153041	349.062872492	0.575545870625	0.00856467069382
753.344449112	660.473217272	1789.81766638	376.0	-2.2339375185	-0.395689054947	-0.0800665833562	612.495541013	780.00591575	1749.83425802	357.332801259	1.83783753087	0.0273487727807
753.344449112	660.473217272	1789.81766638	376.0	1.07904941583	0.161892710824	0.0327585412433	764.315301175	738.086141569	1809.13068346	306.729240714	2.68638729828	0.0399760014625
753.344449112	660.473217272	1789.81766638	376.0	7.02574901167	0.423622875476	0.0857189145034	844.876572472	681.689151386	1915.56576339	389.000039533	3.41635490347	0.050838614635
753.344449112	660.473217272	1789.81766638	376.0	4.02433001241	0.584551564156	0.118282388538	897.014232253	627.007748454	1861.8458359	337.823855193	3.01985329643	0.0449382931016
753.344449112	660.473217272	1789.81766638	376.0	-6.36173685312	0.289858437055	0.058652051205	835.45972642	526.094470479	1675.9541763	314.3999794	-0.183526283175	-0.00273104588058
753.344449112	660.473217272	1789.81766638	376.0	-5.35421201006	-0.433633946231	-0.0877446269184	611.426019575	670.527914466	1693.98703393	412.033099892	0.471838603093	0.00702140778413
753.344449112	660.473217272	1789.81766638	376.0	1.26284935098	-0.106777478813	-0.021606126834	690.756973486	746.801543219	1812.42036717	374.861850463	2.30969740709	0.0343704971293
753.344449112	660.473217272	1789.81766638	376.0	6.96547636995	1.05542459698	0.213562241397	926.927849859	703.691608194	1914.486993	283.867534948	4.73165289869	0.0704115014686
753.344449112	660.473217272	1789.81766638	376.0	-2.27353255738	0.207858736397	0.0420596390928	801.210779782	582.810285612	1749.12557902	365.104513627	0.779801791315	0.0116041933231
753.344449112	660.473217272	1789.81766638	376.0	3.36431796857	0.188138072569	0.038069217436	768.474842672	756.720158717	1850.03282374	324.83782235	3.17819699041	0.0472945980715
753.344449112	660.473217272	1789.81766638	376.0	12.5443137554	0.498968998348	0.100964993595	839.490192662	782.233705461	2014.33801011	392.614111983	5.01817968868	0.0746752929863
753.344449112	660.473217272	1789.81766638	376.0	-4.21095460576	-0.0263922366276	-0.00534039591817	737.509107412	524.373246719	1714.44925693	452.566902797	-0.476693238579	-0.00709364938361
753.344449112	660.473217272	1789.81766638	376.0	-14.499907177	-0.134292705839	-0.0271737567461	709.377187993	498.984934294	1530.29576612	321.933643834	-1.97851116192	-0.0294421303857
753.344449112	660.473217272	1789.81766638	376.0	5.22282538853	0.10126738464	0.0204911745527	754.849159787	680.253375387	1883.29671787	448.194182699	2.37422030905	0.0353306593609
753.344449112	660.473217272	1789.81766638	376.0	-7.58298055685	-0.463306442413	-0.093748774264	607.074023764	628.201728472	1654.09614074	418.820388504	-0.18868278957	-0.0028077796067
753.344449112	660.473217272	1789.81766638	376.0	-11.1230486806	-0.499578079065	-0.10108823939	599.685390475	588.301687746	1590.73537606	402.748297839	-0.953970682804	-0.0141959923036
753.344449112	660.473217272	1789.81766638	376.0	-18.1125923978	-0.475422914442	-0.0962005087904	608.244905371	567.300689401	1465.63528781	290.089693036	-2.06818744964	-0.0307765989529
753.344449112	660.473217272	1789.81766638	376.0	15.6815296741	0.921992689889	0.186562664891	908.809265977	770.613579624	2070.48845485	391.065609249	5.93080262576	0.0882559914548
753.344449112	660.473217272	1789.81766638	376.0	1.72776700263	0.357145180529	0.0722673372176	838.17022521	625.188244003	1820.74154543	357.383076218	2.06113743264	0.0306716879858
753.344449112	660.473217272	1789.81766638	376.0	0.647992000786	0.328871821753	0.0665463014474	828.192204963	635.248396426	1801.41554169	337.974940302	1.98507340391	0.0295397827963
753.344449112	660.473217272	1789.81766638	376.0	5.94597269912	0.466342248104	0.0943630611298	836.603208484	748.599056772	1896.23973619	311.037470936	4.00435947514	0.0595886826658
753.344449112	660.473217272	1789.81766638	376.0	0.926513800451	0.0462264055814	0.00935378502255	743.665069685	652.949385195	1806.40057407	409.786119186	1.57106874701	0.0233789992114
753.344449112	660.473217272	1789.81766638	376.0	-18.3927140023	-0.541095066359	-0.109489086677	590.702902492	561.908372517	1460.62162184	308.010346834	-2.12743040668	-0.0316581905756
753.344449112	660.473217272	1789.81766638	376.0	2.39233503125	0.576077909513	0.116567768011	916.588220568	553.968118554	1832.63610141	362.079762291	1.93407407924	0.0287808642744
753.344449112	660.473217272	1789.81766638	376.0	2.47530895526	-0.0579745812878	-0.0117309958089	708.071599942	704.248057686	1834.12118336	421.801525735	2.07839018254	0.0309284253354
753.344449112	660.473217272	1789.81766638	376.0	18.616871601	0.779859779016	0.15780246439	881.147182626	822.472870445	2123.02572323	419.405670156	6.2551244506	0.0930822090864
753.344449112	660.473217272	1789.81766638	376.0	-9.28235895904	-0.105270562095	-0.0213012064134	714.240643489	546.165084015	1623.68036588	363.274638374	-0.850253324763	-0.0126525792375
753.344449112	660.473217272	1789.81766638	376.0	-10.2170283754	-0.529391705421	-0.107120944035	584.878923518	712.879419394	1606.95148754	309.193144631	0.165698691656	0.00246575434013
753.344449112	660.473217272	1789.81766638	376.0	-10.1837740626	-0.419224530078	-0.084828921505	623.819789642	537.282998421	1607.54667911	446.443891044	-1.27829433469	-0.0190222371234
753.344449112	660.473217272	1789.81766638	376.0	15.1780029693	1.0489797454	0.212258143545	912.80498346	815.907015551	2061.47624493	332.764245923	6.11239948252	0.0909583256327
753.344449112	660.473217272	1789.81766638	376.0	-3.41878807245	-0.333791187369	-0.0675417214425	638.534490086	655.407518201	1728.62759349	434.685585201	0.614541853276	0.0091449680547
753.344449112	660.473217272	1789.81766638	376.0	-6.13317133007	-0.191698950999	-0.038789751315	687.226389076	555.096553181	1680.04508241	437.722140153	-0.519846744947	-0.00773581465695
753.344449112	660.473217272	1789.81766638	376.0	-0.0759479092988	0.309769893961	0.0626810793121	816.965460146	665.113325214	1788.45833729	306.379551926	2.1708716786	0.0323046380743
753.344449112	660.473217272	1789.81766638	376.0	-9.37577333938	-0.207307096178	-0.0419480162237	682.355963863	571.042744716	1622.0084188	368.609710216	-0.711881417706	-0.0105934734778
753.344449112	660.473217272	1789.81766638	376.0	7.49694892329	0.484715845961	0.0980809077217	826.829343919	801.992421007	1923.99938265	295.177617727	4.5252410388	0.0673398964107
753.344449112	660.473217272	1789.81766638	376.0	3.86241921925	0.0758501820368	0.0153480740665	752.637114788	639.248140392	1858.94792792	467.06267274	1.71624981527	0.0255394317748
753.344449112	660.473217272	1789.81766638	376.0	1.03837411231	-0.156998994869	-0.0317683113859	672.97065236	790.476913823	1808.40266969	344.955103506	2.59362471759	0.0385956059165
753.344449112	660.473217272	1789.81766638	376.0	-6.93677811523	0.20093527559	0.0406586959914	809.346068477	515.122058806	1665.6619862	341.193858917	-0.524873524847	-0.00781061792928
753.344449112	660.473217272	1789.81766638	376.0	4.83942912858	0.410753029417	0.0831147368305	823.109070299	752.624349581	1876.43462388	300.701204	3.77897586103	0.0562347598367
753.344449112	660.473217272	1789.81766638	376.0	1.51608696175	-0.47877978088	-0.0968797614083	590.891704255	763.979991765	1816.95285866	462.081162643	1.9596584279	0.0291615837485
753.344449112	660.473217272	1789.81766638	376.0	-11.5588332962	-0.132603908407	-0.0268320332673	709.537578816	496.807698585	1582.93562602	376.590348619	-1.61133837377	-0.0239782496096
753.344449112	660.473217272	1789.81766638	376.0	16.6953640795	0.904389247397	0.183000657102	926.132606356	707.42367098	2088.63424215	455.077964809	5.6582122196	0.0841995866012
753.344449112	660.473217272	1789.81766638	376.0	-6.98999447703	-0.12080714018	-0.024444989919	706.848634859	567.780526452	1664.70951035	390.080349044	-0.392898745834	-0.0058467075273
753.344449112	660.473217272	1789.81766638	376.0	-0.68642706169	0.444666661351	0.0899770662385	884.772946482	516.955500128	1777.53187357	375.803426957	0.719988705921	0.0107141176476
753.344449112	660.473217272	1789.81766638	376.0	4.62440264665	-0.197007702567	-0.0398639624781	663.315311901	768.89088787	1872.58604192	440.379842148	2.68735307912	0.0399903732012
753.344449112	660.473217272	1789.81766638	376.0	4.32001882078	0.791598421601	0.160177746176	916.13461018	657.510275338	1867.13812643	293.493240911	3.82067010175	0.0568552098475
753.344449112	660.473217272	1789.81766638	376.0	-3.67349578208	-0.164134764291	-0.033212214547	678.333729782	727.636496852	1724.0687899	318.098563268	1.4737488898	0.0219307870506
753.344449112	660.473217272	1789.81766638	376.0	-1.34381861922	-0.215894080265	-0.0436855686493	669.942081065	655.582923179	1765.76576333	440.240759089	0.955940039953	0.0142252982136
753.344449112	660.473217272	1789.81766638	376.0	5.47678248876	0.437475306695	0.0885219155595	847.52855419	683.681677436	1887.84208692	356.631855291	3.3282649447	0.0495277521532
753.344449112	660.473217272	1789.81766638	376.0	-10.5860889788	-0.0945704256139	-0.0191360634589	712.156365649	600.709989155	1600.34597566	287.479620858	-0.536333836815	-0.00798115828594
753.344449112	660.473217272	1789.81766638	376.0	-8.94301957371	-0.427946943033	-0.0865938775866	618.556753106	594.077559777	1629.75392215	417.119609262	-0.623696085382	-0.00928119174676
753.344449112	660.473217272	1789.81766638	376.0	-7.0853677022	-0.539488116455	-0.109163924819	576.668582268	785.317841192	1663.00250352	301.016080063	1.12096773984	0.0166810675572
753.344449112	660.473217272	1789.81766638	376.0	14.0598244935	1.14363862144	0.231412104702	929.795491853	781.389704168	2041.46288903	330.277693011	5.97576707192	0.0889251052369
753.344449112	660.473217272	1789.81766638	376.0	-7.50868830122	-0.109771549007	-0.0222119686377	703.246964364	638.289825167	1655.42583666	313.889047124	0.230949536809	0.00343674905966
753.344449112	660.473217272	1789.81766638	376.0	1.83816430808	-0.0528037974014	-0.0106847020237	697.525192359	812.507430521	1822.71745591	312.684833028	3.00733779677	0.0447520505472
753.344449112	660.473217272	1789.81766638	376.0	1.20001624215	-0.0612380984135	-0.0123913594524	700.977843366	765.695170219	1811.29576909	344.622755501	2.54950744705	0.0379390989145
753.344449112	660.473217272	1789.81766638	376.0	-4.68459221019	0.250245713586	0.0506365264237	825.853719711	501.955499404	1705.97200741	378.162788294	-0.331525529897	-0.00493341562347
753.344449112	660.473217272	1789.81766638	376.0	3.63313695281	-0.338059653226	-0.0684054336758	626.494379007	765.994701987	1854.84419341	462.355112415	2.34994873926	0.0349694752866
753.344449112	660.473217272	1789.81766638	376.0	3.27751302168	0.107743878901	0.0218016752126	752.535616001	718.015829034	1848.47917346	377.927728429	2.63680310149	0.0392381413912
753.344449112	660.473217272	1789.81766638	376.0	-14.5134228552	-0.314118124183	-0.0635609316436	654.573706539	532.762628809	1530.05386012	342.717524776	-1.75560684767	-0.0261251018999
753.344449112	660.473217272	1789.81766638	376.0	2.03599528598	0.60399189128	0.12221608484	926.348324533	546.007423965	1826.2582697	353.902521201	1.89680910666	0.028226325992
753.344449112	660.473217272	1789.81766638	376.0	-6.82889837017	-0.609574769243	-0.123345764719	565.329326364	676.572186518	1667.59283694	425.691324054	0.21535480477	0.0032046845948
753.344449112	660.473217272	1789.81766638	376.0	-16.2619234396	-0.57927773396	-0.117215243618	582.022910252	500.963166805	1498.75888777	415.772810711	-2.26734576953	-0.0337402644275
753.344449112	660.473217272	1789.81766638	376.0	3.89747299515	0.73102854543	0.147921599642	906.352110235	662.075911751	1859.57532659	291.147304607	3.68090850383	0.0547754241641
753.344449112	660.473217272	1789.81766638	376.0	3.74212219215	-0.0390922783085	-0.0079102141458	699.897547519	822.089512419	1856.79483048	334.807770538	3.33196996831	0.0495828864332
753.344449112	660.473217272	1789.81766638	376.0	-8.57612238079	-0.510358982598	-0.103269725333	592.516663704	666.787139865	1636.32071292	377.016909354	0.0241810027678	0.000359836350711
753.344449112	660.473217272	1789.81766638	376.0	10.4755038772	0.576433618635	0.116639744766	848.295132901	795.476282342	1977.31008542	333.538670178	5.0129969081	0.0745981682754
753.344449112	660.473217272	1789.81766638	376.0	9.2467065482	0.465062358387	0.0941040789937	861.776876226	654.74287964	1955.31685374	438.797097877	3.42049701646	0.0509002532211
753.344449112	660.473217272	1789.81766638	376.0	-11.5107370388	0.0444813676296	0.00900068143051	763.818579524	504.173819876	1583.79646133	315.804061933	-1.41254681171	-0.0210200418409
753.344449112	660.473217272	1789.81766638	376.0	6.70199280553	0.322640027998	0.0652853152565	805.412040494	746.58891832	1909.77111762	357.770158804	3.75718969171	0.0559105608886
753.344449112	660.473217272	1789.81766638	376.0	3.0568949037	0.46437228873	0.0939644453117	875.153263199	594.872600932	1844.53051141	374.504647283	2.14373383826	0.0319008011646
753.344449112	660.473217272	1789.81766638	376.0	2.63657084888	0.274181318956	0.055479829817	813.46108146	626.899440734	1837.00747722	396.64695503	1.94871298471	0.0289987051296
753.344449112	660.473217272	1789.81766638	376.0	20.1699664391	0.827438147113	0.16742981528	894.415083188	797.374628477	2150.82328901	459.033577349	6.33568298291	0.0942809967696
753.344449112	660.473217272	1789.81766638	376.0	-0.0285211926197	0.208348127362	0.042158665998	798.566504767	598.569627694	1789.30718904	392.171056579	1.19422401677	0.0177711907257
753.344449112	660.473217272	1789.81766638	376.0	7.99533325309	0.307919541612	0.0623066656438	810.388530256	698.768273702	1932.91955343	423.762749476	3.35340552946	0.0499018679979
753.344449112	660.473217272	1789.81766638	376.0	-5.9009294882	0.0499300243939	0.0101032020222	746.461277408	650.916427997	1684.20178792	286.824082519	0.75613671858	0.0112520345027
753.344449112	660.473217272	1789.81766638	376.0	10.8667435124	0.643818583687	0.130274905643	866.674318073	769.868060707	1984.31256153	347.770182749	5.03912477573	0.0749869758294
753.344449112	660.473217272	1789.81766638	376.0	-3.68602013852	0.366647456012	0.0741900963198	846.537679887	593.579054674	1723.84462676	283.727892197	1.07430042861	0.015986613521
753.344449112	660.473217272	1789.81766638	376.0	15.903167682	0.869543403842	0.175949697257	894.593915259	803.011995075	2074.45537107	376.849460738	6.01862167406	0.0895628225307
753.344449112	660.473217272	1789.81766638	376.0	1.90007662031	0.0601116161313	0.0121634188853	744.58986876	676.943954614	1823.82557341	402.291750035	1.95999559529	0.0291666011204
753.344449112	660.473217272	1789.81766638	376.0	-5.62001318336	-0.169553370379	-0.0343086544675	686.68365886	630.364083824	1689.22967758	372.181934891	0.331573459094	0.00493412885556
753.344449112	660.473217272	1789.81766638	376.0	-3.45025900968	0.0936988970362	0.0189597120672	765.295216934	598.642545692	1728.06432109	364.126558467	0.611987693972	0.00910695973173
753.344449112	660.473217272	1789.81766638	376.0	-2.51635843283	-0.0746909889268	-0.0151135145542	710.488286751	650.314943914	1744.7794386	383.976207939	0.994514169222	0.0147993179944
753.344449112	660.473217272	1789.81766638	376.0	-4.03469768698	-0.0658995364907	-0.013334588525	717.650832562	608.631260829	1717.6039344	391.321841007	0.410346220296	0.00610634256393
753.344449112	660.473217272	1789.81766638	376.0	-6.78085907706	-0.206532299168	-0.0417912381967	680.146506852	592.066385854	1668.45265269	396.239759984	-0.216800817297	-0.00322620263834
753.344449112	660.473217272	1789.81766638	376.0	-11.5972117739	-0.173842126011	-0.0351764722806	695.732922788	519.810069003	1582.24872125	366.705729456	-1.43081126548	-0.0212918343077
753.344449112	660.473217272	1789.81766638	376.0	-10.7367489964	-0.550796799778	-0.11145220554	579.753331443	708.72175212	1597.64943605	309.174352488	0.0497412911897	0.000740197785561
753.344449112	660.473217272	1789.81766638	376.0	1.75674623847	0.385587488028	0.0780225592935	859.582826534	551.415389364	1821.26022091	410.262005016	1.225250788	0.0182328986309
753.344449112	660.473217272	1789.81766638	376.0	4.13423637157	0.251534945729	0.0508973989739	788.295669093	738.541965942	1863.81295933	336.975324298	3.24377463849	0.0482704559299
753.344449112	660.473217272	1789.81766638	376.0	-0.147686203154	0.476988553208	0.0965173114545	897.225539737	504.511183839	1787.17435263	385.437629053	0.704248091625	0.0104798823159
753.344449112	660.473217272	1789.81766638	376.0	15.3087078898	1.06764209135	0.216034417513	932.641638046	741.601361205	2063.81562469	389.57262544	5.93204827753	0.0882745279395
753.344449112	660.473217272	1789.81766638	376.0	7.16342635108	0.198824134336	0.0402315124113	776.170813359	724.546099105	1918.02993673	417.31302427	3.27614332118	0.0487521327557
753.344449112	660.473217272	1789.81766638	376.0	-3.73988628003	-0.22677012613	-0.0458863063801	673.340595878	590.452816611	1722.88052104	459.087108553	0.0268110462322	0.000398973902264
753.344449112	660.473217272	1789.81766638	376.0	-4.84954538205	0.288722499067	0.0584221973022	839.009914325	496.073713772	1703.0196464	367.9360183	-0.344151487698	-0.00512130190027
753.344449112	660.473217272	1789.81766638	376.0	0.895535876624	0.00580556801049	0.00117474059298	733.466071128	638.822235008	1805.84612571	433.557819576	1.3274162627	0.0197532181949
753.344449112	660.473217272	1789.81766638	376.0	7.52876581089	0.346914019547	0.0701970901553	830.877505978	643.653512869	1924.56884693	450.037828081	2.76932949356	0.0412102603208
753.344449112	660.473217272	1789.81766638	376.0	-6.27625643291	0.295925621594	0.0598797291773	839.539203897	511.454546604	1677.48411996	326.49036946	-0.322650880525	-0.00480135238876
753.344449112	660.473217272	1789.81766638	376.0	-13.4283531017	-0.406850830162	-0.082325137629	626.145995971	574.092524425	1549.47463027	349.236109869	-1.30707352808	-0.0194504989298
753.344449112	660.473217272	1789.81766638	376.0	-14.5924438783	-0.458098773366	-0.092695016869	615.30525372	503.35371324	1528.63952789	409.980560935	-2.03740079915	-0.0303184642731
753.344449112	660.473217272	1789.81766638	376.0	-3.75417328817	-0.206603678135	-0.0418056815328	672.598810114	665.492847449	1722.62480965	384.533152082	0.839761842649	0.0124964559918
753.344449112	660.473217272	1789.81766638	376.0	-4.75638779463	-0.00512228041749	-0.00103647924271	740.55711301	560.120925566	1704.68699735	404.008958778	-0.0993154962947	-0.00147790917105
753.344449112	660.473217272	1789.81766638	376.0	9.83372500226	0.177054547313	0.0358264968258	762.694867165	773.67434593	1965.82341374	429.454200643	3.94852334177	0.0587577878239
753.344449112	660.473217272	1789.81766638	376.0	-7.75242480976	-0.547079485218	-0.110700017244	584.747748983	625.215473728	1651.06339757	441.100174855	-0.307795387111	-0.00458028849868
753.344449112	660.473217272	1789.81766638	376.0	7.40542186787	0.232491409996	0.04704399231	778.764597033	766.748474748	1922.36121525	376.848143465	3.79720685191	0.0565060543439
753.344449112	660.473217272	1789.81766638	376.0	2.89696878635	0.32510066271	0.0657832178693	839.058942108	558.339699768	1841.66812551	444.269483636	1.23920832869	0.0184406001293
753.344449112	660.473217272	1789.81766638	376.0	1.62359785429	0.0228247598965	0.00461852689123	719.089906057	797.051374426	1818.87710761	302.735827129	2.98094554237	0.0443593086662
753.344449112	660.473217272	1789.81766638	376.0	2.47762005011	0.177823426215	0.0359820773402	763.119445857	770.884420959	1834.16254775	300.158680931	3.1578984675	0.0469925367188
753.344449112	660.473217272	1789.81766638	376.0	1.80996668601	0.499834435244	0.101140112352	886.617494752	588.078408863	1822.21276989	347.516866271	2.0489576051	0.030490440552
753.344449112	660.473217272	1789.81766638	376.0	7.19355325785	0.563964732904	0.114116700304	911.300667366	560.601481937	1918.56915343	446.667004132	2.38523617415	0.0354945859249
753.344449112	660.473217272	1789.81766638	376.0	8.99134100606	0.764151903531	0.15462401933	900.785497611	708.407086139	1950.74627616	341.553692406	4.68105775421	0.0696585975329
753.344449112	660.473217272	1789.81766638	376.0	-14.5733528956	-0.578091464434	-0.116975205268	581.255717764	527.443444046	1528.98122167	420.282059864	-1.87618127948	-0.027919364278
753.344449112	660.473217272	1789.81766638	376.0	3.82627475991	0.135514995025	0.0274210835745	768.217482681	656.093014994	1858.301008	433.990510327	2.05613898774	0.0305973063652
753.344449112	660.473217272	1789.81766638	376.0	1.56131278258	0.0952002781549	0.0192635123745	740.353480566	779.413027741	1817.76231839	297.995810087	2.95873163305	0.0440287445394
753.344449112	660.473217272	1789.81766638	376.0	11.1106612549	0.730196612001	0.147753260219	920.326166173	650.174559773	1988.67824438	418.177518431	4.37805243861	0.0651495898603
753.344449112	660.473217272	1789.81766638	376.0	-2.60810604251	-0.0799007363879	-0.0161676925107	705.69747579	683.355439586	1743.13732368	354.084408301	1.31201802257	0.0195240777168
753.344449112	660.473217272	1789.81766638	376.0	-3.84880139295	-0.112997740134	-0.0228647794686	692.455981396	724.260008741	1720.93113911	304.215148972	1.48147544644	0.022045765572
753.344449112	660.473217272	1789.81766638	376.0	7.68972226791	0.357708821832	0.0723813884726	809.810089791	767.524348068	1927.44967403	350.115236172	4.11506833497	0.0612361359371
753.344449112	660.473217272	1789.81766638	376.0	-6.22618255243	-0.249480510254	-0.0504816896508	665.6395409	618.791357285	1678.38035112	393.949452934	0.0637494384938	0.000948652358539
753.344449112	660.473217272	1789.81766638	376.0	2.23392462928	0.450031219688	0.0910625697467	872.565036055	587.552190041	1829.80084405	369.683617956	1.92610108258	0.0286622184907
753.344449112	660.473217272	1789.81766638	376.0	1.98096054812	-0.267616991211	-0.0541515562953	641.34077234	818.332801079	1825.27324824	365.599674819	2.77201424017	0.0412502119073
753.344449112	660.473217272	1789.81766638	376.0	-5.97262889481	-0.343214059549	-0.0694484135064	635.514881396	673.850409285	1682.91849928	373.553208596	0.527551795345	0.00785047314501
753.344449112	660.473217272	1789.81766638	376.0	-7.36105768749	-0.428701004063	-0.0867464597457	617.290220996	609.96924484	1658.06815546	430.808689625	-0.314482954128	-0.004679805865
753.344449112	660.473217272	1789.81766638	376.0	2.36034986211	0.597828282777	0.120968895746	904.086071711	610.547520312	1832.0636252	317.430033181	2.69650237786	0.0401265234801
753.344449112	660.473217272	1789.81766638	376.0	-9.50818479563	-0.480197936882	-0.097166721344	604.308131542	595.879831939	1619.63849516	419.450531678	-0.703508559908	-0.0104688773796
753.344449112	660.473217272	1789.81766638	376.0	-8.61663681195	-0.39403485617	-0.0797318608194	624.855436555	646.655116342	1635.59557848	364.085025579	-0.0721755755521	-0.00107404130286
753.344449112	660.473217272	1789.81766638	376.0	12.5979316517	0.34404005451	0.069615551297	809.445956066	755.155327927	2015.29767269	450.696388693	4.41340699436	0.0656756993209
753.344449112	660.473217272	1789.81766638	376.0	-7.1970979145	0.0942929333886	0.0190799136764	777.679081363	503.074340545	1661.00273644	380.249314536	-0.832308252125	-0.0123855394661
753.344449112	660.473217272	1789.81766638	376.0	-6.74613927995	-0.346554410456	-0.0701243242525	632.833769223	699.392680533	1669.07407375	336.847623997	0.656803583583	0.00977386285094
753.344449112	660.473217272	1789.81766638	376.0	3.51586771246	0.548115091694	0.110909569343	916.197706182	519.672739003	1852.74528783	416.874842643	1.4653353025	0.0218055848587
753.344449112	660.473217272	1789.81766638	376.0	-2.64720775728	-0.0807890465892	-0.0163474396174	712.337865906	613.577902956	1742.43747428	416.521705416	0.57857923674	0.00860981007054
753.344449112	660.473217272	1789.81766638	376.0	15.3650610894	0.247499804712	0.0500808993752	773.098743956	823.489173123	2064.82424421	468.236327134	4.99290400835	0.074299166791
753.344449112	660.473217272	1789.81766638	376.0	4.35158482616	0.617651598358	0.124980088701	917.886348693	587.248006789	1867.70310037	362.568744889	2.70654448895	0.040275959657
753.344449112	660.473217272	1789.81766638	376.0	3.19677792066	-0.401166712574	-0.0811749721923	609.644662019	773.9534376	1847.03416236	463.436062744	2.30137216632	0.0342466096179
753.344449112	660.473217272	1789.81766638	376.0	-0.289800913653	0.205258142527	0.0415334161324	799.737749211	583.253777169	1784.63075843	401.639232054	0.97793409961	0.014552590768
753.344449112	660.473217272	1789.81766638	376.0	1.94207600841	-0.0661244934352	-0.0133801079391	697.629353433	782.656845972	1824.57728588	344.291086473	2.77170050534	0.0412455432342
753.344449112	660.473217272	1789.81766638	376.0	1.45398701467	-0.36016266007	-0.0728779158378	619.534117265	793.653066664	1815.84138284	402.654198911	2.38929793946	0.0355550288611
753.344449112	660.473217272	1789.81766638	376.0	-5.82016366687	-0.154325723363	-0.0312273823075	682.239202431	718.182046026	1685.64734886	285.226100405	1.1006951255	0.0163793917485
753.344449112	660.473217272	1789.81766638	376.0	8.3686379265	0.536121824721	0.108482765018	869.567271211	690.184422206	1939.60102643	379.849333012	3.96040894636	0.0589346569399
753.344449112	660.473217272	1789.81766638	376.0	-18.5787456452	-0.555853661604	-0.112475447512	587.884845819	532.588226613	1457.29199463	336.818922202	-2.33134310105	-0.0346926056704
753.344449112	660.473217272	1789.81766638	376.0	14.0520517369	0.358140274729	0.0724686917703	810.195501309	769.925291565	2041.32377086	461.202977988	4.70080428476	0.0699524447138
753.344449112	660.473217272	1789.81766638	376.0	-0.549406886532	-0.403542002424	-0.0816556055087	610.426841702	773.484924091	1779.98428487	396.072519076	1.95734132131	0.0291271029957
753.344449112	660.473217272	1789.81766638	376.0	13.1461836352	0.905642943558	0.183254339045	906.71772965	758.347424118	2025.11038354	360.045229774	5.59214257211	0.0832164073231
753.344449112	660.473217272	1789.81766638	376.0	-20.0337008464	-0.582966756697	-0.117961707142	581.194086816	518.046162234	1431.2509494	332.010700354	-2.62907824252	-0.0391231881328
753.344449112	660.473217272	1789.81766638	376.0	-0.955667437375	-0.177853620423	-0.0359881870545	678.140589242	681.296621579	1772.71296176	413.275750937	1.32022117308	0.019646148409
753.344449112	660.473217272	1789.81766638	376.0	-3.00324642658	0.0252466848266	0.0051085966869	752.382387958	525.208375791	1736.06503128	458.474267527	-0.289004965294	-0.0043006691264
753.344449112	660.473217272	1789.81766638	376.0	1.28219162988	-0.380138117406	-0.0769198942546	617.288304848	753.073846666	1812.76655869	442.404407179	1.96585515556	0.0292537969577
753.344449112	660.473217272	1789.81766638	376.0	-11.2806801874	-0.186852526042	-0.0378090906601	688.178393188	578.003334712	1587.9140595	321.732331601	-0.881972998619	-0.0131245981937
753.344449112	660.473217272	1789.81766638	376.0	16.4701112372	0.57928224162	0.117216155731	859.391188911	771.101453911	2084.60262698	454.109984159	5.44719944309	0.0810595155221
753.344449112	660.473217272	1789.81766638	376.0	-13.3625145361	-0.472251328333	-0.0955587471334	604.640939955	646.415681951	1550.65302054	299.596398638	-0.771524210396	-0.0114810150356
753.344449112	660.473217272	1789.81766638	376.0	1.41699930484	0.60232297092	0.121878383432	923.300665283	554.058848425	1815.17937027	337.819856566	1.93199688625	0.0287499536645
753.344449112	660.473217272	1789.81766638	376.0	1.03174807744	-0.0203257526322	-0.00411285969895	713.923903687	749.115350955	1808.28407575	345.244821105	2.45106047648	0.0364741142333
753.344449112	660.473217272	1789.81766638	376.0	-2.98764806308	-0.395027731818	-0.0799327664544	619.719553173	685.700551573	1736.34421354	430.924108796	0.890914513567	0.0132576564519
753.344449112	660.473217272	1789.81766638	376.0	0.0433857015717	0.202764501818	0.0410288348479	798.08349027	589.240574096	1790.59419134	403.270126969	1.0757923454	0.0160088146636
753.344449112	660.473217272	1789.81766638	376.0	-14.5282292366	-0.290694972446	-0.0588213218222	657.938492829	588.65289651	1529.78885289	283.197463555	-1.34020922152	-0.019943589606
753.344449112	660.473217272	1789.81766638	376.0	-3.81786038816	0.502143049076	0.101607253961	906.62546934	499.761128222	1721.48492668	315.098329117	0.316376605294	0.00470798519783
753.344449112	660.473217272	1789.81766638	376.0	17.0536360876	0.77712509887	0.157249109444	891.856676124	770.567690347	2095.04665784	432.62229137	5.86551306833	0.0872844206596
753.344449112	660.473217272	1789.81766638	376.0	-1.33652925558	0.135867872562	0.0274924873657	767.586948844	670.932253974	1765.89622965	327.377026834	1.7042647004	0.0253610818512
753.344449112	660.473217272	1789.81766638	376.0	14.6017339318	0.351421760826	0.0711092191069	802.082988706	806.003106701	2051.16207989	443.075984487	5.03807966203	0.0749714235421
753.344449112	660.473217272	1789.81766638	376.0	-6.39983760857	-0.527598516865	-0.106758097302	588.571503842	645.99546641	1675.27224225	440.705271994	0.0383106788633	0.000570099387846
753.344449112	660.473217272	1789.81766638	376.0	1.77502544179	-0.0345215281638	-0.00698533552484	717.289571023	680.715817212	1821.58738532	423.58199709	1.80253375861	0.026823419027
753.344449112	660.473217272	1789.81766638	376.0	-2.77023748686	-0.467813359579	-0.0946607364588	594.219504378	778.931581529	1740.23546644	367.084380536	1.69581975217	0.0252354129787
753.344449112	660.473217272	1789.81766638	376.0	-0.50524838615	0.408986112342	0.0827572060587	853.23706028	621.082227811	1780.77464151	306.45535342	1.90087353474	0.0282868085526
753.344449112	660.473217272	1789.81766638	376.0	-11.6758641536	-0.284354482749	-0.0575383413091	661.72246104	548.952107487	1580.84098706	370.166418534	-1.24377232343	-0.0185085167178
753.344449112	660.473217272	1789.81766638	376.0	0.469967183019	0.29616939549	0.0599290561493	839.126498612	496.346413593	1798.22922205	462.756309847	0.162628191969	0.0024200623805
753.344449112	660.473217272	1789.81766638	376.0	-7.05466876198	-0.424119286113	-0.0858193618196	607.424277133	765.145422987	1663.55195858	290.982258458	1.05327736918	0.0156737703747
753.344449112	660.473217272	1789.81766638	376.0	-7.75490685967	-0.108649847731	-0.0219849954939	708.264588375	592.274431724	1651.0189734	350.479953299	-0.225348590833	-0.0033534016493
753.344449112	660.473217272	1789.81766638	376.0	-8.37385468455	-0.498061570579	-0.100781378102	588.60315408	767.934994538	1639.94093588	283.402787265	0.828081404101	0.012322639942
753.344449112	660.473217272	1789.81766638	376.0	0.497221149005	0.32078488276	0.0649099317605	830.338671874	610.300986885	1798.71701835	358.077359591	1.66110334923	0.0247187998397
753.344449112	660.473217272	1789.81766638	376.0	-17.1745277463	-0.498322486497	-0.100834173715	602.940941441	544.318335413	1482.42493466	335.16565781	-2.05784505915	-0.0306226943326
753.344449112	660.473217272	1789.81766638	376.0	7.00067356111	0.681939728683	0.137988613655	940.276424533	567.71469048	1915.11695855	407.125843534	2.94353400719	0.0438025893926
753.344449112	660.473217272	1789.81766638	376.0	-5.58911601153	0.169592746141	0.034316622044	797.877753524	525.211768594	1689.78268062	366.693158497	-0.30671889656	-0.00456426929404
753.344449112	660.473217272	1789.81766638	376.0	3.62637194282	-0.183340266551	-0.0370983946886	665.619934878	788.079071887	1854.72311207	401.024105301	2.80554836554	0.0417492316301
753.344449112	660.473217272	1789.81766638	376.0	-11.583044521	0.0882440185499	0.0178559325273	778.046264562	496.527147539	1582.50228924	307.928877141	-1.46011401178	-0.0217278870801
753.344449112	660.473217272	1789.81766638	376.0	15.7306017128	0.721463214802	0.145986081506	871.261213022	816.652458344	2071.36675487	383.453083502	5.88200404614	0.0875298221152
753.344449112	660.473217272	1789.81766638	376.0	-5.34518286311	-0.499746136349	-0.101122245316	587.413561778	769.647389977	1694.1486392	337.087687444	1.28139242419	0.0190683396456
753.344449112	660.473217272	1789.81766638	376.0	-4.85485214499	0.163823635943	0.0331492585882	797.096978278	514.248874539	1702.92466502	391.578812199	-0.360330139541	-0.00536205564793
753.344449112	660.473217272	1789.81766638	376.0	-10.1023498491	-0.142975790271	-0.02893075481	696.359247236	620.254521464	1609.00402406	292.390255365	-0.331095918976	-0.0049270226038
753.344449112	660.473217272	1789.81766638	376.0	-11.0676259413	-0.0981339187909	-0.0198571264247	714.881736325	566.23660277	1591.72734204	310.609002942	-0.898976833197	-0.0133776314464
753.344449112	660.473217272	1789.81766638	376.0	4.26155624288	0.387569127253	0.0784235384971	854.403083398	582.012450296	1866.09175288	429.676219188	1.84282571882	0.0274230017681
753.344449112	660.473217272	1789.81766638	376.0	-8.7156102737	-0.297831039259	-0.0602652851596	653.480281176	615.372983898	1633.82413397	364.970868898	-0.292707875879	-0.00435577196249
753.344449112	660.473217272	1789.81766638	376.0	-5.34513407845	-0.344052795028	-0.0696181293055	639.951953395	610.557081566	1694.14951236	443.640477395	-0.036556374778	-0.000543993672292
753.344449112	660.473217272	1789.81766638	376.0	-7.1805085362	0.195631858366	0.0395855642181	808.419227239	509.937071777	1661.29965607	342.943357051	-0.617988243844	-0.00919625362864
753.344449112	660.473217272	1789.81766638	376.0	3.47049372477	0.632266332969	0.127937339735	903.657211271	632.571699864	1851.93317618	315.704265045	3.15732742426	0.0469840390515
753.344449112	660.473217272	1789.81766638	376.0	-6.70089535723	-0.0890823129549	-0.0180255590763	705.415418218	670.14045463	1669.88385747	294.327984627	0.643304637198	0.00957298567259
753.344449112	660.473217272	1789.81766638	376.0	2.68300554183	0.0908321711547	0.0183796380321	753.702052129	672.227621983	1837.83857356	411.90889945	2.04409672323	0.0304181060004
753.344449112	660.473217272	1789.81766638	376.0	-9.11071117454	-0.172289963837	-0.0348623965677	695.311183509	526.415156241	1626.75254825	405.026208499	-1.08694024619	-0.0161747060444
753.344449112	660.473217272	1789.81766638	376.0	13.1480945563	0.452412372605	0.0915443894384	837.186287212	749.386670175	2025.14458555	438.57162816	4.69578697091	0.0698777823053
753.344449112	660.473217272	1789.81766638	376.0	-12.8513881603	-0.33475119926	-0.0677359771873	650.07556086	499.652889253	1559.80125072	410.072800603	-1.83899494668	-0.0273659962304
753.344449112	660.473217272	1789.81766638	376.0	-7.7446924195	-0.446789315933	-0.0904065795089	611.646537631	626.857731032	1651.20179325	412.69752459	-0.203277591639	-0.0030249641613
753.344449112	660.473217272	1789.81766638	376.0	9.79071654816	0.57651451072	0.116656113056	843.211129962	810.246639156	1965.05364083	311.59587171	4.98647304558	0.0742034679402
753.344449112	660.473217272	1789.81766638	376.0	2.50712834111	0.142574641926	0.0288495835544	759.168849603	739.00247076	1834.69069235	336.519371989	2.83133962361	0.0421330301133
753.344449112	660.473217272	1789.81766638	376.0	-0.26865209168	-0.374813269192	-0.0758424259797	622.329540748	709.624724548	1785.00928379	453.05501849	1.40020465625	0.0208363788132
753.344449112	660.473217272	1789.81766638	376.0	10.1630372757	0.399098874574	0.0807565509053	840.994162807	667.089081973	1971.71750299	463.634258206	3.42110609981	0.0509093169615
753.344449112	660.473217272	1789.81766638	376.0	2.63688048079	0.221926367338	0.0449061852162	806.334286237	561.976031743	1837.01301907	468.70270109	0.995290094906	0.0148108645075
753.344449112	660.473217272	1789.81766638	376.0	-0.43321314125	0.106631146715	0.0215765169394	772.03831307	563.065636702	1782.06394105	446.959991277	0.513674989562	0.00764397305895
753.344449112	660.473217272	1789.81766638	376.0	1.88620752142	-0.190604135129	-0.0385682183588	667.842383026	747.655802456	1823.57734183	408.079156346	2.24452232054	0.03340062977
753.344449112	660.473217272	1789.81766638	376.0	14.450161568	0.434759264604	0.0879723319718	824.870083991	788.946236437	2048.44921095	434.632890522	5.08864998154	0.0757239580587
753.344449112	660.473217272	1789.81766638	376.0	-3.13567234511	0.00405537958352	0.000820594816576	738.814799892	597.457218142	1733.69484879	397.422830758	0.484518333073	0.00721009424216
753.344449112	660.473217272	1789.81766638	376.0	5.07636719728	0.499556041373	0.101083780124	879.022693949	620.494661285	1880.67538329	381.158028058	2.76866101571	0.0412003127337
753.344449112	660.473217272	1789.81766638	376.0	-4.6708021129	0.153213573492	0.0310023418641	793.536324764	515.704941528	1706.21882501	396.977558714	-0.342780643717	-0.00510090243627
753.344449112	660.473217272	1789.81766638	376.0	-19.3997058012	-0.542903157183	-0.109854948843	591.573113096	531.831209559	1442.59830473	319.193982073	-2.46371665313	-0.0366624501953
753.344449112	660.473217272	1789.81766638	376.0	9.26421878522	0.343750682685	0.0695569977104	825.229953204	668.86799988	1955.63029085	461.53233777	3.20304733134	0.0476643948116
753.344449112	660.473217272	1789.81766638	376.0	14.7307737622	0.485222560268	0.0981834399572	847.819484313	735.897780328	2053.47165758	469.754392935	4.77772728826	0.0710971322658
753.344449112	660.473217272	1789.81766638	376.0	-0.894212786424	0.221628294004	0.0448458709033	796.058418195	643.87751023	1773.81288796	333.876959532	1.65035427681	0.0245588434049
753.344449112	660.473217272	1789.81766638	376.0	1.5048224995	0.502488401883	0.101677135144	900.809361573	527.02733352	1816.75124533	388.914550235	1.23624235289	0.0183964635847
753.344449112	660.473217272	1789.81766638	376.0	0.726522389961	0.313543295776	0.0634446167089	816.817721894	671.86365698	1802.82109247	314.139713595	2.34817799481	0.0349431249228
753.344449112	660.473217272	1789.81766638	376.0	0.775125543409	0.216076214386	0.0437224229839	806.46363694	552.901160917	1803.6910003	444.32620244	0.720368159362	0.0107197642762
753.344449112	660.473217272	1789.81766638	376.0	4.88890453093	0.660095655052	0.133568525911	926.479369934	590.112752248	1877.32014337	360.728021189	2.94849053629	0.0438763472663
753.344449112	660.473217272	1789.81766638	376.0	5.80496065527	0.490257542697	0.0992022546939	833.251261018	774.182344583	1893.71587772	286.282272118	4.17338365298	0.0621039234075
753.344449112	660.473217272	1789.81766638	376.0	8.60797966737	0.697642503882	0.141166026686	916.620140988	641.527663992	1943.88480719	385.73700221	3.97992106125	0.0592250157924
753.344449112	660.473217272	1789.81766638	376.0	8.0553480432	0.942561660902	0.190724739155	922.16581215	696.840081237	1933.99370875	314.987815363	4.75092443411	0.0706982802695
753.344449112	660.473217272	1789.81766638	376.0	-4.45811049826	-0.345793779927	-0.0699704127736	624.696869436	793.008356705	1710.0256171	292.320390959	1.67893162397	0.0249841015471
753.344449112	660.473217272	1789.81766638	376.0	21.5151657404	1.15619181899	0.233952209427	937.308781734	822.20835693	2174.89990376	415.382765093	6.89690561788	0.102632524076
753.344449112	660.473217272	1789.81766638	376.0	-13.0390248947	-0.389939559252	-0.078903188841	632.301044049	543.755401744	1556.44289529	380.386449501	-1.50239778452	-0.0223571098886
753.344449112	660.473217272	1789.81766638	376.0	1.83840802053	-0.253502995255	-0.0512956283397	649.668727867	763.849932955	1822.72181792	409.203157094	2.30056492607	0.0342345971142
753.344449112	660.473217272	1789.81766638	376.0	5.87063055419	-0.03685966615	-0.00745845126467	707.19146642	758.573097409	1894.89124917	429.126685342	2.98806066172	0.0444651884185
753.344449112	660.473217272	1789.81766638	376.0	9.3752430658	0.259238516823	0.0524561952292	792.475102273	724.28561841	1957.61742304	440.856702359	3.61216551684	0.0537524630482
753.344449112	660.473217272	1789.81766638	376.0	10.3433746587	0.690966354826	0.139815126432	880.145845725	746.149926283	1974.94521333	348.649441317	4.9302481041	0.0733667872634
753.344449112	660.473217272	1789.81766638	376.0	8.14847152456	0.157767589879	0.0319238344555	764.555788764	723.259794559	1935.66044927	447.844865948	3.23751313272	0.0481772787608
753.344449112	660.473217272	1789.81766638	376.0	2.48407693538	-0.185069583008	-0.0374483170798	664.578008281	797.79126157	1834.27811422	371.908844369	2.77410157512	0.0412812734393
753.344449112	660.473217272	1789.81766638	376.0	12.3823625901	0.883984426804	0.17887179822	920.12785412	706.220755219	2011.43937954	385.090770199	5.22888295709	0.07781075829
753.344449112	660.473217272	1789.81766638	376.0	-12.1167319275	-0.573641513065	-0.116074769944	578.725504085	619.117225431	1572.95025776	375.107528242	-0.842409451901	-0.012535854939
753.344449112	660.473217272	1789.81766638	376.0	18.3563522138	1.04534386021	0.211522432255	924.295222854	782.170138968	2118.36290121	411.897539388	6.36928218731	0.0947809849303
753.344449112	660.473217272	1789.81766638	376.0	-5.49084729742	-0.394463490466	-0.0798185937811	626.442758112	607.251475741	1691.54151142	457.847277567	-0.138301360083	-0.00205805595362
753.344449112	660.473217272	1789.81766638	376.0	-0.274195288066	-0.424626702706	-0.0859220361608	605.612099044	762.818552187	1784.91007068	416.479419447	1.86147395007	0.0277005052094
753.344449112	660.473217272	1789.81766638	376.0	-9.25676539022	-0.218210296447	-0.0441542485728	683.185395231	500.49201291	1624.13844409	440.461035954	-1.40037863347	-0.02083896776
753.344449112	660.473217272	1789.81766638	376.0	-3.21291606228	0.190145999776	0.0384755159401	798.350636433	565.825890242	1732.3123271	368.135800421	0.447355517074	0.00665707614694
753.344449112	660.473217272	1789.81766638	376.0	22.4032792552	0.87550023444	0.177155045415	897.104897799	824.371590163	2190.79551634	469.319028382	6.69652464108	0.0996506643017
753.344449112	660.473217272	1789.81766638	376.0	17.9187915503	0.638013344815	0.12910023165	866.596202472	787.340064897	2110.53136315	456.595095785	5.7928210387	0.0862026940283
753.344449112	660.473217272	1789.81766638	376.0	1.10987104822	-0.0155329479036	-0.00314304894852	725.18017058	658.807176701	1809.68233448	425.694987198	1.53414609808	0.022829555031
753.344449112	660.473217272	1789.81766638	376.0	3.91528409279	0.145003326846	0.0293410212152	774.898493299	623.545839115	1859.89411277	461.449780352	1.68729709267	0.0251085876885
753.344449112	660.473217272	1789.81766638	376.0	2.15828121892	0.414539068196	0.083880831282	867.884169694	555.406445524	1828.44696493	405.156349713	1.39757263394	0.0207972118145
753.344449112	660.473217272	1789.81766638	376.0	5.86742145301	0.494667333818	0.100094563703	843.997986452	741.532287879	1894.83381211	309.30353778	4.00402375888	0.0595836868881
753.344449112	660.473217272	1789.81766638	376.0	18.1933180198	1.13879295098	0.230431596719	932.557735586	803.802128182	2115.4448864	379.085022637	6.50359477932	0.096779684216
753.344449112	660.473217272	1789.81766638	376.0	13.5604503906	0.522553666522	0.10573728582	865.328235776	698.853308398	2032.52500312	468.343458942	4.43077091784	0.0659340910393
753.344449112	660.473217272	1789.81766638	376.0	6.63393558319	1.12655089973	0.227954451585	940.200436795	683.53298876	1908.55301743	284.819591874	4.68124970247	0.0696614539058
753.344449112	660.473217272	1789.81766638	376.0	-6.63570529387	-0.247015594371	-0.0499829207549	672.321865931	533.184313503	1671.05064075	465.544461311	-0.858804776409	-0.0127798329823
753.344449112	660.473217272	1789.81766638	376.0	-9.36578039471	-0.503550778104	-0.101892104028	598.621774589	579.54059148	1622.18727429	444.024908216	-0.861394912915	-0.0128183766803
753.344449112	660.473217272	1789.81766638	376.0	10.0973447544	0.580729432199	0.117508990732	899.549231492	622.755944313	1970.54172663	448.23655083	3.49701323858	0.0520388874789
753.344449112	660.473217272	1789.81766638	376.0	-8.44997935344	-0.0594833653801	-0.0120362940874	722.104182178	597.008082278	1638.57844311	319.466178654	-0.224471039201	-0.00334034284525
753.344449112	660.473217272	1789.81766638	376.0	-0.247688142214	0.0859413804562	0.0173900000923	753.682910794	667.722514778	1785.38450026	363.979074685	1.69730888486	0.0252575726914
753.344449112	660.473217272	1789.81766638	376.0	-8.07454026307	-0.318298872379	-0.0644068944514	639.276129692	715.23076628	1645.29811828	290.791222304	0.609917447172	0.00907615248768
753.344449112	660.473217272	1789.81766638	376.0	-3.59820558799	-0.495756528928	-0.100314959314	585.805056946	801.473518683	1725.4163471	338.137771468	1.74449781303	0.0259597888844
753.344449112	660.473217272	1789.81766638	376.0	22.1076720633	0.969568773599	0.196189553541	912.805290698	808.685853072	2185.5046866	464.013542829	6.71770499876	0.0999658481959
753.344449112	660.473217272	1789.81766638	376.0	4.28595905426	0.381928932289	0.0772822606818	849.417506702	601.159061337	1866.52851871	415.951950673	2.07643988835	0.0308994031005
753.344449112	660.473217272	1789.81766638	376.0	-3.43810981007	-0.57212901394	-0.115768719939	571.33660337	720.319649351	1728.28176961	436.625516893	0.991022703527	0.0147473616596
753.344449112	660.473217272	1789.81766638	376.0	-11.9336075993	-0.276762556154	-0.0560021360085	666.196318626	508.150774179	1576.22784933	401.880756531	-1.63632356436	-0.0243500530411
753.344449112	660.473217272	1789.81766638	376.0	2.43803484156	-0.0855934254668	-0.0173195923648	704.40658764	660.997845591	1833.45404469	468.04961146	1.53826621819	0.0228908663421
753.344449112	660.473217272	1789.81766638	376.0	-1.76544592153	-0.00989931276327	-0.0020030984952	727.591915482	660.638099826	1758.21940339	369.989388082	1.28461626528	0.0191163134714
753.344449112	660.473217272	1789.81766638	376.0	7.14551828941	0.171813544001	0.0347659943344	760.179176624	783.812511079	1917.70941508	373.71772738	3.7869534599	0.0563534741057
753.344449112	660.473217272	1789.81766638	376.0	5.23664177854	0.530139737473	0.107272306247	909.513043286	522.009656612	1883.54400606	452.021306163	1.56868248646	0.0233434893819
753.344449112	660.473217272	1789.81766638	376.0	2.14299593804	0.144706059783	0.0292808700492	766.104723131	695.745930662	1828.17338627	366.32273248	2.36991860757	0.035266645946
753.344449112	660.473217272	1789.81766638	376.0	10.857827674	0.311985073076	0.0631293146653	795.049510306	790.616287217	1984.15298428	398.487186756	4.50789107004	0.0670817123518
753.344449112	660.473217272	1789.81766638	376.0	9.42328342547	0.371343436675	0.075140314989	820.083031087	736.391504328	1958.47725789	402.002722472	4.0462942161	0.0602127115492
753.344449112	660.473217272	1789.81766638	376.0	6.235974735	0.472825102478	0.0956748487409	868.254125096	635.973876513	1901.43024386	397.202242253	2.97245581805	0.0442329734829
753.344449112	660.473217272	1789.81766638	376.0	-3.39839245536	0.0969544564407	0.0196184654878	762.870284578	625.960409584	1728.99263785	340.161943683	0.917192472483	0.0136486975072
753.344449112	660.473217272	1789.81766638	376.0	-10.04192828	-0.437582259544	-0.0885435571719	609.369084395	703.267484097	1610.08545998	297.448891491	0.161396543123	0.00240173427266
753.344449112	660.473217272	1789.81766638	376.0	0.801686973315	-0.170122640536	-0.0344238447058	678.65781491	692.103556949	1804.16640146	433.405029603	1.60598348848	0.0238985638167
753.344449112	660.473217272	1789.81766638	376.0	-8.40823995171	-0.0630163655772	-0.0127511868833	717.010185638	634.099747	1639.3255023	288.215569659	0.104614416806	0.00155676215486
753.344449112	660.473217272	1789.81766638	376.0	0.724218494752	0.449617560836	0.0909788670248	874.841625484	576.123994557	1802.77985695	351.814236905	1.62841474157	0.0242323622258
753.344449112	660.473217272	1789.81766638	376.0	-16.7095037574	-0.41777115059	-0.0845348341946	625.577795322	534.664632419	1490.74801617	330.505588429	-2.06093141993	-0.0306686223204
753.344449112	660.473217272	1789.81766638	376.0	10.0005632181	0.427309398177	0.0864648721523	814.414100602	820.168576069	1968.8095136	334.226836929	4.84081527168	0.0720359415429
753.344449112	660.473217272	1789.81766638	376.0	-6.68438189934	-0.22420241331	-0.0453667368089	669.3720459	657.903552891	1670.17941826	342.90381947	0.408981180019	0.00608602946457
753.344449112	660.473217272	1789.81766638	376.0	-1.58892331702	0.188204566689	0.038082672337	800.913166282	535.159559602	1761.37883615	425.306110267	0.240016080036	0.00357166785768
753.344449112	660.473217272	1789.81766638	376.0	7.01480847298	0.313228578558	0.0633809345524	812.602544814	695.342439337	1915.3699477	407.424963546	3.24744653217	0.0483250972049
753.344449112	660.473217272	1789.81766638	376.0	0.0512141358558	0.555423028723	0.112388310142	908.266886017	561.248896984	1790.73430604	321.218523034	1.70697077405	0.0254013508042
753.344449112	660.473217272	1789.81766638	376.0	1.82884778742	0.0595805141411	0.0120559518699	740.705109991	708.105519608	1822.55070717	373.740077576	2.28778363327	0.0340443993046
753.344449112	660.473217272	1789.81766638	376.0	-2.59407992891	0.195956436503	0.0396512417043	800.368524649	562.433143829	1743.38836554	380.586697058	0.484564729706	0.00721078466825
753.344449112	660.473217272	1789.81766638	376.0	1.31689179267	0.436672235271	0.088359416283	883.179124795	507.179274552	1813.38762834	423.029228989	0.751029283067	0.011176030998
753.344449112	660.473217272	1789.81766638	376.0	-6.45782786018	-0.283934711079	-0.0574534016753	646.787872079	729.288144547	1674.23432248	298.158305853	0.981605646944	0.0146072268891
753.344449112	660.473217272	1789.81766638	376.0	3.83709231962	0.242320908012	0.0490329639847	801.792056877	639.749264632	1858.4946226	416.953301087	2.12752896265	0.0316596571823
753.344449112	660.473217272	1789.81766638	376.0	-2.53975595884	0.0938169106328	0.0189835917913	761.319997373	629.431982923	1744.36066555	353.608685254	1.04827477462	0.0155993270032
753.344449112	660.473217272	1789.81766638	376.0	6.97235915346	0.654922540205	0.132521760462	925.846965278	591.974032047	1914.61018228	396.789184952	3.14384501071	0.0467834078975
753.344449112	660.473217272	1789.81766638	376.0	-0.252741194882	-0.333018894107	-0.0673854500419	624.719219091	822.34917949	1785.29405983	338.225661247	2.46467969021	0.0366767811043
753.344449112	660.473217272	1789.81766638	376.0	-2.67233030158	-0.271484925347	-0.0549342220451	654.952905719	658.42210522	1741.98782654	428.612815603	0.791944570821	0.0117848894467
753.344449112	660.473217272	1789.81766638	376.0	14.0773721196	1.03922350673	0.210283995695	918.985996391	774.057529536	2041.77695954	348.733433615	5.88179129184	0.0875266561286
753.344449112	660.473217272	1789.81766638	376.0	-21.3198812525	-0.535597796272	-0.108376729314	594.169981894	522.975107081	1408.23066528	291.0855763	-2.83672248715	-0.0422131322492
753.344449112	660.473217272	1789.81766638	376.0	14.8587628381	0.893624922458	0.180822525791	939.357361562	662.878481905	2055.76242867	453.5265852	5.17715574302	0.0770410080806
753.344449112	660.473217272	1789.81766638	376.0	0.0103741711181	0.304732101248	0.0616616959223	834.003421029	556.545891597	1790.00334513	399.454032506	0.914868299264	0.0136141115962
753.344449112	660.473217272	1789.81766638	376.0	-8.66891068544	-0.286045373309	-0.0578804883263	659.380162375	572.386306187	1634.65997145	402.893502891	-0.687503858797	-0.0102307121845
753.344449112	660.473217272	1789.81766638	376.0	-6.41779506743	0.218524136674	0.0442177532727	811.370143122	539.921851406	1674.95083648	323.658841947	-0.166230628118	-0.00247367006127
753.344449112	660.473217272	1789.81766638	376.0	8.44538792259	0.22581889334	0.0456938270619	768.343643545	819.533011935	1940.97471142	353.098055937	4.30467351476	0.0640576415887
753.344449112	660.473217272	1789.81766638	376.0	-2.47227528238	0.430121473788	0.0870338878568	881.199990126	512.915817805	1745.56844662	351.452638688	0.44328375607	0.00659648446532
753.344449112	660.473217272	1789.81766638	376.0	2.67511690081	0.401478540801	0.0812380697696	860.061916482	576.469822153	1837.69738127	401.165642637	1.67804387151	0.0249708909451
753.344449112	660.473217272	1789.81766638	376.0	0.496319776578	-0.312643865951	-0.0632626195773	638.089666752	716.398130147	1798.70088543	444.213088528	1.62123102772	0.024125461722
753.344449112	660.473217272	1789.81766638	376.0	4.73655923836	0.331496959205	0.0670774907335	835.374349701	592.176812955	1874.59344041	447.042277755	1.84624041436	0.0274738156899
753.344449112	660.473217272	1789.81766638	376.0	0.880405627698	0.466025582432	0.094298984709	875.540300371	594.357272606	1805.57532184	335.677748867	1.91906911869	0.028557576171
753.344449112	660.473217272	1789.81766638	376.0	14.3192668363	0.943773850865	0.190970022433	906.059068326	783.254264712	2046.10643392	356.793100879	5.85245121539	0.087090047848
753.344449112	660.473217272	1789.81766638	376.0	-17.2103101374	-0.485394073784	-0.0982181452416	607.14063386	529.426409641	1481.78449511	345.217451605	-2.16486408321	-0.0322152393334
753.344449112	660.473217272	1789.81766638	376.0	9.00135362859	0.7439251203	0.150531185815	903.42506766	694.594353311	1950.92548384	352.906062872	4.56007508869	0.0678582602483
753.344449112	660.473217272	1789.81766638	376.0	-2.25346331022	0.0547834762893	0.0110852845587	761.045902325	524.765367031	1749.48478195	463.673512596	-0.185242221349	-0.00275658067484
753.344449112	660.473217272	1789.81766638	376.0	2.75814712967	0.622130552858	0.125886392727	930.959166629	547.440544933	1839.18347098	360.783759415	2.05625737668	0.0305990681054
753.344449112	660.473217272	1789.81766638	376.0	4.38658823452	0.557778818357	0.112864997644	916.36846516	532.137811686	1868.32959756	419.823320712	1.74550080354	0.0259747143384
753.344449112	660.473217272	1789.81766638	376.0	6.79162824154	0.150559733405	0.0304653446792	752.917715439	795.213031844	1911.37542849	363.244681204	3.80189736106	0.0565758535872
753.344449112	660.473217272	1789.81766638	376.0	-0.0122114602629	0.326107046731	0.0659868568861	820.637203326	668.476832788	1789.59910351	300.485067398	2.25076968484	0.0334935965005
753.344449112	660.473217272	1789.81766638	376.0	3.39325688242	0.267663857424	0.0541610395435	818.321901556	576.990793407	1850.55077753	455.238082569	1.36515229297	0.0203147662644
753.344449112	660.473217272	1789.81766638	376.0	-9.93150961087	-0.603935212978	-0.122204616143	570.325891753	619.048803661	1612.06175283	422.687057416	-0.62117494171	-0.00924367472782
753.344449112	660.473217272	1789.81766638	376.0	3.79535910249	0.406482715903	0.082250650729	842.040226607	672.041020472	1857.7476741	343.666427024	2.9435721723	0.0438031573259
753.344449112	660.473217272	1789.81766638	376.0	14.7877484566	0.680880725633	0.137774327324	876.346219772	769.74768428	2054.49140072	408.397496668	5.5010093183	0.0818602577128
753.344449112	660.473217272	1789.81766638	376.0	-5.22858382609	0.0181175531126	0.00366603664764	743.268818023	601.169446964	1696.23554936	351.797284376	0.31784873343	0.00472989186651
753.344449112	660.473217272	1789.81766638	376.0	4.83029306563	0.678740827637	0.137341324896	941.570878859	559.566712181	1876.27110501	375.133513971	2.63580320751	0.0392232620166
753.344449112	660.473217272	1789.81766638	376.0	5.27701401996	0.709283426804	0.143521535169	904.350868679	666.40857053	1884.26659557	313.507156362	3.85229068251	0.0573257542041
753.344449112	660.473217272	1789.81766638	376.0	0.0986770548633	-0.0817153401035	-0.0165348725422	694.128913376	778.896247001	1791.58380574	318.558645368	2.4934114124	0.037104336494
753.344449112	660.473217272	1789.81766638	376.0	3.81027655298	0.557208916902	0.112749679665	897.236514	606.388984206	1858.01466927	354.389171061	2.67129141662	0.0397513603663
753.344449112	660.473217272	1789.81766638	376.0	14.1178715058	0.933614898435	0.188914386571	939.289114119	673.178288227	2042.50182471	430.034422367	5.26351988935	0.0783261888296
753.344449112	660.473217272	1789.81766638	376.0	12.592152028	0.796926758375	0.161255920351	937.861289001	632.605821297	2015.19422796	444.727117661	4.51765629315	0.0672270281719
753.344449112	660.473217272	1789.81766638	376.0	5.41531139697	0.156282509128	0.0316233324824	753.416019636	800.66505095	1886.74186646	332.660795871	3.7028760675	0.0551023224331
753.344449112	660.473217272	1789.81766638	376.0	-1.92568021057	0.182874964012	0.0370042420097	777.853820153	687.966374582	1755.35150178	289.531307043	1.87973494176	0.0279722461572
753.344449112	660.473217272	1789.81766638	376.0	4.06823140603	0.391715535627	0.0792625527371	848.238716914	623.79185849	1862.6315908	390.601015395	2.37206450337	0.0352985789192
753.344449112	660.473217272	1789.81766638	376.0	-6.60755760707	0.118797302895	0.0240383049161	783.915996212	512.99990878	1671.55443302	374.638528024	-0.628690004957	-0.00935550602615
753.344449112	660.473217272	1789.81766638	376.0	15.6755460032	0.632629666434	0.128010859254	883.160415506	717.98070546	2070.38135805	469.240237086	5.08829862748	0.0757187295756
753.344449112	660.473217272	1789.81766638	376.0	-1.02111438775	-0.171909755397	-0.0347854624438	679.427273645	685.635791212	1771.54158068	406.478515822	1.36793545906	0.0203561824265
753.344449112	660.473217272	1789.81766638	376.0	6.1509992716	0.44961417559	0.0909781820296	838.460654966	730.431422706	1899.90933801	331.017260334	3.86039331522	0.0574463290955
753.344449112	660.473217272	1789.81766638	376.0	-12.5696949631	-0.558513462296	-0.113013650809	583.529731751	601.60373369	1564.84304532	379.709579883	-1.03426597798	-0.0153908627675
753.344449112	660.473217272	1789.81766638	376.0	-8.2575122881	-0.28450160467	-0.0575681110218	659.743520442	572.310467797	1642.02325265	409.969264409	-0.644268850658	-0.00958733408717
753.344449112	660.473217272	1789.81766638	376.0	4.78816782033	0.257907988005	0.0521869664113	780.094492884	790.199428201	1875.51713993	305.223218843	3.73538765675	0.0555861258445
753.344449112	660.473217272	1789.81766638	376.0	-3.60503483419	-0.339121142461	-0.0686202230798	633.062776409	709.422209813	1725.29411604	382.809129821	1.12532093124	0.0167458471911
753.344449112	660.473217272	1789.81766638	376.0	-11.2938711766	-0.104903980215	-0.0212270295861	714.463160014	548.98303363	1587.67796485	324.231771202	-1.08503244762	-0.0161463161848
753.344449112	660.473217272	1789.81766638	376.0	5.98625200478	0.585129036707	0.118399238508	905.104660804	605.372972388	1896.96066232	386.483029128	2.96417994393	0.0441098205942
753.344449112	660.473217272	1789.81766638	376.0	-3.0095616517	0.484176670926	0.0979718071482	891.461546306	544.514063078	1735.95200026	299.976390878	0.908626012175	0.0135212204193
753.344449112	660.473217272	1789.81766638	376.0	9.26355257618	0.459746101311	0.0930283491119	864.307824382	636.259654284	1955.61836693	455.050888261	3.17225668551	0.0472062006772
753.344449112	660.473217272	1789.81766638	376.0	4.1568139642	0.125387994508	0.0253719130936	754.010187967	741.807509932	1864.21705707	368.399359175	3.00097774115	0.0446574068624
753.344449112	660.473217272	1789.81766638	376.0	5.11125279593	0.388723698761	0.0786571628412	818.079490175	754.991457913	1881.2997719	308.228823811	3.78652824672	0.0563471465286
753.344449112	660.473217272	1789.81766638	376.0	-0.699492842046	0.416537684484	0.0842852457475	858.843920373	605.409576097	1777.29801992	313.044523452	1.72185901355	0.0256229019874
753.344449112	660.473217272	1789.81766638	376.0	-6.54569048352	-0.038229532028	-0.00773563982761	737.521038033	496.676895296	1672.66174172	438.463808394	-1.00329945849	-0.0149300514656
753.344449112	660.473217272	1789.81766638	376.0	4.11157641182	0.447054728916	0.0904602850902	876.341367696	561.71972827	1863.40738737	425.346291404	1.7475194337	0.0260047534777
753.344449112	660.473217272	1789.81766638	376.0	19.4413035783	0.828374523624	0.167619288471	890.041726597	816.081630765	2137.7815524	431.658195043	6.36172904571	0.0946685869898
753.344449112	660.473217272	1789.81766638	376.0	-3.13287195465	-0.0766415607539	-0.0155082073561	701.675097066	728.460777018	1733.74497067	303.60909659	1.66104847765	0.0247179832983
753.344449112	660.473217272	1789.81766638	376.0	-2.41800970634	0.463671286803	0.093822599515	883.902483542	551.879943409	1746.53970149	310.757274535	1.01445684054	0.0150960839367
753.344449112	660.473217272	1789.81766638	376.0	-8.97508439085	-0.222161460898	-0.0449537557463	680.550844684	525.786341328	1629.18002038	422.842834372	-1.12398327732	-0.0167259416268
753.344449112	660.473217272	1789.81766638	376.0	2.84155378845	0.318009494201	0.0643483395794	807.993922524	722.304816903	1840.67629809	310.377558662	3.09453910086	0.0460496890008
753.344449112	660.473217272	1789.81766638	376.0	0.996678906727	0.210698303002	0.0426342175237	782.198313135	709.279828826	1807.65640153	316.178259574	2.51597474325	0.037440100346
753.344449112	660.473217272	1789.81766638	376.0	8.19530064831	0.170426067067	0.0344852422232	771.092793763	700.577109783	1936.4986052	464.828701655	3.01327919135	0.044840464157
753.344449112	660.473217272	1789.81766638	376.0	-8.89724492129	-0.563500041076	-0.114022671201	577.48008439	685.521450913	1630.57320496	367.571669658	0.110315988235	0.00164160696779
753.344449112	660.473217272	1789.81766638	376.0	-6.07981640961	-0.115009579467	-0.0232718695805	697.311635172	677.981824887	1681.0000382	305.706578142	0.773906177218	0.0115164609705
753.344449112	660.473217272	1789.81766638	376.0	-2.8641941618	-0.55838005987	-0.112986657198	574.507174949	723.186019764	1738.55381328	440.860618564	1.08600895083	0.0161608474826
753.344449112	660.473217272	1789.81766638	376.0	-14.7154624322	-0.434274251663	-0.0878741909477	622.19260016	499.168587413	1526.43772008	405.07653251	-2.07851301215	-0.030930253157
753.344449112	660.473217272	1789.81766638	376.0	-10.925051341	-0.448339993995	-0.0907203549161	616.642381668	518.399328283	1594.27916742	459.23745747	-1.5413626273	-0.0229369438586
753.344449112	660.473217272	1789.81766638	376.0	8.96704291126	0.688641701331	0.139344739241	857.160691747	810.607102852	1950.31138456	282.543589963	4.98787166195	0.0742242806838
753.344449112	660.473217272	1789.81766638	376.0	16.7774971809	0.766608298443	0.155121064031	886.208043446	786.03678745	2090.1042749	417.859444009	5.90690653184	0.087900394819
753.344449112	660.473217272	1789.81766638	376.0	14.4000886975	0.691689228797	0.139961397976	886.144674937	740.061039483	2047.55299787	421.347283447	5.29728377536	0.0788286276095
753.344449112	660.473217272	1789.81766638	376.0	-0.680247305988	-0.0248694597678	-0.00503226624197	719.47719762	693.206374144	1777.64247993	364.958908162	1.71292076831	0.0254898923856
753.344449112	660.473217272	1789.81766638	376.0	5.15843403894	0.37949127859	0.0767890082132	851.904687951	580.141536264	1882.14423012	450.098005908	1.86339583295	0.0277291046569
753.344449112	660.473217272	1789.81766638	376.0	8.41402102148	0.635114808109	0.128513720783	921.72012895	591.990394478	1940.41330108	426.702777652	3.18548085656	0.0474029889369
753.344449112	660.473217272	1789.81766638	376.0	5.0522932015	0.577998612001	0.116956416836	885.729004073	658.706497227	1880.24450266	335.809001362	3.43601939508	0.0511312409982
753.344449112	660.473217272	1789.81766638	376.0	-7.02826102288	-0.376431165461	-0.0761698028047	622.541626426	730.345493886	1664.02460896	311.137488646	0.842233598625	0.0125332380748
753.344449112	660.473217272	1789.81766638	376.0	6.60362184788	0.371964616198	0.0752660089432	816.506273661	750.123154229	1908.01045684	341.381028948	3.89107403019	0.0579028873541
753.344449112	660.473217272	1789.81766638	376.0	9.53746115527	0.177925456018	0.036002722788	767.451355457	740.903230869	1960.52083107	452.16624474	3.58988805544	0.0534209532059
753.344449112	660.473217272	1789.81766638	376.0	16.5947971891	0.51694632269	0.10460265534	838.543533773	809.494933777	2086.83427818	438.795810625	5.58920995542	0.0831727671938
753.344449112	660.473217272	1789.81766638	376.0	-4.56751695566	-0.432090389096	-0.0874322924111	611.366571661	673.086674849	1708.067441	423.614194487	0.57502280075	0.00855688691593
753.344449112	660.473217272	1789.81766638	376.0	-3.7043520933	0.461355723937	0.0933540517881	888.367297703	527.058780349	1723.51651819	308.090440141	0.551253773956	0.00820318116006
753.344449112	660.473217272	1789.81766638	376.0	1.56063071078	-0.560725619644	-0.113461274715	568.369742621	791.325723521	1817.75011055	458.054644411	2.12086158137	0.0315604401989
753.344449112	660.473217272	1789.81766638	376.0	-18.9077181197	-0.549041331496	-0.111096991399	590.875043197	501.683573716	1451.40398717	358.845370255	-2.57747336502	-0.0383552584081
753.344449112	660.473217272	1789.81766638	376.0	4.31374215515	0.48309580852	0.0977530976366	886.032112018	568.472176184	1867.02578556	412.521497358	1.97342687265	0.0293664713191
753.344449112	660.473217272	1789.81766638	376.0	12.5479739312	0.568052675254	0.114943884107	872.314016854	709.434001438	2014.40352058	432.655502287	4.59759166273	0.0684165426002
753.344449112	660.473217272	1789.81766638	376.0	-3.12233577133	-0.398486452532	-0.0806326290029	614.54469823	745.917710382	1733.93354915	373.471140533	1.44567394894	0.0215130051926
753.344449112	660.473217272	1789.81766638	376.0	-4.61729352869	0.0803415753638	0.0162568950554	765.908768043	562.010787207	1707.1765311	379.256975849	0.0622874234969	0.000926896182989
753.344449112	660.473217272	1789.81766638	376.0	-15.5279642927	-0.484768484842	-0.0980915590535	607.726669881	511.657781081	1511.89541824	392.510967282	-2.08172402954	-0.0309780361539
753.344449112	660.473217272	1789.81766638	376.0	8.57392260838	0.56417391701	0.114159028128	901.839367189	598.705942155	1943.27524793	442.729938587	3.01045784115	0.044798479779
753.344449112	660.473217272	1789.81766638	376.0	-15.3242475372	-0.259474751367	-0.0525039966344	669.754854809	543.046943324	1515.54157672	302.73977859	-1.79006405296	-0.0266378579309
753.344449112	660.473217272	1789.81766638	376.0	-12.4762593601	-0.602004280186	-0.121813897245	568.046918252	691.175083209	1566.51537225	307.293370792	-0.353968363155	-0.00526738635647
753.344449112	660.473217272	1789.81766638	376.0	-0.74532241089	0.0448451526461	0.00907429232014	753.71762945	560.300700759	1776.4777542	462.459423994	0.339430344699	0.00505104679612
753.344449112	660.473217272	1789.81766638	376.0	2.76531061935	-0.453013917655	-0.0916661104117	595.93522309	781.509870676	1839.31168438	461.866590614	2.26780780204	0.0337471399113
753.344449112	660.473217272	1789.81766638	376.0	3.33818042386	0.635406630305	0.128572770195	908.857114399	620.234497505	1849.56500935	320.473397442	3.02983750345	0.0450868676109
753.344449112	660.473217272	1789.81766638	376.0	-3.05565220179	-0.194929354589	-0.0394434145263	675.365497919	667.884655211	1735.12706345	391.876910323	0.951593998169	0.0141606249727
753.344449112	660.473217272	1789.81766638	376.0	-11.4715298309	-0.210805295986	-0.0426558672573	685.37695411	509.10096193	1584.49819887	390.020282827	-1.53794701328	-0.0228861162691
753.344449112	660.473217272	1789.81766638	376.0	4.48010147252	0.596025853553	0.120604179189	931.209043609	518.229392215	1870.00331401	420.564878187	1.70111136821	0.0253141572651
753.344449112	660.473217272	1789.81766638	376.0	18.5838779369	1.19032133243	0.24085822186	939.27960002	814.535213702	2122.4351968	368.620383076	6.6061306661	0.0983055158645
753.344449112	660.473217272	1789.81766638	376.0	19.6711216715	1.19469021898	0.241742253942	940.649022151	824.038371481	2141.89487724	377.207483604	6.74453318175	0.100365077109
753.344449112	660.473217272	1789.81766638	376.0	-8.51696889402	0.203060018896	0.0410886319093	812.675403229	497.906351655	1637.37945248	326.797697594	-0.902957774538	-0.0134368716449
753.344449112	660.473217272	1789.81766638	376.0	-10.1835537512	-0.204362284255	-0.0413521416948	684.833126761	546.488457157	1607.55062228	376.229038361	-1.0367201446	-0.0154273831041
753.344449112	660.473217272	1789.81766638	376.0	0.0763280630319	-0.475822556708	-0.0962813752951	592.267649614	762.841036779	1791.18379954	436.075113147	1.83032626644	0.0272369980125
753.344449112	660.473217272	1789.81766638	376.0	11.7164172632	0.237479653865	0.0480533496288	776.131644147	789.786460223	1999.52017243	433.602068057	4.39811235724	0.0654481005541
753.344449112	660.473217272	1789.81766638	376.0	-2.82972360579	0.280335413282	0.0567250937438	819.43142822	605.738127321	1739.17077338	314.001217837	1.12880301302	0.0167976638843
753.344449112	660.473217272	1789.81766638	376.0	-12.6925601235	-0.400143018016	-0.0809678304363	631.1037467	506.10513637	1562.64398298	425.435099907	-1.79469902516	-0.0267068307315
753.344449112	660.473217272	1789.81766638	376.0	11.5096043615	0.780849154412	0.158002661759	921.62591393	666.595626863	1995.81859858	407.597057784	4.68297341095	0.0696871043296
753.344449112	660.473217272	1789.81766638	376.0	-9.54778257551	-0.0131935768229	-0.00266968369545	738.401619961	573.091112728	1618.9297671	307.43703441	-0.555239131795	-0.00826248708028
753.344449112	660.473217272	1789.81766638	376.0	-2.77390512948	-0.381517494574	-0.0771990074006	614.397196568	803.909720624	1740.16982233	321.862905137	1.96362729081	0.0292206442085
753.344449112	660.473217272	1789.81766638	376.0	15.2516543543	0.677566935799	0.137103791137	868.457960906	799.544910751	2062.79447043	394.791598776	5.6991521868	0.0848088123036
753.344449112	660.473217272	1789.81766638	376.0	-13.9481038497	-0.233597391472	-0.0472677845958	676.701890004	549.207131434	1540.17203956	314.263018118	-1.52658254923	-0.0227170022207
753.344449112	660.473217272	1789.81766638	376.0	2.2784915997	0.234118439847	0.0473732172899	791.395881597	693.287745466	1830.59851156	345.9148845	2.56006294485	0.0380961747746
753.344449112	660.473217272	1789.81766638	376.0	-5.81337834416	-0.404304719513	-0.0818099391974	614.062575715	742.250022418	1685.76879377	329.456195634	1.08173809367	0.0160972930606
753.344449112	660.473217272	1789.81766638	376.0	-5.6817647749	-0.32405130717	-0.0655708836847	643.411927534	637.824292526	1688.12443668	406.888216621	0.230700609866	0.00343304478967
753.344449112	660.473217272	1789.81766638	376.0	-8.34089912362	-0.240755808366	-0.0487162704099	664.5374133	666.09296516	1640.53078033	309.900401874	0.241827495827	0.0035986234498
753.344449112	660.473217272	1789.81766638	376.0	17.7040897316	0.899635010983	0.182038650543	902.337173012	795.631956018	2106.68859207	408.719463042	6.20452917275	0.0923293031659
753.344449112	660.473217272	1789.81766638	376.0	-4.56043629016	0.131555566554	0.0266199041996	780.515450673	569.306366048	1708.194172	358.372355278	0.231182652392	0.00344021804154
753.344449112	660.473217272	1789.81766638	376.0	-10.3512849181	-0.155397989823	-0.0314443524532	693.46699734	615.031888684	1604.54854022	296.049654198	-0.419279551102	-0.00623927903426
753.344449112	660.473217272	1789.81766638	376.0	1.45432157854	-0.260681213766	-0.0527481209562	645.902722661	787.852643755	1815.84737092	382.092004507	2.47156825696	0.036779289538
753.344449112	660.473217272	1789.81766638	376.0	-2.86486579943	0.0625664257591	0.0126601428084	748.12744072	663.111479337	1738.54179219	327.302872131	1.30461568465	0.0194139238786
753.344449112	660.473217272	1789.81766638	376.0	6.62527300659	0.405044891507	0.0819597109484	848.942182652	638.192507291	1908.3979731	421.26328316	2.81266402053	0.0418551193531
753.344449112	660.473217272	1789.81766638	376.0	8.39600745105	0.32722841314	0.0662137622703	791.449505477	822.883818068	1940.09089101	325.757567469	4.49935343242	0.0669546641729
753.344449112	660.473217272	1789.81766638	376.0	-8.74175496542	-0.138359195616	-0.0279965996795	705.049340686	532.195534942	1633.35619166	396.111316033	-0.958390261355	-0.0142617598416
753.344449112	660.473217272	1789.81766638	376.0	-1.72377773412	-0.174984387236	-0.0354076056731	666.906569074	805.494962939	1758.96518797	286.563655956	2.31659994275	0.0344732134338
753.344449112	660.473217272	1789.81766638	376.0	13.5636172011	0.460925055502	0.0932669072242	829.987148357	791.084183989	2032.58168325	411.510350905	5.09019922201	0.0757470122322
753.344449112	660.473217272	1789.81766638	376.0	-4.82655053654	-0.478247265138	-0.0967720083242	590.615914852	799.811718738	1703.4312122	313.003578614	1.58016792622	0.0235144036641
753.344449112	660.473217272	1789.81766638	376.0	3.03144335881	-0.368044836941	-0.0744728524769	618.488531919	771.583534606	1844.07497517	454.002908642	2.31258804323	0.034413512548
753.344449112	660.473217272	1789.81766638	376.0	11.5168453428	0.750701713047	0.151902410572	911.60805601	682.457759749	1995.94819894	401.88238318	4.74146167316	0.0705574653745
753.344449112	660.473217272	1789.81766638	376.0	-3.06866363115	-0.021885927442	-0.00442855674665	737.423996547	533.544570951	1734.89418259	463.925615093	-0.271044878838	-0.00403340593508
753.344449112	660.473217272	1789.81766638	376.0	-9.10439710168	-0.305389929266	-0.0617948055981	651.025284512	621.466050917	1626.86555864	354.374223211	-0.290579258991	-0.00432409611594
753.344449112	660.473217272	1789.81766638	376.0	-4.42894946271	0.263209730308	0.0532597592691	812.973602214	613.587033212	1710.54754647	283.986911039	0.960195106738	0.0142886176598
753.344449112	660.473217272	1789.81766638	376.0	-2.70788986049	0.0921528522536	0.0186468741913	764.822043959	596.727341092	1741.35137527	379.801990224	0.667657152907	0.00993537429921
753.344449112	660.473217272	1789.81766638	376.0	-0.552247272547	-0.028652833402	-0.00579782140873	728.407856243	594.417897227	1779.93344714	457.107693669	0.628245963118	0.00934889826069
753.344449112	660.473217272	1789.81766638	376.0	-0.888338332843	-0.111089905284	-0.0224787343756	686.76173029	776.480724266	1773.91802997	310.675575409	2.30530185809	0.034305087174
753.344449112	660.473217272	1789.81766638	376.0	-11.0865462465	-0.404213537688	-0.0817914888077	629.350153062	511.738009186	1591.38870307	450.300540824	-1.59141935173	-0.0236818355912
753.344449112	660.473217272	1789.81766638	376.0	-0.109556723573	0.113014370223	0.022868144521	776.120845671	541.736730211	1787.85680079	469.999224908	0.292718137606	0.00435592466676
753.344449112	660.473217272	1789.81766638	376.0	5.88914470057	-0.273223364712	-0.0552859904314	639.75981471	804.425529569	1895.22261863	451.037274355	3.00967017068	0.0447867584923
753.344449112	660.473217272	1789.81766638	376.0	1.34543812497	0.0841284072718	0.0170231499943	761.273468649	592.303097098	1813.89855564	460.321989888	0.96643654512	0.0143814962071
753.344449112	660.473217272	1789.81766638	376.0	0.676950774423	-0.115878315635	-0.0234476559359	685.333777106	776.503403794	1801.93385094	340.096670038	2.49571108357	0.0371385577911
753.344449112	660.473217272	1789.81766638	376.0	-3.21361496527	-0.135511348127	-0.0274203456348	692.766101869	658.82861089	1732.29981801	380.705105247	0.922154147871	0.0137225319624
753.344449112	660.473217272	1789.81766638	376.0	2.28064446923	0.305910899556	0.0619002224922	820.422449994	641.473726169	1830.637044	368.740867838	2.17011056996	0.032293312053
753.344449112	660.473217272	1789.81766638	376.0	16.4694518671	0.739414633322	0.149618501279	894.612815935	739.829074434	2084.59082546	450.148935089	5.56151591959	0.0827606535653
753.344449112	660.473217272	1789.81766638	376.0	9.07789693222	0.300651414112	0.0608359801927	809.381687029	690.939992852	1952.29546941	451.973789532	3.32634435482	0.0494991719468
753.344449112	660.473217272	1789.81766638	376.0	-17.909739526	-0.524482360946	-0.10612755179	596.729180559	523.217093636	1469.26598434	349.319710149	-2.30122721817	-0.0342444526513
753.344449112	660.473217272	1789.81766638	376.0	-1.17605359175	0.299401442445	0.060583051891	835.090127041	540.025580843	1768.76845143	393.652743548	0.58363140118	0.00868499108899
753.344449112	660.473217272	1789.81766638	376.0	-1.90492925407	0.218438516283	0.0442004282239	813.580324029	509.859427638	1755.72290606	432.283154395	-0.0336508587959	-0.00050075682732
753.344449112	660.473217272	1789.81766638	376.0	-4.41846440855	-0.506274428202	-0.102443227075	590.271668273	695.811693012	1710.73520982	424.651848532	0.733095406537	0.0109091578354
753.344449112	660.473217272	1789.81766638	376.0	12.6915244602	0.311282292516	0.0629871089672	797.631272922	774.528141187	2016.97281331	444.813399196	4.51899038208	0.0672468806857
753.344449112	660.473217272	1789.81766638	376.0	-2.70587433055	0.0535611347518	0.0108379471372	753.884929047	591.845090153	1741.38744959	395.657430386	0.545970466219	0.0081245605092
753.344449112	660.473217272	1789.81766638	376.0	-3.22780221692	0.186401877088	0.0377179030935	794.45098755	586.711929333	1732.04589207	350.882975187	0.675360944649	0.0100500140573
753.344449112	660.473217272	1789.81766638	376.0	7.99032683603	0.485017272166	0.0981419004788	879.700040534	598.387480416	1932.8299477	454.742426748	2.66984678672	0.0397298628975
753.344449112	660.473217272	1789.81766638	376.0	4.05094515772	0.0973063593914	0.0196896720743	758.365070374	643.801112267	1862.32219847	460.156015831	1.83515903465	0.0273089142061
753.344449112	660.473217272	1789.81766638	376.0	5.29813536085	0.457010344493	0.0924747763038	883.226653827	537.767682235	1884.64462906	463.650292999	1.5434570692	0.0229681111488
753.344449112	660.473217272	1789.81766638	376.0	2.93415829245	-0.0821137098456	-0.0166154815552	688.672886918	822.978043093	1842.33374986	330.682819851	3.17655033447	0.047270094263
753.344449112	660.473217272	1789.81766638	376.0	-2.49120207379	0.476735931668	0.0964661941862	890.506508879	539.466253499	1745.22969156	315.256929184	0.892669893057	0.0132837781705
753.344449112	660.473217272	1789.81766638	376.0	6.13447737906	0.0329536483909	0.00666807939921	727.536319399	746.971627221	1899.61362625	425.105679635	3.03749692632	0.0452008471178
753.344449112	660.473217272	1789.81766638	376.0	-4.88830242764	0.16239853961	0.0328608942959	786.725813871	593.276613861	1702.32596595	322.323538216	0.50229647302	0.00747464989612
753.344449112	660.473217272	1789.81766638	376.0	0.103529624033	0.488019447056	0.0987493822452	886.940986019	571.611569535	1791.67065789	333.118102332	1.6230268502	0.0241521852708
753.344449112	660.473217272	1789.81766638	376.0	-20.4662948263	-0.536748037022	-0.108609477342	594.054006188	515.064619315	1423.50830593	314.389680426	-2.73052281818	-0.0406327800324
753.344449112	660.473217272	1789.81766638	376.0	7.80867946681	0.50806100173	0.102804735275	854.71049131	720.25949424	1929.57879099	354.608805443	4.10006968736	0.0610129417762
753.344449112	660.473217272	1789.81766638	376.0	-0.857526156588	-0.423707242649	-0.0857359859671	606.374859006	758.13207681	1774.46951174	409.962575924	1.76313758392	0.0262371664273
753.344449112	660.473217272	1789.81766638	376.0	-3.6098305852	-0.00941372049429	-0.00190484024571	736.774793824	580.378879353	1725.20828084	408.054607667	0.228978902603	0.00340742414588
753.344449112	660.473217272	1789.81766638	376.0	1.25816505637	0.144976281851	0.0293355487355	754.645123024	769.328924161	1812.33652684	288.36247965	2.92485019648	0.0435245564953
753.344449112	660.473217272	1789.81766638	376.0	13.0895110663	0.90376862681	0.182875076246	921.08125139	712.237453204	2024.09604789	390.777343299	5.36354320807	0.0798146310725
753.344449112	660.473217272	1789.81766638	376.0	-15.1562486906	-0.211663309432	-0.0428294838996	686.491667187	497.14886438	1518.54844976	334.907918191	-2.10369431077	-0.0313049748627
753.344449112	660.473217272	1789.81766638	376.0	3.45978836697	0.483420097467	0.0978187166061	870.092502179	637.3648459	1851.7415698	344.284221718	2.75515718961	0.0409993629407
753.344449112	660.473217272	1789.81766638	376.0	15.9078082169	0.866294941196	0.175292379845	891.475394138	814.482449876	2074.53842818	368.580584171	6.05215401939	0.0900618157648
753.344449112	660.473217272	1789.81766638	376.0	5.41360771128	-0.184007250617	-0.0372333570654	667.802555238	753.438559684	1886.71137359	465.470258667	2.61456838524	0.0389072676375
753.344449112	660.473217272	1789.81766638	376.0	7.39247266883	0.551043118296	0.111502047409	890.396161004	628.56551475	1922.12944819	403.16777244	3.24878081049	0.0483449525371
753.344449112	660.473217272	1789.81766638	376.0	-1.88043248467	0.0497234489334	0.0100614020505	756.847460856	549.234174958	1756.16135357	450.079717756	0.124642183874	0.00185479440288
753.344449112	660.473217272	1789.81766638	376.0	7.66685171044	0.534539408651	0.108162567513	847.977095077	759.613707664	1927.04033275	319.449530012	4.41764209904	0.0657387217119
753.344449112	660.473217272	1789.81766638	376.0	-5.54600900388	-0.362471375851	-0.0733450780758	624.809934213	743.210748146	1690.55421745	322.533535094	1.15766247659	0.0172271201874
753.344449112	660.473217272	1789.81766638	376.0	-4.13643888384	-0.332066124085	-0.0671926596691	630.153181535	770.364113342	1715.78295248	315.265657605	1.58044491651	0.0235185255433
753.344449112	660.473217272	1789.81766638	376.0	11.0519706419	0.505273159634	0.102240623155	874.18939268	646.118086021	1987.62778942	467.320310714	3.58374982441	0.0533296104823
753.344449112	660.473217272	1789.81766638	376.0	3.51069825475	0.303199134184	0.0613515042865	831.858491838	558.599763255	1852.65276396	462.194508868	1.22889651684	0.0182871505482
753.344449112	660.473217272	1789.81766638	376.0	-4.6850592874	0.166179135843	0.0336258874633	785.242332436	611.371879211	1705.96364758	309.349435931	0.723943335641	0.0107729663042
753.344449112	660.473217272	1789.81766638	376.0	16.9817264602	0.923506716307	0.186869023939	922.010245311	728.573726727	2093.75960663	443.175634588	5.84209605714	0.0869359532313
753.344449112	660.473217272	1789.81766638	376.0	10.1234165941	0.957421532033	0.193731592884	904.753068006	763.318783044	1971.00836503	302.936513977	5.27396020414	0.0784815506568
753.344449112	660.473217272	1789.81766638	376.0	0.72157365978	-0.392502410147	-0.0794217746149	616.201386256	724.872569153	1802.73251922	461.658563814	1.6159117307	0.0240463055164
753.344449112	660.473217272	1789.81766638	376.0	20.7781917665	1.02497924239	0.207401708294	921.677288341	794.884936386	2161.70941338	445.147188649	6.61390998354	0.0984212795169
753.344449112	660.473217272	1789.81766638	376.0	-10.5014466261	-0.297561537897	-0.0602107523062	657.221183257	558.06497766	1601.86091945	386.574758528	-1.03238954498	-0.0153629396575
753.344449112	660.473217272	1789.81766638	376.0	1.80551917236	0.12394402946	0.0250797307689	764.617134974	663.328217657	1822.1331675	394.18781487	1.93526774126	0.0287986271021
753.344449112	660.473217272	1789.81766638	376.0	-10.836793771	-0.451896991227	-0.0914401034453	614.251278292	551.730166342	1595.858817	429.877372368	-1.22674516898	-0.0182551364431
753.344449112	660.473217272	1789.81766638	376.0	-16.3891514749	-0.517503550728	-0.104715408889	594.484541061	612.983981617	1496.48173792	289.013215239	-1.49172307115	-0.0221982599874
753.344449112	660.473217272	1789.81766638	376.0	13.5672549225	0.751074955982	0.151977935245	909.956757645	691.571132734	2032.64679183	431.118901451	4.99377253243	0.0743120912563
753.344449112	660.473217272	1789.81766638	376.0	18.0150223645	0.853938438079	0.172792075694	894.441772617	805.80737452	2112.25371927	412.00457213	6.22196560666	0.0925887739086
753.344449112	660.473217272	1789.81766638	376.0	-2.87216205708	-0.394127054012	-0.0797505167973	615.972076507	740.838136552	1738.41120248	381.600989421	1.43262582311	0.0213188366534
753.344449112	660.473217272	1789.81766638	376.0	-10.7026307	-0.331025790236	-0.0669821509987	649.140962944	530.72417554	1598.26009135	418.394952864	-1.33174732203	-0.0198176684825
753.344449112	660.473217272	1789.81766638	376.0	0.814161868899	-0.145915122865	-0.0295255206121	677.511459405	775.036704618	1804.38967935	351.841515325	2.4549248743	0.0365316201532
753.344449112	660.473217272	1789.81766638	376.0	11.8735412761	0.95226790008	0.192688769745	895.091482507	809.660759493	2002.33240577	297.580163769	5.59960592676	0.0833274691482
753.344449112	660.473217272	1789.81766638	376.0	-10.1352429982	-0.596795162643	-0.120759846751	572.833688068	602.923831374	1608.41529667	432.657777229	-0.783482484366	-0.0116589655412
753.344449112	660.473217272	1789.81766638	376.0	7.03170584305	0.148023012709	0.0299520462787	767.026978467	685.358970471	1915.67237981	463.286430873	2.68855013045	0.040008186465
753.344449112	660.473217272	1789.81766638	376.0	-8.84335639816	-0.457276619101	-0.0925286562324	603.994215524	702.684330881	1631.53771127	324.859164864	0.324663189233	0.00483129745883
753.344449112	660.473217272	1789.81766638	376.0	4.85470650455	-0.250489013467	-0.0506857574801	648.178538095	778.693529202	1876.70806105	449.835993757	2.71379723242	0.0403838873872
753.344449112	660.473217272	1789.81766638	376.0	-7.62098860736	-0.0121008645321	-0.00244857639257	736.739730165	586.540773501	1653.41586594	330.13536227	-0.163185918426	-0.00242836188133
753.344449112	660.473217272	1789.81766638	376.0	-2.19183946631	0.173183771394	0.0350432560491	791.729864111	574.561272302	1750.5877364	384.296599984	0.62119263581	0.00924393803289
753.344449112	660.473217272	1789.81766638	376.0	8.70021276032	0.19357818102	0.0391700083003	773.336942296	731.502083446	1945.53561138	440.69658564	3.46354324083	0.0515408220362
753.344449112	660.473217272	1789.81766638	376.0	-2.81447141227	-0.0936041165688	-0.0189405335024	703.492309799	668.00862729	1739.44375983	367.942822743	1.11650400568	0.0166146429417
753.344449112	660.473217272	1789.81766638	376.0	-6.85229844976	0.101080123087	0.0204532826967	766.184432002	613.686502008	1667.17401818	287.303084167	0.340072643973	0.00506060482102
753.344449112	660.473217272	1789.81766638	376.0	12.2912038412	0.516295980971	0.104471060496	855.708484413	730.807906851	2009.80780415	423.29141288	4.63077241474	0.0689103037908
753.344449112	660.473217272	1789.81766638	376.0	-15.2262393339	-0.179774371214	-0.0363768456523	694.750971495	516.008092844	1517.29574486	306.53668052	-1.96562518498	-0.0292503747766
753.344449112	660.473217272	1789.81766638	376.0	-5.64046201637	-0.514670159274	-0.104142079983	581.424479024	802.476835234	1688.86368075	304.962366492	1.45758641026	0.0216902739621
753.344449112	660.473217272	1789.81766638	376.0	-15.4690805652	-0.256409244818	-0.0518836998822	670.341740056	548.042251673	1512.9493296	294.565337872	-1.77809316928	-0.0264597197809
753.344449112	660.473217272	1789.81766638	376.0	7.510017783	0.403872822707	0.081722546076	845.64671647	652.70865351	1924.23329141	425.877921433	3.05985373841	0.045533537774
753.344449112	660.473217272	1789.81766638	376.0	0.751181966445	0.0809603295861	0.016382098257	748.490099468	695.6074967	1803.26245393	359.164857758	2.0882254004	0.031074782744
753.344449112	660.473217272	1789.81766638	376.0	-2.06692390256	-0.19968278611	-0.0404052582173	661.008822763	801.775015422	1752.82349723	290.039659041	2.21686639262	0.0329890832236
753.344449112	660.473217272	1789.81766638	376.0	-3.14979051583	0.247196133056	0.0500194522573	821.879271888	520.899231936	1733.44215928	390.663655454	0.0421484846326	0.000627209592746
753.344449112	660.473217272	1789.81766638	376.0	5.74907021206	0.203889572188	0.0412564897184	776.345876138	734.40488695	1892.71554069	381.964777605	3.26348303645	0.0485637356614
753.344449112	660.473217272	1789.81766638	376.0	-9.74220977323	-0.38161152591	-0.0772180343808	630.402826095	615.814938926	1615.44987477	369.232109745	-0.474435504163	-0.00706005214529
753.344449112	660.473217272	1789.81766638	376.0	-6.03851219017	-0.0360201040063	-0.0072885681923	731.081184118	568.589638924	1681.73930842	382.068485376	-0.182905451927	-0.00272180732034
753.344449112	660.473217272	1789.81766638	376.0	-11.8440712525	-0.136094310046	-0.027538306363	702.715639511	580.829027501	1577.83038669	294.285719677	-0.917164831294	-0.01364828618
753.344449112	660.473217272	1789.81766638	376.0	-3.6101358858	-0.520525486721	-0.10532688926	587.964949517	668.3808422	1725.20281652	468.857024803	0.513323508636	0.00763874268803
753.344449112	660.473217272	1789.81766638	376.0	7.10863735737	0.426963516184	0.08639488389	865.512747727	582.176242229	1917.04931365	469.36032369	2.18508652498	0.0325161685265
753.344449112	660.473217272	1789.81766638	376.0	-11.6644116134	-0.381172737036	-0.0771292466686	628.291992431	657.057584345	1581.04596665	295.696389872	-0.403027438486	-0.00599743212033
753.344449112	660.473217272	1789.81766638	376.0	3.96980958935	0.119593353535	0.0241993835562	756.026638545	715.509619907	1860.87001974	389.333761284	2.70401303062	0.0402382891462
753.344449112	660.473217272	1789.81766638	376.0	4.39250078897	-0.0187601920843	-0.00379607286207	712.38371833	760.228821125	1868.4354215	395.822882046	2.90874736174	0.0432849309783
753.344449112	660.473217272	1789.81766638	376.0	-3.09960786438	-0.188936368927	-0.038230750491	677.212164231	665.907218591	1734.34033724	391.220954417	0.934873232498	0.013911804055
753.344449112	660.473217272	1789.81766638	376.0	4.12043326833	0.1701434575	0.0344280569607	769.244384306	721.15893827	1863.56590895	373.162586377	2.89110274657	0.0430223623001
753.344449112	660.473217272	1789.81766638	376.0	6.9776184946	0.290358398439	0.058753217005	811.103084073	665.064411717	1914.70431489	438.536819103	2.82459779611	0.0420327052992
753.344449112	660.473217272	1789.81766638	376.0	4.63324528549	0.45151591798	0.0913629943301	874.934657594	575.937680004	1872.74430903	421.871971433	1.99430366007	0.0296771377986
753.344449112	660.473217272	1789.81766638	376.0	0.915893849758	0.345345745071	0.0698797541626	853.138976324	510.016159076	1806.21049631	443.055360913	0.499624979203	0.00743489552385
753.344449112	660.473217272	1789.81766638	376.0	-6.14091246088	-0.28947447089	-0.0585743567158	649.984713025	674.567501663	1679.90653028	355.354315594	0.56560903029	0.00841680104598
753.344449112	660.473217272	1789.81766638	376.0	-0.278424139545	0.523798829704	0.105989241138	908.111001303	524.617094388	1784.83438195	352.106286255	1.09711761995	0.0163261550588
753.344449112	660.473217272	1789.81766638	376.0	-4.77788438629	-0.23694543758	-0.0479452524444	667.714149759	628.849774691	1704.30224756	407.738323109	0.327412374241	0.00487220795001
753.344449112	660.473217272	1789.81766638	376.0	-2.39816107457	-0.318410922711	-0.0644295675255	643.283832507	642.327751704	1746.8949558	461.283371592	0.583473314618	0.00868263861039
753.344449112	660.473217272	1789.81766638	376.0	4.48736486875	0.152771296197	0.0309128482795	769.584857413	682.944007034	1870.13331556	417.604451113	2.46891076091	0.0367397434659
753.344449112	660.473217272	1789.81766638	376.0	15.6303441956	0.53938353178	0.1091427624	840.15747307	820.598546165	2069.57232811	408.816308879	5.61610807587	0.0835730368433
753.344449112	660.473217272	1789.81766638	376.0	-0.620101456714	-0.176792739184	-0.0357735206767	669.070581212	780.480985148	1778.71898096	329.167414603	2.28568722357	0.0340132027316
753.344449112	660.473217272	1789.81766638	376.0	-2.88525835403	0.13841765195	0.0280084281566	768.874758659	667.357498446	1738.17680264	301.944545538	1.47513661609	0.0219514377394
753.344449112	660.473217272	1789.81766638	376.0	11.2198388738	1.01639534838	0.205664781138	920.419752825	740.562331978	1990.63232469	329.650239884	5.40795940096	0.0804755863237
753.344449112	660.473217272	1789.81766638	376.0	3.9098419599	0.353803020568	0.0715910604144	844.81496103	577.461875392	1859.79670851	437.519872088	1.65370775911	0.0246087464153
753.344449112	660.473217272	1789.81766638	376.0	3.1747843958	-0.00628747905729	-0.00127225395736	713.552063104	780.852678381	1846.64051837	352.235776885	2.99630941319	0.0445879376962
753.344449112	660.473217272	1789.81766638	376.0	-1.96840679116	-0.556974011185	-0.112702147144	575.056798816	714.311326005	1754.58677389	465.218649069	1.07602552033	0.0160122845287
753.344449112	660.473217272	1789.81766638	376.0	0.643552686578	0.0971695717041	0.019661993465	743.227602712	763.089982283	1801.33608606	295.018501066	2.71601743039	0.0404169260474
753.344449112	660.473217272	1789.81766638	376.0	-2.20976225174	0.0722978637547	0.0146292723097	764.730853805	540.793283225	1750.26695122	444.742814187	0.0367784067106	0.000547297718908
753.344449112	660.473217272	1789.81766638	376.0	-6.45939323872	0.377101806722	0.0763055052048	862.47599346	526.223247212	1674.20630506	285.507064385	-0.0264981646916	-0.000394317926958
753.344449112	660.473217272	1789.81766638	376.0	8.90306314161	1.07700745108	0.217929472093	934.04829017	702.963145756	1949.16626334	312.154827416	5.03029315703	0.0748555529321
753.344449112	660.473217272	1789.81766638	376.0	-18.9549161515	-0.59577195879	-0.120552804288	575.445118233	577.120284275	1450.55922846	297.993825949	-2.11920994843	-0.0315358623279
753.344449112	660.473217272	1789.81766638	376.0	13.6610280397	1.102033938	0.222993512344	938.780294605	724.357047879	2034.32515965	371.187817164	5.7223597533	0.0851541629955
753.344449112	660.473217272	1789.81766638	376.0	6.34051429087	-0.0613523637758	-0.0124144807316	699.764235832	764.321738405	1903.3013113	439.215337065	3.03629885291	0.0451830186445
753.344449112	660.473217272	1789.81766638	376.0	4.34607126657	0.287324804336	0.058139377648	814.309380305	643.57734954	1867.60441771	409.717687861	2.33845728375	0.0347984714843
753.344449112	660.473217272	1789.81766638	376.0	-7.78169476862	-0.465144721464	-0.0941207449339	608.591624082	583.406489131	1650.53951867	458.541405458	-0.649829045594	-0.00967007508325
753.344449112	660.473217272	1789.81766638	376.0	20.0910381252	1.1000821281	0.22259856902	927.002707197	822.171960362	2149.41061611	400.23594855	6.71282073377	0.0998931656811
753.344449112	660.473217272	1789.81766638	376.0	14.0179687694	0.288864710167	0.058450973324	788.964731178	790.890504235	2040.71374789	460.858512475	4.7117638096	0.070115532881
753.344449112	660.473217272	1789.81766638	376.0	-7.66540244679	0.0583259735295	0.0118020990549	754.891761025	606.357419943	1652.62093919	291.371758224	0.0964447173142	0.00143518924575
753.344449112	660.473217272	1789.81766638	376.0	-1.99990942585	-0.121203699112	-0.0245252325195	697.450231673	646.906928056	1754.02293417	409.665774439	0.94069472874	0.0139984334634
753.344449112	660.473217272	1789.81766638	376.0	8.34592489027	0.302269970957	0.0611634906833	815.81218203	654.153488954	1939.19450449	469.22883351	2.82639755871	0.0420594874807
753.344449112	660.473217272	1789.81766638	376.0	0.0189974961075	0.690881068887	0.139797869059	941.109420417	555.988091792	1790.15768693	293.060174717	2.11487625047	0.0314713727749
753.344449112	660.473217272	1789.81766638	376.0	-6.52593390672	-0.0418681359785	-0.0084719012502	720.496250774	652.961358471	1673.01534843	299.55773918	0.570277266364	0.0084862688447
753.344449112	660.473217272	1789.81766638	376.0	3.79951008871	0.489398320371	0.0990283934381	856.574003449	689.699850735	1857.82196919	311.548115004	3.33659882152	0.0496517681774
753.344449112	660.473217272	1789.81766638	376.0	1.50832322255	-0.171543237894	-0.034711298643	676.383067485	710.683203648	1816.81390189	429.747630755	1.86329578229	0.0277276158078
753.344449112	660.473217272	1789.81766638	376.0	-10.8766273055	-0.502742468719	-0.101728544864	598.136616372	603.34403413	1595.14586936	393.665218863	-0.795426777321	-0.0118367079958
753.344449112	660.473217272	1789.81766638	376.0	4.52594854968	0.695594993862	0.140751718709	891.718377519	689.342454983	1870.8238931	289.763060596	3.87504909989	0.0576644211293
753.344449112	660.473217272	1789.81766638	376.0	8.87599986154	0.267492320012	0.0541263294236	795.000145604	723.428761083	1948.68187997	430.252973287	3.58582770967	0.0533605313939
753.344449112	660.473217272	1789.81766638	376.0	-11.1259314735	-0.432425443121	-0.0875000896644	612.525473512	683.000164239	1590.68377932	295.158141571	-0.149707319176	-0.00222778748774
753.344449112	660.473217272	1789.81766638	376.0	6.44928712543	0.284043789401	0.0574754733712	812.948246551	642.030839352	1905.24814671	450.269060808	2.48105721268	0.0369204942363
753.344449112	660.473217272	1789.81766638	376.0	12.8488148458	0.924634357098	0.187097198927	922.192038668	714.649703578	2019.78802442	382.946282169	5.38121183307	0.0800775570398
753.344449112	660.473217272	1789.81766638	376.0	1.90026151061	0.49068739021	0.0992892331464	886.983837475	575.605295893	1823.82888261	361.23974924	1.87149007214	0.0278495546449
753.344449112	660.473217272	1789.81766638	376.0	-7.31410521666	-0.470563763734	-0.0952172731149	596.948808817	747.047197151	1658.90851908	314.912513111	0.86537298211	0.0128775741385
753.344449112	660.473217272	1789.81766638	376.0	-13.8024762507	-0.549278336544	-0.111144948714	585.116429463	626.646051755	1542.77850805	331.016026832	-0.995674517227	-0.0148165850778
753.344449112	660.473217272	1789.81766638	376.0	-5.37590918202	0.358143205497	0.0724692848031	856.776403146	525.179533897	1693.59869412	311.642757073	0.0710386813519	0.0010571232344
753.344449112	660.473217272	1789.81766638	376.0	8.50414891251	0.323844723483	0.0655290820484	820.370063824	664.952329307	1942.026426	456.704032865	3.03818124987	0.045211030504
753.344449112	660.473217272	1789.81766638	376.0	6.57140446374	0.33490285912	0.0677666651396	819.819302129	688.625897704	1907.43382441	398.988624573	3.19452218917	0.047537532577
753.344449112	660.473217272	1789.81766638	376.0	2.11365567364	0.142075803395	0.0287486449606	761.513590695	722.411777487	1827.64824904	343.722880856	2.62971482866	0.0391326611408
753.344449112	660.473217272	1789.81766638	376.0	-3.18340445956	-0.0250122827569	-0.00506116607787	722.700348089	669.523017638	1732.84053097	340.617165248	1.18944352472	0.0177000524512
753.344449112	660.473217272	1789.81766638	376.0	7.93562950407	0.792328890303	0.160325554493	896.374737718	723.954083998	1931.85096519	311.522143471	4.67061283733	0.0695031672221
753.344449112	660.473217272	1789.81766638	376.0	-14.3092745894	-0.385491310562	-0.0780030980498	635.673468592	504.359866311	1533.70774185	393.674406949	-1.97732453221	-0.0294244722055
753.344449112	660.473217272	1789.81766638	376.0	8.47455611399	0.442138475863	0.0894654949136	859.417984112	636.751396052	1941.49676886	445.327388697	3.06044413236	0.0455423233983
753.344449112	660.473217272	1789.81766638	376.0	-3.35446288567	-0.137698883256	-0.027862987304	691.799353493	663.13057892	1729.77889704	374.84896463	0.94743851558	0.0140987874342
753.344449112	660.473217272	1789.81766638	376.0	-5.47426289243	0.10142334065	0.0205227318191	776.105149686	530.985239422	1691.83834203	384.747952923	-0.336399037767	-0.00500593806201
753.344449112	660.473217272	1789.81766638	376.0	0.983207057315	-0.0304067506049	-0.00615272169261	723.338700767	634.710025632	1807.41527999	449.366553594	1.21946624362	0.0181468191014
753.344449112	660.473217272	1789.81766638	376.0	10.7958293617	1.05991853187	0.214471576663	930.386348222	720.619618582	1983.04332753	332.037360729	5.32670110572	0.0792663855018
753.344449112	660.473217272	1789.81766638	376.0	-2.12055220437	-0.266574869151	-0.0539406857854	652.546065408	702.447829421	1751.86364841	396.869753576	1.29947802364	0.0193374705899
753.344449112	660.473217272	1789.81766638	376.0	2.83063802393	0.429068075328	0.0868207355986	849.380857985	663.791143029	1840.48092581	327.308924794	2.81285263591	0.0418579261296
753.344449112	660.473217272	1789.81766638	376.0	-2.19996217804	-0.309096254224	-0.0625447701789	632.568597825	806.303772557	1750.44235467	311.569984285	2.12254967186	0.0315855605931
753.344449112	660.473217272	1789.81766638	376.0	-12.1669984194	-0.187669852331	-0.0379744743688	692.301131775	510.265594907	1572.05057921	369.483852524	-1.59439846507	-0.023726167635
753.344449112	660.473217272	1789.81766638	376.0	2.13499784543	0.453220760904	0.0917079645698	888.516276582	505.713836873	1828.030235	433.800121544	0.848561375728	0.0126274014245
753.344449112	660.473217272	1789.81766638	376.0	-7.35217511718	0.0718697249303	0.0145426396055	769.921288925	511.529273672	1658.22713727	376.776574676	-0.78871813433	-0.011736876999
753.344449112	660.473217272	1789.81766638	376.0	-8.46083839662	-0.214223353936	-0.0433475018082	679.442950489	582.595483627	1638.38408604	376.345651921	-0.500814073006	-0.00745259037211
753.344449112	660.473217272	1789.81766638	376.0	5.9042994626	0.390035148298	0.0789225310194	807.826827711	799.058487352	1895.49386124	288.608546179	4.15336298372	0.0618059967816
753.344449112	660.473217272	1789.81766638	376.0	1.06761713424	0.546874166545	0.110658471579	891.88943595	610.246559906	1808.92606646	306.790070606	2.37750219066	0.0353794968849
753.344449112	660.473217272	1789.81766638	376.0	-3.14131455571	-0.157380764483	-0.0318455614089	681.517011354	713.030547314	1733.59386351	339.046304841	1.42299532557	0.0211755256781
753.344449112	660.473217272	1789.81766638	376.0	-15.9517976419	-0.553843300757	-0.112068656568	585.449754423	597.413052566	1504.30957408	321.446767095	-1.51844042473	-0.0225958396537
753.344449112	660.473217272	1789.81766638	376.0	-5.63336151554	-0.445952484709	-0.0902372490306	604.379879335	725.996457368	1688.99076677	358.614430065	0.938055194586	0.0139591546813
753.344449112	660.473217272	1789.81766638	376.0	-5.08181882517	-0.104590663924	-0.0211636309033	706.007420444	618.157767635	1698.86237528	374.697187199	0.346501374536	0.0051562704544
753.344449112	660.473217272	1789.81766638	376.0	0.314950893749	-0.0387017908046	-0.00783120008187	703.85489853	790.837935014	1795.45471312	300.761879578	2.67160443677	0.0397560184043
753.344449112	660.473217272	1789.81766638	376.0	-11.7036294946	-0.517895236664	-0.104794665452	592.999512495	630.670966326	1580.34403808	356.673559261	-0.668995571692	-0.00995529124541
753.344449112	660.473217272	1789.81766638	376.0	-6.79125662993	0.340039347991	0.0688060194234	855.473771404	499.195839227	1668.26655545	313.596944822	-0.442636606854	-0.00658685426867
753.344449112	660.473217272	1789.81766638	376.0	-0.610113690819	-0.154854433835	-0.0313343654056	677.504544103	754.485454249	1778.89774376	346.907745409	2.09940292141	0.031241114902
753.344449112	660.473217272	1789.81766638	376.0	-11.0942733078	-0.258673013832	-0.0523417672668	662.20682686	644.965262342	1591.25040276	284.078313562	-0.35658561398	-0.00530633354136
753.344449112	660.473217272	1789.81766638	376.0	8.03488073754	0.182523543732	0.0369331330901	774.568417964	700.868897568	1933.6273813	458.190065765	3.03666298831	0.045188437326
753.344449112	660.473217272	1789.81766638	376.0	-10.3094466132	0.0175786434316	0.00355698976762	748.562529834	564.509025252	1605.29736959	292.225814508	-0.720181100562	-0.0107169806631
753.344449112	660.473217272	1789.81766638	376.0	2.7156752874	0.551439446621	0.111582243347	875.75558903	665.288986086	1838.42330244	297.378727324	3.14340733073	0.0467768948025
753.344449112	660.473217272	1789.81766638	376.0	0.268253909804	0.191927212948	0.0388359394877	779.845688901	692.433645286	1794.61892225	322.339588066	2.22587095538	0.0331230796931
753.344449112	660.473217272	1789.81766638	376.0	-6.92449357632	0.0621600201597	0.012577907762	758.253021895	587.329153126	1665.88185705	320.299682027	0.0245169972741	0.00036483626896
753.344449112	660.473217272	1789.81766638	376.0	-0.538950964323	0.432291879238	0.0874730633829	882.287403181	507.794850205	1780.17142681	390.089173425	0.58086835576	0.00864387434166
753.344449112	660.473217272	1789.81766638	376.0	-2.87143975121	0.0128377550229	0.00259768414062	734.192525096	661.905217334	1738.42413044	342.326388007	1.20977077922	0.0180025413575
753.344449112	660.473217272	1789.81766638	376.0	-11.9992578973	-0.566194548101	-0.114567897228	583.674651607	537.106726346	1575.0528287	454.27145075	-1.53621081167	-0.0228602799355
753.344449112	660.473217272	1789.81766638	376.0	2.59122832887	0.521508583301	0.105525816127	862.457487643	686.770964001	1836.19592879	286.967477147	3.23273204665	0.0481061316466
753.344449112	660.473217272	1789.81766638	376.0	-8.88041044292	0.10409688016	0.0210637151275	782.070536075	496.584632769	1630.87451143	352.219342586	-1.08190521229	-0.0160997799447
753.344449112	660.473217272	1789.81766638	376.0	-3.47549444295	-0.398160960539	-0.0805667666004	621.920894971	645.769059083	1727.61265285	459.922698797	0.431321299059	0.00641847171219
753.344449112	660.473217272	1789.81766638	376.0	3.16313358713	-0.0111017688213	-0.00224641214514	713.733853173	768.752779053	1846.43199014	363.945357912	2.88011548723	0.0428588614171
753.344449112	660.473217272	1789.81766638	376.0	2.0510081522	-0.243253424833	-0.0492216561783	647.097901855	824.018041542	1826.52697263	355.411029234	2.85608164717	0.0425012149877
753.344449112	660.473217272	1789.81766638	376.0	-4.04248424139	0.172893245118	0.0349844688625	780.964670065	651.392057737	1717.46456927	285.107841468	1.22140524981	0.0181756733603
753.344449112	660.473217272	1789.81766638	376.0	4.22661078756	-0.158152660881	-0.0320017525053	673.333971255	774.911133548	1865.46629295	417.221188147	2.7792726078	0.0413582233303
753.344449112	660.473217272	1789.81766638	376.0	-16.3418324903	-0.428975618879	-0.0868020272924	623.284968935	515.675146114	1497.32866146	358.368546412	-2.14511786106	-0.031921396742
753.344449112	660.473217272	1789.81766638	376.0	11.043782823	0.57020254944	0.115378905188	853.437418915	775.388780015	1987.48124239	358.655043458	4.96394756948	0.073868267403
753.344449112	660.473217272	1789.81766638	376.0	4.83977177305	1.01448887543	0.205279011621	939.218300876	653.281248076	1876.44075659	283.941207639	4.18208769981	0.0622334479139
753.344449112	660.473217272	1789.81766638	376.0	4.93928901957	0.510549812973	0.103308339331	869.861002351	663.71472684	1878.22193385	344.646204659	3.2780929906	0.0487811456935
753.344449112	660.473217272	1789.81766638	376.0	8.99428066157	0.16769662356	0.0339329468961	760.14084975	775.104104106	1950.79889063	415.553936774	3.86980053515	0.0575863174873
753.344449112	660.473217272	1789.81766638	376.0	14.3435847021	0.773832116392	0.156582783568	890.027621197	766.645350983	2046.54167937	389.868707195	5.59000776815	0.0831846394069
753.344449112	660.473217272	1789.81766638	376.0	14.9030853072	0.686903375931	0.138992993916	864.90182744	818.166853932	2056.55572005	373.487038676	5.75838912913	0.0856903144216
753.344449112	660.473217272	1789.81766638	376.0	-9.54588305321	-0.274833938113	-0.0556118854944	655.259397411	669.471737198	1618.96376509	294.232630477	0.0663486846202	0.000987331616371
753.344449112	660.473217272	1789.81766638	376.0	0.470357164883	0.419798374104	0.0849450372528	846.808094556	659.61785193	1798.23620202	291.810255531	2.45589343347	0.0365460332361
753.344449112	660.473217272	1789.81766638	376.0	2.38900173637	0.619345549356	0.125322854989	910.808351956	604.263519389	1832.57644151	317.504570167	2.70086808949	0.040191489427
753.344449112	660.473217272	1789.81766638	376.0	-21.298636848	-0.62153189211	-0.125765255384	571.354595371	498.591512973	1408.61090138	338.664793035	-2.91813248859	-0.043424590604
753.344449112	660.473217272	1789.81766638	376.0	9.49823100757	0.779856830876	0.157801867842	919.204914139	667.2644235	1959.81868295	373.349345313	4.49180678983	0.066842362944
753.344449112	660.473217272	1789.81766638	376.0	16.0195059426	1.09073309123	0.220706817328	924.577441987	792.286250008	2076.53761381	359.673921818	6.19780293069	0.0922292102781
753.344449112	660.473217272	1789.81766638	376.0	-7.65219016485	-0.125642575498	-0.025423426851	708.705088311	531.4128946	1652.85741495	412.739432037	-0.840657298359	-0.0125097812256
753.344449112	660.473217272	1789.81766638	376.0	-0.296106341357	0.265794978525	0.053782877079	823.084523456	548.149248842	1784.51790278	413.284130477	0.685937537512	0.010207403832
753.344449112	660.473217272	1789.81766638	376.0	2.54337452583	0.33147192605	0.067072425344	825.817458585	652.074347152	1835.33943297	357.447627233	2.38650852386	0.0355135197003
753.344449112	660.473217272	1789.81766638	376.0	12.4528676368	0.813479388815	0.164605299234	929.91775496	658.069591047	2012.70129132	424.713945312	4.77105646019	0.0709978639909
753.344449112	660.473217272	1789.81766638	376.0	10.8924032671	0.0574972453132	0.0116344081977	727.711796282	791.007517256	1984.77182435	466.052510816	3.91810135077	0.0583050796245
753.344449112	660.473217272	1789.81766638	376.0	1.32083289061	0.635832938184	0.128659032413	907.957776404	615.905521912	1813.4581668	289.594868488	2.73621198103	0.0407174401938
753.344449112	660.473217272	1789.81766638	376.0	16.7010641779	1.0311322471	0.20864675174	924.458738873	764.568868183	2088.73626351	399.708656458	6.12677660479	0.0911722709046
753.344449112	660.473217272	1789.81766638	376.0	5.16805507196	0.580791753003	0.117521601174	891.145210271	644.684405843	1882.31642907	346.486812957	3.31726921832	0.0493641252726
753.344449112	660.473217272	1789.81766638	376.0	-3.59428874822	0.160338115127	0.0324439731135	789.00467933	568.791053715	1725.48645139	367.690718342	0.383291105479	0.00570373668868
753.344449112	660.473217272	1789.81766638	376.0	11.4896418795	0.0237259610164	0.00480088243959	715.930209037	813.282074805	1995.46130655	466.249022707	4.10221059818	0.0610448005681
753.344449112	660.473217272	1789.81766638	376.0	-1.09791899944	-0.343373235321	-0.0694806222826	622.635855832	817.770503056	1770.16691817	329.760559282	2.31538415871	0.0344551214093
753.344449112	660.473217272	1789.81766638	376.0	-4.00814316073	0.0873421857794	0.0176734491662	766.135786581	576.734903078	1718.079212	375.208522341	0.300223334703	0.00446760914737
753.344449112	660.473217272	1789.81766638	376.0	16.3084861419	0.83204146827	0.168361284555	893.964379661	788.22249416	2081.70983247	399.522958651	5.96077941427	0.0887020746171
753.344449112	660.473217272	1789.81766638	376.0	15.9446115661	0.615076590618	0.124459043023	874.008158144	739.544544304	2075.19714103	461.644438582	5.24640994102	0.0780715765032
753.344449112	660.473217272	1789.81766638	376.0	-11.6627865815	-0.354771344611	-0.0717869981001	638.005386136	617.710889224	1581.07505176	325.358776396	-0.692938605734	-0.0103115863948
753.344449112	660.473217272	1789.81766638	376.0	0.381206079578	0.0747910869283	0.0151337691073	738.275847816	756.89917905	1796.64056014	301.465533275	2.59588282599	0.0386292087201
753.344449112	660.473217272	1789.81766638	376.0	-8.28205319363	-0.616630253789	-0.124773422458	567.082699999	606.354297699	1641.58401519	468.147017487	-0.597402491237	-0.00888991802436
753.344449112	660.473217272	1789.81766638	376.0	-3.37050577088	0.0379649962848	0.00768211175329	751.78404674	570.372345909	1729.49175865	407.335366002	0.214435112176	0.0031909986931
753.344449112	660.473217272	1789.81766638	376.0	-7.64438140114	0.00190463162879	0.000385396930148	736.541382466	623.485678612	1652.99717758	292.970116503	0.191454236996	0.00284902138387
753.344449112	660.473217272	1789.81766638	376.0	12.083449448	0.174960940718	0.0354028613351	758.47587614	796.74730172	2006.08937931	450.866201453	4.34041505387	0.0645895097301
753.344449112	660.473217272	1789.81766638	376.0	1.55526601131	-0.460041548202	-0.0930881319713	595.572989683	766.030712682	1817.65409221	456.050389849	2.00820216507	0.0298839607898
753.344449112	660.473217272	1789.81766638	376.0	-12.9791769564	-0.504662704856	-0.102117099323	600.364293633	546.804286394	1557.51406427	410.345484241	-1.51745483244	-0.0225811731017
753.344449112	660.473217272	1789.81766638	376.0	5.99105289264	0.189344092343	0.038313252194	770.796814526	744.763531147	1897.04658946	381.486243786	3.35496036894	0.0499250054901
753.344449112	660.473217272	1789.81766638	376.0	3.97912397516	0.375737677162	0.0760294773699	818.373342362	738.89453996	1861.03673026	303.768847937	3.49822755245	0.0520569576257
753.344449112	660.473217272	1789.81766638	376.0	4.26557407073	0.347014053584	0.0702173317652	833.294248163	634.34541903	1866.16366467	398.523997482	2.38674183356	0.0355169915708
753.344449112	660.473217272	1789.81766638	376.0	-1.59829778639	0.0767330896835	0.0155267279813	757.39950912	618.12320292	1761.21105024	385.688338202	0.993043267404	0.0147774295745
753.344449112	660.473217272	1789.81766638	376.0	9.95427452528	0.720125757162	0.14571545066	868.567438448	793.248538523	1967.9810304	306.165053427	5.11656841036	0.0761394108685
753.344449112	660.473217272	1789.81766638	376.0	-9.94867029776	-0.5439423355	-0.110065223695	587.170702408	596.084848702	1611.75460782	428.499056714	-0.791163174337	-0.0117732615229
753.344449112	660.473217272	1789.81766638	376.0	-13.068599299	-0.627155003126	-0.12690307631	567.599017793	525.741237784	1555.91356738	462.573311806	-1.76765020663	-0.026304318551
753.344449112	660.473217272	1789.81766638	376.0	-4.57776344236	-0.451575231545	-0.0913749962658	596.545119288	809.644571796	1707.88404757	301.694356484	1.69591335252	0.0252368058411
753.344449112	660.473217272	1789.81766638	376.0	17.2033739141	1.0716112338	0.216837562484	920.591119194	810.478111167	2097.72669191	366.657461552	6.35899050845	0.0946278349471
753.344449112	660.473217272	1789.81766638	376.0	13.5543310259	0.417886193042	0.0845581127158	820.026272304	793.31826348	2032.41547765	419.070941862	5.00904512483	0.0745393619766
753.344449112	660.473217272	1789.81766638	376.0	12.8861202486	0.832090408339	0.168371187442	892.977734227	774.928939852	2020.45572311	352.549049027	5.54457137856	0.0825085026572
753.344449112	660.473217272	1789.81766638	376.0	9.55232941259	0.835797577523	0.16912132285	910.495340728	706.877705037	1960.78694576	343.413899997	4.84998466946	0.0721723909145
753.344449112	660.473217272	1789.81766638	376.0	4.15551659024	0.340772909864	0.068954453635	813.09012803	727.292243962	1864.19383645	323.811464453	3.34854135591	0.0498294844629
753.344449112	660.473217272	1789.81766638	376.0	-6.59560739018	-0.325644837909	-0.0658933302122	633.992465467	750.245958907	1671.76832011	287.529895735	1.08137123936	0.016091833919
753.344449112	660.473217272	1789.81766638	376.0	4.27296419749	0.0484891878429	0.00981165274036	733.310827634	738.663740932	1866.29593447	394.321365903	2.8186875914	0.0419447558244
753.344449112	660.473217272	1789.81766638	376.0	-18.2387140272	-0.500211985821	-0.101216508665	604.291248571	502.247257012	1463.3779406	356.839435021	-2.4894557735	-0.03704547282
753.344449112	660.473217272	1789.81766638	376.0	0.584008086101	0.0278206473349	0.00562943086501	724.115764378	769.541680106	1800.27034628	306.612901799	2.64689636741	0.0393883388008
753.344449112	660.473217272	1789.81766638	376.0	-3.28078052507	0.137555215383	0.0278339165081	771.13461031	650.740075869	1731.09767695	309.222990772	1.2582300469	0.0187236614122
753.344449112	660.473217272	1789.81766638	376.0	14.4906440789	0.336938413289	0.0681785538828	796.438573775	818.307170379	2049.17377408	434.428029928	5.09123198122	0.0757623806729
753.344449112	660.473217272	1789.81766638	376.0	-1.82109812518	-0.178643748272	-0.0361480672343	672.838793692	739.97395375	1757.22333042	344.410582975	1.7963614413	0.0267315690669
753.344449112	660.473217272	1789.81766638	376.0	15.1225051321	0.8888922818	0.179864889073	894.761424841	807.469989412	2060.48293484	358.251520586	5.96540092325	0.0887708470722
753.344449112	660.473217272	1789.81766638	376.0	12.7686323812	0.409615819141	0.0828846254839	834.041910077	714.523075646	2018.3529045	469.787918777	4.19243790717	0.0623874688567
753.344449112	660.473217272	1789.81766638	376.0	-9.90061926482	0.128768642215	0.0260559777853	787.47545348	517.726761429	1612.6146337	307.412418792	-0.984720334862	-0.0146535764116
753.344449112	660.473217272	1789.81766638	376.0	-6.75316083467	-0.264723641222	-0.0535660949457	666.18751861	552.231165338	1668.94840073	450.529716779	-0.686840015061	-0.0102208335575
753.344449112	660.473217272	1789.81766638	376.0	12.2329544294	0.69523971552	0.140679829122	897.638738216	700.686192899	2008.76524588	410.440314768	4.82354641259	0.0717789644731
753.344449112	660.473217272	1789.81766638	376.0	-2.27091877388	0.213687847637	0.043239143593	813.760370382	496.808473895	1749.17236098	438.603516703	-0.233204539487	-0.00347030564712
753.344449112	660.473217272	1789.81766638	376.0	-10.9708117399	-0.182232545035	-0.0368742503106	687.330551169	602.612704905	1593.46013972	303.516883643	-0.629532517514	-0.00936804341539
753.344449112	660.473217272	1789.81766638	376.0	-5.67798488358	-0.173837012961	-0.0351754376692	683.662229317	650.434709822	1688.19208984	354.095150704	0.514465439595	0.00765573570826
753.344449112	660.473217272	1789.81766638	376.0	-10.6796039409	-0.557197203308	-0.112747309451	584.804921819	567.848902166	1598.67222835	446.018404365	-1.13024673764	-0.0168191478815
753.344449112	660.473217272	1789.81766638	376.0	-4.20638788946	0.422870435393	0.0855666603385	871.373103417	552.632639201	1714.53099282	290.525250204	0.684647276631	0.0101882035213
753.344449112	660.473217272	1789.81766638	376.0	1.37918140784	-0.263550645255	-0.0533287424636	650.128187971	726.624688471	1814.50249887	437.749622431	1.87445189786	0.0278936294325
753.344449112	660.473217272	1789.81766638	376.0	-10.3333363812	-0.360447914817	-0.072935636345	635.105479032	637.669342949	1604.86978631	332.094964326	-0.347265304851	-0.00516763846505
753.344449112	660.473217272	1789.81766638	376.0	-12.0505149645	-0.411879117085	-0.0833425975485	624.637789572	571.830887416	1574.13542066	377.666743671	-1.15540751645	-0.0171935642329
753.344449112	660.473217272	1789.81766638	376.0	-15.5081069545	-0.442417806025	-0.0895220165974	616.657424429	573.704074889	1512.25082839	321.889329072	-1.61023723524	-0.0239618636197
753.344449112	660.473217272	1789.81766638	376.0	2.75639959323	-0.171973149026	-0.0347982899688	669.058363451	786.180649441	1839.15219326	383.913180368	2.72125778985	0.0404949075871
753.344449112	660.473217272	1789.81766638	376.0	-0.96803367146	-0.429150941458	-0.0868375033302	601.957205642	802.021207813	1772.49162872	368.513215261	2.12533250616	0.0316269718178
753.344449112	660.473217272	1789.81766638	376.0	-15.2686792686	-0.12543053491	-0.0253805210259	710.784928549	518.762413274	1516.53614741	286.988805588	-1.94730559577	-0.0289777618418
753.344449112	660.473217272	1789.81766638	376.0	8.06472959737	-0.0474841626127	-0.00960828867113	697.111983368	820.971620381	1934.16162146	416.078017715	3.74934016428	0.0557937524446
753.344449112	660.473217272	1789.81766638	376.0	-0.992092118323	0.328631385385	0.0664976498149	829.442824421	627.601954176	1772.06102638	315.016247786	1.7067516098	0.0253980894316
753.344449112	660.473217272	1789.81766638	376.0	12.5048697211	0.732380677976	0.148195199914	884.342465585	759.865351922	2013.63203381	369.424216304	5.30548543268	0.0789506760816
753.344449112	660.473217272	1789.81766638	376.0	-8.33714419992	-0.503418892093	-0.101865417259	595.707904073	644.295341863	1640.59798662	400.594740685	-0.147539660067	-0.00219553065576
753.344449112	660.473217272	1789.81766638	376.0	4.32470701843	0.527104772472	0.106658189493	902.737693602	552.088970048	1867.22203662	412.39537297	1.90560233564	0.0283571776137
753.344449112	660.473217272	1789.81766638	376.0	-8.74470137359	-0.0787270750705	-0.0159302053967	718.300926913	581.05991293	1633.30345633	333.942616484	-0.428819384283	-0.00638124083754
753.344449112	660.473217272	1789.81766638	376.0	8.22493565775	0.503759287306	0.101934295286	859.842136133	699.620647051	1937.02901784	377.566234652	3.94593857224	0.0587193239917
753.344449112	660.473217272	1789.81766638	376.0	10.9394118599	0.686481694369	0.13890766782	878.59639327	751.513322984	1985.61319245	355.503476196	5.01912978151	0.0746894312725
753.344449112	660.473217272	1789.81766638	376.0	1.70721288797	0.146755092384	0.0296954861158	782.214020199	573.157524245	1820.37366426	465.002119811	0.891575052821	0.0132674859051
753.344449112	660.473217272	1789.81766638	376.0	-3.26349726383	0.322483053295	0.0652535518605	844.291562523	531.082323266	1731.40701581	356.033130026	0.31432882605	0.0046775122924
753.344449112	660.473217272	1789.81766638	376.0	8.87541642112	0.770402386415	0.155888787215	921.339289249	657.088891931	1948.67143745	370.243256274	4.32878042028	0.0644163753018
753.344449112	660.473217272	1789.81766638	376.0	-1.62323592284	0.380413871934	0.0769756924188	865.997780239	506.666511256	1760.76470307	388.100411576	0.323183664362	0.00480928071968
753.344449112	660.473217272	1789.81766638	376.0	-17.2998502082	-0.365323197089	-0.0739221361977	642.194052238	499.353480244	1480.1818911	338.634358618	-2.39479277362	-0.0356367972264
753.344449112	660.473217272	1789.81766638	376.0	8.43877351637	0.466601745763	0.0944155697619	843.863676311	729.369070883	1940.85632561	367.623578413	4.13837551541	0.0615829689793
753.344449112	660.473217272	1789.81766638	376.0	-0.491414803469	0.123799032916	0.0250503911202	757.847540063	713.470349247	1781.02223742	309.704348107	2.19644306907	0.0326851647183
753.344449112	660.473217272	1789.81766638	376.0	4.78482046914	0.000453089536867	9.16814117497e-05	725.275581773	688.095147006	1875.45722845	462.086499667	2.20413881861	0.0327996848008
753.344449112	660.473217272	1789.81766638	376.0	-2.603074331	-0.0717815548885	-0.014524798642	704.478725444	715.121032572	1743.22738214	323.627624123	1.62286913154	0.0241498382669
753.344449112	660.473217272	1789.81766638	376.0	-16.2047943786	-0.439943778569	-0.0890214040002	620.744233572	502.808946732	1499.7813938	376.228213492	-2.22408923365	-0.033096565977
753.344449112	660.473217272	1789.81766638	376.0	11.1857376875	0.405902374802	0.0821332203161	834.294649931	709.619470643	1990.02197563	446.107855056	4.01268913375	0.0597126359189
753.344449112	660.473217272	1789.81766638	376.0	-8.03304052279	-0.415047094983	-0.0839836290941	621.971535112	593.069056895	1646.04088796	431.000295953	-0.53335155587	-0.00793677910521
753.344449112	660.473217272	1789.81766638	376.0	-15.402307942	-0.607428062956	-0.122911384653	569.419806118	639.614254789	1514.14443781	305.110376901	-1.15780421442	-0.0172292293813
753.344449112	660.473217272	1789.81766638	376.0	1.56482884548	-0.125742827784	-0.0254437126232	683.965464418	762.69880478	1817.82524951	371.160980312	2.459017541	0.0365925229316
753.344449112	660.473217272	1789.81766638	376.0	13.3820938168	0.543979426214	0.110072728898	869.33872735	702.087790381	2029.33274565	457.906227918	4.5183481693	0.0672373239478
753.344449112	660.473217272	1789.81766638	376.0	-16.1743326997	-0.235424549427	-0.0476375049426	676.98116294	539.918779789	1500.32660231	283.426659578	-1.95365997792	-0.0290723211
753.344449112	660.473217272	1789.81766638	376.0	-4.19720941949	0.077418186056	0.0156653553331	767.9556772	533.481281487	1714.6952707	413.258312012	-0.217502243125	-0.0032366405227
753.344449112	660.473217272	1789.81766638	376.0	17.3605080477	0.84931731196	0.171857003634	903.513235462	763.561437547	2100.5391064	433.464433388	5.96160116057	0.0887143029847
753.344449112	660.473217272	1789.81766638	376.0	2.08975790756	-0.190540580744	-0.0385553583052	667.950353762	745.809447703	1827.2205226	413.460721133	2.245309934	0.0334123502083
753.344449112	660.473217272	1789.81766638	376.0	-9.20628429047	-0.325946018162	-0.0659542732015	650.603944453	523.806811918	1625.04196374	450.631207365	-1.25140342615	-0.0186220747939
753.344449112	660.473217272	1789.81766638	376.0	11.1512562502	0.500019277739	0.101177514718	854.001200908	722.485859591	1989.40482077	412.917760276	4.41496091959	0.0656988232081
753.344449112	660.473217272	1789.81766638	376.0	5.33315963322	0.770139369814	0.155835566535	913.922629988	661.823228876	1885.27149968	309.525640812	3.94809299514	0.0587513838562
753.344449112	660.473217272	1789.81766638	376.0	1.49743744056	0.103576407272	0.0209583988813	751.364122447	719.961966475	1816.61906624	345.292977317	2.45922082345	0.0365955479681
753.344449112	660.473217272	1789.81766638	376.0	8.50558549421	0.617408067657	0.124930810938	924.393527609	567.742420517	1942.05213819	449.916190062	2.79418353998	0.0415801122021
753.344449112	660.473217272	1789.81766638	376.0	-15.3945951061	-0.562777512982	-0.113876469644	584.192226818	567.494718887	1514.28248351	362.595537801	-1.65359844823	-0.0246071197653
753.344449112	660.473217272	1789.81766638	376.0	2.56686074508	-0.0541779755693	-0.0109627631666	712.646599563	667.877939823	1835.75979347	455.235254085	1.68639705731	0.0250951943053
753.344449112	660.473217272	1789.81766638	376.0	7.07467140457	0.628681849026	0.127212029346	933.845793451	544.888301718	1916.44138502	437.707289853	2.41408503062	0.0359238843842
753.344449112	660.473217272	1789.81766638	376.0	3.92513619251	-0.00263340514934	-0.000532862231757	720.560317039	727.500105409	1860.07044739	412.010024939	2.56520908532	0.0381727542459
753.344449112	660.473217272	1789.81766638	376.0	-3.23061449303	-0.0270276644355	-0.0054689729736	724.879975952	644.615464113	1731.99555746	362.500117391	0.929846554017	0.0138370022919
753.344449112	660.473217272	1789.81766638	376.0	3.76259496262	0.00289267839563	0.000585325454398	723.135066772	718.499503208	1857.16125574	415.526685759	2.46614920674	0.0366986489099
753.344449112	660.473217272	1789.81766638	376.0	-8.19776658279	-0.060406369609	-0.0122230614344	722.552854904	589.57202973	1643.09259184	330.967707203	-0.260096663143	-0.00387048605867
753.344449112	660.473217272	1789.81766638	376.0	3.76479248626	0.174614494734	0.0353327589506	760.306517282	784.711957655	1857.20058741	312.182112469	3.41951808851	0.0508856858409
753.344449112	660.473217272	1789.81766638	376.0	12.0661234054	0.526396239458	0.106514819801	867.71653783	692.820405224	2005.77927474	445.242331688	4.27023830416	0.0635452128596
753.344449112	660.473217272	1789.81766638	376.0	2.58569399537	0.707833126961	0.143228071016	919.402416843	620.303262655	1836.09687431	296.391194814	3.13795017549	0.0466956871353
753.344449112	660.473217272	1789.81766638	376.0	8.00287932295	0.339343326136	0.0686651813307	799.479900151	796.616104584	1933.05461433	336.958609591	4.31877841736	0.0642675359726
753.344449112	660.473217272	1789.81766638	376.0	9.9104619239	0.233576992436	0.0472636569073	774.338210462	795.849418071	1967.19686472	397.009236186	4.28717047171	0.0637971796385
753.344449112	660.473217272	1789.81766638	376.0	-5.52114034397	-0.0158008073859	-0.00319724957221	742.199116047	515.069022979	1690.99932112	433.731182096	-0.680582608707	-0.0101277173915
753.344449112	660.473217272	1789.81766638	376.0	-12.232620311	-0.494674049967	-0.100095922697	603.562410133	531.180939971	1570.876067	436.132716892	-1.57272485919	-0.0234036437379
753.344449112	660.473217272	1789.81766638	376.0	-3.06079548064	0.136269234131	0.0275737017666	769.190262369	661.311884409	1735.03500814	304.532861362	1.38923676818	0.0206731661932
753.344449112	660.473217272	1789.81766638	376.0	2.45325747034	0.637212577845	0.128938198674	928.257586296	566.714948216	1833.72650199	338.753967478	2.33185589002	0.0347002364586
753.344449112	660.473217272	1789.81766638	376.0	2.36381403295	-0.278392873746	-0.0563320262538	640.747912534	790.718565999	1832.12562755	400.659149014	2.56314019132	0.0381419671328
753.344449112	660.473217272	1789.81766638	376.0	0.075258257079	-0.182362353388	-0.0369005166709	678.560179295	656.795462151	1791.16465196	455.809010518	1.13910125421	0.016950911521
753.344449112	660.473217272	1789.81766638	376.0	1.57181227959	0.46794927091	0.0946882377398	890.805541486	521.710156609	1817.95024025	405.434542151	1.06237645719	0.01580917347
753.344449112	660.473217272	1789.81766638	376.0	2.98140245905	0.237565717283	0.0480707643228	808.200007918	584.541884434	1843.1793343	450.437441951	1.35196038652	0.0201184581327
753.344449112	660.473217272	1789.81766638	376.0	9.02854981422	0.344662191253	0.0697414389423	826.759006043	661.721863909	1951.41224598	462.931376025	3.10008660858	0.046132241199
753.344449112	660.473217272	1789.81766638	376.0	2.18121909529	0.037588640307	0.00760595716451	742.781283817	633.166274633	1828.85751109	452.909952645	1.43020520283	0.0212828155183
753.344449112	660.473217272	1789.81766638	376.0	-2.7571166804	0.00959483898373	0.00194148906996	726.197269064	718.134833596	1740.47030496	296.138202295	1.74529768785	0.0259716917835
753.344449112	660.473217272	1789.81766638	376.0	0.0743692968178	0.56157415828	0.113632974156	925.663751292	497.649677245	1791.1487412	367.83531266	0.899660330314	0.0133878025344
753.344449112	660.473217272	1789.81766638	376.0	11.6106129675	0.546988056297	0.110681516855	878.73489755	669.080464516	1997.62646845	449.811106387	4.04288794518	0.0601620229937
753.344449112	660.473217272	1789.81766638	376.0	3.51719315354	0.441983864752	0.089434209784	857.017743938	647.272722092	1852.76901081	348.478544777	2.74701022813	0.0408781283947
753.344449112	660.473217272	1789.81766638	376.0	-6.4616404237	-0.213434364039	-0.0431878518898	667.887518549	704.599264005	1674.16608454	301.679301988	0.846719190149	0.0125999879486
753.344449112	660.473217272	1789.81766638	376.0	7.45931291148	0.955752159149	0.193393799909	928.441897954	681.0977389	1923.32576666	313.78612981	4.61542393104	0.0686819037358
753.344449112	660.473217272	1789.81766638	376.0	-17.1650912773	-0.458696986662	-0.0928160636709	613.563727922	549.971630594	1482.59383025	319.058471735	-2.02287241895	-0.0301022681392
753.344449112	660.473217272	1789.81766638	376.0	-4.01201100964	-0.418790301412	-0.0847410565382	606.019038025	793.062852945	1718.00998456	318.928093586	1.69008565576	0.0251500841631
753.344449112	660.473217272	1789.81766638	376.0	7.17249969952	0.613392103766	0.124118191778	866.393879541	739.640545421	1918.19233313	312.157908165	4.38020452015	0.0651816148832
753.344449112	660.473217272	1789.81766638	376.0	-2.24095882994	0.442886131358	0.0896167809304	869.278203321	589.707670931	1749.70858935	290.722715098	1.41951491415	0.0211237338415
753.344449112	660.473217272	1789.81766638	376.0	-2.3864142735	0.267512976596	0.0541305092263	829.303580529	511.10428286	1747.10520212	406.697338735	0.0402876249858	0.000599518228955
753.344449112	660.473217272	1789.81766638	376.0	8.20321741219	0.232068769242	0.046958472125	776.439496687	780.342605044	1936.64030084	379.858199109	3.99251879681	0.0594124820953
753.344449112	660.473217272	1789.81766638	376.0	-3.94377623118	0.140176252239	0.0283642760501	777.160189862	614.080447034	1719.23126268	327.990625779	0.801672168191	0.01192964536
753.344449112	660.473217272	1789.81766638	376.0	-11.4453374281	-0.605934163107	-0.12260909816	570.216189219	615.089373538	1584.96699512	399.661432362	-0.816514283608	-0.0121505101727
753.344449112	660.473217272	1789.81766638	376.0	10.491658396	0.604102912369	0.12223854965	900.860708374	637.131492902	1977.59922185	439.607020576	3.78695979918	0.0563535684402
753.344449112	660.473217272	1789.81766638	376.0	1.88664587165	0.488260810163	0.0987982214009	872.724589792	629.42434531	1823.5851875	321.436252395	2.50698005682	0.0373062508456
753.344449112	660.473217272	1789.81766638	376.0	17.5550783454	0.543024312552	0.109879464296	844.15318114	808.668034266	2104.02155996	451.200344552	5.71295644746	0.0850142328491
753.344449112	660.473217272	1789.81766638	376.0	-2.25706908024	0.403571840136	0.081661643087	863.286132542	565.386921704	1749.42024524	320.747190998	1.03428481058	0.0153911430146
753.344449112	660.473217272	1789.81766638	376.0	-3.60940020585	-0.376533740681	-0.0761905586162	614.325795161	821.142605956	1725.21598385	289.747582732	1.95839032028	0.0291427130994
753.344449112	660.473217272	1789.81766638	376.0	-11.4630842672	-0.448988359372	-0.0908515498528	613.506735737	588.767584511	1584.64935906	382.37503881	-0.959030179512	-0.0142712824332
753.344449112	660.473217272	1789.81766638	376.0	5.66507614149	0.5828641828	0.117940951599	873.99779465	697.087033337	1891.21219998	320.127371992	3.85039502397	0.0572975449995
753.344449112	660.473217272	1789.81766638	376.0	2.81557865537	0.460273715996	0.0931351104808	863.450954729	639.438978211	1840.21139057	337.321457629	2.63879845767	0.0392678341916
753.344449112	660.473217272	1789.81766638	376.0	4.47272608057	-0.061727963841	-0.0124904823636	702.955380265	737.922416643	1869.87130794	428.993511035	2.60491696351	0.0387636452903
753.344449112	660.473217272	1789.81766638	376.0	0.423185698754	-0.483548706001	-0.0978447401863	590.475095069	757.661913634	1797.39191878	449.254910079	1.80054865856	0.0267938788476
753.344449112	660.473217272	1789.81766638	376.0	-0.651871626311	-0.371658824888	-0.0752041329195	616.301443416	805.53435936	1778.15035285	356.314550078	2.25009095903	0.0334834964142
753.344449112	660.473217272	1789.81766638	376.0	-2.8554505227	0.534113053347	0.1080762957	912.800090303	516.627887542	1738.71030847	309.282330629	0.733578627478	0.0109163486232
753.344449112	660.473217272	1789.81766638	376.0	-3.39324527871	0.106946710562	0.0216403704091	772.31324275	572.440280085	1729.08476292	384.331240087	0.350215766111	0.00521154413856
753.344449112	660.473217272	1789.81766638	376.0	-11.8784007675	0.153358038261	0.0310315739096	798.219241072	495.93552621	1577.21595096	283.061183682	-1.46329058227	-0.0217751574742
753.344449112	660.473217272	1789.81766638	376.0	-12.5822192621	-0.608667134701	-0.123162107386	572.428971751	529.864284221	1564.61888321	462.325627237	-1.6773700192	-0.0249608633809
753.344449112	660.473217272	1789.81766638	376.0	0.47673169702	-0.397679704369	-0.0804693857485	612.461566059	761.002487474	1798.35029452	424.886240986	1.94814571671	0.0289902636415
753.344449112	660.473217272	1789.81766638	376.0	1.33532072531	0.507897737906	0.102771699293	882.81827722	609.869239502	1813.71747263	321.029955906	2.28318950227	0.0339760342599
753.344449112	660.473217272	1789.81766638	376.0	-2.86378006566	-0.144515705939	-0.0292423524765	697.563336417	575.5497327	1738.56122484	465.448155726	0.0441855445469	0.000657522984328
753.344449112	660.473217272	1789.81766638	376.0	0.0153403621372	-0.100594246206	-0.0203549668568	698.415514012	690.343742759	1790.0922309	401.332974125	1.62776936351	0.0242227583856
753.344449112	660.473217272	1789.81766638	376.0	-8.67746947691	-0.118016655447	-0.023880343069	711.169670859	532.300664277	1634.50678469	391.036449555	-0.930526440058	-0.0138471196437
753.344449112	660.473217272	1789.81766638	376.0	-10.1335912472	-0.449352328897	-0.0909251980771	609.019933151	667.378657649	1608.44486	332.046269203	-0.127435359815	-0.00189635952105
753.344449112	660.473217272	1789.81766638	376.0	16.8535276115	0.91109447133	0.184357440577	911.218329562	761.560153887	2091.46508098	418.686597534	5.9897148248	0.0891326610833
753.344449112	660.473217272	1789.81766638	376.0	-1.58585303859	0.0523508199254	0.0105930432872	740.159719315	700.791669126	1761.43378854	320.482400095	1.81348387968	0.0269863672572
753.344449112	660.473217272	1789.81766638	376.0	-10.529698445	0.0491224044888	0.00993978237329	759.437293115	551.73093686	1601.3552634	290.187033423	-0.841074230945	-0.0125159855795
753.344449112	660.473217272	1789.81766638	376.0	-2.76460109268	-0.0279996269436	-0.00566564689267	732.616378804	563.076402864	1740.33634762	444.643565955	0.0832573274114	0.00123894832457
753.344449112	660.473217272	1789.81766638	376.0	-8.56175686855	0.076826331532	0.0155455952108	766.224207598	560.419777066	1636.5778294	309.933844734	-0.44340164229	-0.00659823872456
753.344449112	660.473217272	1789.81766638	376.0	6.10524252285	0.548611181843	0.11100995181	911.49505139	539.753199206	1899.09037563	447.842125038	1.95143698014	0.0290392407758
753.344449112	660.473217272	1789.81766638	376.0	-6.19528554363	0.254138304539	0.0514241814121	817.572851447	570.508549012	1678.93335124	290.851950783	0.2483566468	0.00369578343453
753.344449112	660.473217272	1789.81766638	376.0	-2.78934950884	-0.441165144098	-0.0892685439292	607.678322052	681.901367259	1739.8933961	450.313706786	0.814648247551	0.012122741779
753.344449112	660.473217272	1789.81766638	376.0	5.94468374686	0.576281241143	0.116608911603	921.801910923	531.682332112	1896.2166663	442.732423261	1.93001729764	0.0287204955007
753.344449112	660.473217272	1789.81766638	376.0	-12.1896450467	-0.116023245761	-0.023476982145	714.578904753	498.547637592	1571.64524587	358.518703524	-1.66130641282	-0.0247218216194
753.344449112	660.473217272	1789.81766638	376.0	-6.54600235964	-0.00543372586683	-0.00109949936601	732.105501506	641.613424217	1672.65615971	298.937233986	0.507588126766	0.00755339474354
753.344449112	660.473217272	1789.81766638	376.0	2.95402396078	0.711876668108	0.144046270358	906.667573896	651.585164381	1842.6893091	284.436570826	3.43898028702	0.0511753018902
753.344449112	660.473217272	1789.81766638	376.0	-7.59881948395	-0.0751423879085	-0.0152048538868	725.831489773	503.928731578	1653.81265282	424.052431472	-1.06806041426	-0.0158937561645
753.344449112	660.473217272	1789.81766638	376.0	-1.16989952403	0.18407609852	0.0372472882477	800.347203634	527.257649008	1768.87859802	441.273745383	0.171757313523	0.00255591240362
753.344449112	660.473217272	1789.81766638	376.0	-3.23596428707	0.215698035216	0.0436458994772	803.363820577	585.983982776	1731.8998059	342.552002544	0.724718864937	0.0107845069187
753.344449112	660.473217272	1789.81766638	376.0	3.84080988178	0.375227142475	0.0759261720912	824.992323807	711.256005608	1858.56116018	322.312830765	3.25093065577	0.0483769442823
753.344449112	660.473217272	1789.81766638	376.0	1.55433288325	-0.555471041615	-0.112398025418	568.518398664	811.991300624	1817.63739092	437.127691635	2.31658123582	0.0344729350569
753.344449112	660.473217272	1789.81766638	376.0	9.28071064053	-0.078038187107	-0.015790810827	689.82653025	809.030061217	1955.92546499	457.068873528	3.67931439785	0.054751702349
753.344449112	660.473217272	1789.81766638	376.0	-1.61851244008	0.0204997645287	0.00414807052381	743.219987836	595.867572038	1760.8492448	421.761684925	0.638113915717	0.00949574279341
753.344449112	660.473217272	1789.81766638	376.0	4.89530026235	0.648509287032	0.131224056461	933.744765499	561.928386659	1877.4346153	381.761463144	2.55199388227	0.0379760994385
753.344449112	660.473217272	1789.81766638	376.0	13.870525499	0.722367114229	0.146168983049	896.900643898	718.938614723	2038.07478218	422.235523563	5.16495819916	0.0768594970113
753.344449112	660.473217272	1789.81766638	376.0	9.59830044933	0.497938113595	0.100756396923	872.1833971	647.200611543	1961.6097435	442.225734856	3.46688173029	0.0515905019389
753.344449112	660.473217272	1789.81766638	376.0	3.16014147267	0.809052962509	0.163709624142	935.444817354	615.002126055	1846.37843674	295.931493336	3.40698605415	0.0506991972344
753.344449112	660.473217272	1789.81766638	376.0	4.82577809221	0.00292587730213	0.000592043161095	712.233537355	810.33515345	1876.19029522	353.621604414	3.43609043272	0.051132298106
753.344449112	660.473217272	1789.81766638	376.0	2.99711782536	0.429812662005	0.0869714006486	860.484354471	617.314926842	1843.4606107	365.661329391	2.30716221659	0.0343327710803
753.344449112	660.473217272	1789.81766638	376.0	11.0617498816	0.721698691688	0.146033729601	870.042337239	796.081221133	1987.80281998	321.679261605	5.27367446689	0.0784772986144
753.344449112	660.473217272	1789.81766638	376.0	-10.0646193419	-0.199819858518	-0.0404329944391	685.809206059	552.128783038	1609.67933135	371.74134225	-0.966085860554	-0.0143762776868
753.344449112	660.473217272	1789.81766638	376.0	10.7954613841	0.317935470848	0.0643333611591	801.653876668	762.139534747	1983.0367414	419.243329989	4.26864022932	0.0635214319839
753.344449112	660.473217272	1789.81766638	376.0	1.18190352334	-0.546487786623	-0.110580288673	571.899714905	794.951558212	1810.97158444	444.120311328	2.14074644434	0.031856345898
753.344449112	660.473217272	1789.81766638	376.0	-11.4191623838	-0.49063538608	-0.099278710255	600.357393202	628.438483965	1585.43548069	356.639603519	-0.637598977286	-0.00948808001914
753.344449112	660.473217272	1789.81766638	376.0	-9.0503056393	0.252162145742	0.0510243111578	825.301714446	518.091586279	1627.83369719	284.440396466	-0.709118215744	-0.010552354401
753.344449112	660.473217272	1789.81766638	376.0	-14.0844768178	-0.553040000569	-0.111906111001	586.639742003	566.428055723	1537.73121208	384.663414355	-1.49761253095	-0.0222859007582
753.344449112	660.473217272	1789.81766638	376.0	-7.8042858129	-0.562516056973	-0.113823564746	580.472129749	629.890823592	1650.13518017	439.772226829	-0.280832596751	-0.00417905649927
753.344449112	660.473217272	1789.81766638	376.0	6.02291933821	0.617656010599	0.124980981505	873.761719211	715.06587752	1897.61694073	308.789344001	4.09342564037	0.0609140720294
753.344449112	660.473217272	1789.81766638	376.0	-7.31548393341	-0.174597117969	-0.0353292428105	684.939862025	639.713432015	1658.88384256	334.230548522	0.209585728518	0.0031188352458
753.344449112	660.473217272	1789.81766638	376.0	6.72180565334	0.568786422748	0.115092355878	917.607060771	539.413098242	1910.12573147	453.105572455	2.06865043038	0.0307834885473
753.344449112	660.473217272	1789.81766638	376.0	8.75039250406	0.640034708984	0.129509249086	885.205169688	702.594023381	1946.4337373	358.634544232	4.37330570818	0.0650789539908
753.344449112	660.473217272	1789.81766638	376.0	10.166845006	0.572609234798	0.115865891299	900.416225058	612.071388071	1971.78565441	459.298041285	3.3339285274	0.0496120316577
753.344449112	660.473217272	1789.81766638	376.0	1.50898380862	0.176367132898	0.0356874004246	793.195996032	557.691477722	1816.82572517	465.93825142	0.74805927517	0.0111318344519
753.344449112	660.473217272	1789.81766638	376.0	1.47453375662	0.32056188545	0.064864808873	834.679243988	581.857093826	1816.20913206	399.672794243	1.40929862035	0.0209717056599
753.344449112	660.473217272	1789.81766638	376.0	11.3411759408	0.440226757773	0.0890786640577	847.141661259	690.624266674	1992.80403695	455.038109016	3.91864257699	0.0583131335861
753.344449112	660.473217272	1789.81766638	376.0	-10.1911053872	-0.386820181021	-0.0782719913033	630.462194348	587.820297829	1607.41546176	389.132969586	-0.784387731924	-0.011672436487
753.344449112	660.473217272	1789.81766638	376.0	9.05198743603	0.759747503788	0.153732801252	893.263955296	727.910519117	1951.83173667	330.65726226	4.78778185448	0.0712467537869
753.344449112	660.473217272	1789.81766638	376.0	-3.29110909556	0.399426147603	0.0808227736956	866.092467254	544.089973187	1730.91281437	320.730373931	0.647672733799	0.0096379871101
753.344449112	660.473217272	1789.81766638	376.0	11.0229586525	0.680330415691	0.137662973632	873.567658619	765.333931414	1987.1085277	348.206937671	5.0907662534	0.0757554501995
753.344449112	660.473217272	1789.81766638	376.0	-4.06770462691	0.262477057211	0.0531115048989	827.636943938	516.426866856	1717.01317036	372.949359562	-0.074184734756	-0.0011039395053
753.344449112	660.473217272	1789.81766638	376.0	9.86673358719	0.519604422023	0.105140514371	862.333646959	705.579360996	1966.41420722	398.501199267	4.19866488731	0.0624801322517
753.344449112	660.473217272	1789.81766638	376.0	-4.13450901282	-0.578361735282	-0.117029893825	569.745401733	724.2885958	1715.81749365	421.783496122	0.957185814458	0.0142438365247
753.344449112	660.473217272	1789.81766638	376.0	8.8161558446	0.405739498536	0.0821002627551	825.07624329	751.05087557	1947.61078119	371.483662326	4.20965886314	0.0626437330825
753.344449112	660.473217272	1789.81766638	376.0	-1.20091736016	0.270426584543	0.0547200697174	820.805446884	576.869452429	1768.32343531	370.648536	0.96191117379	0.0143141543719
753.344449112	660.473217272	1789.81766638	376.0	-4.30668484073	0.013176601467	0.00266624877924	745.546291966	562.807089243	1712.73586027	404.38247906	0.00100785102468	1.49977831054e-05
753.344449112	660.473217272	1789.81766638	376.0	-2.59377152146	-0.0133681632751	-0.00270501078008	728.321981475	647.132755603	1743.39388547	367.93914839	1.04766378048	0.0155902348286
753.344449112	660.473217272	1789.81766638	376.0	-1.62266258917	0.498337734362	0.100837259078	902.113111904	515.910283435	1760.7749647	342.751569358	0.763374857534	0.0113597449038
753.344449112	660.473217272	1789.81766638	376.0	4.80754255299	0.263315907486	0.0532812439268	810.966975101	616.941886797	1875.86391232	447.955050418	1.9785015516	0.029441987375
753.344449112	660.473217272	1789.81766638	376.0	17.8892486077	0.918033432338	0.185761520101	918.586047515	740.669964189	2110.00259835	450.746586646	5.97873637185	0.0889692912478
753.344449112	660.473217272	1789.81766638	376.0	5.67178943537	0.0564561812412	0.0114237517688	738.678691533	708.062058806	1891.3323557	444.59160536	2.62741299717	0.039098407696
753.344449112	660.473217272	1789.81766638	376.0	-4.56509293986	-0.107333636779	-0.0217186638566	707.578618686	591.127698162	1708.11082646	409.404509612	0.114682577217	0.0017065859705
753.344449112	660.473217272	1789.81766638	376.0	-5.27941179269	-0.213098123219	-0.0431198144919	676.986075451	600.377420237	1695.32582144	417.962325749	0.0117586416741	0.000174979786818
753.344449112	660.473217272	1789.81766638	376.0	-3.72841752775	0.415641017889	0.0841038077478	879.315544543	498.091741026	1723.0857908	345.678505227	0.0841700723455	0.00125253083847
753.344449112	660.473217272	1789.81766638	376.0	2.47209945404	0.376882885073	0.0762612070159	861.011872576	521.907333418	1834.06373914	451.144533149	0.867471317737	0.0129087993711
753.344449112	660.473217272	1789.81766638	376.0	4.72303455185	0.479560931549	0.0970378250807	847.491591813	715.989380727	1874.35137318	310.870400643	3.64427834866	0.0542303325694
753.344449112	660.473217272	1789.81766638	376.0	-2.04056783358	-0.361960083872	-0.0732416195613	623.75353481	745.852205886	1753.2952228	383.689482108	1.60271886969	0.0238499831798
753.344449112	660.473217272	1789.81766638	376.0	-13.0313637524	-0.361367151506	-0.0731216413407	636.522526303	614.236689247	1556.58001577	305.820800224	-0.925362123014	-0.0137702696877
753.344449112	660.473217272	1789.81766638	376.0	-5.00096866694	-0.119448480036	-0.0241700688054	704.547754348	588.154553921	1700.30944569	407.607137424	0.0245678206433	0.000365592569096
753.344449112	660.473217272	1789.81766638	376.0	-4.11844744613	0.113768340439	0.0230207083042	769.999753574	609.918954381	1716.10496641	336.186258458	0.690248652517	0.0102715573291
753.344449112	660.473217272	1789.81766638	376.0	1.33655169757	0.0563508337653	0.011402434999	747.854163728	640.31291923	1813.73950479	425.572421829	1.48261467456	0.0220627183715
753.344449112	660.473217272	1789.81766638	376.0	8.87492937107	0.207800573382	0.0420478699679	775.287696772	745.270371871	1948.66272015	428.104651504	3.66089726402	0.0544776378575
753.344449112	660.473217272	1789.81766638	376.0	6.53118967732	0.251492414719	0.050888792942	782.168126181	774.733024107	1906.71405305	349.812902766	3.81697621068	0.0568002412303
753.344449112	660.473217272	1789.81766638	376.0	4.34293533571	-0.070107132441	-0.0141859839015	693.017961322	811.056510059	1867.54829026	363.473818881	3.26501724845	0.0485865661972
753.344449112	660.473217272	1789.81766638	376.0	4.55921780091	0.521566098611	0.105537454191	906.757610848	523.305532583	1871.41935203	441.356208603	1.50584730543	0.0224084420451
753.344449112	660.473217272	1789.81766638	376.0	17.5057029902	0.851146538773	0.172227142609	894.683723001	800.829081482	2103.13783113	407.625026644	6.15094642176	0.0915319408
753.344449112	660.473217272	1789.81766638	376.0	11.3595736841	0.536835837334	0.108627243491	839.422306889	807.600231851	1993.13332301	346.110784269	5.11186232497	0.0760693798359
753.344449112	660.473217272	1789.81766638	376.0	-19.4917705055	-0.579500325602	-0.11726028442	582.061241333	517.959142451	1440.95051439	340.930130602	-2.55040546805	-0.0379524623222
753.344449112	660.473217272	1789.81766638	376.0	-13.513997401	-0.525518391321	-0.106337189664	594.852562021	544.309505329	1547.94175347	408.779686117	-1.60451656884	-0.0238767346553
753.344449112	660.473217272	1789.81766638	376.0	1.55766325215	-0.170034532884	-0.0344060163668	679.529147732	678.506562856	1817.69699845	459.661287865	1.52052317711	0.0226268329928
753.344449112	660.473217272	1789.81766638	376.0	-4.67890330616	-0.359149395395	-0.0726728845396	620.432009317	802.975260727	1706.07382842	282.666558374	1.69731355232	0.0252576421476
753.344449112	660.473217272	1789.81766638	376.0	-1.85348568239	-0.206067455674	-0.0416971784042	661.700842731	779.367440347	1756.6436522	315.575369119	2.08203145919	0.0309826109999
753.344449112	660.473217272	1789.81766638	376.0	9.40534491041	0.172477720236	0.0349003885544	764.985719684	748.351544905	1958.15619118	444.818926586	3.64576982555	0.0542525271659
753.344449112	660.473217272	1789.81766638	376.0	-9.17354016711	-0.128217837749	-0.0259445240286	709.452910666	511.833595013	1625.62802384	404.341518161	-1.19896799702	-0.01784178567
753.344449112	660.473217272	1789.81766638	376.0	12.2361307801	0.926790981587	0.187533585914	912.131751384	743.306637144	2008.82209677	353.38370824	5.45109815947	0.0811175321349
753.344449112	660.473217272	1789.81766638	376.0	-6.85768720885	-0.376911246347	-0.0762669458412	622.995756484	722.639680985	1667.07756921	321.442131746	0.807163893026	0.0120113674557
753.344449112	660.473217272	1789.81766638	376.0	9.63490836678	0.151692878902	0.0306946335294	756.592901995	768.12669284	1962.26495847	437.545363638	3.81639427209	0.0567915814299
753.344449112	660.473217272	1789.81766638	376.0	16.0840410129	0.74985858117	0.151731805174	904.145810046	712.713121931	2077.6926739	460.833741924	5.35612929678	0.0797043050116
753.344449112	660.473217272	1789.81766638	376.0	-4.2556717485	-0.187902382557	-0.0380215262155	680.322532134	638.59605741	1713.64890161	394.730312061	0.539168090095	0.00802333467403
753.344449112	660.473217272	1789.81766638	376.0	1.09551970733	0.0415859072626	0.00841479305193	742.373405262	651.932378715	1809.42547164	415.119687668	1.56555843455	0.0232970005142
753.344449112	660.473217272	1789.81766638	376.0	15.1077084734	0.865334684968	0.17509807466	926.376189708	689.924775049	2060.21810163	443.917136869	5.34229101486	0.0794983781973
753.344449112	660.473217272	1789.81766638	376.0	4.81749098343	0.592883884343	0.119968410429	934.414907903	498.710802884	1876.04197108	442.916260296	1.43489719511	0.021352636832
753.344449112	660.473217272	1789.81766638	376.0	0.585009976107	0.490883135494	0.0993288416621	898.31730126	521.910632248	1800.28827829	380.060344779	1.04541807834	0.015556816642
753.344449112	660.473217272	1789.81766638	376.0	-11.9225503519	-0.162986702272	-0.0329799073801	695.806022169	569.693932078	1576.4257539	310.925799655	-1.03240290075	-0.015363138404
753.344449112	660.473217272	1789.81766638	376.0	-4.24798304233	0.0491992636154	0.0099553346045	761.169900106	516.131725197	1713.78651543	436.484890124	-0.462263318718	-0.0068789184333
753.344449112	660.473217272	1789.81766638	376.0	-7.40954952188	-0.150144548339	-0.0303813331322	688.652314208	670.724211837	1657.20024004	297.823713997	0.486375226191	0.00723772658022
753.344449112	660.473217272	1789.81766638	376.0	-2.30721776604	-0.161654690387	-0.0327103784675	688.694524043	618.231773117	1748.52267521	441.596378045	0.542138027396	0.00806753016958
753.344449112	660.473217272	1789.81766638	376.0	-4.90673580344	-0.258492369346	-0.0523052143557	649.475706595	768.60809351	1701.99604213	283.912242026	1.51521610764	0.0225478587446
753.344449112	660.473217272	1789.81766638	376.0	-21.6580035624	-0.59453775061	-0.120303065684	577.830712518	530.788627172	1402.17889244	293.559552749	-2.82385956794	-0.042021719761
753.344449112	660.473217272	1789.81766638	376.0	1.49600415277	0.00905075584723	0.00183139535557	735.609299667	624.46608914	1816.593413	456.518024194	1.21519989285	0.0180833317388
753.344449112	660.473217272	1789.81766638	376.0	-7.84682440025	0.11518529173	0.0233074244698	782.719379112	517.621952109	1649.37381702	349.032485797	-0.728611313025	-0.0108424302533
753.344449112	660.473217272	1789.81766638	376.0	-6.3918983332	0.348653250964	0.0705490188109	858.709151056	495.637857499	1675.4143408	321.067332244	-0.413749705022	-0.00615698965807
753.344449112	660.473217272	1789.81766638	376.0	-4.95982803022	-0.0846340559808	-0.0171254666088	719.66376054	534.31157298	1701.04578808	447.070454557	-0.509530512601	-0.00758229929465
753.344449112	660.473217272	1789.81766638	376.0	1.72586837067	-0.23492980439	-0.0475373946559	653.760822016	774.227970024	1820.70756338	392.71877134	2.41395814974	0.0359219962759
753.344449112	660.473217272	1789.81766638	376.0	8.90492897786	0.207619143373	0.0420111581087	780.126431012	710.379265816	1949.19965841	458.693961581	3.27852802688	0.0487876194476
753.344449112	660.473217272	1789.81766638	376.0	1.10846265817	-0.120290644719	-0.0243404784943	687.878006215	739.381046984	1809.65712687	382.398073666	2.2004050442	0.0327441226816
753.344449112	660.473217272	1789.81766638	376.0	-7.71141266819	-0.169709139712	-0.0343401739604	694.106083981	554.619922382	1651.79744012	403.071433758	-0.654207228824	-0.0097352266194
753.344449112	660.473217272	1789.81766638	376.0	16.744005001	0.443016423218	0.0896431451271	823.508386705	806.053239749	2089.50482595	459.943199498	5.4158313101	0.0805927278289
753.344449112	660.473217272	1789.81766638	376.0	-9.41761659306	-0.315600280146	-0.0638608417939	652.546175852	544.89174551	1621.25950085	423.821579488	-1.05677928379	-0.0157258821993
753.344449112	660.473217272	1789.81766638	376.0	10.7156469424	0.637175546314	0.128930705446	883.487069885	711.765367317	1981.60820843	386.355771225	4.63572673472	0.0689840287905
753.344449112	660.473217272	1789.81766638	376.0	3.90936785161	0.496396034017	0.100444361396	891.544116937	561.509170412	1859.78822284	406.734935488	1.89105386507	0.0281406825159
753.344449112	660.473217272	1789.81766638	376.0	11.2693204033	0.374233435795	0.0757250982992	823.092266532	724.633555663	1991.51795384	443.792131648	4.086510951	0.0608111748661
753.344449112	660.473217272	1789.81766638	376.0	-12.1278596793	-0.344792512093	-0.069767809003	640.797337619	618.239150138	1572.75109129	313.714603533	-0.752353599197	-0.0111957380833
753.344449112	660.473217272	1789.81766638	376.0	-20.5767877696	-0.526465813157	-0.106528897846	596.023579633	536.370484666	1421.53068371	289.13661941	-2.64493419313	-0.0393591397788
753.344449112	660.473217272	1789.81766638	376.0	-2.11605991552	0.0528308541167	0.0106901768751	747.737183965	642.491029491	1751.94405218	361.71583873	1.16213492665	0.0172936745037
753.344449112	660.473217272	1789.81766638	376.0	1.41330052637	0.0701405847522	0.0141927528839	751.023861913	647.666714945	1815.11316888	416.422592027	1.60336277509	0.0238595651055
753.344449112	660.473217272	1789.81766638	376.0	18.4461270277	0.631810841541	0.127845172307	862.189918543	802.653395483	2119.96970669	455.126392663	5.91666649274	0.0880456323324
753.344449112	660.473217272	1789.81766638	376.0	-6.85703912012	-0.194197901677	-0.0392954070573	688.89536838	515.561632139	1667.08916882	462.632168302	-1.0084575933	-0.0150068094241
753.344449112	660.473217272	1789.81766638	376.0	3.79940078936	0.161079392999	0.032593968636	778.544633214	633.467874782	1857.82001293	445.807504933	1.84073296285	0.0273918595663
753.344449112	660.473217272	1789.81766638	376.0	-5.42855301437	-0.265179228289	-0.0536582817258	652.951946267	713.817661037	1692.6564655	325.8868582	1.02048456737	0.0151857822526
753.344449112	660.473217272	1789.81766638	376.0	15.3221587438	0.397848812926	0.0805036043962	810.886883821	818.091825717	2064.05637045	435.077660915	5.29187534794	0.0787481450586
753.344449112	660.473217272	1789.81766638	376.0	4.53330114645	0.141403910667	0.0286126893297	751.685950806	786.604958528	1870.95549117	332.664581839	3.46692051205	0.0515910790483
753.344449112	660.473217272	1789.81766638	376.0	9.12383794353	0.325507450891	0.0658655303301	796.510279181	798.068446084	1953.11772975	358.539004485	4.42429951984	0.0658377904739
753.344449112	660.473217272	1789.81766638	376.0	-9.52398443331	-0.371416316069	-0.0751550619322	637.293545659	533.154032387	1619.35571045	448.908132407	-1.22349729438	-0.0182068049759
753.344449112	660.473217272	1789.81766638	376.0	2.16656527554	-0.0119732856759	-0.00242276116469	718.042363249	731.395443588	1828.59523444	379.157427602	2.41949716394	0.0360044220825
753.344449112	660.473217272	1789.81766638	376.0	9.83202713147	0.306398096097	0.0619988053615	792.065777864	798.58650131	1965.79302495	375.140745773	4.46042656048	0.0663753952452
753.344449112	660.473217272	1789.81766638	376.0	4.04795033642	-0.118066092415	-0.0238903465025	683.503877253	781.352340378	1862.26859663	397.412379001	2.89366127826	0.0430604356884
753.344449112	660.473217272	1789.81766638	376.0	-12.6383227964	-0.292324809062	-0.0591511147435	656.861797502	596.041204333	1563.61473224	310.711730403	-0.982450833878	-0.0146198040756
753.344449112	660.473217272	1789.81766638	376.0	3.46408371724	0.00514110865147	0.00104028908366	728.631105629	673.760079048	1851.81844873	449.427264057	1.94401855793	0.0289288475882
753.344449112	660.473217272	1789.81766638	376.0	-9.42368835831	-0.551445461748	-0.111583460491	585.402265639	586.82134052	1621.15082732	448.927221164	-0.833423891725	-0.0124021412459
753.344449112	660.473217272	1789.81766638	376.0	8.41892759941	0.029789257752	0.00602777372562	722.844673842	774.364408715	1940.50111988	443.292037322	3.49942690533	0.0520748051388
753.344449112	660.473217272	1789.81766638	376.0	-16.0617944399	-0.486548968328	-0.098451834951	607.853904902	497.741308114	1502.34083196	396.745618943	-2.25159091791	-0.0335058172308
753.344449112	660.473217272	1789.81766638	376.0	-16.3102274484	-0.443062411952	-0.0896524508199	617.765255043	549.800102245	1497.89433409	330.328976797	-1.89668798389	-0.0282245235698
753.344449112	660.473217272	1789.81766638	376.0	-7.28944415208	0.107537118244	0.0217598377668	771.879751007	585.876846834	1659.34990717	301.593309328	0.0191802437013	0.000285420293174
753.344449112	660.473217272	1789.81766638	376.0	3.29199657189	0.312395707249	0.0632124053519	831.689633206	580.915474529	1848.7384026	436.13329487	1.53073043442	0.0227787267027
753.344449112	660.473217272	1789.81766638	376.0	4.23844379916	0.251373040171	0.0508646378331	794.634931362	702.104698238	1865.67808228	368.938452681	2.89909118451	0.0431412378647
753.344449112	660.473217272	1789.81766638	376.0	14.2641545528	0.764664837095	0.154727810015	877.270668664	809.120791411	2045.12002453	358.728564456	5.74858081844	0.0855443574173
753.344449112	660.473217272	1789.81766638	376.0	2.18973560347	0.284391392297	0.0575458098538	815.190051574	635.578494828	1829.00994106	378.24139466	2.03647009359	0.030304614488
753.344449112	660.473217272	1789.81766638	376.0	12.6514437882	0.724361269438	0.146572494828	883.222118479	760.553522693	2016.25544236	372.479801186	5.31226874104	0.0790516181703
753.344449112	660.473217272	1789.81766638	376.0	0.240956706858	0.497624494352	0.100692936939	888.957531885	574.658972639	1794.13035209	330.513847568	1.7060673149	0.0253879064717
753.344449112	660.473217272	1789.81766638	376.0	6.66545278202	0.928462085907	0.187871729241	917.675304563	696.821238454	1909.11711782	294.620574805	4.54060556623	0.0675685352118
753.344449112	660.473217272	1789.81766638	376.0	4.96501158814	-0.133482569747	-0.0270098279537	683.780477845	729.829044561	1878.68232093	465.07279852	2.41978128899	0.0360086501337
753.344449112	660.473217272	1789.81766638	376.0	-3.84924122249	0.239054128991	0.0483719403056	819.607018269	520.554634592	1720.92326696	380.761614101	-0.0490372778926	-0.000729721397211
753.344449112	660.473217272	1789.81766638	376.0	16.1577488443	1.19770010549	0.242351296133	937.064956984	805.727101639	2079.01190969	336.219851066	6.31130930527	0.0939182932332
753.344449112	660.473217272	1789.81766638	376.0	-12.7091041874	-0.357129254533	-0.0722641146363	640.723814781	558.158919166	1562.3478744	363.465140452	-1.32682376306	-0.019744401236
753.344449112	660.473217272	1789.81766638	376.0	6.35366783334	0.488949783906	0.0989376333278	870.561126672	643.927011064	1903.53673573	389.048597993	3.13096054323	0.0465916747504
753.344449112	660.473217272	1789.81766638	376.0	-11.6714426257	-0.208946821206	-0.0422798100377	684.962178102	526.199584073	1580.92012435	369.758362171	-1.40339432627	-0.0208838441409
753.344449112	660.473217272	1789.81766638	376.0	1.97489743313	0.342387832652	0.0692812287844	815.78628116	712.13734007	1825.16472954	297.241108305	2.95036274231	0.0439042074748
753.344449112	660.473217272	1789.81766638	376.0	-12.9754444382	-0.345462603142	-0.0699034000692	645.700876983	526.569051725	1557.58086954	385.310940829	-1.62328797768	-0.0241560710964
753.344449112	660.473217272	1789.81766638	376.0	0.214790847693	0.101350411076	0.0205079747219	748.443219971	735.946914724	1793.66203092	309.271896227	2.44591976342	0.036397615527
753.344449112	660.473217272	1789.81766638	376.0	-6.54983233673	-0.219360390278	-0.0443869668712	672.545025932	636.771830316	1672.5876101	363.270753855	0.233891353822	0.00348052609854
753.344449112	660.473217272	1789.81766638	376.0	-3.22720180167	0.103041271918	0.0208501157261	770.224393891	579.813965703	1732.05663841	382.018278814	0.443470528019	0.00659926380981
753.344449112	660.473217272	1789.81766638	376.0	-3.26311681976	-0.246868132923	-0.0499530823398	663.182864922	643.185655679	1731.41382507	425.045304468	0.609387194992	0.00906826183024
753.344449112	660.473217272	1789.81766638	376.0	2.5243439984	0.432376543412	0.0874901949438	834.916298416	717.733104011	1834.99882123	282.349418801	3.26406915735	0.0485724576986
753.344449112	660.473217272	1789.81766638	376.0	-2.67468509317	-0.216243388181	-0.0437562501379	673.613373077	616.919757321	1741.94568007	451.412549669	0.419977353007	0.00624966299118
753.344449112	660.473217272	1789.81766638	376.0	-14.0069371882	-0.305378504077	-0.0617924937429	654.231610524	580.707496879	1539.11903007	304.179922667	-1.31298769387	-0.0195385073493
753.344449112	660.473217272	1789.81766638	376.0	17.4815106637	0.585040491973	0.118381321727	854.17936058	799.406066722	2102.70483259	449.119405292	5.73203938672	0.0852982051595
753.344449112	660.473217272	1789.81766638	376.0	3.20918672694	0.522442138605	0.105714718455	860.64534296	695.067094632	1847.25625737	291.543819778	3.38331713788	0.0503469812184
753.344449112	660.473217272	1789.81766638	376.0	5.11150931528	-0.0121499776391	-0.00245851429362	708.34184951	809.447421383	1881.30436313	363.515092235	3.43325452848	0.05109009715
753.344449112	660.473217272	1789.81766638	376.0	0.870101068343	0.222060831638	0.0449333936945	809.136342613	545.977891904	1805.39088902	450.276654504	0.654452219654	0.00973887231628
753.344449112	660.473217272	1789.81766638	376.0	10.1590978278	0.404187725479	0.0817862657789	827.327302344	740.778822047	1971.64699405	403.540869661	4.23996022569	0.0630946462156
753.344449112	660.473217272	1789.81766638	376.0	10.5734685006	0.192758671336	0.0390041827876	762.409772999	804.377406281	1979.06347356	412.276294278	4.32675582548	0.064386247403
753.344449112	660.473217272	1789.81766638	376.0	-15.9167000065	-0.358409260548	-0.0725231203051	639.729038398	577.296988702	1504.93775776	287.911730663	-1.65228812958	-0.0245876209759
753.344449112	660.473217272	1789.81766638	376.0	21.3620950054	1.12305206227	0.227246471524	933.900927117	807.322146073	2172.1602167	430.93714351	6.80934486684	0.101329536709
753.344449112	660.473217272	1789.81766638	376.0	-0.683559023972	0.470797935599	0.0952646571426	892.945137186	517.86601428	1777.58320621	366.772054748	0.807215793229	0.0120121397802
753.344449112	660.473217272	1789.81766638	376.0	2.13423297849	-0.189441245473	-0.0383329108606	670.924647424	714.31119329	1828.01654527	442.780704561	1.92620566155	0.0286637747255
753.344449112	660.473217272	1789.81766638	376.0	-4.63591560431	-0.528613996405	-0.106963576772	576.367956563	822.050589346	1706.8432299	308.42468399	1.71709528838	0.0255520132199
753.344449112	660.473217272	1789.81766638	376.0	-4.90375393057	0.294871232424	0.0596663764516	836.653748472	526.73306104	1702.04941222	338.662602707	0.016166040302	0.000240566075923
753.344449112	660.473217272	1789.81766638	376.0	-4.60058763825	0.127084119775	0.0257151193393	778.892137872	571.641072781	1707.47553608	356.942325424	0.244655859203	0.00364071219053
753.344449112	660.473217272	1789.81766638	376.0	-2.30756624534	0.216007776709	0.0437085748097	809.214151935	540.844380833	1748.51643806	398.457905293	0.298735393263	0.00444546716165
753.344449112	660.473217272	1789.81766638	376.0	-3.42820946318	-0.485039706747	-0.098146440054	590.772997004	767.578211412	1728.45896777	370.107759355	1.51059292765	0.0224790614234
753.344449112	660.473217272	1789.81766638	376.0	-3.81275300052	0.450470866489	0.0911515310581	882.633591553	538.624686269	1721.57633961	300.318061784	0.645277845399	0.00960234888986
753.344449112	660.473217272	1789.81766638	376.0	11.0668387111	0.426892966387	0.086380608334	836.159324442	725.8880837	1987.89390075	425.846492604	4.2352103217	0.0630239631205
753.344449112	660.473217272	1789.81766638	376.0	4.68749947495	0.149002109199	0.0301501637393	755.252060737	776.450694747	1873.7153601	342.012604615	3.41807321376	0.0508641847285
753.344449112	660.473217272	1789.81766638	376.0	-0.516350634793	-0.0424524896834	-0.00859014360248	716.409255823	675.321322562	1780.5759315	388.845353118	1.51425400091	0.0225335416802
753.344449112	660.473217272	1789.81766638	376.0	3.69573084076	0.253767151575	0.0513490796389	808.326018851	618.15300993	1855.96450987	429.485481094	1.87912353163	0.0279631477921
753.344449112	660.473217272	1789.81766638	376.0	8.23116044528	0.600437496412	0.121496862892	926.205981463	541.867587118	1937.14043018	469.066861601	2.33588989532	0.0347602662993
753.344449112	660.473217272	1789.81766638	376.0	-3.32430706222	-0.201086570649	-0.0406893101273	668.805792207	722.813359059	1730.3186313	338.699480033	1.43458007147	0.0213479177302
753.344449112	660.473217272	1789.81766638	376.0	-13.155429748	-0.335839605557	-0.0679562131844	645.126143027	588.222315389	1554.35946067	321.011002249	-1.13448204881	-0.0168821733454
753.344449112	660.473217272	1789.81766638	376.0	-10.1463470733	-0.449049296289	-0.0908638802689	614.58302959	558.879555572	1608.21655397	434.753968811	-1.09139952468	-0.0162410643554
753.344449112	660.473217272	1789.81766638	376.0	-2.40461143004	0.0306878413153	0.00620959961864	739.486778893	659.125708158	1746.7795062	348.167019151	1.26566170676	0.0188342515887
753.344449112	660.473217272	1789.81766638	376.0	-0.144632671869	0.256589265639	0.0519201265963	806.535923201	640.886300709	1787.22900527	339.806781362	1.78276670161	0.0265292663931
753.344449112	660.473217272	1789.81766638	376.0	-4.59041884198	0.0999061199525	0.0202157264169	762.028185605	640.047867008	1707.65753899	305.581486376	0.913536514981	0.0135942933777
753.344449112	660.473217272	1789.81766638	376.0	3.92759184829	0.216182866795	0.0437440038032	787.189620699	687.116892672	1860.11439915	385.807885777	2.61980494129	0.0389851925787
753.344449112	660.473217272	1789.81766638	376.0	-4.58635857683	0.27864512295	0.0563830681808	820.255275134	597.6928141	1707.73021033	289.782121099	0.804993094364	0.0119790639042
753.344449112	660.473217272	1789.81766638	376.0	-11.6291426963	-0.550380868245	-0.111368042947	581.580383363	686.239934661	1581.67721596	313.856897934	-0.243568645297	-0.00362453341216
753.344449112	660.473217272	1789.81766638	376.0	10.6212128958	-0.0186667491949	-0.00377716495243	705.076245599	810.75615474	1979.91801118	464.085610839	3.92104460011	0.0583488779779
753.344449112	660.473217272	1789.81766638	376.0	-10.7710681595	-0.43360118613	-0.0877379980028	611.355380127	693.056370101	1597.03518561	292.623435378	-0.0236195019156	-0.000351480683267
753.344449112	660.473217272	1789.81766638	376.0	-2.70761513404	-0.563519561226	-0.114026621049	573.598013817	715.070432627	1741.35629238	452.687845934	1.01377273222	0.0150859037533
753.344449112	660.473217272	1789.81766638	376.0	7.4752419543	0.55057364863	0.111407051524	896.417914481	605.845831763	1923.61086749	421.347121244	2.96905787651	0.0441824088767
753.344449112	660.473217272	1789.81766638	376.0	-0.814243048285	0.36385090852	0.0736242226872	855.952526356	535.903648657	1775.24420046	383.388025446	0.728721464514	0.0108440694124
753.344449112	660.473217272	1789.81766638	376.0	0.470018318317	0.00435881219337	0.000881993564016	723.263566123	728.003621957	1798.23013728	346.9629492	2.23411128954	0.0332457037134
753.344449112	660.473217272	1789.81766638	376.0	1.40972381347	-0.328929907495	-0.0665580549363	630.834689077	751.176783453	1815.04915224	433.037679715	2.02957484594	0.030202006636
753.344449112	660.473217272	1789.81766638	376.0	9.5053868586	0.183788747896	0.0371891436456	760.193331702	804.156586017	1959.94675964	395.596841919	4.2097864402	0.0626456315506
753.344449112	660.473217272	1789.81766638	376.0	8.93645105238	0.486128533826	0.0983667611951	863.523350587	670.483671128	1949.76384607	415.756824352	3.650623608	0.0543247560715
753.344449112	660.473217272	1789.81766638	376.0	3.04712530405	0.160430454873	0.0324626578051	783.510147617	592.984330644	1844.35565339	467.861175132	1.27408628907	0.0189596173968
753.344449112	660.473217272	1789.81766638	376.0	12.2585339698	0.624018320466	0.12626837727	851.875614453	818.95725393	2009.22307302	338.390204632	5.38544359335	0.080140529663
753.344449112	660.473217272	1789.81766638	376.0	2.2361811026	0.0857465229303	0.0173505712121	745.36691729	727.451114882	1829.84123081	357.023198639	2.5778827056	0.0383613497857
753.344449112	660.473217272	1789.81766638	376.0	-10.2960513314	-0.450638718674	-0.0911854954825	606.672025076	694.677706719	1605.53712072	304.187388921	0.0559379802899	0.00083241042098
753.344449112	660.473217272	1789.81766638	376.0	-15.2163986359	-0.591466884742	-0.119681684488	576.820504221	556.318078485	1517.47187541	384.333292706	-1.7223169292	-0.0256297162084
753.344449112	660.473217272	1789.81766638	376.0	-3.71425186351	-0.581917424184	-0.117749377617	571.012903671	683.764262515	1723.33933036	468.562164171	0.592633698837	0.00881895385174
753.344449112	660.473217272	1789.81766638	376.0	0.547130632019	0.127160547305	0.0257305842381	763.538819902	680.576853789	1799.61030709	355.494633403	2.0032980158	0.029810982378
753.344449112	660.473217272	1789.81766638	376.0	3.40637814196	0.456245694604	0.0923200515183	889.61451051	501.71510987	1850.78562415	459.456003773	0.901388089275	0.0134135132333
753.344449112	660.473217272	1789.81766638	376.0	-4.42648198018	0.398459263111	0.0806271272988	863.236693938	556.856221563	1710.5917099	290.498794402	0.643993802659	0.00958324111099
753.344449112	660.473217272	1789.81766638	376.0	5.49249151079	0.0709341295817	0.0143533244803	740.666812333	726.463408353	1888.12324977	420.993029083	2.849237812	0.0423993722023
753.344449112	660.473217272	1789.81766638	376.0	0.171400437325	0.160679443514	0.0325130399665	777.974892534	645.949590013	1792.88542169	368.960939145	1.65781504283	0.0246698667087
753.344449112	660.473217272	1789.81766638	376.0	-2.70508245552	0.0138725277989	0.00280706754328	736.564968532	643.511518179	1741.4016227	361.325135994	1.04141868311	0.015497301832
753.344449112	660.473217272	1789.81766638	376.0	-6.28488881313	-0.451232208515	-0.0913055865065	610.850887584	611.189669646	1677.32961609	455.289058864	-0.22560761209	-0.00335725613229
753.344449112	660.473217272	1789.81766638	376.0	7.96746825717	-0.00979620630975	-0.00198223519016	712.396267324	772.606487796	1932.42082081	447.418065694	3.35944631405	0.0499917606258
753.344449112	660.473217272	1789.81766638	376.0	11.8658488747	0.589366167399	0.119256610158	878.555900636	701.795088462	2002.19472581	421.843736712	4.5305613629	0.0674190679003
753.344449112	660.473217272	1789.81766638	376.0	11.3536073661	0.515561827482	0.104322506573	875.265785015	652.643464993	1993.02653679	465.117286787	3.72212824693	0.0553888131983
753.344449112	660.473217272	1789.81766638	376.0	15.0249170915	1.12526020033	0.227693282139	921.394170728	822.277752954	2058.73628685	315.064363165	6.14019245888	0.0913719115904
753.344449112	660.473217272	1789.81766638	376.0	-2.70192691958	-0.231009910143	-0.0467442149217	660.323616369	725.88971664	1741.45810104	355.244768035	1.50150995008	0.0223438980667
753.344449112	660.473217272	1789.81766638	376.0	-6.84190998414	-0.507236714457	-0.102637943031	593.149505051	660.884615432	1667.35995277	413.325832287	0.159243806935	0.00236969950797
753.344449112	660.473217272	1789.81766638	376.0	-3.76779274707	-0.456604909921	-0.092392737742	596.319234158	793.499316191	1722.38104616	332.562495816	1.69630463113	0.0252426284395
753.344449112	660.473217272	1789.81766638	376.0	3.18434959782	0.411716282952	0.0833096485131	860.597713829	590.041209559	1846.81171805	396.172794658	1.92849033393	0.0286977728263
753.344449112	660.473217272	1789.81766638	376.0	0.832292417099	-0.147139546612	-0.029773279363	674.632308682	799.500519172	1804.7141831	330.581355248	2.65384584838	0.0394917536961
753.344449112	660.473217272	1789.81766638	376.0	3.1388747401	0.149879953601	0.0303277931205	758.610178603	755.514229463	1845.99780101	331.873392942	3.06576318795	0.0456214760112
753.344449112	660.473217272	1789.81766638	376.0	9.96851525146	0.503764999408	0.101935451115	865.897093963	678.567518636	1968.23591343	423.771300832	3.8814411986	0.0577595416458
753.344449112	660.473217272	1789.81766638	376.0	-14.9118659862	-0.493261179252	-0.0998100322241	599.742702399	634.92264168	1522.92245458	288.257110498	-1.10507033968	-0.0164444991023
753.344449112	660.473217272	1789.81766638	376.0	-4.33236097711	-0.244990460298	-0.0495731404893	654.881268462	748.645962039	1712.27630424	308.749073744	1.46791272327	0.0218439393344
753.344449112	660.473217272	1789.81766638	376.0	-5.28952932301	0.190342758536	0.0385153295296	795.698159934	588.87102405	1695.14473609	310.575552108	0.45228377879	0.00673041337485
753.344449112	660.473217272	1789.81766638	376.0	-0.35963668388	-0.507457989263	-0.102682717374	584.437699687	760.655546048	1783.38082548	438.287579746	1.73169605731	0.0257692865671
753.344449112	660.473217272	1789.81766638	376.0	0.116926137483	0.309510968031	0.062628686368	814.005689728	679.29001992	1791.91043105	298.614721401	2.33462104179	0.0347413845505
753.344449112	660.473217272	1789.81766638	376.0	-1.08835389065	-0.478854759041	-0.0968949330314	590.113045672	790.512082544	1770.33811618	389.71298796	1.96469317876	0.0292365056363
753.344449112	660.473217272	1789.81766638	376.0	-9.48982970795	-0.597446576107	-0.120891658459	569.801136294	669.117303809	1619.96701776	381.048577659	-0.123206409777	-0.00183342871692
753.344449112	660.473217272	1789.81766638	376.0	14.2730209146	0.953017666292	0.19284048286	913.338924015	759.838993738	2045.27871624	372.100798488	5.77413896359	0.0859246869581
753.344449112	660.473217272	1789.81766638	376.0	-2.47959648291	0.144344690271	0.0292077479302	766.244417122	694.18985447	1745.43741048	285.003138887	1.78937097629	0.02662754429
753.344449112	660.473217272	1789.81766638	376.0	-0.920214695164	-0.271477990526	-0.0549328188033	647.726591125	740.40781405	1773.3475012	385.213096026	1.78079804284	0.0264999708755
753.344449112	660.473217272	1789.81766638	376.0	7.83434546813	0.388408177225	0.0785933179331	837.017380991	674.626049966	1930.03816562	418.394734661	3.29999118498	0.0491070116813
753.344449112	660.473217272	1789.81766638	376.0	14.7348523917	0.493381117876	0.0998343014723	838.306181493	786.030716747	2053.54465761	429.207759366	5.22537315142	0.0777585290389
753.344449112	660.473217272	1789.81766638	376.0	-7.26654185028	-0.506307791422	-0.102449978029	596.614396726	599.561853671	1659.75981661	463.583566215	-0.480752670933	-0.00715405760317
753.344449112	660.473217272	1789.81766638	376.0	-10.6272072742	-0.496782353911	-0.100522532155	600.387146517	587.41621642	1599.61003315	411.80667021	-0.907596783364	-0.0135059045144
753.344449112	660.473217272	1789.81766638	376.0	-13.6113317577	-0.339484739325	-0.0686937958974	646.180081022	551.882107052	1546.19964595	348.13745788	-1.48837924503	-0.0221485006701
753.344449112	660.473217272	1789.81766638	376.0	13.2891299957	0.719889252298	0.145667594556	902.476019173	699.595810424	2027.66886276	425.597033159	4.96319606555	0.0738570843088
753.344449112	660.473217272	1789.81766638	376.0	18.9614887964	0.847126801593	0.171413759934	902.900162092	769.285664572	2129.19374267	457.007916009	6.12161384707	0.0910954441528
753.344449112	660.473217272	1789.81766638	376.0	-3.91850753969	-0.364266227264	-0.0737082612837	632.471883927	628.956618749	1719.68352618	458.255023504	0.256877139733	0.00382257648411
753.344449112	660.473217272	1789.81766638	376.0	-3.49941183429	-0.0663857721234	-0.0134329769574	722.232249814	556.829462146	1727.18457515	448.122863195	-0.107790017802	-0.00160401812205
753.344449112	660.473217272	1789.81766638	376.0	-16.1520951391	-0.38760427351	-0.0784306502448	634.29272922	527.533256457	1500.72461409	338.898628416	-2.03157138434	-0.0302317170289
753.344449112	660.473217272	1789.81766638	376.0	3.8044696756	0.0445737357134	0.00901937185621	735.564504001	711.55305221	1857.91073675	410.79318054	2.4822232128	0.0369378454286
753.344449112	660.473217272	1789.81766638	376.0	-21.5398403981	-0.442092377548	-0.0894561670474	621.041484032	501.013339671	1404.29379763	282.238973925	-3.04409761159	-0.0452990716011
753.344449112	660.473217272	1789.81766638	376.0	-15.1365489353	-0.308107331966	-0.0623446645014	653.510146671	581.513808958	1518.90103946	283.877083829	-1.49321019008	-0.0222203897334
753.344449112	660.473217272	1789.81766638	376.0	-5.06746700491	-0.418441898062	-0.0846705580862	616.60466188	652.98095384	1699.11924669	429.533630972	0.341763528633	0.00508576679514
753.344449112	660.473217272	1789.81766638	376.0	0.325998035985	0.135492522612	0.027416536344	772.611120772	630.301243498	1795.65243682	392.740072555	1.44003852105	0.0214291446585
753.344449112	660.473217272	1789.81766638	376.0	6.77090451254	0.621068244615	0.125671437599	907.866749405	623.018423588	1911.00451152	380.11933853	3.37164989403	0.0501733615183
753.344449112	660.473217272	1789.81766638	376.0	5.05158635205	0.599269243354	0.121260470124	899.7467605	630.305984287	1880.23185135	350.179106559	3.21137646902	0.0477883403127
753.344449112	660.473217272	1789.81766638	376.0	13.0487630237	0.967453530072	0.195761539877	897.447483918	818.543434617	2023.36673223	307.375813693	5.78428341853	0.0860756461091
753.344449112	660.473217272	1789.81766638	376.0	-4.20301970618	-0.550633561836	-0.111419174795	579.399815303	683.056309146	1714.59127716	452.135152712	0.578862404117	0.00861402387079
753.344449112	660.473217272	1789.81766638	376.0	-7.40905354137	-0.482771359548	-0.0976874462865	596.763973932	705.268287859	1657.20911719	355.176855397	0.516821412455	0.00769079482819
753.344449112	660.473217272	1789.81766638	376.0	-3.25705990337	0.565918502736	0.114512040214	920.123406158	523.516896571	1731.52223283	287.8819301	0.865639025446	0.0128815331168
753.344449112	660.473217272	1789.81766638	376.0	-1.76773505545	0.382123428567	0.0773216164644	846.692282713	615.703527148	1758.17843207	295.782622206	1.61047088491	0.0239653405493
753.344449112	660.473217272	1789.81766638	376.0	-9.63714673026	-0.0560671040294	-0.0113450230735	730.680153134	526.151108657	1617.33031167	360.49904988	-1.04210443727	-0.015507506507
753.344449112	660.473217272	1789.81766638	376.0	13.434498824	0.876833795204	0.177424887738	918.782633089	711.422277686	2030.27069973	400.065788952	5.35272452402	0.0796536387504
753.344449112	660.473217272	1789.81766638	376.0	10.9660731329	0.517579534666	0.104730784028	872.556561628	665.723212811	1986.09038063	447.810606187	3.85790254833	0.0574092641121
753.344449112	660.473217272	1789.81766638	376.0	4.34601269373	0.527415182724	0.106721000147	893.203886538	593.506083635	1867.60336936	380.893399187	2.45933830685	0.0365972962328
753.344449112	660.473217272	1789.81766638	376.0	1.15175711448	-0.00167253667619	-0.000338433159893	734.036103909	610.125272416	1810.43201869	466.270642367	0.997205312907	0.0148393647754
753.344449112	660.473217272	1789.81766638	376.0	0.381525180467	0.0234848253122	0.00475208929831	721.715888896	778.445056443	1796.64627147	296.485326127	2.68012161855	0.0398827621808
753.344449112	660.473217272	1789.81766638	376.0	-1.52883861402	-0.22118375374	-0.0447559194132	671.205844616	623.282698927	1762.45424278	467.965699238	0.577708065126	0.00859684620723
753.344449112	660.473217272	1789.81766638	376.0	-0.466710208483	-0.0802796153643	-0.0162443576213	697.474696581	753.853839446	1781.46440462	330.135868595	2.21886684436	0.0330188518506
753.344449112	660.473217272	1789.81766638	376.0	-12.5500090431	-0.273127722157	-0.0552666374255	662.921578587	585.802360604	1565.1953874	316.471448206	-1.04284832816	-0.0155185763118
753.344449112	660.473217272	1789.81766638	376.0	5.72788777106	0.245773905667	0.0497316684878	773.954856804	809.283252938	1892.33641362	309.098303879	3.95440370062	0.058845293164
753.344449112	660.473217272	1789.81766638	376.0	-1.75377560487	-0.0385625967456	-0.0078030345499	722.012826195	635.528912665	1758.42828078	400.886541919	0.969781282436	0.0144312690839
753.344449112	660.473217272	1789.81766638	376.0	-1.34284269664	-0.225442723445	-0.0456177101265	654.589091018	799.462118733	1765.78323057	311.732020817	2.27632135897	0.0338738297466
753.344449112	660.473217272	1789.81766638	376.0	-7.8418567745	0.0973541877216	0.0196993500044	768.335959333	590.584597729	1649.46272846	290.542171399	-0.0294895520456	-0.000438832619726
753.344449112	660.473217272	1789.81766638	376.0	16.6706099303	0.615356328642	0.124515647236	869.220478695	758.733390511	2088.19118801	460.237318804	5.45169395693	0.0811263981685
753.344449112	660.473217272	1789.81766638	376.0	-8.05016526334	-0.192547438871	-0.0389614404838	679.618217436	645.413513553	1645.73438633	320.702655339	0.145758475611	0.00216902493469
753.344449112	660.473217272	1789.81766638	376.0	1.39693546184	0.424447024232	0.0858856787196	857.421284815	623.528641849	1814.82026407	333.870337404	2.19629805091	0.0326830067099
753.344449112	660.473217272	1789.81766638	376.0	-5.02016645635	0.377834839685	0.0764538323928	864.533650629	515.598585782	1699.96584027	319.833603855	0.0497363606318	0.000740124414164
753.344449112	660.473217272	1789.81766638	376.0	3.28601336814	-0.159827535708	-0.0323406587834	670.864759033	799.40730354	1848.63131417	378.359251594	2.91045231731	0.0433103023409
753.344449112	660.473217272	1789.81766638	376.0	2.75995209148	0.346736502765	0.0701611701265	846.910537815	551.655634387	1839.2157765	440.649604299	1.20100413731	0.0178720853767
753.344449112	660.473217272	1789.81766638	376.0	0.751068753863	0.179350807647	0.0362911387387	771.0836189	724.974581876	1803.26042763	307.202226852	2.56419206926	0.0381576200783
753.344449112	660.473217272	1789.81766638	376.0	-1.17093337293	0.37903153292	0.0766959799515	857.350380597	556.824576818	1768.86009401	354.685136599	0.991909626794	0.0147605599225
753.344449112	660.473217272	1789.81766638	376.0	-5.20897795743	0.10119539742	0.0204766081383	774.07698628	547.532576501	1696.58645866	374.976895883	-0.12741363602	-0.0018960362503
753.344449112	660.473217272	1789.81766638	376.0	2.73559088173	0.759466810518	0.153676003747	931.373105427	609.764206615	1838.77975527	297.642443224	3.19756720688	0.0475828453405
753.344449112	660.473217272	1789.81766638	376.0	0.269195796625	-0.326789412773	-0.066124931763	632.041686468	748.186878615	1794.63578031	414.407215227	1.89950878052	0.0282664997102
753.344449112	660.473217272	1789.81766638	376.0	-11.3991708846	-0.517613688553	-0.104737694972	591.365646469	666.90759879	1585.79329207	327.520046811	-0.340277291903	-0.00506365017713
753.344449112	660.473217272	1789.81766638	376.0	-10.0691946973	-0.0203873069421	-0.00412531504292	741.594156198	525.381866183	1609.59744083	342.621418448	-1.07202394599	-0.0159527372915
753.344449112	660.473217272	1789.81766638	376.0	-4.0898288154	0.425210577292	0.0860401815645	879.743401152	513.54615293	1716.61718772	323.32763364	0.25140002	0.00374107172619
753.344449112	660.473217272	1789.81766638	376.0	-10.7872629957	-0.450356509102	-0.0911283911577	607.490256621	686.326249871	1596.74532757	302.928821076	-0.0792959598882	-0.0011799994031
[truncated: 1 more rows]
