# Supplementary material for: Optimization of nutritional strategies using a mechanistic computational model in prediabetes: Application to the J-DOIT1 study data
Source: PLoS One. 2023 Nov 30;18(11):e0287069. doi: 10.1371/journal.pone.0287069 (PMC10688723; doi:10.1371/journal.pone.0287069)
Supplement: S1 File — (ZIP) [file pone.0287069.s011.zip › improved_intervention_T1411100.csv]

baseline_carb	baseline_fat	baseline_kcal	baseline_protein	diet_change_percent	hba1c_change	hba1c_percent_change	random_carb_kcal	random_fat_kcal	random_total_kcal	random_protein_kcal	weight_change	weight_percent_change
1186.45209459	910.438037672	2472.89013226	376.0	-4.06550624747	-0.228014428183	-0.0410540922187	1036.76993455	916.02938202	2372.35462944	419.555312878	0.213539044399	0.00251814910848
1186.45209459	910.438037672	2472.89013226	376.0	10.4900637622	0.546806949785	0.0984528177503	1297.83543379	1020.9721742	2732.29788391	413.49027591	5.91303172555	0.0697291477069
1186.45209459	910.438037672	2472.89013226	376.0	-14.8745967323	-0.426155620917	-0.0767294960239	919.155609873	864.743603429	2105.05769746	321.158484156	-1.92086809807	-0.0226517464395
1186.45209459	910.438037672	2472.89013226	376.0	9.53036043765	0.789857408108	0.142214153422	1335.03157487	1056.19363448	2708.5654751	317.340265753	7.17632960945	0.0846265284133
1186.45209459	910.438037672	2472.89013226	376.0	4.96047874073	-0.348852579789	-0.0628110514565	1351.50113731	782.668448011	2595.55732156	461.387736233	1.59148305506	0.0187674888569
1186.45209459	910.438037672	2472.89013226	376.0	-0.761587208492	-0.355055225126	-0.063927840318	1307.11824779	824.146038033	2454.05691734	322.792631511	0.965747668021	0.011388533821
1186.45209459	910.438037672	2472.89013226	376.0	5.89406343459	0.305509687194	0.0550071456958	1127.74741865	1129.92899403	2618.64384533	360.967432646	4.94653833685	0.05833182001
1186.45209459	910.438037672	2472.89013226	376.0	-6.87726252381	-0.149398463588	-0.0268992552373	1091.66759381	904.24650988	2302.82298594	306.908882249	-0.170765139121	-0.00201373984813
1186.45209459	910.438037672	2472.89013226	376.0	13.5068692523	-0.0281318511964	-0.00506515145776	1455.94057981	889.519320634	2806.90016918	461.440268742	6.09278886203	0.0718489252598
1186.45209459	910.438037672	2472.89013226	376.0	9.12064992158	0.408859568662	0.0736153346529	1314.88919084	960.955249549	2698.43378417	422.589343783	4.79817633212	0.0565822680674
1186.45209459	910.438037672	2472.89013226	376.0	-6.65493360904	-0.151488611509	-0.027275587236	1085.50407086	913.12825623	2308.32093574	309.688608648	-0.123450149982	-0.00145578007054
1186.45209459	910.438037672	2472.89013226	376.0	-9.44337708453	-0.44438302332	-0.080011347375	1174.88752874	702.927193193	2239.36579219	361.551070253	-1.07593241575	-0.0126878822611
1186.45209459	910.438037672	2472.89013226	376.0	-2.60104303723	-0.200076500928	-0.036023856847	1120.78929442	842.119527131	2408.56919566	445.660374107	0.341219705137	0.00402381727756
1186.45209459	910.438037672	2472.89013226	376.0	9.54222662922	0.812414235905	0.146275519608	1339.35506661	1058.79053033	2708.85891298	310.713316043	7.30099252574	0.0860966099733
1186.45209459	910.438037672	2472.89013226	376.0	-2.72841555605	-0.334630980341	-0.0602504465865	908.596348359	1069.21766557	2405.41941321	427.60539928	0.574488488592	0.00677462840321
1186.45209459	910.438037672	2472.89013226	376.0	-8.29693860803	-0.431507522736	-0.0776931081627	1151.5179342	704.348868348	2267.71595615	411.849153598	-0.980885827222	-0.0115670498493
1186.45209459	910.438037672	2472.89013226	376.0	5.0935164913	0.389011921113	0.0700417574925	1191.86361496	1075.5955282	2598.84719896	331.388055799	4.74482515024	0.0559531267717
1186.45209459	910.438037672	2472.89013226	376.0	-12.5335409528	-0.347748781842	-0.062612312179	1098.85639102	718.4883089	2162.94943482	345.604734895	-1.63818456207	-0.0193182141753
1186.45209459	910.438037672	2472.89013226	376.0	-11.2038141981	-0.47202082638	-0.084987545261	897.641948911	877.10558815	2195.83211652	421.084579462	-1.42527900793	-0.0168075354709
1186.45209459	910.438037672	2472.89013226	376.0	2.77760837576	-0.318173646494	-0.057287296812	1385.01126958	711.431031289	2541.5773357	445.135034835	0.929087333552	0.010956218556
1186.45209459	910.438037672	2472.89013226	376.0	14.0520487876	1.02127942412	0.18388178324	1434.06162173	1028.56049577	2820.38186011	357.759742614	8.76530530037	0.103364449297
1186.45209459	910.438037672	2472.89013226	376.0	2.46215468651	0.0165370107809	0.00297749563934	1193.68250696	942.810989256	2533.77651255	397.283016331	1.92045446213	0.0226468686572
1186.45209459	910.438037672	2472.89013226	376.0	-8.6719141358	-0.27117765972	-0.0488256499315	982.84941989	942.209440412	2258.44322332	333.38436302	-0.481084363827	-0.00567316466777
1186.45209459	910.438037672	2472.89013226	376.0	12.5815075002	1.03748884302	0.186800295826	1401.24238396	1074.26074562	2784.01698973	308.513860139	9.00941323715	0.106243080627
1186.45209459	910.438037672	2472.89013226	376.0	20.3642502786	1.21829442379	0.219354415519	1460.97642015	1094.39990735	2976.47566791	421.099340421	11.2824096116	0.133047283156
1186.45209459	910.438037672	2472.89013226	376.0	-9.9747574918	-0.22730597125	-0.0409265342547	1051.78123281	859.910429948	2226.22533853	314.533675773	-0.797684681943	-0.00940665898518
1186.45209459	910.438037672	2472.89013226	376.0	1.55689823911	-0.268245239968	-0.0482976665409	1342.36353669	849.268625747	2511.39051519	319.758352748	2.15307642076	0.0253900521316
1186.45209459	910.438037672	2472.89013226	376.0	5.17642394442	-0.272220995534	-0.0490135029769	1405.98342795	811.316240794	2600.89740919	383.597740451	2.90947731326	0.0343098739772
1186.45209459	910.438037672	2472.89013226	376.0	15.4199940824	0.922320230741	0.166064139492	1419.14947432	1016.55871089	2854.20964432	418.501459118	8.37680130846	0.0987830342978
1186.45209459	910.438037672	2472.89013226	376.0	-17.5584245086	-0.54646619955	-0.0983914655294	965.592979118	696.772377476	2038.68958521	376.324228618	-3.31105145909	-0.0390454181496
1186.45209459	910.438037672	2472.89013226	376.0	13.5364544084	0.621514802266	0.111903997527	1278.45302981	1078.90864498	2807.63177759	450.270102806	7.11160205061	0.0838632317289
1186.45209459	910.438037672	2472.89013226	376.0	12.653713207	0.633861476243	0.11412702129	1259.69319497	1107.16555521	2785.80255753	418.943807342	7.33370541075	0.0864823751268
1186.45209459	910.438037672	2472.89013226	376.0	3.35042136847	0.139157118192	0.0250552967576	1380.19420341	884.448753365	2555.74237167	291.0994149	3.63574414674	0.0428743413531
1186.45209459	910.438037672	2472.89013226	376.0	-7.53383018937	-0.175679881311	-0.0316312353819	1109.12155519	850.379317229	2286.58678893	327.085916512	-0.334284054113	-0.00394202894001
1186.45209459	910.438037672	2472.89013226	376.0	-7.69556275381	-0.191853675549	-0.0345433337323	1048.81781484	919.461118263	2282.5873203	314.308387205	-0.305414116383	-0.00360158156113
1186.45209459	910.438037672	2472.89013226	376.0	-7.0602645901	-0.190868267035	-0.0343659105213	1083.2061316	869.378065742	2298.2975459	345.713348567	-0.245368849539	-0.00289350058418
1186.45209459	910.438037672	2472.89013226	376.0	-3.35808283711	-0.197809724501	-0.0356157228125	1044.90473441	944.883620316	2389.84843315	400.060078431	0.414767810477	0.00489112984053
1186.45209459	910.438037672	2472.89013226	376.0	-6.83867385193	-0.281455870782	-0.0506762460896	1205.32860028	800.537478412	2303.7772414	297.911162711	-0.33604251538	-0.00396276551156
1186.45209459	910.438037672	2472.89013226	376.0	0.311499697003	-0.141241244762	-0.0254305446096	1121.67100094	912.429890547	2480.59317753	446.492286047	0.933118330497	0.0110037538974
1186.45209459	910.438037672	2472.89013226	376.0	-6.49535220196	-0.392398350329	-0.0706514854751	1154.19668934	728.851302252	2312.26720861	429.219217009	-0.600362124449	-0.0070797420336
1186.45209459	910.438037672	2472.89013226	376.0	-3.02008483641	-0.337744184844	-0.0608109803464	1369.74056036	740.043306959	2398.20675236	288.422885038	0.236121110188	0.0027844470541
1186.45209459	910.438037672	2472.89013226	376.0	1.48433006676	0.0207799832477	0.00374144458908	1195.2978268	940.101874622	2509.59598402	374.19628259	1.78609051446	0.0210623881422
1186.45209459	910.438037672	2472.89013226	376.0	11.0539266727	0.650793208543	0.117175586702	1439.32695744	924.515167174	2746.24159418	382.399469566	6.33067559223	0.0746541933046
1186.45209459	910.438037672	2472.89013226	376.0	-4.55824370648	-0.402494165189	-0.0724692411216	1206.84607811	761.027766621	2360.16977344	392.295928706	-0.0869325345861	-0.00102514781352
1186.45209459	910.438037672	2472.89013226	376.0	19.144930629	1.30015715753	0.23409383463	1472.91263056	1112.8296058	2946.32323262	360.580996262	11.7842457791	0.13896516249
1186.45209459	910.438037672	2472.89013226	376.0	1.58843887013	0.0312031903106	0.00561814733716	1043.27177616	1112.21117928	2512.17048034	356.687524894	2.8005734927	0.0330256308102
1186.45209459	910.438037672	2472.89013226	376.0	4.62498096691	0.0478233172536	0.00861060807591	1054.33643986	1113.37841137	2587.26083021	419.545978979	3.31421196985	0.0390826883237
1186.45209459	910.438037672	2472.89013226	376.0	10.5869661662	0.513608977689	0.0924755091265	1208.46383611	1121.53301392	2734.6941739	404.69732387	6.57982240797	0.077592245377
1186.45209459	910.438037672	2472.89013226	376.0	12.9469776744	-0.0483396619831	-0.00870357615828	1463.91476575	885.657615586	2793.0546656	443.482284267	6.10840124118	0.0720330335045
1186.45209459	910.438037672	2472.89013226	376.0	-6.34414992663	-0.39665279174	-0.0714174994131	904.00598508	965.758454919	2316.00627475	446.241834753	-0.288340421771	-0.00340024082277
1186.45209459	910.438037672	2472.89013226	376.0	17.6499990044	0.931504275768	0.167717730603	1375.97786022	1083.05985615	2909.35521599	450.317499617	9.27606068669	0.109387508098
1186.45209459	910.438037672	2472.89013226	376.0	1.13727984416	-0.354429026017	-0.063815092909	1355.0362715	711.197266418	2501.01381331	434.780275393	0.673891120615	0.00794682925254
1186.45209459	910.438037672	2472.89013226	376.0	0.90529264709	0.160971894743	0.0289830563096	1230.80215592	946.515072209	2495.2770248	317.959796672	2.302432683	0.027151328809
1186.45209459	910.438037672	2472.89013226	376.0	-8.24916833931	-0.443717060531	-0.0798914404989	901.606914621	907.303614219	2268.89726241	459.986733568	-0.861645839917	-0.0101609179235
1186.45209459	910.438037672	2472.89013226	376.0	-9.96437615227	-0.313590700283	-0.0564621354488	959.617013649	930.580581702	2226.48205765	336.284462302	-0.756171837652	-0.00891712072703
1186.45209459	910.438037672	2472.89013226	376.0	-7.68991473217	-0.215501397825	-0.038801115921	997.070872697	992.984962851	2282.72698967	292.671154125	-0.261772430737	-0.00308693904171
1186.45209459	910.438037672	2472.89013226	376.0	2.62090570465	0.318157311478	0.0572843556856	1271.25848492	956.792544922	2537.70225081	309.651220972	3.3026481503	0.0389463225271
1186.45209459	910.438037672	2472.89013226	376.0	-11.5028030238	-0.420385849166	-0.0756906462309	1005.53075873	749.544241364	2188.43845136	433.363451259	-1.77058157895	-0.0208794997518
1186.45209459	910.438037672	2472.89013226	376.0	-6.61828322563	-0.333246567782	-0.0600011825318	946.707953123	950.13987902	2309.22725945	412.379427309	-0.237808368218	-0.00280434396484
1186.45209459	910.438037672	2472.89013226	376.0	-8.75635795749	-0.34157788116	-0.0615012389556	1083.57745958	742.129208883	2256.35502039	430.648351921	-1.05752419965	-0.0124708042412
1186.45209459	910.438037672	2472.89013226	376.0	18.1333029454	1.32265874651	0.238145255043	1477.89554249	1112.0344036	2921.30679146	331.376845361	11.7424933191	0.138472798574
1186.45209459	910.438037672	2472.89013226	376.0	-0.377990180745	-0.229947327865	-0.041402111607	1230.85986526	864.99557225	2463.54285038	367.687412874	0.859735238422	0.0101383872455
1186.45209459	910.438037672	2472.89013226	376.0	0.762257934273	0.137253350673	0.0247125226275	1091.51543484	1089.93963372	2491.7399335	310.284864939	2.96063154061	0.0349131077902
1186.45209459	910.438037672	2472.89013226	376.0	6.29910060085	-0.23818823959	-0.0428858911757	1452.55660353	750.940421524	2628.65996944	425.162944394	2.72521154393	0.0321369285841
1186.45209459	910.438037672	2472.89013226	376.0	-2.41585143705	-0.251512811713	-0.0452849859045	937.871678673	1107.94815794	2413.14878047	367.328943853	0.907141357644	0.0106974216703
1186.45209459	910.438037672	2472.89013226	376.0	3.40362209734	-0.237151026468	-0.0426991405236	1453.75173323	697.514356893	2557.05796725	405.791877124	1.56693844054	0.0184780476479
1186.45209459	910.438037672	2472.89013226	376.0	-5.93945409446	-0.15319752776	-0.0275832783147	1105.02630407	887.23983021	2326.01395805	333.747823775	-0.0128321265377	-0.000151322246906
1186.45209459	910.438037672	2472.89013226	376.0	-4.62518912658	-0.237905969031	-0.0428350682447	1029.46479068	914.28906819	2358.51428675	414.760427887	0.117695233932	0.00138791549448
1186.45209459	910.438037672	2472.89013226	376.0	1.59011760573	-0.33892931717	-0.0610243639125	1294.30736828	842.027909038	2512.21199363	375.876716311	1.38516800149	0.0163345283194
1186.45209459	910.438037672	2472.89013226	376.0	-1.02804258788	-0.213741769159	-0.038484294051	998.130385096	1036.86485831	2447.46776855	412.472525144	0.867230760395	0.0102267778348
1186.45209459	910.438037672	2472.89013226	376.0	-1.24682045457	-0.311885049248	-0.0561550322737	928.706135224	1053.86631184	2442.05763228	459.48518521	0.740817584715	0.00873605642353
1186.45209459	910.438037672	2472.89013226	376.0	3.28914975688	-0.0637599433257	-0.0114800041998	1100.6427359	1005.34723911	2554.22719204	448.237217034	1.84222546432	0.0217243568906
1186.45209459	910.438037672	2472.89013226	376.0	-8.18816367217	-0.244932778053	-0.0441002481189	1148.67257316	784.030012937	2270.4058408	337.703254704	-0.570615311667	-0.00672895414702
1186.45209459	910.438037672	2472.89013226	376.0	-6.27418541578	-0.395903983333	-0.0712826761492	1318.72769435	712.629424086	2317.73642024	286.379301804	-0.500430440304	-0.00590130236207
1186.45209459	910.438037672	2472.89013226	376.0	-4.48113192727	-0.428001972128	-0.0770619323242	1280.44813149	729.63523121	2362.07666302	351.993300323	-0.129297023899	-0.00152472905542
1186.45209459	910.438037672	2472.89013226	376.0	1.05214854515	-0.316343670041	-0.0569578087938	1378.04933165	786.481817159	2498.90860981	334.377461004	1.57082805547	0.0185239157485
1186.45209459	910.438037672	2472.89013226	376.0	3.93491609526	0.507617384511	0.0913967202937	1310.4264681	972.708198871	2570.1962841	287.06161713	4.37197625659	0.0515563237805
1186.45209459	910.438037672	2472.89013226	376.0	-0.998198036826	0.11542230107	0.0207818331059	1202.22897756	951.737326459	2448.20579151	294.239487495	1.7419532236	0.0205419012216
1186.45209459	910.438037672	2472.89013226	376.0	-5.74612361412	-0.452334924611	-0.0814430904954	1252.31058053	710.659333158	2330.79480842	367.824894735	-0.392599958625	-0.00462971649322
1186.45209459	910.438037672	2472.89013226	376.0	9.40436369742	0.605289910094	0.108982698973	1228.65410263	1128.6004224	2705.44971414	348.195189105	6.94797239226	0.0819336367012
1186.45209459	910.438037672	2472.89013226	376.0	12.7928099077	0.889527693346	0.160159829555	1332.62276855	1113.09822143	2789.24226611	343.521276126	8.72082889785	0.102839963418
1186.45209459	910.438037672	2472.89013226	376.0	-14.2239750026	-0.504803512822	-0.0908900815308	996.788095988	695.564492391	2121.14685801	428.79426963	-2.65643022229	-0.0313258280931
1186.45209459	910.438037672	2472.89013226	376.0	4.91296580628	0.0346598222204	0.00624051534397	1182.10249694	963.545381694	2594.38237889	448.734500252	2.37294866435	0.0279828851928
1186.45209459	910.438037672	2472.89013226	376.0	5.60975934489	0.473768995121	0.0853023037668	1224.22597726	1067.83191806	2611.61331755	319.555422227	5.15721592021	0.0608162254742
1186.45209459	910.438037672	2472.89013226	376.0	-4.10553613146	-0.228789886795	-0.0411937138629	987.672830378	1020.85108093	2371.36473439	362.840823088	0.393150175671	0.00463620490178
1186.45209459	910.438037672	2472.89013226	376.0	13.2058091854	0.949676073593	0.170989570326	1370.97595217	1084.3044044	2799.4552845	344.174927927	8.79414275981	0.103704513677
1186.45209459	910.438037672	2472.89013226	376.0	13.9420953837	0.619726298497	0.111581976683	1256.71708392	1108.32389087	2817.66283324	452.621858451	7.41948366364	0.0874939111278
1186.45209459	910.438037672	2472.89013226	376.0	-6.42605356067	-0.282498721277	-0.0508640117531	951.333008894	1013.71655162	2313.98088787	348.931327353	-0.00911403667897	-0.000107476847629
1186.45209459	910.438037672	2472.89013226	376.0	0.386833168205	-0.310272020089	-0.0558646057056	1324.18568728	839.358335334	2482.45609151	318.912068899	1.57259754011	0.0185447823126
1186.45209459	910.438037672	2472.89013226	376.0	3.9393368307	0.0341280120528	0.00614476270306	1102.85931374	1045.10104076	2570.30560403	422.345249527	2.63857433411	0.0311152633739
1186.45209459	910.438037672	2472.89013226	376.0	3.28371077563	0.227025442192	0.0408760248815	1208.2225644	995.103378386	2554.09269201	350.766749224	3.18282585801	0.0375333237973
1186.45209459	910.438037672	2472.89013226	376.0	-9.94388161747	-0.235710913341	-0.0424398475586	1061.55794507	837.402747521	2226.98886498	328.028172389	-0.828537143449	-0.00977048518219
1186.45209459	910.438037672	2472.89013226	376.0	6.54369538211	0.582237790495	0.104832155292	1233.55111506	1100.39529263	2634.70852965	300.762121966	6.08497214616	0.0717567470066
1186.45209459	910.438037672	2472.89013226	376.0	12.1284268673	0.555058257081	0.0999384690459	1249.89725989	1086.60019971	2772.81280347	436.315343871	6.66381880928	0.0785827689773
1186.45209459	910.438037672	2472.89013226	376.0	18.9649111136	1.19915059788	0.215907561736	1462.37614943	1078.73070778	2941.87154778	400.764690574	10.8346086025	0.127766610878
1186.45209459	910.438037672	2472.89013226	376.0	-6.84572678729	-0.410435436868	-0.0738990703759	1234.05380737	762.536422738	2303.60283006	307.012599948	-0.449399885277	-0.00529952694903
1186.45209459	910.438037672	2472.89013226	376.0	-1.53740742592	-0.296676775881	-0.0534167763559	1405.27373588	700.029283208	2434.87173574	329.568716646	0.400593974031	0.00472398554282
1186.45209459	910.438037672	2472.89013226	376.0	-3.80589694624	-0.13803070683	-0.0248524859254	1195.4340549	870.386818889	2378.77448224	312.953608448	0.297622587897	0.00350970032897
1186.45209459	910.438037672	2472.89013226	376.0	-0.911885829646	-0.160901155426	-0.0289703196662	1122.11281928	885.180797929	2450.34019757	443.046580352	0.704950157591	0.00831309148102
1186.45209459	910.438037672	2472.89013226	376.0	-7.1079005656	-0.315228855202	-0.0567570859205	1106.58287119	754.640340775	2297.11956057	435.896348602	-0.68109043062	-0.00803172677618
1186.45209459	910.438037672	2472.89013226	376.0	-16.6646164968	-0.59151288176	-0.106502139316	939.083043211	708.212829375	2060.79247534	413.496602749	-3.32218831168	-0.0391767489585
1186.45209459	910.438037672	2472.89013226	376.0	15.5979138378	1.2190766061	0.219495247767	1480.35180015	1048.03724589	2858.6094044	330.220358366	10.1369766433	0.119539818906
1186.45209459	910.438037672	2472.89013226	376.0	2.38687013288	0.359551598039	0.0647374141229	1254.47554289	982.928729768	2531.91480825	294.510535595	3.51780122032	0.0414835049566
1186.45209459	910.438037672	2472.89013226	376.0	-12.670721927	-0.366669016242	-0.0660189082178	990.912929488	809.200870287	2159.55710005	359.443300272	-1.58229543931	-0.0186591443314
1186.45209459	910.438037672	2472.89013226	376.0	-5.35524290714	-0.208695415978	-0.037575696071	1049.31292722	912.149430422	2340.46085885	378.99850121	0.0612925581614	0.00072278960096
1186.45209459	910.438037672	2472.89013226	376.0	-1.68137539224	-0.305689319572	-0.0550394885797	1234.11544325	838.395054747	2431.3115661	358.801068111	0.557350180165	0.00657252570949
1186.45209459	910.438037672	2472.89013226	376.0	-19.966436707	-0.657290026549	-0.118345341475	903.731771669	707.59329588	1979.14208917	367.817021622	-4.08641374867	-0.0481888413758
1186.45209459	910.438037672	2472.89013226	376.0	-3.47159930145	-0.147773623536	-0.0266067021131	1002.12845881	1067.78975328	2387.04129571	317.123083618	0.844548449049	0.00995929774822
1186.45209459	910.438037672	2472.89013226	376.0	7.04083501252	0.673154571257	0.121201759319	1260.12079049	1101.77515658	2647.00224652	285.106299443	6.59115338562	0.0777258653965
1186.45209459	910.438037672	2472.89013226	376.0	4.1525998051	-0.271937094315	-0.048962386445	1419.50193404	778.697860155	2575.57936308	377.379568878	2.4445825329	0.0288276242087
1186.45209459	910.438037672	2472.89013226	376.0	-19.3419674931	-0.560017030226	-0.100831298204	919.321534942	744.970976754	1994.58452674	330.292015047	-3.46262942064	-0.0408328941114
1186.45209459	910.438037672	2472.89013226	376.0	-15.3983285995	-0.351323888029	-0.0632560115285	1021.66420274	762.745217863	2092.10638379	307.69696319	-2.1423199174	-0.0252632065731
1186.45209459	910.438037672	2472.89013226	376.0	-1.99656747222	-0.209758908716	-0.0377671783788	1116.50030704	838.238240576	2423.51721226	468.778664639	0.373864401011	0.00440877831381
1186.45209459	910.438037672	2472.89013226	376.0	-7.99666933198	-0.227711344658	-0.0409995219045	1124.28008586	797.725059835	2275.14128544	353.136139752	-0.526899965388	-0.00621344298806
1186.45209459	910.438037672	2472.89013226	376.0	5.96699471885	0.137461687729	0.0247500338007	1217.90889171	965.858081189	2620.44735586	436.680382964	3.04208310256	0.0358736214924
1186.45209459	910.438037672	2472.89013226	376.0	-4.09620365239	-0.418583851038	-0.0753661957216	1279.98948809	758.165596984	2371.59551635	333.440431278	-0.018779816597	-0.00022146010138
1186.45209459	910.438037672	2472.89013226	376.0	-12.9079854605	-0.331792669554	-0.0597394075539	998.00291931	827.175189832	2153.68983354	328.511724395	-1.50671446187	-0.0177678592202
1186.45209459	910.438037672	2472.89013226	376.0	1.30482649449	-0.36067549862	-0.064939772888	1349.237237	721.025716039	2505.15705789	434.894104852	0.712323993422	0.00840004709224
1186.45209459	910.438037672	2472.89013226	376.0	-9.98427669277	-0.380720638812	-0.0685489086806	1036.35681826	747.536360218	2225.98993915	442.096760673	-1.41418147337	-0.016676668318
1186.45209459	910.438037672	2472.89013226	376.0	1.61558671459	-0.344831853303	-0.0620871179875	1249.26349794	842.127035341	2512.84181671	421.451283427	1.01008923016	0.011911429601
1186.45209459	910.438037672	2472.89013226	376.0	7.81186382474	0.738805042518	0.133022153856	1349.44909476	1013.31205852	2666.06894193	303.307788653	6.31075769766	0.0744193124724
1186.45209459	910.438037672	2472.89013226	376.0	12.972731873	0.404116563201	0.0727613545555	1425.68404857	910.877682704	2793.69153864	457.129807359	5.97092410528	0.0704118408641
1186.45209459	910.438037672	2472.89013226	376.0	6.22170974743	0.439461906127	0.0791252981864	1297.44699266	976.678735424	2626.74617867	352.62045058	4.54313070102	0.0535746544932
1186.45209459	910.438037672	2472.89013226	376.0	-9.88699992381	-0.388393280252	-0.0699303709493	924.078135497	917.400116776	2228.39548677	386.917234498	-0.890852585722	-0.0105053370958
1186.45209459	910.438037672	2472.89013226	376.0	0.994805607165	-0.272903606692	-0.0491364073987	1425.15478212	720.197364748	2497.49058196	352.138435091	1.21959864437	0.0143820594855
1186.45209459	910.438037672	2472.89013226	376.0	-9.13185698873	-0.259501203242	-0.0467232991074	1014.79314287	892.228397676	2247.0693419	340.047801348	-0.628822044676	-0.00741535430043
1186.45209459	910.438037672	2472.89013226	376.0	-11.0242579894	-0.209843576072	-0.0377824227714	1095.8195536	811.871490264	2200.27234429	292.581300429	-1.04404876979	-0.0123118958702
1186.45209459	910.438037672	2472.89013226	376.0	-6.15300736364	-0.456875404375	-0.082260605757	1257.14983005	684.58671771	2320.73302033	378.996472568	-0.535803260476	-0.00631843467543
1186.45209459	910.438037672	2472.89013226	376.0	1.62457339199	-0.0103583528418	-0.00186502571872	1205.61394521	924.078651252	2513.06404737	383.371450902	1.66432390647	0.0196264611612
1186.45209459	910.438037672	2472.89013226	376.0	15.3045416619	1.01278013079	0.182351481957	1395.80950089	1082.84736297	2851.35463281	372.697768948	9.40849052588	0.11094918073
1186.45209459	910.438037672	2472.89013226	376.0	7.36637297952	0.161305656199	0.0290431501978	1147.44540688	1050.130289	2655.05244278	457.476746901	3.74352020264	0.0441452854085
1186.45209459	910.438037672	2472.89013226	376.0	2.70590592981	0.198862699436	0.0358053113856	1184.47173569	1009.33341429	2539.80421299	345.999063011	3.03235767943	0.0357589348989
1186.45209459	910.438037672	2472.89013226	376.0	17.8363629307	0.950308312696	0.171103405239	1347.12583476	1135.71635581	2913.96379113	431.121600557	9.96222694326	0.117479091312
1186.45209459	910.438037672	2472.89013226	376.0	14.3313165571	0.877599514418	0.158012155999	1426.1216625	991.039216027	2827.28784523	410.126966702	7.84326098925	0.0924912852505
1186.45209459	910.438037672	2472.89013226	376.0	1.82799076484	-0.32650911276	-0.0587881009651	1378.45680254	711.609533844	2518.09433551	428.027999127	0.800257406609	0.00943699771944
1186.45209459	910.438037672	2472.89013226	376.0	8.72845484416	0.305628240105	0.0550284911965	1332.61933724	926.431818331	2688.7352308	429.684075235	4.32729527826	0.0510294254512
1186.45209459	910.438037672	2472.89013226	376.0	-0.535061534511	-0.0600085427071	-0.0108045629649	1124.79666717	970.222246917	2459.65864838	364.639734293	1.17855822159	0.0138980922357
1186.45209459	910.438037672	2472.89013226	376.0	0.757764535041	-0.392743156331	-0.0707135679386	1313.15356393	768.677783381	2491.62881668	409.797469366	0.725875765698	0.00855985572757
1186.45209459	910.438037672	2472.89013226	376.0	1.59516489125	0.223921094914	0.0403170858686	1139.96435962	1065.4263773	2512.33680745	306.946070538	3.30484022471	0.0389721724612
1186.45209459	910.438037672	2472.89013226	376.0	-0.104109391749	-0.150291767719	-0.0270600950159	1014.11809826	1061.92272593	2470.31562139	394.274797203	1.33182270232	0.0157054563953
1186.45209459	910.438037672	2472.89013226	376.0	-1.9875807153	-0.180217807292	-0.0324482908341	1022.71672489	1025.23443409	2423.73944489	375.788285908	0.757236144651	0.00892967151711
1186.45209459	910.438037672	2472.89013226	376.0	-15.1632958108	-0.351083382911	-0.0632127084824	1001.28922834	792.994088882	2097.91848643	303.635169208	-2.03229068712	-0.0239656920651
1186.45209459	910.438037672	2472.89013226	376.0	-0.379047935079	-0.124900556377	-0.0224883968991	990.267260093	1106.30847262	2463.51669328	366.940960567	1.72786862611	0.0203758092702
1186.45209459	910.438037672	2472.89013226	376.0	-4.41524554677	-0.477711993426	-0.0860122422444	1215.05167934	695.513941372	2363.70596082	453.140340114	-0.387551556828	-0.00457018345316
1186.45209459	910.438037672	2472.89013226	376.0	-2.45221259886	0.0309806847177	0.00557808511302	1147.34078204	973.049252734	2412.24960889	291.859574111	1.19398665586	0.0140800313192
1186.45209459	910.438037672	2472.89013226	376.0	-8.29963656931	-0.457275911143	-0.0823327171665	1241.27524367	702.993785408	2267.64923853	323.380209447	-0.828794813502	-0.00977352374413
1186.45209459	910.438037672	2472.89013226	376.0	-4.71461966555	-0.185550849819	-0.0334085073494	1096.81020756	869.354714645	2356.30276778	390.137845581	0.124838992946	0.00147215793569
1186.45209459	910.438037672	2472.89013226	376.0	13.8921128135	0.836862452441	0.15067743112	1309.51152605	1128.09677222	2816.42681919	378.81852092	8.77124488313	0.103434491546
1186.45209459	910.438037672	2472.89013226	376.0	4.71686716028	-0.233124502722	-0.0419741632556	1455.31868738	686.443427149	2589.53307482	447.770960292	1.56079675112	0.0184056220651
1186.45209459	910.438037672	2472.89013226	376.0	-8.163083118	-0.345335357563	-0.0621777741381	967.037018958	888.216861491	2271.02605535	415.772174902	-0.650851897089	-0.00767514029586
1186.45209459	910.438037672	2472.89013226	376.0	3.85525914782	-0.350013649826	-0.0630201025975	1356.02154514	752.265598969	2568.2264553	459.939311199	1.15770546902	0.0136521871347
1186.45209459	910.438037672	2472.89013226	376.0	-7.58323200676	-0.32066396949	-0.0577356804988	992.982865451	870.686116316	2285.36513626	421.696154495	-0.565535649449	-0.00666905246992
1186.45209459	910.438037672	2472.89013226	376.0	-11.318995141	-0.438112858675	-0.078882401634	1050.01583069	698.112282526	2192.98381835	444.855705135	-1.90661713623	-0.0224836926442
1186.45209459	910.438037672	2472.89013226	376.0	4.27364943231	0.175632126939	0.0316226371875	1274.27894611	927.838825457	2578.57278736	376.455015794	2.98528341777	0.0352038138888
1186.45209459	910.438037672	2472.89013226	376.0	0.358647551175	0.126084046092	0.0227014847123	1222.74659399	942.413455273	2481.75909217	316.599042904	2.04569811394	0.0241237985134
1186.45209459	910.438037672	2472.89013226	376.0	1.04191929896	-0.13267173897	-0.023887601543	1155.20223612	898.164099031	2498.65565179	445.289316639	1.03663422009	0.0122244601425
1186.45209459	910.438037672	2472.89013226	376.0	-13.2871656037	-0.504202733563	-0.0907819109764	893.170899095	849.140638322	2144.31312519	402.001587777	-1.91421761048	-0.0225733208783
1186.45209459	910.438037672	2472.89013226	376.0	-8.55100350631	-0.382592871707	-0.0688860049886	976.967544944	831.969405483	2261.43321035	452.49625992	-0.994679156558	-0.0117297070349
1186.45209459	910.438037672	2472.89013226	376.0	-9.78911625892	-0.232674331475	-0.0418931097363	1012.36087254	922.844240351	2230.81604226	295.610929369	-0.700377506517	-0.00825916870893
1186.45209459	910.438037672	2472.89013226	376.0	-9.95813577237	-0.326821373548	-0.0588443236492	955.882813494	922.686043272	2226.63637539	348.067518627	-0.785674949844	-0.0092650347859
1186.45209459	910.438037672	2472.89013226	376.0	15.952405436	1.04499283055	0.188151391888	1430.68632288	1048.71503834	2867.37559215	387.974230932	9.3342092536	0.11007322233
1186.45209459	910.438037672	2472.89013226	376.0	-4.9284064162	-0.194320415615	-0.0349874713027	1081.21801807	879.815999462	2351.01605632	389.982038784	0.0931791210867	0.00109881039017
1186.45209459	910.438037672	2472.89013226	376.0	-2.01494301992	-0.217134522092	-0.0390951606215	1184.68699079	835.1110014	2423.06280515	403.264812967	0.51242691216	0.00604277019056
1186.45209459	910.438037672	2472.89013226	376.0	-10.0563743028	-0.394748484583	-0.0710746281207	1197.12358445	735.260122025	2224.20704447	291.823337992	-1.04917401366	-0.0123723350668
1186.45209459	910.438037672	2472.89013226	376.0	0.904101844779	0.123463216896	0.0222296033302	1172.00929954	991.484988183	2495.24757757	331.753289844	2.29724363425	0.0270901371963
1186.45209459	910.438037672	2472.89013226	376.0	6.99659422624	-0.26697639714	-0.0480692108643	1417.13941254	799.687801327	2645.90822048	429.081006615	3.07217169146	0.0362284397578
1186.45209459	910.438037672	2472.89013226	376.0	-4.97634295162	-0.183936110839	-0.0331177729274	1064.76126567	918.607315288	2349.83063847	366.462057506	0.156816993759	0.00184925700187
1186.45209459	910.438037672	2472.89013226	376.0	0.566496609877	0.0516971249137	0.00930808874931	1032.06713725	1132.89544096	2486.89897103	321.936392815	2.91056005404	0.0343226421467
1186.45209459	910.438037672	2472.89013226	376.0	1.19128171204	-0.233242972578	-0.0419954938022	1460.20248766	722.711567852	2502.34922017	319.435164656	1.76719950385	0.0208396167907
1186.45209459	910.438037672	2472.89013226	376.0	6.2444213307	0.0988492996206	0.0177978573318	1193.6393715	976.402269849	2627.30781117	457.266169819	2.90223831036	0.0342245083769
1186.45209459	910.438037672	2472.89013226	376.0	-1.92239087644	0.0219364176341	0.00394966107925	1106.45712616	1017.07211486	2425.35151798	301.822276954	1.48124163529	0.0174674721143
1186.45209459	910.438037672	2472.89013226	376.0	5.91009478328	-0.240339508244	-0.0432732279877	1430.79385561	815.944922595	2619.04028297	372.301504761	3.47920174746	0.0410283224937
1186.45209459	910.438037672	2472.89013226	376.0	-0.48456277955	-0.185114374459	-0.0333299197801	1017.30770997	1035.08401637	2460.9074271	408.515700771	0.993756964915	0.0117188321334
1186.45209459	910.438037672	2472.89013226	376.0	2.27969972197	-0.122153465279	-0.0219937820091	990.352280074	1114.79001969	2529.26460173	424.122301966	2.17120544164	0.0256038377552
1186.45209459	910.438037672	2472.89013226	376.0	-5.3727085245	-0.241620517272	-0.0435038741937	1013.87394371	935.790536038	2340.02895333	390.364473578	0.0547134348132	0.000645205599212
1186.45209459	910.438037672	2472.89013226	376.0	-3.75548467354	-0.258687877184	-0.0465768594137	1010.79643425	925.988316651	2380.02112235	443.236371449	0.209117011221	0.00246600249081
1186.45209459	910.438037672	2472.89013226	376.0	6.47048036882	0.343363392019	0.0618227209253	1384.72237398	903.857868101	2632.89800282	344.317760731	4.49045374175	0.0529534639357
1186.45209459	910.438037672	2472.89013226	376.0	-5.68370770799	-0.436845612021	-0.078654233349	1277.76249568	699.50454744	2332.33828521	355.071242092	-0.389117699604	-0.00458865211797
1186.45209459	910.438037672	2472.89013226	376.0	-8.89099818001	-0.47188114112	-0.0849623948721	1158.8614533	683.147905031	2253.02551561	411.016157282	-1.1728393368	-0.0138306525567
1186.45209459	910.438037672	2472.89013226	376.0	-0.23325631189	-0.176988816988	-0.0318669097926	1138.68376822	860.535720179	2467.12195994	467.902471544	0.723473809846	0.00853153077649
1186.45209459	910.438037672	2472.89013226	376.0	14.9935736051	0.698299454876	0.125729106027	1465.32210941	926.166505989	2843.66473442	452.176119019	7.18202078123	0.0846936412881
1186.45209459	910.438037672	2472.89013226	376.0	-6.04585109331	-0.308828042287	-0.0556046169044	911.507000513	1090.09296271	2323.38287717	321.782913941	0.123928972411	0.00146142656145
1186.45209459	910.438037672	2472.89013226	376.0	10.3616660544	0.956398981653	0.172200032707	1455.24381246	968.205426304	2729.12274966	305.673510899	7.42834397788	0.0875983959655
1186.45209459	910.438037672	2472.89013226	376.0	-7.02482345224	-0.232322658297	-0.0418297908348	976.456691854	1023.19319339	2299.17396631	299.524081061	-0.115278312185	-0.00135941405879
1186.45209459	910.438037672	2472.89013226	376.0	17.1486433697	0.985249023067	0.177394494611	1370.96077035	1113.55453603	2896.95724197	412.441935585	9.8268269612	0.11588239341
1186.45209459	910.438037672	2472.89013226	376.0	4.60078674604	-0.110104261485	-0.0198243178762	1232.00757567	897.631264906	2586.66253371	457.023693137	1.85907534786	0.0219230583474
1186.45209459	910.438037672	2472.89013226	376.0	-0.149511611476	-0.148871763325	-0.0268044226369	997.474813501	1085.11671785	2469.19287438	386.601343028	1.49078164251	0.0175799721995
1186.45209459	910.438037672	2472.89013226	376.0	-5.02734201046	-0.173906600843	-0.0313119554993	1078.58700041	907.750458508	2348.56948777	362.232028853	0.144595122688	0.00170513116377
1186.45209459	910.438037672	2472.89013226	376.0	-4.70185300202	-0.44325603833	-0.0798084332607	1257.48856118	728.279109691	2356.61847334	370.850802477	-0.179740634268	-0.00211958295127
1186.45209459	910.438037672	2472.89013226	376.0	-2.03350078121	-0.212667192536	-0.038290816085	1072.88798095	881.930775491	2422.60389211	467.78513567	0.419208309481	0.00494349421558
1186.45209459	910.438037672	2472.89013226	376.0	4.92299262758	-0.304105149885	-0.0547542581716	1396.06674708	738.541403569	2594.63033116	460.022180519	1.53809385309	0.018137899211
1186.45209459	910.438037672	2472.89013226	376.0	10.1237038308	0.89230408072	0.160659719251	1459.40057354	948.015236998	2723.23820532	315.822394784	7.05531041326	0.0831994152508
1186.45209459	910.438037672	2472.89013226	376.0	2.04618743932	0.112307657233	0.0202210401933	1074.38736652	1107.08148721	2523.49009954	342.021245809	3.21080806102	0.0378633026063
1186.45209459	910.438037672	2472.89013226	376.0	-8.93362867707	-0.269269678652	-0.0484821171502	1157.27384732	770.707564567	2251.97131026	323.989898366	-0.728503072287	-0.00859083811659
1186.45209459	910.438037672	2472.89013226	376.0	-10.873939315	-0.258909990475	-0.0466168510039	1002.34578143	904.001469231	2203.98955996	297.642309291	-0.931298430019	-0.0109822928068
1186.45209459	910.438037672	2472.89013226	376.0	8.53887187887	0.62312748915	0.112194362468	1349.0647841	982.580621022	2684.04705236	352.401647238	5.763878146	0.0679702611557
1186.45209459	910.438037672	2472.89013226	376.0	-2.66244613428	-0.191952817492	-0.0345611842802	1039.96831855	966.737543844	2407.05076453	400.344902137	0.554322890059	0.00653682653372
1186.45209459	910.438037672	2472.89013226	376.0	1.92979084216	-0.311459737976	-0.056078454803	1391.21655394	733.185494314	2520.61173957	396.209691323	1.08963346873	0.0128494512822
1186.45209459	910.438037672	2472.89013226	376.0	6.28877987753	0.249988651486	0.0450105602244	1440.50797953	887.784899663	2628.4047493	300.111870104	5.05954122615	0.0596644012518
1186.45209459	910.438037672	2472.89013226	376.0	13.7620097551	0.873686727175	0.157307657036	1424.7442152	989.824500835	2813.2095135	398.640797467	7.74000579519	0.0912736532452
1186.45209459	910.438037672	2472.89013226	376.0	-9.10546660738	-0.360708022881	-0.0649456288948	1141.01097265	728.445210794	2247.72194703	378.265763592	-0.962887319138	-0.0113548032917
1186.45209459	910.438037672	2472.89013226	376.0	-11.128532888	-0.388659805093	-0.0699783588572	1000.17874375	783.329597578	2197.69374061	414.185399282	-1.4973265563	-0.0176571527866
1186.45209459	910.438037672	2472.89013226	376.0	1.90301580752	-0.251084758942	-0.0452079148256	1441.7634583	689.76925951	2519.94962238	388.416904571	1.12558736481	0.0132734359057
1186.45209459	910.438037672	2472.89013226	376.0	-9.73322682553	-0.363256526615	-0.0654044880473	932.318282976	929.988576695	2232.19812655	369.891266874	-0.785229069946	-0.00925977676823
1186.45209459	910.438037672	2472.89013226	376.0	2.19191212536	0.306789490201	0.0552375747571	1281.40859377	943.593626911	2527.09371092	302.091490242	3.14254879353	0.0370583584142
1186.45209459	910.438037672	2472.89013226	376.0	1.9684876369	-0.163613309858	-0.0294586441948	1007.40966363	1068.9325468	2521.56866879	445.226458361	1.58196420056	0.0186552382142
1186.45209459	910.438037672	2472.89013226	376.0	-10.6946403437	-0.400255059524	-0.0720660892193	1187.64921253	724.32983259	2208.42342652	296.444381409	-1.18712146524	-0.0139990738826
1186.45209459	910.438037672	2472.89013226	376.0	-16.2696450183	-0.409822084344	-0.073788636	991.833231379	756.496796471	2070.55968605	322.229658202	-2.447469567	-0.0288616694222
1186.45209459	910.438037672	2472.89013226	376.0	0.645481621179	0.082246130615	0.0148084498767	1064.59873293	1102.22762764	2488.85218358	322.02582301	2.79628606878	0.0329750715658
1186.45209459	910.438037672	2472.89013226	376.0	5.34636829541	0.13592944581	0.0244741530086	1080.69503852	1118.95897858	2605.09994628	405.445929182	3.91116815588	0.0461222659891
1186.45209459	910.438037672	2472.89013226	376.0	3.39489456981	0.0613468286557	0.0110455219042	1057.41886138	1112.06159841	2556.84214508	387.361685295	3.20992181015	0.0378528515347
1186.45209459	910.438037672	2472.89013226	376.0	3.85250571542	-0.319252514549	-0.0574815474521	1375.94692758	787.761636374	2568.15836595	404.449801987	1.8992557749	0.022396884138
1186.45209459	910.438037672	2472.89013226	376.0	-8.95411558798	-0.400359307671	-0.0720848591413	1067.13444227	715.703986396	2251.46469146	468.626262796	-1.38626923905	-0.0163475146115
1186.45209459	910.438037672	2472.89013226	376.0	10.4663838561	-0.215885781394	-0.0388703243417	1434.48074517	840.561048805	2731.71230585	456.670511875	4.45410370172	0.0525248078033
1186.45209459	910.438037672	2472.89013226	376.0	-15.3662191777	-0.419998202639	-0.0756208503131	1018.69908303	719.705936127	2092.90041452	354.495395359	-2.41334487223	-0.0284592555688
1186.45209459	910.438037672	2472.89013226	376.0	-5.67587492724	-0.392154752502	-0.0706076255855	1235.79029182	781.031978188	2332.53198127	315.709711262	-0.211576250875	-0.00249500295843
1186.45209459	910.438037672	2472.89013226	376.0	-5.98523819627	-0.286823972038	-0.0516427749438	991.697848949	918.387392813	2324.88176752	414.796525754	-0.148970564721	-0.00175672835756
1186.45209459	910.438037672	2472.89013226	376.0	12.5553472032	0.796983699337	0.143497245109	1294.2432077	1128.30492804	2783.37007432	360.821938589	8.378416974	0.0988020869575
1186.45209459	910.438037672	2472.89013226	376.0	-5.40061850966	-0.40554838374	-0.0730191544364	1306.30999049	730.079543712	2339.33877006	302.94923586	-0.305216202962	-0.00359924767644
1186.45209459	910.438037672	2472.89013226	376.0	-6.12708437596	-0.35126335028	-0.0632451116818	1192.99995613	769.813608536	2321.37406734	358.560502671	-0.277201060888	-0.003268880435
1186.45209459	910.438037672	2472.89013226	376.0	3.93963235796	-0.355079007239	-0.0639321222973	1350.35019993	762.485168032	2570.31291209	457.477544132	1.2197274917	0.0143835789115
1186.45209459	910.438037672	2472.89013226	376.0	-12.665773482	-0.378323061182	-0.0681172238355	1027.69561396	748.910184596	2159.67946965	383.073671097	-1.7754692962	-0.0209371379269
1186.45209459	910.438037672	2472.89013226	376.0	0.816976857446	0.141129484649	0.0254104221551	1061.51956016	1131.79723021	2493.09307236	299.776281986	3.34205453852	0.0394110205014
1186.45209459	910.438037672	2472.89013226	376.0	1.11243311761	-0.339897755326	-0.0611987316035	1366.98720231	734.711255024	2500.39938106	398.700923727	0.781166653365	0.00921187091232
1186.45209459	910.438037672	2472.89013226	376.0	-1.1687642193	-0.327913331312	-0.0590409310968	1363.08742507	792.251651129	2443.98787722	288.648801017	1.12752621927	0.0132962997556
1186.45209459	910.438037672	2472.89013226	376.0	10.7802646422	0.564916568243	0.101713462053	1248.55925284	1088.8467248	2739.47423283	402.068255189	6.56694309911	0.0774403667348
1186.45209459	910.438037672	2472.89013226	376.0	11.3322533334	0.780024206259	0.140443681357	1321.66005893	1077.56121501	2753.12430671	353.903032764	7.61557111811	0.0898062631852
1186.45209459	910.438037672	2472.89013226	376.0	-14.4299063471	-0.380638616867	-0.0685341405955	971.938236083	817.976117946	2116.05440211	326.140048083	-1.88711325455	-0.0222536940395
1186.45209459	910.438037672	2472.89013226	376.0	13.5240339374	0.765423443052	0.137814807896	1321.47670055	1079.10444917	2807.32463299	406.743483275	7.86614124878	0.0927610996319
1186.45209459	910.438037672	2472.89013226	376.0	10.8724037295	1.00047274391	0.180135531852	1411.93177586	1036.74998049	2741.75273123	293.070974889	8.18854502227	0.0965630309229
1186.45209459	910.438037672	2472.89013226	376.0	13.5677181571	0.712620088378	0.12830754202	1344.93458853	1029.51182566	2808.40489575	433.958481551	7.1899455274	0.0847870934835
1186.45209459	910.438037672	2472.89013226	376.0	-13.2689432073	-0.267015948047	-0.0480763320214	1080.54213405	769.887049484	2144.76374504	294.334561497	-1.58105975685	-0.0186445726043
1186.45209459	910.438037672	2472.89013226	376.0	-3.92825958283	-0.29330260399	-0.0528092553097	1139.25021984	775.13684923	2375.74858867	461.361519597	-0.0853084401148	-0.00100599575607
1186.45209459	910.438037672	2472.89013226	376.0	3.95645189023	-0.317054784224	-0.0570858451969	1382.19144078	770.877912759	2570.72884065	417.659487105	1.73346254102	0.0204417752479
1186.45209459	910.438037672	2472.89013226	376.0	2.84564667445	0.186861256058	0.0336444465355	1117.75658987	1084.04203026	2543.25984808	341.461227945	3.50110728481	0.0412866425095
1186.45209459	910.438037672	2472.89013226	376.0	-18.2072883957	-0.480963549776	-0.0865976863118	948.888745351	758.556166517	2022.64389418	315.198982306	-2.97930125078	-0.0351332694667
1186.45209459	910.438037672	2472.89013226	376.0	9.0021467766	0.590061408036	0.106240800871	1254.26694064	1085.5494522	2695.5033316	355.686938758	6.40939657847	0.0755825068215
1186.45209459	910.438037672	2472.89013226	376.0	-12.8510095805	-0.455564757947	-0.0820246233249	1037.39463003	692.422704308	2155.09878445	425.281450111	-2.21841792934	-0.0261605887893
1186.45209459	910.438037672	2472.89013226	376.0	-7.79476478451	-0.371058600337	-0.066809254652	941.759275008	909.27515785	2280.13416308	429.099730217	-0.600279150556	-0.00707876356788
1186.45209459	910.438037672	2472.89013226	376.0	-2.2172970355	-0.212273572174	-0.0382199445758	1170.68373291	830.749222513	2418.05881267	416.625857249	0.453980760698	0.00535354670635
1186.45209459	910.438037672	2472.89013226	376.0	-2.76437434378	-0.328705639128	-0.0591835864472	899.632557422	1113.83382318	2404.5301919	391.063811295	0.671173888048	0.00791478641566
1186.45209459	910.438037672	2472.89013226	376.0	-2.81413289393	-0.324152161684	-0.0583637309478	938.39816812	997.979508778	2403.29971762	466.922040724	0.378713010279	0.00446595530989
1186.45209459	910.438037672	2472.89013226	376.0	8.11447796617	0.167593642229	0.0301753046866	1325.60335394	910.478474788	2673.55225717	437.47042845	3.81846026396	0.0450290125467
1186.45209459	910.438037672	2472.89013226	376.0	4.52721147111	-0.245985967067	-0.0442898752371	1432.84921354	802.627467734	2584.843098	349.366416724	3.11305564627	0.0367105618664
1186.45209459	910.438037672	2472.89013226	376.0	-2.46089430333	-0.154716015948	-0.0278566827418	1150.51475064	866.577156233	2412.03491987	394.943012994	0.508343732629	0.00599461948856
1186.45209459	910.438037672	2472.89013226	376.0	-6.93568262233	-0.433985701824	-0.0781393053338	1134.76482925	701.075702253	2301.37832109	465.537789589	-0.926837491071	-0.0109296873947
1186.45209459	910.438037672	2472.89013226	376.0	-0.215868628953	-0.233323100297	-0.0420099208312	1307.38415475	858.463892796	2467.55193824	301.703890691	1.58516373274	0.0186929685465
1186.45209459	910.438037672	2472.89013226	376.0	15.4236149747	0.911993381536	0.164204786017	1349.31484784	1107.42674707	2854.29918501	397.557590106	9.15262488636	0.107931897245
1186.45209459	910.438037672	2472.89013226	376.0	-1.43999872991	-0.138674483014	-0.024968398094	1089.55733361	956.623945369	2437.28054577	391.099266787	0.769316776536	0.00907213179877
1186.45209459	910.438037672	2472.89013226	376.0	-15.6339238852	-0.650161698784	-0.117061883108	932.670350262	683.982923897	2086.28037122	469.627097064	-3.59264948632	-0.0423661496029
1186.45209459	910.438037672	2472.89013226	376.0	14.344879699	0.768745260453	0.138412902494	1440.08301306	950.074455448	2827.62324683	437.465778319	7.19642353119	0.0848634850377
1186.45209459	910.438037672	2472.89013226	376.0	-1.45838987631	-0.354601415688	-0.0638461317406	1243.25490059	824.032503682	2436.82575292	369.538348649	0.54693382952	0.00644969138585
1186.45209459	910.438037672	2472.89013226	376.0	-4.86164215118	-0.197288210745	-0.0355218240449	1092.90512693	860.994068707	2352.66706324	398.767867603	0.0693402804174	0.000817691986054
1186.45209459	910.438037672	2472.89013226	376.0	4.01274271291	0.0249974475509	0.00450080078338	1083.34659229	1064.94740786	2572.12085085	423.826850699	2.73627758267	0.0322674243239
1186.45209459	910.438037672	2472.89013226	376.0	-6.99368062497	-0.42791292763	-0.0770458998253	1273.82285704	734.434819872	2299.94409421	291.6864173	-0.568821785716	-0.00670780407684
1186.45209459	910.438037672	2472.89013226	376.0	2.15053673477	-0.293536912812	-0.05285144271	1392.61245405	798.61536155	2526.07054297	334.84272737	2.12030432869	0.0250035887817
1186.45209459	910.438037672	2472.89013226	376.0	10.8468172401	0.696867770907	0.125471330736	1454.46681666	922.285164574	2741.12000546	364.368024226	6.5236785521	0.0769301716049
1186.45209459	910.438037672	2472.89013226	376.0	-2.54467342768	-0.287873336768	-0.051831713498	951.93747235	1023.40226688	2409.96315417	434.623414947	0.549105089737	0.00647529586954
1186.45209459	910.438037672	2472.89013226	376.0	8.53130751183	0.745156879148	0.134165804672	1444.25173608	927.143312107	2683.85999388	312.464945687	6.18496178141	0.0729358700638
1186.45209459	910.438037672	2472.89013226	376.0	-12.5475123898	-0.507107159827	-0.091304854128	892.829554006	849.595193284	2162.60393653	420.179189242	-1.82375550206	-0.0215065507318
1186.45209459	910.438037672	2472.89013226	376.0	0.455094651351	-0.30983580015	-0.055786064125	1388.9405082	769.07516458	2484.14412299	326.128450214	1.37372463412	0.0161995829495
1186.45209459	910.438037672	2472.89013226	376.0	13.686432537	0.667562693617	0.120194939434	1351.4104123	1007.34665327	2811.34057193	452.583506366	6.82686678832	0.0805055045793
1186.45209459	910.438037672	2472.89013226	376.0	-11.2273927798	-0.32425970337	-0.0583830938729	934.454018507	964.155106903	2195.2490441	296.639918693	-0.943917158334	-0.0111310985653
1186.45209459	910.438037672	2472.89013226	376.0	9.78569457351	0.419536492309	0.075537719177	1309.33357288	969.957715804	2714.87960775	435.588319057	4.95512405836	0.0584330667259
1186.45209459	910.438037672	2472.89013226	376.0	-3.16314589102	-0.410068691867	-0.0738330377867	1302.5148654	727.985949958	2394.66900966	364.168194301	0.078966408422	0.000931207646486
1186.45209459	910.438037672	2472.89013226	376.0	-0.384329776558	-0.378170415727	-0.068089739958	1328.19496037	770.228068805	2463.38607914	364.963049965	0.609467837436	0.00718712072448
1186.45209459	910.438037672	2472.89013226	376.0	2.1516380253	0.346228564388	0.0623385963968	1279.63032536	954.072924103	2526.09777667	292.394527208	3.30734115726	0.0390016645903
1186.45209459	910.438037672	2472.89013226	376.0	5.25612576763	-0.0782890561134	-0.014095976974	1285.90662574	891.494035456	2602.86834771	425.467686518	2.54285566798	0.0299865055186
1186.45209459	910.438037672	2472.89013226	376.0	9.22706324819	0.420688867	0.0757452047173	1282.27769424	995.04057412	2701.06526883	423.747000469	4.98051579474	0.0587324975795
1186.45209459	910.438037672	2472.89013226	376.0	-10.1542224538	-0.307831017202	-0.055425102125	1012.02129226	841.460980163	2221.7873672	368.30509477	-0.973059102365	-0.0114747535656
1186.45209459	910.438037672	2472.89013226	376.0	3.61795031939	-0.0649580842112	-0.0116957299624	1130.70298881	972.497321822	2562.3580687	459.157758069	1.73290036536	0.0204351458179
1186.45209459	910.438037672	2472.89013226	376.0	-6.70013078742	-0.279903495953	-0.0503967403588	1045.8967477	831.698466173	2307.20325917	429.608045299	-0.443643369727	-0.00523164351094
1186.45209459	910.438037672	2472.89013226	376.0	-7.44448131407	-0.307860396589	-0.0554303918958	1044.58818192	804.050465678	2288.79628845	440.157640853	-0.692189296978	-0.00816260963418
1186.45209459	910.438037672	2472.89013226	376.0	0.813213522371	-0.165063228067	-0.0297197025688	1056.15582348	991.369056467	2493.00000921	445.475129269	1.07798943779	0.0127121395965
1186.45209459	910.438037672	2472.89013226	376.0	4.0824174672	-0.197873179907	-0.0356271479846	1464.19132857	814.664619701	2573.84383097	294.987882699	3.76006246847	0.044340359298
1186.45209459	910.438037672	2472.89013226	376.0	-7.42929253549	-0.294169607077	-0.0529653595746	986.933624576	912.411537986	2289.17189026	389.826727695	-0.374269235525	-0.00441355230572
1186.45209459	910.438037672	2472.89013226	376.0	-5.79910491472	-0.40720410958	-0.0733172685595	1147.11781236	720.834605706	2329.48463907	461.532221002	-0.606769172131	-0.00715529684117
1186.45209459	910.438037672	2472.89013226	376.0	-20.6318200857	-0.517299591774	-0.093140005721	957.292898731	711.018504988	1962.68788926	294.376485538	-3.71019919944	-0.0437523490501
1186.45209459	910.438037672	2472.89013226	376.0	12.3633673718	0.555479649607	0.100014340945	1335.31262486	987.759805378	2778.62262402	455.550193782	6.00595808446	0.070824977411
1186.45209459	910.438037672	2472.89013226	376.0	1.37211895888	0.190340751519	0.0342709311342	1159.39292727	1029.49047894	2506.8211266	317.9377204	2.87680026753	0.0339245314568
1186.45209459	910.438037672	2472.89013226	376.0	-2.68152037	-0.217298641737	-0.0391247104316	1012.47968633	987.214682564	2406.57907964	406.884710747	0.555209461909	0.00654728139043
1186.45209459	910.438037672	2472.89013226	376.0	3.4170791896	-0.29926766488	-0.0538832669931	1392.6320037	789.206868678	2557.39074636	375.551873981	2.12276979319	0.0250326626555
1186.45209459	910.438037672	2472.89013226	376.0	5.1135738876	0.398003555343	0.0716607049592	1159.91702455	1121.41963317	2599.34319634	318.006538618	5.18271038852	0.0611168677892
1186.45209459	910.438037672	2472.89013226	376.0	-3.46524490034	-0.415647381996	-0.0748374832546	1291.4205026	745.611829333	2387.19843307	350.166101129	0.0624575554803	0.00073652777689
1186.45209459	910.438037672	2472.89013226	376.0	-14.4140896321	-0.473461333588	-0.0852469091804	973.232199655	745.586581789	2116.4455321	397.626750653	-2.37825786084	-0.028045493642
1186.45209459	910.438037672	2472.89013226	376.0	7.79771671729	0.386020623713	0.0695031731568	1162.4471958	1122.57822881	2665.71909951	380.693674897	5.55685691958	0.0655289731082
1186.45209459	910.438037672	2472.89013226	376.0	-15.6479823457	-0.493556761352	-0.0888650992711	969.627785759	732.330731372	2085.93272094	383.974203808	-2.68059537522	-0.0316107945191
1186.45209459	910.438037672	2472.89013226	376.0	19.9329031571	1.26798850467	0.22830185536	1458.80058874	1122.53584951	2965.80892751	384.472489259	11.8293865055	0.139497482376
1186.45209459	910.438037672	2472.89013226	376.0	-9.56460028451	-0.228697054894	-0.0411769994408	1057.79455947	852.038096124	2236.36807564	326.535420043	-0.733986360225	-0.00865549953096
1186.45209459	910.438037672	2472.89013226	376.0	-1.29537363634	-0.00199219581648	-0.000358695681757	1093.68227041	1025.41523406	2440.85696544	321.759460962	1.55144379792	0.0182953278056
1186.45209459	910.438037672	2472.89013226	376.0	-13.3282337301	-0.299195098741	-0.0538702014297	1117.03250695	731.877998641	2143.29755555	294.387049963	-1.66813261761	-0.0196713752076
1186.45209459	910.438037672	2472.89013226	376.0	15.9422521512	0.793938157155	0.142948893978	1306.43858947	1118.83471897	2867.12451257	441.851204134	8.69971459614	0.102590974011
1186.45209459	910.438037672	2472.89013226	376.0	13.2632086763	0.753718067016	0.135707250093	1427.10429362	954.971051573	2800.87471084	418.799365653	6.97908143858	0.0823004886625
1186.45209459	910.438037672	2472.89013226	376.0	-6.09984402357	-0.440086229621	-0.0792377078899	1153.39158595	706.76374854	2322.04769132	461.89235683	-0.715800238135	-0.00844104054404
1186.45209459	910.438037672	2472.89013226	376.0	-6.80111534313	-0.126143390014	-0.02271216961	1140.64749586	871.027672229	2304.70602206	293.030853969	-0.199306477797	-0.00235031223817
1186.45209459	910.438037672	2472.89013226	376.0	-10.4140212676	-0.306842449517	-0.0552471101039	963.890194027	927.081171235	2215.36282797	324.391462703	-0.835294261868	-0.00985016818241
1186.45209459	910.438037672	2472.89013226	376.0	-1.44728483552	-0.0950190134133	-0.017108212714	1193.41569617	898.84135148	2437.10036838	344.843320732	0.807277777679	0.00951978511413
1186.45209459	910.438037672	2472.89013226	376.0	-5.68821881086	-0.402385854719	-0.0724497397766	1165.79849863	732.397521455	2332.22673059	434.030710501	-0.451795258994	-0.00532777428058
1186.45209459	910.438037672	2472.89013226	376.0	-5.97419439829	-0.284644052112	-0.0512502794584	978.60832803	948.082435055	2325.15486851	398.464105421	-0.0698044673705	-0.000823165888803
1186.45209459	910.438037672	2472.89013226	376.0	-5.04813673098	-0.420192058138	-0.075655754076	1181.39353271	734.077145752	2348.05525718	432.584578723	-0.327652990716	-0.00386383243768
1186.45209459	910.438037672	2472.89013226	376.0	15.8930243791	0.786388561056	0.141589586074	1319.02018086	1097.23669166	2865.90716385	449.65029134	8.43344310067	0.0994509799607
1186.45209459	910.438037672	2472.89013226	376.0	-3.34159967115	-0.144234204923	-0.025969428326	1079.06945834	956.476606525	2390.25604374	354.709978869	0.479952778635	0.00565982050277
1186.45209459	910.438037672	2472.89013226	376.0	-4.76290971241	-0.103665924535	-0.0186650926422	1108.19058434	948.540824654	2355.10860798	298.377198983	0.21960645461	0.00258969875719
1186.45209459	910.438037672	2472.89013226	376.0	-2.05221574642	-0.367449466884	-0.0661594286791	1341.90207135	751.180136436	2422.14109158	329.058883792	0.306431179695	0.00361357523225
1186.45209459	910.438037672	2472.89013226	376.0	-5.87248845455	-0.267064545448	-0.0480850820036	1094.25348597	794.407388806	2327.66994475	439.009069975	-0.351832216271	-0.00414896481452
1186.45209459	910.438037672	2472.89013226	376.0	9.63491067233	0.440638653677	0.07933717207	1348.84002243	942.549792173	2711.15088753	419.761072934	5.02762085194	0.0592879817445
1186.45209459	910.438037672	2472.89013226	376.0	5.67253437038	0.0899664042472	0.0161984883412	1319.96687729	900.145461718	2613.16567496	393.053335953	3.28255853547	0.0387094166919
1186.45209459	910.438037672	2472.89013226	376.0	-0.263938551006	0.0170104197578	0.00306273312168	1058.54538853	1079.67019852	2466.36322188	328.14763483	2.17269390543	0.0256213903942
1186.45209459	910.438037672	2472.89013226	376.0	15.1972589973	0.702498085049	0.126485071129	1443.90071705	937.201058182	2848.70165038	467.599875153	7.05234765806	0.0831644770998
1186.45209459	910.438037672	2472.89013226	376.0	-5.63536571628	-0.400887770733	-0.0721800091345	1316.36408514	685.070301922	2333.53372955	332.099342491	-0.390708148256	-0.00460740740868
1186.45209459	910.438037672	2472.89013226	376.0	-0.733479224683	-0.0457539350108	-0.00823801494612	1086.14152362	1018.84988805	2454.7519969	349.760585221	1.42992941711	0.0168623752018
1186.45209459	910.438037672	2472.89013226	376.0	-7.2787405639	-0.151768174603	-0.0273259226868	1164.71889247	838.145222245	2292.89487511	290.030760391	-0.329186777193	-0.00388191954236
1186.45209459	910.438037672	2472.89013226	376.0	-7.38957102963	-0.317300453982	-0.0571300781387	962.357311741	933.564264399	2290.15415946	394.232583316	-0.357293445587	-0.00421336610362
1186.45209459	910.438037672	2472.89013226	376.0	-8.23566157841	-0.324282413819	-0.0583871828986	1159.80285082	753.041899405	2269.23126977	356.386519538	-0.679459726121	-0.0080124967703
1186.45209459	910.438037672	2472.89013226	376.0	8.41475545196	-0.257710644266	-0.0464009082222	1361.1069493	858.803414728	2680.97778949	461.067425465	3.36108727931	0.0396354631994
1186.45209459	910.438037672	2472.89013226	376.0	4.46997395125	0.214176248563	0.0385625222476	1126.08083357	1089.76253775	2583.42767702	367.584305702	3.93205498484	0.0463685729344
1186.45209459	910.438037672	2472.89013226	376.0	9.90454915808	0.971252985786	0.174874502302	1419.00495986	1012.64192123	2717.81875104	286.171869956	7.68202744557	0.0905899462921
1186.45209459	910.438037672	2472.89013226	376.0	-12.1653553288	-0.43616847142	-0.0785323139035	918.705815031	868.98240678	2172.05426078	384.366038973	-1.48931083742	-0.0175626277998
1186.45209459	910.438037672	2472.89013226	376.0	6.41805765307	0.64734735049	0.116555158533	1389.07253027	942.641144008	2631.60164665	299.887972374	5.33705779451	0.0629370022937
1186.45209459	910.438037672	2472.89013226	376.0	-0.396815834313	-0.220204895988	-0.039647982713	1226.23330861	866.38630753	2463.07731265	370.457696515	0.846965138486	0.00998779644441
1186.45209459	910.438037672	2472.89013226	376.0	10.404453199	0.48639470853	0.0875755686947	1290.98273598	1008.8788622	2730.18082874	430.319230564	5.5288827166	0.0651990886392
1186.45209459	910.438037672	2472.89013226	376.0	1.09765324659	-0.353117084728	-0.0635788773367	1355.3975621	735.113172205	2500.03389109	409.523156785	0.736180771796	0.00868137702589
1186.45209459	910.438037672	2472.89013226	376.0	1.36016736459	0.263600155802	0.0474613172132	1132.97690732	1087.89766205	2506.52557681	285.651007442	3.59775936751	0.0424264076357
1186.45209459	910.438037672	2472.89013226	376.0	6.14766609924	0.372820557187	0.0671264957124	1311.19839814	947.869214851	2624.9151606	365.847547607	4.1698278612	0.0491724983632
1186.45209459	910.438037672	2472.89013226	376.0	-3.78502549863	-0.343049896179	-0.0617662758695	1366.96864305	697.936675068	2379.29061021	314.385292089	-0.0738562779111	-0.00087094667348
1186.45209459	910.438037672	2472.89013226	376.0	-1.3262205085	-0.386297228344	-0.0695529759351	1295.59109161	807.634824151	2440.09415618	336.868240419	0.572685806985	0.00675337036539
1186.45209459	910.438037672	2472.89013226	376.0	-12.8642241819	-0.36387698103	-0.0655162011217	916.008262204	946.515399849	2154.77200188	292.248339824	-1.2988420787	-0.0153165339469
1186.45209459	910.438037672	2472.89013226	376.0	-6.49880457279	-0.346653062517	-0.0624150274607	925.475360847	982.481530492	2312.18183527	404.22494393	-0.15444752489	-0.001821315152
1186.45209459	910.438037672	2472.89013226	376.0	8.48606664209	0.306818452774	0.0552427894803	1207.61548513	1036.79685507	2682.74123687	438.328896668	4.54873816183	0.0536407802103
1186.45209459	910.438037672	2472.89013226	376.0	10.2284504113	0.535125269562	0.0963495263886	1304.24729769	1009.40088548	2725.82847317	412.180289999	5.74990983639	0.0678055405235
1186.45209459	910.438037672	2472.89013226	376.0	-1.5853566966	-0.367288425618	-0.0661304331325	1345.20755749	697.754668904	2433.68600295	390.723776561	0.276156037778	0.00325655704927
1186.45209459	910.438037672	2472.89013226	376.0	6.22504718845	-0.308167727885	-0.0554857270228	1383.7009986	793.367928193	2626.82870992	449.759783127	2.34749855826	0.0276827660172
1186.45209459	910.438037672	2472.89013226	376.0	-1.61015799547	-0.303572288721	-0.0546583162983	943.53163779	1023.07913842	2433.07269408	466.461917871	0.627796641045	0.00740326227648
1186.45209459	910.438037672	2472.89013226	376.0	-10.8175747541	-0.384347277046	-0.0692018863964	1085.31629298	711.80047629	2205.38339362	408.26662435	-1.5134503534	-0.0178472919033
1186.45209459	910.438037672	2472.89013226	376.0	1.04087252689	-0.0385042902133	-0.00693271339814	1048.76357869	1072.98360047	2498.62976627	376.882587112	2.07996395701	0.0245278768515
1186.45209459	910.438037672	2472.89013226	376.0	3.57807781737	-0.0873178003912	-0.0157216061201	1221.10277281	903.302293572	2561.37206553	436.966999152	1.72295344675	0.0203178472494
1186.45209459	910.438037672	2472.89013226	376.0	17.8081189851	1.30975944426	0.235822730331	1479.74536208	1100.76445637	2913.26534939	332.75553094	11.4968755149	0.135576362204
1186.45209459	910.438037672	2472.89013226	376.0	-5.57225086359	-0.239259493568	-0.043078770898	1014.87677466	935.948549287	2335.09449051	384.269166565	0.0299435395243	0.00035310777741
1186.45209459	910.438037672	2472.89013226	376.0	-14.8315472393	-0.349636404222	-0.0629521793702	1054.53785645	730.868677248	2106.12226412	320.71573042	-2.0877153493	-0.0246192847795
1186.45209459	910.438037672	2472.89013226	376.0	-9.43324754821	-0.353467099045	-0.0636418975593	935.180990822	937.073309819	2239.61628449	367.361983852	-0.705505187358	-0.00831963664337
1186.45209459	910.438037672	2472.89013226	376.0	20.7587481964	1.15665991702	0.20825709705	1417.81028231	1134.52714154	2986.23116799	433.893744152	11.444105082	0.134954069363
1186.45209459	910.438037672	2472.89013226	376.0	-1.86938678673	-0.109138013001	-0.0196503444366	1098.33548525	971.399572505	2426.66225088	356.927193122	0.785716724261	0.00926552740873
1186.45209459	910.438037672	2472.89013226	376.0	-4.76204655158	-0.180630038047	-0.0325225131522	1078.61580355	900.909082605	2355.129953	375.605066842	0.168895132955	0.00199168788862
1186.45209459	910.438037672	2472.89013226	376.0	0.163675224357	0.237423258905	0.0427481560866	1201.64312054	992.676996617	2476.93764074	282.617523583	2.62055600306	0.0309027830549
1186.45209459	910.438037672	2472.89013226	376.0	-4.59550392213	-0.239046205262	-0.0430403682502	1114.46243851	808.05937654	2359.24836925	436.726554194	-0.0620619684574	-0.000731862835583
1186.45209459	910.438037672	2472.89013226	376.0	-8.52031458445	-0.158971455611	-0.0286228764155	1079.58394774	899.475021699	2262.19211367	283.13314423	-0.491558691437	-0.00579668268204
1186.45209459	910.438037672	2472.89013226	376.0	-1.67167027613	0.0127245195611	0.0022910550164	1031.71524323	1107.14549645	2431.55156296	292.690823281	2.10893872756	0.0248695604665
1186.45209459	910.438037672	2472.89013226	376.0	10.2289530926	0.548109328536	0.0986873115836	1476.94499088	902.993147217	2725.84090393	345.902765833	6.45120908904	0.0760755788802
1186.45209459	910.438037672	2472.89013226	376.0	-2.27442813765	-0.06404363022	-0.0115310821426	1058.11596754	1038.93906696	2416.64602328	319.590988782	1.20218476423	0.0141767071253
1186.45209459	910.438037672	2472.89013226	376.0	-3.86176902684	-0.15661792609	-0.0281991224504	1028.06653916	1026.32435065	2377.39282707	323.00193726	0.517435231927	0.00610183056517
1186.45209459	910.438037672	2472.89013226	376.0	-6.29120826761	-0.110976658423	-0.0199813933063	1122.35475395	908.29647424	2317.31546381	286.66423562	-0.0900605196888	-0.00106203443029
1186.45209459	910.438037672	2472.89013226	376.0	8.49527621778	0.476218017967	0.0857432513445	1435.06788664	904.318128757	2682.96897956	343.582964163	5.56686403856	0.0656469815867
1186.45209459	910.438037672	2472.89013226	376.0	1.90627994201	0.021649444648	0.00389799147425	1186.94037258	948.405328135	2520.03034084	384.684640128	1.86767816747	0.0220245066919
1186.45209459	910.438037672	2472.89013226	376.0	12.7638441185	0.47535898185	0.0855885815359	1431.6403988	913.79552662	2788.52597397	443.090048554	6.12241132864	0.0721982468
1186.45209459	910.438037672	2472.89013226	376.0	-2.06878302383	-0.395415223721	-0.0711946747787	1261.83213677	803.86723906	2421.73140101	356.032025182	0.39541004126	0.00466285426014
1186.45209459	910.438037672	2472.89013226	376.0	5.80855803933	0.386020902649	0.0695032233794	1339.37333941	928.861799382	2616.52939085	348.29425205	4.19563059916	0.0494767759335
1186.45209459	910.438037672	2472.89013226	376.0	6.27433989021	0.172899927524	0.0311307035513	1129.02860575	1074.53884552	2628.04766427	424.480213001	3.85085513977	0.0454110275916
1186.45209459	910.438037672	2472.89013226	376.0	2.36125910779	-0.10154872112	-0.0182838892906	1027.52131369	1074.84509309	2531.28147574	428.915068965	1.96790578003	0.0232064360852
1186.45209459	910.438037672	2472.89013226	376.0	2.63671340634	-0.0916693598875	-0.0165051062095	1137.29752143	951.193683818	2538.09315791	449.601952653	1.4247262039	0.0168010165554
1186.45209459	910.438037672	2472.89013226	376.0	3.97758470177	-0.313327683494	-0.0564147791672	1384.19023103	776.731619722	2571.25143186	410.3295811	1.85659250685	0.0218937795619
1186.45209459	910.438037672	2472.89013226	376.0	3.75177252571	-0.0165137956827	-0.0029733157513	1090.32323787	1038.56970209	2565.66734484	436.774404876	2.3183458095	0.0273389836026
1186.45209459	910.438037672	2472.89013226	376.0	6.27235491057	0.317041723024	0.0570834935225	1329.91433771	924.269492007	2627.99857791	373.814748188	3.99954000402	0.0471643868399
1186.45209459	910.438037672	2472.89013226	376.0	4.56598549255	0.201299341174	0.0362440297396	1263.72686872	941.988394719	2585.80193695	380.086673512	3.13590348884	0.0369799939722
1186.45209459	910.438037672	2472.89013226	376.0	-12.2054193993	-0.450031816802	-0.0810284149805	1001.44088546	730.962209785	2171.06352034	438.660425097	-2.04212352747	-0.0240816453711
1186.45209459	910.438037672	2472.89013226	376.0	11.2201089051	0.231508563558	0.04168321274	1398.04490625	904.104958946	2750.35109821	448.201233013	5.18771462314	0.0611758799899
1186.45209459	910.438037672	2472.89013226	376.0	3.765169497	-0.258096577431	-0.0464703956483	1436.74854244	734.342240151	2565.99863722	394.907854623	1.93345379354	0.0228001626597
1186.45209459	910.438037672	2472.89013226	376.0	-3.60540582755	-0.214766381719	-0.0386687759667	929.545390377	1137.73146478	2383.73240733	316.455552173	1.08806949989	0.0128310082534
1186.45209459	910.438037672	2472.89013226	376.0	-12.865105772	-0.4054012141	-0.0729926564818	1032.65287309	725.254651627	2154.75020112	396.84267641	-1.95280623602	-0.0230283754248
1186.45209459	910.438037672	2472.89013226	376.0	-1.84793413871	-0.415985007722	-0.0748982729063	1297.90763666	718.082224139	2427.1927513	411.202890494	0.228838873758	0.0026985716245
1186.45209459	910.438037672	2472.89013226	376.0	-2.55526080182	-0.0485293090257	-0.00873772218684	1196.93662471	905.524129776	2409.70134004	307.240585559	0.744765866909	0.00878261635506
1186.45209459	910.438037672	2472.89013226	376.0	12.3301040836	0.669709430946	0.120581460379	1399.75779357	957.087186442	2777.80005945	420.955079433	6.4619370598	0.0762020879694
1186.45209459	910.438037672	2472.89013226	376.0	9.41062434598	0.633528630229	0.114067092227	1353.17396578	984.107928148	2705.6045331	368.322639169	5.95847205635	0.0702650006645
1186.45209459	910.438037672	2472.89013226	376.0	-10.8470833979	-0.463855385706	-0.0835173542862	1196.82182259	690.033431912	2204.65367728	317.798422778	-1.32628540342	-0.0156401580592
1186.45209459	910.438037672	2472.89013226	376.0	7.0269509022	0.623755945272	0.112307516254	1243.30714897	1105.56509357	2646.65890772	297.786665184	6.40685470289	0.0755525318737
1186.45209459	910.438037672	2472.89013226	376.0	11.4057911313	0.861981451985	0.15520011739	1415.332019	989.278863747	2754.94281566	350.331932911	7.32733923748	0.0864073023288
1186.45209459	910.438037672	2472.89013226	376.0	-12.2052240649	-0.382324870289	-0.0688377512223	977.054742269	819.260085956	2171.06835074	374.753522518	-1.52065226447	-0.0179322200998
1186.45209459	910.438037672	2472.89013226	376.0	12.7281595833	0.889229903659	0.160106212398	1465.36810761	950.997718402	2787.64353462	371.277708605	7.51088683525	0.0885717787175
1186.45209459	910.438037672	2472.89013226	376.0	3.5190852592	-0.030967270872	-0.00557566994454	1322.94404599	885.490410515	2559.91324439	351.478787882	2.79918053502	0.0330092044225
1186.45209459	910.438037672	2472.89013226	376.0	8.2468603151	0.60173646212	0.108342899193	1245.1017208	1099.61787358	2676.82592722	332.106332842	6.46908012202	0.0762863221936
1186.45209459	910.438037672	2472.89013226	376.0	-0.762730355548	-0.23331014985	-0.0420075890979	1201.70716274	843.123778759	2454.02864857	409.197707068	0.709939288014	0.0083719255662
1186.45209459	910.438037672	2472.89013226	376.0	-0.614515041664	-0.402948963667	-0.0725511277758	1293.10607805	784.774673041	2457.69385044	379.813099348	0.565261196156	0.0066658159924
1186.45209459	910.438037672	2472.89013226	376.0	-11.9362618743	-0.225850570732	-0.0406644887886	1068.68194154	823.313724431	2177.71949021	285.723824241	-1.22178405944	-0.0144078308897
1186.45209459	910.438037672	2472.89013226	376.0	-0.555392571278	-0.250011300826	-0.0450146382473	1445.73915034	704.017782598	2459.15588417	309.398951235	1.03629811462	0.0122204966347
1186.45209459	910.438037672	2472.89013226	376.0	-5.95551229115	-0.228513600461	-0.0411439683941	983.922582659	1018.40905847	2325.61685649	323.28521536	0.0824122144025	0.000971842150972
1186.45209459	910.438037672	2472.89013226	376.0	10.7017567962	0.974596651759	0.175476530745	1463.75794075	965.549384796	2737.53282006	308.225494508	7.55662583237	0.0891111536836
1186.45209459	910.438037672	2472.89013226	376.0	3.41716256019	0.162892148119	0.029328798725	1269.07166375	926.276672877	2557.39280802	362.044471394	2.78200363311	0.0328066466169
1186.45209459	910.438037672	2472.89013226	376.0	-9.27250912435	-0.26322891362	-0.0473944749045	995.742845224	922.30320522	2243.59116912	325.545118672	-0.61004161832	-0.00719388700849
1186.45209459	910.438037672	2472.89013226	376.0	-9.81906985956	-0.353488147463	-0.0636456873357	1108.23412346	725.751489627	2230.07532263	396.089709541	-1.18419616374	-0.0139645774026
1186.45209459	910.438037672	2472.89013226	376.0	6.876635675	-0.17001949241	-0.0306120800163	1426.4689223	860.840407583	2642.9417773	355.632447422	4.35064869513	0.051304819518
1186.45209459	910.438037672	2472.89013226	376.0	12.5969667978	0.66569357798	0.11985840439	1281.0901997	1090.91101138	2784.39928117	412.398070093	7.34025254227	0.0865595818663
1186.45209459	910.438037672	2472.89013226	376.0	-4.25251180624	-0.289537976307	-0.0521314325365	1003.11342673	899.455145162	2367.73018743	465.161615538	-8.16935666847e-05	-9.6336753166e-07
1186.45209459	910.438037672	2472.89013226	376.0	-3.3154442283	-0.408011863388	-0.0734627049672	1308.92982385	691.536151785	2390.9028391	390.436863468	-0.0285179497618	-0.00033629657738
1186.45209459	910.438037672	2472.89013226	376.0	-2.21602182061	-0.325945772058	-0.0586866712383	922.391472143	1043.11604033	2418.09034733	452.582834864	0.578088178113	0.00681707757209
1186.45209459	910.438037672	2472.89013226	376.0	0.855711454678	0.0397270604098	0.0071528736784	1117.91035658	1021.16839341	2494.05093639	354.972186396	2.07657138878	0.0244878701507
1186.45209459	910.438037672	2472.89013226	376.0	6.13751193369	0.199037118795	0.0358367156635	1171.60494882	1033.70690628	2624.66405924	419.352204142	3.68306989904	0.0434324280547
1186.45209459	910.438037672	2472.89013226	376.0	5.55169616607	0.494245967901	0.0889891911957	1197.96353677	1109.88031267	2610.17747893	302.333629489	5.59310664913	0.0659564463341
1186.45209459	910.438037672	2472.89013226	376.0	17.7742982429	1.27657018892	0.229846991164	1454.49032968	1126.00561608	2912.42899959	331.933053837	11.6054550898	0.136856781719
1186.45209459	910.438037672	2472.89013226	376.0	-0.730110227281	-0.320247693118	-0.0576607297656	914.287937921	1087.93769114	2454.8353085	452.609679434	0.877852800888	0.0103520377463
1186.45209459	910.438037672	2472.89013226	376.0	-2.69371009202	-0.300936198752	-0.0541836872077	938.365091147	1038.61869975	2406.27764121	429.293850306	0.549105467564	0.00647530032504
1186.45209459	910.438037672	2472.89013226	376.0	15.98666077	1.17892415995	0.21226578321	1416.29367108	1131.67171916	2868.22268892	320.257298678	10.8795488447	0.128296566565
1186.45209459	910.438037672	2472.89013226	376.0	4.03416400335	-0.282834786873	-0.0509245205029	1399.82522809	804.944627995	2572.65057582	367.880719741	2.57090511038	0.030317277245
1186.45209459	910.438037672	2472.89013226	376.0	-12.5133220857	-0.464617097993	-0.0836545008989	895.272729546	884.127910124	2163.44942519	384.04878552	-1.55418887124	-0.0183276989533
1186.45209459	910.438037672	2472.89013226	376.0	-14.6640720804	-0.525119117976	-0.0945479146518	986.613354751	693.027581657	2110.2637408	430.62280439	-2.82048699434	-0.033260459839
1186.45209459	910.438037672	2472.89013226	376.0	-6.9576035243	-0.190513706302	-0.0343020717144	1190.76555648	824.821178074	2300.83624127	285.24950672	-0.313967383283	-0.00370244555758
1186.45209459	910.438037672	2472.89013226	376.0	-9.95663893848	-0.380763932025	-0.0685567036415	984.95781089	816.760618029	2226.67339045	424.95496153	-1.21140562577	-0.0142854437001
1186.45209459	910.438037672	2472.89013226	376.0	9.24702137205	-0.204044493058	-0.0367382954732	1446.15158648	838.16308813	2701.5588113	417.244136691	4.50203802303	0.0530900710263
1186.45209459	910.438037672	2472.89013226	376.0	-8.19622728118	-0.327607574148	-0.0589858793928	994.55159228	858.4605975	2270.20643661	417.19424683	-0.698318871382	-0.0082348923512
1186.45209459	910.438037672	2472.89013226	376.0	9.85122057301	0.860103840484	0.154862052662	1304.55524614	1129.03459728	2716.49999372	282.910150308	8.22827329499	0.0970315247051
1186.45209459	910.438037672	2472.89013226	376.0	3.06558769731	0.219276500152	0.0394808246582	1239.59720736	961.625397439	2548.69874793	347.476143129	2.98374027727	0.0351856164773
1186.45209459	910.438037672	2472.89013226	376.0	-0.0732229673346	-0.319270559354	-0.0574847964267	1330.04092282	831.838602426	2471.07940873	309.19988348	1.46409917017	0.017265320403
1186.45209459	910.438037672	2472.89013226	376.0	15.6940819312	1.27252522742	0.22911869417	1453.673772	1115.15546508	2860.98753569	292.158298617	11.1074869769	0.130984516237
1186.45209459	910.438037672	2472.89013226	376.0	2.06129854319	-0.0052187970784	-0.000939646575153	1159.59769837	964.011218451	2523.86378054	400.254863713	1.79397746375	0.0211553946197
1186.45209459	910.438037672	2472.89013226	376.0	5.73887289656	0.0654368805387	0.0117819374394	1368.2495002	889.887257011	2614.80615383	356.669396616	3.85212368355	0.0454259868343
1186.45209459	910.438037672	2472.89013226	376.0	-3.51686383453	-0.256680909304	-0.0462155040159	1027.11985531	898.893803274	2385.92195354	459.908294947	0.171118025262	0.0020179012413
1186.45209459	910.438037672	2472.89013226	376.0	9.51279824903	0.708261867248	0.127522842501	1319.25997493	1047.18098385	2708.13118147	341.690222686	6.72934630075	0.0793554988296
1186.45209459	910.438037672	2472.89013226	376.0	-3.00645259131	-0.202945417511	-0.0365404064658	1058.89774268	913.737736433	2398.5438628	425.908383689	0.394134597204	0.00464781364628
1186.45209459	910.438037672	2472.89013226	376.0	5.88239346656	0.385249633566	0.0693643560615	1246.07899702	1013.0370962	2618.35525984	359.239166613	4.42320668405	0.0521604561799
1186.45209459	910.438037672	2472.89013226	376.0	-14.0680532621	-0.516497833195	-0.0929956487567	949.274502991	750.296421837	2125.00263134	425.431706515	-2.48034259499	-0.0292493230542
1186.45209459	910.438037672	2472.89013226	376.0	5.92766630079	0.502136113813	0.0904098152345	1212.46126976	1095.02261796	2619.47480729	311.990919573	5.56640086379	0.0656415196202
1186.45209459	910.438037672	2472.89013226	376.0	-3.22149340034	-0.347537109801	-0.0625742005403	891.861966671	1100.37800736	2393.22613986	400.986165821	0.567415637096	0.00669122213556
1186.45209459	910.438037672	2472.89013226	376.0	0.504048108594	-0.338490313942	-0.0609453211994	1369.02088921	689.508361621	2485.3546882	426.825437374	0.560452831327	0.00660911357697
1186.45209459	910.438037672	2472.89013226	376.0	-0.399380044833	-0.078105769764	-0.0140629761908	1042.73917986	1058.67423395	2463.01390255	361.600488738	1.58343908206	0.0186726306847
1186.45209459	910.438037672	2472.89013226	376.0	8.14128186804	0.795206587268	0.143177275345	1471.17701469	916.894650484	2674.21508822	286.143423041	6.36312001625	0.0750367926444
1186.45209459	910.438037672	2472.89013226	376.0	8.93886314463	0.613653305569	0.110488531791	1244.76811786	1107.58855312	2693.9383969	341.581725927	6.71257548123	0.0791577297315
1186.45209459	910.438037672	2472.89013226	376.0	-10.1259234895	-0.317356919398	-0.0571402447602	1021.0414795	818.751646909	2222.48716949	382.694043085	-1.04533766235	-0.0123270950749
1186.45209459	910.438037672	2472.89013226	376.0	4.21967949146	-0.0421227954194	-0.00758422675898	1181.18487815	937.668262828	2577.23817002	458.385029049	1.85295527317	0.0218508876553
1186.45209459	910.438037672	2472.89013226	376.0	1.14881031865	-0.00248222754274	-0.000446926097	1147.27313825	974.621208967	2501.29894927	379.404602052	1.70810667445	0.0201427673874
1186.45209459	910.438037672	2472.89013226	376.0	3.3329978399	-0.380831950454	-0.0685689503877	1324.25900252	774.446295354	2555.31150696	456.60620908	1.0725070174	0.0126474884128
1186.45209459	910.438037672	2472.89013226	376.0	6.66860961616	0.211249140977	0.0380354953145	1230.31552715	977.78164725	2637.79752142	429.700347026	3.53708707829	0.041710932527
1186.45209459	910.438037672	2472.89013226	376.0	-4.5875737138	-0.205726300124	-0.0370411055319	1101.8092828	844.960829429	2359.44447459	412.674362361	0.069064012886	0.000814434114221
1186.45209459	910.438037672	2472.89013226	376.0	-12.8726350311	-0.385498348632	-0.0694091373122	1135.18228866	699.520086766	2154.56401082	319.861635391	-1.69684964751	-0.0200100194282
1186.45209459	910.438037672	2472.89013226	376.0	-8.00710022298	-0.446383468592	-0.0803715283746	1259.74093632	705.929696645	2274.88334097	309.212708002	-0.773667605479	-0.00912343874386
1186.45209459	910.438037672	2472.89013226	376.0	-5.29248630194	-0.25825639126	-0.0464991701944	982.900413369	979.216190881	2342.01276075	379.896156503	0.128289267297	0.00151284513322
1186.45209459	910.438037672	2472.89013226	376.0	2.12347215341	0.0219852439072	0.00395845226993	1031.9730055	1125.17848465	2525.40126561	368.249775453	2.95056721393	0.0347944246926
1186.45209459	910.438037672	2472.89013226	376.0	-4.86536506878	-0.451672863801	-0.0813238861724	1179.85716482	714.795068397	2352.57499958	457.922766363	-0.433864992111	-0.00511633245414
1186.45209459	910.438037672	2472.89013226	376.0	-2.48234546716	-0.102065814381	-0.0183769921463	1021.26303513	1067.94836307	2411.50445616	322.293057952	1.19814138156	0.0141290257259
1186.45209459	910.438037672	2472.89013226	376.0	-9.1369023381	-0.261608170076	-0.0471026593583	1012.25711206	894.348207903	2246.94457595	340.339255992	-0.628342064291	-0.00740969415438
1186.45209459	910.438037672	2472.89013226	376.0	-4.97945629733	-0.168584695202	-0.0303537441848	1069.6028804	929.97552278	2349.75364885	350.175245667	0.181178412267	0.00213653788051
1186.45209459	910.438037672	2472.89013226	376.0	4.93396583197	0.0537245130276	0.0096731208188	1401.61231867	882.681301289	2594.90168645	310.608066493	4.14740959619	0.0489081320306
1186.45209459	910.438037672	2472.89013226	376.0	1.32531691985	-0.405216307291	-0.0729593639342	1304.04102105	746.338732403	2505.6637636	455.28401014	0.710219597354	0.00837523110087
1186.45209459	910.438037672	2472.89013226	376.0	-9.526147953	-0.447405442857	-0.0805555352641	934.369210297	839.526254089	2237.31895955	463.423495164	-1.30289991787	-0.015364385824
1186.45209459	910.438037672	2472.89013226	376.0	1.88939900605	-0.396315778042	-0.0713568199571	1311.06585107	759.39886045	2519.61289384	449.148182324	0.831037998928	0.00979997640245
1186.45209459	910.438037672	2472.89013226	376.0	-13.0684425435	-0.330821128834	-0.0595644812448	995.714612911	830.718372917	2149.72190617	323.288920338	-1.52625733188	-0.0179983175929
1186.45209459	910.438037672	2472.89013226	376.0	9.82430608251	0.765443054596	0.137818338962	1431.6061437	944.109431626	2715.83442794	340.118852618	6.47912172655	0.0764047373414
1186.45209459	910.438037672	2472.89013226	376.0	-0.141152200132	0.0256925880697	0.00462596112167	1201.33969922	931.449463409	2469.39959344	336.610430807	1.51663093569	0.0178847987699
1186.45209459	910.438037672	2472.89013226	376.0	4.75631269837	0.317920710765	0.0572417556293	1287.62742512	950.330393886	2590.50851964	352.550700635	3.69166695818	0.043533808469
1186.45209459	910.438037672	2472.89013226	376.0	-1.63466330107	-0.328364472935	-0.059122159333	1376.60900983	749.3153583	2432.4667048	306.542336662	0.638780663275	0.00753279084051
1186.45209459	910.438037672	2472.89013226	376.0	-15.8426549852	-0.331419987107	-0.059672305925	1054.07306615	736.437112067	2081.11868045	290.608502231	-2.24149271218	-0.0264326970776
1186.45209459	910.438037672	2472.89013226	376.0	-10.3345740617	-0.341045201222	-0.0614053297123	963.264993954	890.581380859	2217.32747008	363.48109527	-0.943702211224	-0.0111285638116
1186.45209459	910.438037672	2472.89013226	376.0	-6.11761023571	-0.375534336855	-0.0676151128656	925.473221867	944.049462377	2321.60835242	452.085668171	-0.290345199902	-0.00342388207432
1186.45209459	910.438037672	2472.89013226	376.0	-5.19630276464	-0.458457564679	-0.0825454743751	1182.18246263	710.350738313	2344.39127396	451.858073012	-0.4900150005	-0.00577847877948
1186.45209459	910.438037672	2472.89013226	376.0	5.80443718029	0.101814599595	0.0183317608201	1111.30565353	1066.54445502	2616.42748653	438.577377972	3.36376692766	0.0396670628262
1186.45209459	910.438037672	2472.89013226	376.0	3.49209007081	-0.0858987318635	-0.0154661022441	1125.64246033	967.773180538	2559.24568304	465.830042169	1.59977655421	0.0188652895543
1186.45209459	910.438037672	2472.89013226	376.0	-11.4381024727	-0.319198629681	-0.0574718454593	943.182532207	949.323724426	2190.0384249	297.532168267	-1.00155568791	-0.0118107982065
1186.45209459	910.438037672	2472.89013226	376.0	2.07849155678	-0.375038116132	-0.0675257681189	1335.52195988	731.110853193	2524.28894487	457.656131794	0.804986816891	0.00949276906711
1186.45209459	910.438037672	2472.89013226	376.0	18.064211823	1.05710147724	0.19033155874	1414.39787016	1083.53227564	2919.59824391	421.668098106	10.0082736658	0.118022095116
1186.45209459	910.438037672	2472.89013226	376.0	8.79320055568	0.448664263643	0.080782186468	1285.36421203	999.204236825	2690.33632112	405.767872259	5.07941241866	0.0598987313521
1186.45209459	910.438037672	2472.89013226	376.0	-11.9660791788	-0.422565570185	-0.076083105903	906.501722577	906.7988191	2176.98214103	363.681599356	-1.30031939464	-0.0153339551254
1186.45209459	910.438037672	2472.89013226	376.0	3.57295941241	0.232079056065	0.0417859301522	1226.03615122	979.615541929	2561.245493	355.593799851	3.18604553306	0.0375712916635
1186.45209459	910.438037672	2472.89013226	376.0	9.70525165545	0.349836736061	0.0629882492007	1259.10214068	998.03175659	2712.89034276	455.756445492	4.69653905739	0.0553837152994
1186.45209459	910.438037672	2472.89013226	376.0	1.36575928154	-0.293639902046	-0.0528699859644	1405.56626121	686.700385222	2506.66385877	414.397212341	0.72607117029	0.00856216002701
1186.45209459	910.438037672	2472.89013226	376.0	12.8785063621	0.778614669079	0.140189893604	1372.7627361	1016.9281353	2791.36144528	401.67057388	7.33897728464	0.0865445434509
1186.45209459	910.438037672	2472.89013226	376.0	4.3389944518	0.208938093555	0.0376193902691	1226.15404497	975.103316354	2580.1886979	378.931336583	3.18632334907	0.0375745677956
1186.45209459	910.438037672	2472.89013226	376.0	15.3259334114	1.09400899754	0.196976773054	1464.4531213	1019.85814468	2851.88362727	367.572361286	9.23451578988	0.108897591862
1186.45209459	910.438037672	2472.89013226	376.0	-3.33003097798	-0.321088417408	-0.0578121025222	893.421517698	1133.23181518	2390.54212481	363.888791933	0.709023417535	0.00836112520678
1186.45209459	910.438037672	2472.89013226	376.0	-6.5126672553	-0.153551837461	-0.0276470719232	1094.98506424	897.108055523	2311.83902636	319.745906594	-0.106556684853	-0.00125656467986
1186.45209459	910.438037672	2472.89013226	376.0	14.5492115342	0.746930377608	0.134485123804	1447.1765642	941.350136127	2832.67614862	444.149448287	7.14940004094	0.084308962747
1186.45209459	910.438037672	2472.89013226	376.0	-4.65321864499	-0.194462106119	-0.0350129827366	954.684584551	1106.06720614	2357.82114756	297.069356869	0.719300393365	0.0084823159595
1186.45209459	910.438037672	2472.89013226	376.0	8.10902209158	0.698743149812	0.125808993484	1250.79422508	1130.91008628	2673.41733939	291.713028035	7.18778104358	0.0847615689101
1186.45209459	910.438037672	2472.89013226	376.0	-2.86699101827	-0.121949909983	-0.0219571317938	1137.37782652	903.802065099	2401.99259428	360.812702662	0.518192060257	0.00611075542756
1186.45209459	910.438037672	2472.89013226	376.0	-4.54679377713	-0.197693789141	-0.0355948486029	985.54083503	1059.47164956	2360.45291762	315.440433028	0.436122648083	0.00514295575569
1186.45209459	910.438037672	2472.89013226	376.0	-10.8272800843	-0.275473856326	-0.0495991819096	1066.220158	791.637455152	2205.14339147	347.285778311	-1.112397184	-0.0131178913207
1186.45209459	910.438037672	2472.89013226	376.0	-2.1116405338	-0.0819218704458	-0.0147500666989	1076.76808805	1009.46887191	2420.67158188	334.434621921	1.00105440886	0.011804886897
1186.45209459	910.438037672	2472.89013226	376.0	-13.9871961892	-0.338758533657	-0.0609936142702	1133.66829243	710.25809596	2127.00213792	283.07574953	-1.85465604131	-0.0218709438833
1186.45209459	910.438037672	2472.89013226	376.0	-10.0801365296	-0.290076397363	-0.0522283754705	1031.05065927	829.439984007	2223.61943071	363.128787434	-0.951602161331	-0.0112217236006
1186.45209459	910.438037672	2472.89013226	376.0	-3.71617250946	-0.445901363129	-0.0802847250863	1196.34884532	728.963687313	2380.99326898	455.680736347	-0.173287622412	-0.00204348611335
1186.45209459	910.438037672	2472.89013226	376.0	-1.84756463259	-0.045024428163	-0.00810666693608	1177.84978441	922.46260853	2427.20188878	326.889495834	0.894106470062	0.0105437083734
1186.45209459	910.438037672	2472.89013226	376.0	13.3764478695	1.1711072633	0.210858347731	1477.59153437	1022.8010886	2803.67499168	303.282368713	9.29542275459	0.10961583437
1186.45209459	910.438037672	2472.89013226	376.0	3.47058022851	-0.25246850906	-0.0454570596076	1440.37779989	699.878802114	2558.71376827	418.457166261	1.42554393771	0.0168106596428
1186.45209459	910.438037672	2472.89013226	376.0	7.465583136	-0.238902815409	-0.0430145508478	1450.16343605	765.133396261	2657.50580095	442.208968639	3.04830263539	0.0359469650399
1186.45209459	910.438037672	2472.89013226	376.0	0.124624363755	-0.151520054945	-0.0272812486396	1087.86255096	948.129159537	2475.97195586	439.980245362	0.94205646583	0.0111091564367
1186.45209459	910.438037672	2472.89013226	376.0	7.03387665239	0.190194761323	0.0342446455389	1261.07831395	947.227852918	2646.83017392	438.524007048	3.44094748791	0.0405772109423
1186.45209459	910.438037672	2472.89013226	376.0	-11.4624757632	-0.287604936523	-0.0517833879228	1074.88937755	771.325259328	2189.4357002	343.221063328	-1.27457342079	-0.0150303469433
1186.45209459	910.438037672	2472.89013226	376.0	-4.81245175515	-0.252523569018	-0.0454669731758	953.078088021	1070.38119159	2353.88348769	330.424208076	0.322417881215	0.00380209765584
1186.45209459	910.438037672	2472.89013226	376.0	-9.24949951168	-0.297177212481	-0.0535068801731	1145.67217791	755.065786559	2244.16017156	343.422207083	-0.844209276375	-0.00995529807046
1186.45209459	910.438037672	2472.89013226	376.0	-2.42353381102	-0.244010082646	-0.0439341164289	949.270671024	1094.39289373	2412.9588038	369.295239047	0.842017468539	0.00992945127995
1186.45209459	910.438037672	2472.89013226	376.0	12.2110830273	-0.038726969282	-0.00697280685669	1430.7062154	889.539344614	2774.85679949	454.611239479	5.52825394644	0.0651916738968
1186.45209459	910.438037672	2472.89013226	376.0	-14.9373843239	-0.501383760923	-0.0902743537852	970.656340256	728.120578421	2103.5050293	404.728110622	-2.62430420665	-0.030946983569
1186.45209459	910.438037672	2472.89013226	376.0	-5.77383744851	-0.410197970785	-0.0738563145093	1269.49910467	773.893714671	2330.10947575	286.716656405	-0.310620495114	-0.00366297753672
1186.45209459	910.438037672	2472.89013226	376.0	-5.98305975743	-0.271424898953	-0.0488701654579	1062.9159033	819.284301232	2324.93563792	442.735433388	-0.354977175024	-0.00418605159227
1186.45209459	910.438037672	2472.89013226	376.0	0.785253908969	-0.317385258535	-0.0571453472336	1386.08562976	744.23700485	2492.30859869	361.985964087	1.03103443469	0.0121584249374
1186.45209459	910.438037672	2472.89013226	376.0	-11.90956129	-0.295029136182	-0.0531201181458	1045.50680137	795.069188143	2178.37976633	337.803776814	-1.33188449575	-0.0157061850914
1186.45209459	910.438037672	2472.89013226	376.0	4.4346732594	0.148633490173	0.0267615214571	1276.65504143	921.652043155	2582.55472969	384.24764511	2.91642164019	0.0343917646249
1186.45209459	910.438037672	2472.89013226	376.0	-15.1662160016	-0.411979863313	-0.0741771449969	1032.25313822	712.211409078	2097.84627332	353.38172603	-2.3665785716	-0.0279077661746
1186.45209459	910.438037672	2472.89013226	376.0	-5.413128705	-0.376832531161	-0.0678488532878	1337.27612908	708.027408037	2339.02940667	293.725869552	-0.353819545522	-0.00417240030097
1186.45209459	910.438037672	2472.89013226	376.0	19.2364317538	1.12453200969	0.202472454031	1438.93532653	1080.61416078	2948.58595491	429.036467595	10.4826067813	0.123615646005
1186.45209459	910.438037672	2472.89013226	376.0	9.52877273695	0.302597585527	0.0544828205845	1277.12988548	967.144974329	2708.526213	464.251353197	4.33192465546	0.0510840171634
1186.45209459	910.438037672	2472.89013226	376.0	9.3377003199	-0.240095875842	-0.0432293618728	1431.81962177	817.803411836	2703.80120206	454.178168453	3.8725928901	0.0456673689871
1186.45209459	910.438037672	2472.89013226	376.0	12.9051064126	0.601329590578	0.108269641804	1297.5386697	1045.81969895	2792.0192353	448.660866648	6.66159312401	0.0785565226888
1186.45209459	910.438037672	2472.89013226	376.0	5.96687663951	0.211308922846	0.0380462590649	1150.63839259	1062.4325119	2620.44443589	407.3735314	3.9178452891	0.0462010057677
1186.45209459	910.438037672	2472.89013226	376.0	11.3851206477	1.08859644049	0.196002239916	1446.22143092	1025.11932582	2754.43165731	283.090900565	8.56968173357	0.101057567613
1186.45209459	910.438037672	2472.89013226	376.0	-0.173292790938	-0.19948096176	-0.0359166297732	1044.23479304	957.191901461	2468.60479194	467.178097441	0.826865400038	0.00975077122686
1186.45209459	910.438037672	2472.89013226	376.0	7.39535775458	-0.269445412552	-0.0485137581116	1398.44991155	827.012148684	2655.76920442	430.307144186	3.29611042803	0.0388692267457
1186.45209459	910.438037672	2472.89013226	376.0	-4.54102455709	-0.149091130429	-0.0268439197748	1146.7113117	862.324085203	2360.59558409	351.560187183	0.194730177551	0.00229634643339
1186.45209459	910.438037672	2472.89013226	376.0	-12.9983398012	-0.372860428138	-0.0671336744937	1056.91056323	724.152224759	2151.45546996	370.392681967	-1.84460430368	-0.0217524092415
1186.45209459	910.438037672	2472.89013226	376.0	-0.117615061502	-0.390476520366	-0.0703054591945	1324.37898769	687.790071368	2469.98164101	457.81258196	0.379814687491	0.00447894678645
1186.45209459	910.438037672	2472.89013226	376.0	0.95969445787	-0.191692796272	-0.0345143673518	949.144859713	1135.0351698	2496.62232181	412.4422923	1.84749658458	0.0217865163276
1186.45209459	910.438037672	2472.89013226	376.0	3.48465556947	0.254830053039	0.0458822565789	1241.28117529	971.136622248	2559.06183599	346.644038447	3.24135511904	0.0382235273472
1186.45209459	910.438037672	2472.89013226	376.0	-1.72806551155	-0.161393994109	-0.0290590554752	1167.60662267	862.352732085	2430.15697075	400.197615991	0.613692218788	0.00723693654231
1186.45209459	910.438037672	2472.89013226	376.0	-3.48054458216	-0.191524931578	-0.0344841432442	1137.138289	838.232887962	2386.82008874	411.448911782	0.263559212647	0.0031080095831
1186.45209459	910.438037672	2472.89013226	376.0	5.64204885463	-0.20401021254	-0.0367321232517	1355.50923606	869.310606368	2612.41180165	387.59195922	3.20965269642	0.0378496780238
1186.45209459	910.438037672	2472.89013226	376.0	-13.0963693229	-0.42912406793	-0.0772639661379	945.107331197	826.405067051	2149.03130759	377.518909346	-1.75679174086	-0.0207168837365
1186.45209459	910.438037672	2472.89013226	376.0	-11.7619763986	-0.231261890776	-0.0416387992034	1085.25993283	800.636060181	2182.02937854	296.133385538	-1.21209941274	-0.0142936251502
1186.45209459	910.438037672	2472.89013226	376.0	-2.67940825305	-0.0789222041235	-0.0142099755354	1103.02011239	978.073612144	2406.63130997	325.53758544	0.771245794567	0.00909487965291
1186.45209459	910.438037672	2472.89013226	376.0	9.34883541819	0.547508889624	0.0985792023089	1311.29759687	1003.1646004	2704.0765608	389.61436353	5.65169986704	0.0666474040925
1186.45209459	910.438037672	2472.89013226	376.0	-9.79973996895	-0.434476263965	-0.0782276312504	953.170263494	819.602098121	2230.55332958	457.78096797	-1.36761878936	-0.0161275800632
1186.45209459	910.438037672	2472.89013226	376.0	6.44951156092	0.123432293476	0.0222240355556	1078.3337968	1119.25914549	2632.37946723	434.786524948	3.98508531671	0.0469939306215
1186.45209459	910.438037672	2472.89013226	376.0	2.78467579045	-0.373392160957	-0.0672294132079	1276.65795553	833.179504459	2541.7521051	431.914645113	1.20996283078	0.0142684296083
1186.45209459	910.438037672	2472.89013226	376.0	2.66127431627	-0.204264742261	-0.0367779514333	1366.06952614	859.930829291	2538.70052222	312.700166795	2.84380988044	0.0335354938731
1186.45209459	910.438037672	2472.89013226	376.0	11.8924199192	1.0377974073	0.186855852953	1457.49152414	995.921188944	2766.97661093	313.563897849	8.22569902157	0.0970011677072
1186.45209459	910.438037672	2472.89013226	376.0	1.29176754139	0.138755603691	0.0249830039054	1091.26198511	1093.01315517	2504.83412433	320.558984045	3.08752569808	0.0364095011566
1186.45209459	910.438037672	2472.89013226	376.0	-7.46096043308	-0.38633172981	-0.0695591879384	957.237431784	864.505209895	2288.38877794	466.646136264	-0.766076710133	-0.00903392346855
1186.45209459	910.438037672	2472.89013226	376.0	-10.9287475368	-0.426307466361	-0.0767568358589	1172.75697268	704.479585097	2202.63421285	325.397655067	-1.29953917872	-0.015324754466
1186.45209459	910.438037672	2472.89013226	376.0	18.9019391153	1.25566819494	0.22608357849	1454.41008113	1119.66975026	2940.31431945	366.234488071	11.5885459606	0.136657381611
1186.45209459	910.438037672	2472.89013226	376.0	1.86372383864	-0.26861656402	-0.0483645235903	1334.79923327	852.259852342	2518.97797516	331.918889554	2.13725042079	0.0252034247735
1186.45209459	910.438037672	2472.89013226	376.0	-9.04450768351	-0.418938549428	-0.0754300593136	897.708058104	942.089149494	2249.22939425	409.432186649	-0.757154077897	-0.00892870374878
1186.45209459	910.438037672	2472.89013226	376.0	-8.12518011872	-0.226954703145	-0.0408632882868	1085.39054148	825.444513496	2271.96335488	361.1282999	-0.525242082663	-0.00619389248424
1186.45209459	910.438037672	2472.89013226	376.0	2.69429350707	-0.108432552432	-0.0195233259691	997.434601673	1112.7210654	2539.51705054	429.361383466	2.27235180998	0.0267966015328
1186.45209459	910.438037672	2472.89013226	376.0	-10.5622338816	-0.490686639818	-0.0883483327003	894.680370566	866.693269882	2211.69769286	450.324052412	-1.4513515634	-0.0171149948514
1186.45209459	910.438037672	2472.89013226	376.0	-1.31882079766	0.0950578478879	0.0171152048772	1170.14422889	975.345523559	2440.2771429	294.787390448	1.68053249626	0.0198176001918
1186.45209459	910.438037672	2472.89013226	376.0	15.4531803754	1.16747024951	0.210203501893	1466.44537075	1046.1383145	2855.03030489	342.446619639	9.84495017883	0.116096110599
1186.45209459	910.438037672	2472.89013226	376.0	0.624047123767	-0.318539322763	-0.0573531369757	1344.52302813	825.44702634	2488.32213201	318.352077538	1.65767051162	0.0195480013163
1186.45209459	910.438037672	2472.89013226	376.0	9.85270819506	-0.180089344399	-0.0324251610369	1465.20106468	840.273513869	2716.53678098	411.062202429	4.93609279962	0.058208641505
1186.45209459	910.438037672	2472.89013226	376.0	9.89073747899	0.412533572763	0.0742768406126	1204.24177137	1083.69137986	2717.47720339	429.544052155	5.61992128524	0.0662726566655
1186.45209459	910.438037672	2472.89013226	376.0	1.5167284658	-0.274702439073	-0.0494602879138	1414.34547691	784.916593302	2510.39716083	311.135090612	2.12968787109	0.0251142437628
1186.45209459	910.438037672	2472.89013226	376.0	-12.9553439734	-0.542155184619	-0.0976152655058	924.796694371	770.342172525	2152.51870954	457.379842649	-2.36397880837	-0.0278771085893
1186.45209459	910.438037672	2472.89013226	376.0	8.41310623714	0.189593653108	0.0341364157558	1095.98107565	1129.16486757	2680.93700622	455.791063	4.65802424637	0.0549295312072
1186.45209459	910.438037672	2472.89013226	376.0	-2.42590439346	-0.437290557749	-0.0787343460117	1277.73756507	700.749208567	2412.9001819	434.413408261	0.0503134655204	0.000593319168873
1186.45209459	910.438037672	2472.89013226	376.0	11.8988395805	0.938108902588	0.168906896397	1336.47393069	1125.09710491	2767.1353621	305.564326503	8.92982227022	0.105304507904
1186.45209459	910.438037672	2472.89013226	376.0	9.58299589103	0.473119245678	0.0851853161106	1349.84613653	948.267191879	2709.86709203	411.753763616	5.16172907406	0.0608694466281
1186.45209459	910.438037672	2472.89013226	376.0	7.4603686096	-0.219642210337	-0.0395466709284	1445.54741958	822.041209297	2657.37685144	389.788222564	4.00722536771	0.0472550161287
1186.45209459	910.438037672	2472.89013226	376.0	-14.0417344618	-0.466722089127	-0.0840335054244	990.345596006	728.101156641	2125.65346636	407.206713713	-2.36253759369	-0.0278601131332
1186.45209459	910.438037672	2472.89013226	376.0	-7.18811939604	-0.343085926039	-0.0617727630606	963.272387371	901.381805682	2295.13583702	430.481643971	-0.480557882245	-0.00566695615854
1186.45209459	910.438037672	2472.89013226	376.0	-7.509223203	-0.187610790006	-0.0337794004332	1143.85655093	819.274238626	2287.19529267	324.064503112	-0.374075447332	-0.00441126706759
1186.45209459	910.438037672	2472.89013226	376.0	-14.5119971933	-0.59303773411	-0.106776689613	892.410447554	779.0988886	2114.02438568	442.515049523	-2.71902896034	-0.0320640207587
1186.45209459	910.438037672	2472.89013226	376.0	4.418456277	-0.239640381536	-0.0431473499344	1353.43936118	860.20248481	2582.15370154	368.511855551	2.87014299362	0.0338460258682
1186.45209459	910.438037672	2472.89013226	376.0	-0.588148447082	-0.0594878127363	-0.010710805318	1138.39231984	956.140092477	2458.34586735	363.81345504	1.12414610101	0.0132564398704
1186.45209459	910.438037672	2472.89013226	376.0	9.14067466267	-0.249734636505	-0.0449648247217	1431.31482642	801.880797965	2698.92897402	465.733349636	3.54867197733	0.0418475469025
1186.45209459	910.438037672	2472.89013226	376.0	3.4689315066	-0.365622142853	-0.0658304182306	1334.1505045	789.604134553	2558.67299719	434.918358136	1.32713378398	0.0156501625469
1186.45209459	910.438037672	2472.89013226	376.0	-2.8017735552	-0.225922079066	-0.0406773638939	987.643715222	1033.63749963	2403.60535049	382.324135634	0.606858860029	0.00715635448148
1186.45209459	910.438037672	2472.89013226	376.0	2.47357723466	-0.340397309293	-0.0612886765022	1366.56241875	700.810755514	2534.05897961	466.685805352	0.814111131253	0.00960036711384
1186.45209459	910.438037672	2472.89013226	376.0	10.8520692888	0.542587772574	0.0976931531462	1267.9367718	1055.77723444	2741.24988285	417.535876614	6.1865784162	0.0729549341533
1186.45209459	910.438037672	2472.89013226	376.0	-17.371054493	-0.495011854142	-0.0891270893305	922.331075482	792.367565191	2043.32303984	328.624399163	-2.74724404818	-0.0323967458512
1186.45209459	910.438037672	2472.89013226	376.0	9.46395804943	-0.204707414931	-0.0368576548309	1469.10679372	805.78558697	2706.92341699	432.031036305	4.30852431239	0.0508080697215
1186.45209459	910.438037672	2472.89013226	376.0	6.86277422688	-0.191802681033	-0.0345341521486	1457.08781324	833.832670501	2642.59899892	351.67851518	4.35498869648	0.0513559987792
1186.45209459	910.438037672	2472.89013226	376.0	3.29992578608	0.41164824588	0.0741174371407	1202.96395572	1062.16590717	2554.4936714	289.363808514	4.406841164	0.0519674665566
1186.45209459	910.438037672	2472.89013226	376.0	10.3861201962	-0.0746489369673	-0.0134405720143	1459.84165991	878.746018524	2729.72747372	391.139795286	5.65572199814	0.0666948348837
1186.45209459	910.438037672	2472.89013226	376.0	-2.3680161978	-0.008873852024	-0.00159774073173	1116.47616345	992.505928111	2414.33169338	305.349601818	1.14938495693	0.0135540678883
1186.45209459	910.438037672	2472.89013226	376.0	-6.06265711798	-0.472383748554	-0.0850528895489	1174.61173006	695.319199985	2322.96728264	453.036352592	-0.710964807394	-0.00838401895512
1186.45209459	910.438037672	2472.89013226	376.0	-10.8077842265	-0.378952551	-0.0682305637378	1006.30573513	783.695364285	2205.62550261	415.624403192	-1.42047729758	-0.0167509115281
1186.45209459	910.438037672	2472.89013226	376.0	-4.98453113204	-0.434942055077	-0.078311497133	1182.78850421	726.625597902	2349.62815376	440.21405165	-0.361857743454	-0.00426719037092
1186.45209459	910.438037672	2472.89013226	376.0	-5.12483785668	-0.141640417532	-0.0255024158322	1136.97679459	871.345860417	2346.15852261	337.835867602	0.112295585202	0.00132424039153
1186.45209459	910.438037672	2472.89013226	376.0	8.58590637446	-0.168703535337	-0.0303751414003	1334.60329505	881.574157623	2685.21016376	469.032711087	3.3914137834	0.0399930870684
1186.45209459	910.438037672	2472.89013226	376.0	8.32701782401	-0.18181447816	-0.032735772085	1480.87734943	819.129087243	2678.80813435	378.801697676	4.65064683016	0.0548425333745
1186.45209459	910.438037672	2472.89013226	376.0	-0.0835808429183	-0.249479665265	-0.0449189170445	974.89485582	1038.89696633	2470.82326985	457.031447698	0.935369899476	0.0110303054183
1186.45209459	910.438037672	2472.89013226	376.0	-10.6833399262	-0.426101850929	-0.0767198147153	1104.86728358	689.857179319	2208.70287343	413.978410533	-1.57073448043	-0.0185228122692
1186.45209459	910.438037672	2472.89013226	376.0	10.8646432376	1.00986130282	0.181825945773	1455.49259173	985.11730322	2741.56082279	300.950927841	7.84095490631	0.0924640908763
1186.45209459	910.438037672	2472.89013226	376.0	-11.22888554	-0.344588385105	-0.0620432814376	1018.03090953	794.323954463	2195.21212978	382.857265786	-1.34259941362	-0.015832540255
1186.45209459	910.438037672	2472.89013226	376.0	-9.52342905579	-0.333378444101	-0.0600249269177	1119.45314507	735.645465659	2237.38619489	382.287584163	-1.04242006263	-0.0122926894178
1186.45209459	910.438037672	2472.89013226	376.0	4.44360826774	0.0169194274846	0.00304634992521	1088.80067618	1055.89798699	2582.77568263	438.077019457	2.68499004888	0.0316626185009
1186.45209459	910.438037672	2472.89013226	376.0	-8.24997484497	-0.23706282899	-0.0426832605312	973.652050036	1012.87411622	2268.87731841	282.35115215	-0.359243887337	-0.00423636659596
1186.45209459	910.438037672	2472.89013226	376.0	13.1388911593	0.590655574809	0.106347780844	1234.47545819	1125.05986552	2797.80047523	438.26515152	7.33627638591	0.08651269323
1186.45209459	910.438037672	2472.89013226	376.0	1.94418894205	-0.00796444512846	-0.00143400164358	1122.74921443	1000.76733221	2520.96778877	397.451242126	1.91405050515	0.0225713502966
1186.45209459	910.438037672	2472.89013226	376.0	7.20681820414	0.417111861878	0.0751011634637	1382.77192876	913.384868352	2651.10682848	354.950031376	4.7372808266	0.055864160691
1186.45209459	910.438037672	2472.89013226	376.0	9.70688065067	0.361948682415	0.0651690101575	1225.47215044	1038.56799349	2712.93062603	448.8904821	4.99209483191	0.0588690428292
1186.45209459	910.438037672	2472.89013226	376.0	15.3843241184	1.22663168076	0.220855542088	1482.66490482	1046.88424897	2853.3275653	323.778411514	10.1266482305	0.119418021586
1186.45209459	910.438037672	2472.89013226	376.0	12.4947888006	0.896114632558	0.161345810687	1324.47024657	1127.16654965	2781.87253156	330.235735337	8.85141670557	0.104379913981
1186.45209459	910.438037672	2472.89013226	376.0	-7.96615711669	-0.315415043836	-0.0567906092611	1007.15365055	850.976599844	2275.89581901	417.765568607	-0.656705105705	-0.00774416398237
1186.45209459	910.438037672	2472.89013226	376.0	-9.21187920586	-0.355888582779	-0.0640778867085	1043.76546107	760.209467268	2245.09048039	441.115552051	-1.18683495967	-0.0139956952792
1186.45209459	910.438037672	2472.89013226	376.0	10.9192063491	0.669729799992	0.120585127834	1290.69892818	1074.71975582	2742.91010859	377.491424594	6.98976261064	0.0824264458801
1186.45209459	910.438037672	2472.89013226	376.0	14.8627238636	1.06575653259	0.19188990504	1423.58293213	1063.37384747	2840.42896407	353.47218447	9.41847468643	0.111066918472
1186.45209459	910.438037672	2472.89013226	376.0	6.48916833709	0.310377609667	0.0558836171528	1256.64909973	981.242863923	2633.36013574	395.468172084	4.01023508419	0.0472905080683
1186.45209459	910.438037672	2472.89013226	376.0	5.17019568014	0.433579413992	0.0780661530414	1212.33233482	1066.46472357	2600.74339106	321.94633267	4.88846714494	0.0576470182186
1186.45209459	910.438037672	2472.89013226	376.0	13.3682708928	1.0564392866	0.190212331041	1477.34024677	984.307236958	2803.47278403	341.825300301	8.48961842776	0.100113424856
1186.45209459	910.438037672	2472.89013226	376.0	-13.1841243236	-0.519206569874	-0.0934833579175	931.989196327	775.755375583	2146.86122284	439.116650932	-2.27278711349	-0.0268017348289
1186.45209459	910.438037672	2472.89013226	376.0	-6.0997398092	-0.338651396702	-0.0609743242171	1158.5777581	754.960712282	2322.05026843	408.511798048	-0.385865841538	-0.00455030473511
1186.45209459	910.438037672	2472.89013226	376.0	-6.79495284021	-0.315608425819	-0.0568254277671	951.636257208	962.049448829	2304.85841399	391.17270795	-0.19905799896	-0.00234738206321
1186.45209459	910.438037672	2472.89013226	376.0	-11.2250776428	-0.33614738563	-0.0605234759867	1110.47400066	727.722027118	2195.3062949	357.110267122	-1.35333295957	-0.0159591150892
1186.45209459	910.438037672	2472.89013226	376.0	-13.8254186991	-0.378529365741	-0.0681543690566	936.242549323	883.852827598	2131.00271751	310.907340589	-1.61221275011	-0.019011942808
1186.45209459	910.438037672	2472.89013226	376.0	-6.23045386455	-0.280102761782	-0.050432618254	1140.62892749	774.796485295	2318.81785345	403.392440665	-0.344077845388	-0.00405752176165
1186.45209459	910.438037672	2472.89013226	376.0	-11.2194186679	-0.416723758869	-0.0750312853564	983.796723281	783.847173806	2195.44623513	427.802338042	-1.60602154669	-0.0189389333336
1186.45209459	910.438037672	2472.89013226	376.0	5.57254047137	0.0825335312616	0.0148601964821	1267.24886026	917.816924198	2610.6929357	425.627151239	2.81138402603	0.0331531135145
1186.45209459	910.438037672	2472.89013226	376.0	0.146838556886	-0.165297715542	-0.0297619221357	1057.02076765	986.393404905	2476.52128845	433.107115896	0.988071212538	0.0116517831667
1186.45209459	910.438037672	2472.89013226	376.0	-15.4781751107	-0.448281903847	-0.0807133424283	1012.83742198	708.331254369	2090.1318673	368.963190945	-2.55941979723	-0.0301818372314
1186.45209459	910.438037672	2472.89013226	376.0	-0.750889681316	-0.0181142491826	-0.00326147806672	1103.82559376	1009.53522599	2454.32145543	340.960635681	1.49392128211	0.0176169962513
1186.45209459	910.438037672	2472.89013226	376.0	2.09342129529	-0.0971774234494	-0.0174968353348	1152.31416771	933.715384371	2524.6581409	438.628588824	1.30325040659	0.0153685189456
1186.45209459	910.438037672	2472.89013226	376.0	-13.1909759772	-0.483443891874	-0.0870442729337	1008.02767907	699.899999784	2146.69178898	438.764110121	-2.40542393876	-0.0283658483345
1186.45209459	910.438037672	2472.89013226	376.0	-12.5900599996	-0.385455645155	-0.0694014485335	1053.92654232	720.68236365	2161.55178089	386.942874916	-1.8320890257	-0.0216048234163
1186.45209459	910.438037672	2472.89013226	376.0	-13.2439080495	-0.289476411967	-0.0521203478515	1063.66283526	770.378663655	2145.38283698	311.341338063	-1.60436492653	-0.0189193977185
1186.45209459	910.438037672	2472.89013226	376.0	-17.3530433644	-0.473283882072	-0.0852149589614	899.430067767	845.72172897	2043.76843526	298.616638521	-2.52241392901	-0.0297454472761
1186.45209459	910.438037672	2472.89013226	376.0	-6.88298353318	-0.122030620419	-0.0219716637413	1106.62851548	913.028186629	2302.68151167	283.024809561	-0.193903099384	-0.00228659315311
1186.45209459	910.438037672	2472.89013226	376.0	1.66571577315	-0.291821922485	-0.0525426579916	1402.08121568	778.501630496	2514.08145325	333.498607072	1.86967286994	0.0220480291266
1186.45209459	910.438037672	2472.89013226	376.0	5.59389546222	0.02756776079	0.00496358674648	1050.85225668	1110.98109478	2611.22102116	449.38766969	3.30209092183	0.0389397514366
1186.45209459	910.438037672	2472.89013226	376.0	-6.27692295215	-0.304216880815	-0.0547743753718	1150.23614884	765.702726126	2317.66872397	401.729849007	-0.371338163944	-0.00437898778236
1186.45209459	910.438037672	2472.89013226	376.0	11.3887298809	0.514348165001	0.0926086001082	1378.25137589	939.824652296	2754.52090968	436.444881495	5.63033096363	0.0663954123069
1186.45209459	910.438037672	2472.89013226	376.0	-1.98898725647	-0.35370045606	-0.0636839135866	1299.41925947	824.995590415	2423.70466267	299.289812783	0.706862252006	0.00833563976422
1186.45209459	910.438037672	2472.89013226	376.0	0.699858887735	-0.0698177643754	-0.0125707173884	1040.81692911	1068.20404887	2490.19687364	381.175895653	1.85049322699	0.0218218540918
1186.45209459	910.438037672	2472.89013226	376.0	4.85477840187	-0.222381352458	-0.0400398546017	1467.69331228	741.885261876	2592.94346831	383.364894156	2.66027542298	0.0313711724408
1186.45209459	910.438037672	2472.89013226	376.0	-16.2607007469	-0.354493223815	-0.0638266517492	1063.39450057	712.468733267	2070.78086806	294.91763422	-2.40834475955	-0.0284002919758
1186.45209459	910.438037672	2472.89013226	376.0	3.3712017311	0.326786420015	0.0588380302513	1138.63080561	1114.13808287	2556.25624721	303.487358737	4.47991261461	0.0528291581912
1186.45209459	910.438037672	2472.89013226	376.0	-13.2627793479	-0.277570155206	-0.0499766213911	1072.58408463	770.088095658	2144.91617051	302.243990217	-1.59061102692	-0.0187572055061
1186.45209459	910.438037672	2472.89013226	376.0	-14.5855102702	-0.340901038529	-0.0613793731597	983.004024012	832.924773246	2112.20648805	296.277690794	-1.82384240444	-0.0215075755241
1186.45209459	910.438037672	2472.89013226	376.0	7.16940615221	0.192461750842	0.0346528179406	1162.91688017	1043.55678325	2650.18166954	443.708006133	3.84045249814	0.0452883549309
1186.45209459	910.438037672	2472.89013226	376.0	-5.10748823115	-0.140572942838	-0.0253102165716	1116.81307063	891.544460664	2346.58755979	338.230028497	0.136726221443	0.00161233751702
1186.45209459	910.438037672	2472.89013226	376.0	6.43244156662	0.382048775713	0.0687880402797	1355.97025586	919.968058184	2631.95734503	356.019030989	4.34995874616	0.0512966833274
1186.45209459	910.438037672	2472.89013226	376.0	20.6919141392	1.14595682798	0.206330001437	1453.47889434	1072.13292449	2984.57843519	458.966616362	10.6741348875	0.125874232164
1186.45209459	910.438037672	2472.89013226	376.0	-6.14325032255	-0.328829163028	-0.0592058269766	1107.49229552	749.729813568	2320.97430124	463.752192151	-0.608062100033	-0.00717054363246
1186.45209459	910.438037672	2472.89013226	376.0	3.327117608	0.250787019343	0.0451543066876	1162.91773445	1054.1067516	2555.16609528	338.141609232	3.65231963626	0.0430698070314
1186.45209459	910.438037672	2472.89013226	376.0	3.05369339236	0.147903719198	0.0266301258909	1103.6329999	1087.24212961	2548.40461483	357.529485324	3.37649604562	0.0398171703493
1186.45209459	910.438037672	2472.89013226	376.0	-10.3610640495	-0.358253871377	-0.0645037579001	1082.55972687	727.876283222	2216.67240179	406.236391691	-1.35218947208	-0.015945630567
1186.45209459	910.438037672	2472.89013226	376.0	-1.47535608051	-0.186109472338	-0.0335090875653	1252.38768351	867.812644259	2436.40619733	316.205869561	0.91749926756	0.0108195668344
1186.45209459	910.438037672	2472.89013226	376.0	13.0841333899	0.814193769902	0.146595925442	1470.95157832	934.41334358	2796.44637576	391.081453855	7.29016614162	0.0859689403492
1186.45209459	910.438037672	2472.89013226	376.0	-14.0571515471	-0.450287707887	-0.0810744882764	895.675974256	890.345192001	2125.27221878	339.25105252	-1.74223224184	-0.0205451915311
1186.45209459	910.438037672	2472.89013226	376.0	-12.8803758926	-0.382953350469	-0.0689509093391	1034.80653825	737.644379577	2154.37258782	381.921669996	-1.84469464151	-0.0217534745461
1186.45209459	910.438037672	2472.89013226	376.0	-2.00408571164	-0.317469023429	-0.0571604291374	912.605575568	1094.08013854	2423.33129446	416.645580346	0.742619414618	0.00875730441767
1186.45209459	910.438037672	2472.89013226	376.0	4.97807142847	-0.206636267162	-0.0372049454739	1475.96258175	779.894677706	2595.9923694	340.13510994	3.46516987133	0.0408628522563
1186.45209459	910.438037672	2472.89013226	376.0	14.5697912149	1.20371972588	0.216730235125	1437.50441888	1102.12752572	2833.18506151	293.553116907	10.4299506855	0.12299470148
1186.45209459	910.438037672	2472.89013226	376.0	-16.6506862067	-0.37965673745	-0.0683573527998	1072.21690337	691.859611365	2061.1369561	297.060441371	-2.56400423458	-0.0302358989927
1186.45209459	910.438037672	2472.89013226	376.0	4.09472323761	-0.276627250313	-0.0498068509746	1414.25158548	783.083731544	2574.14813915	376.812822125	2.43027306706	0.0286588805077
1186.45209459	910.438037672	2472.89013226	376.0	8.16625982824	0.754036328521	0.135764553209	1379.50944118	985.106503405	2674.83276573	310.216821147	6.26627697524	0.0738947756514
1186.45209459	910.438037672	2472.89013226	376.0	9.9155899552	0.611731394153	0.110142490845	1301.15744866	1037.27266152	2718.09177782	379.661667644	6.26206491773	0.0738451051619
1186.45209459	910.438037672	2472.89013226	376.0	-7.52874632308	-0.300348954413	-0.0540779536214	942.038435958	1003.47931053	2286.71250736	341.194760868	-0.21381797659	-0.00252143840318
1186.45209459	910.438037672	2472.89013226	376.0	2.87083606996	-0.210593309463	-0.0379174125788	1219.34205601	875.350963751	2543.88275415	449.189734395	1.27928962331	0.015085962539
1186.45209459	910.438037672	2472.89013226	376.0	-2.76440836211	-0.180132087657	-0.0324328569781	1022.97437066	1021.50389151	2404.52935066	360.051088488	0.627161903034	0.00739577715842
1186.45209459	910.438037672	2472.89013226	376.0	-8.37965064821	-0.212905415023	-0.0383337081425	1060.08688484	872.227374583	2265.67057827	333.356318845	-0.485504998367	-0.00572529479206
1186.45209459	910.438037672	2472.89013226	376.0	-3.6910966941	-0.149002254445	-0.026827917617	1205.07690976	868.874558905	2381.61336634	307.661897678	0.302777351865	0.00357048763992
1186.45209459	910.438037672	2472.89013226	376.0	-1.25885949261	0.00151494181947	0.000272765901957	1121.95125456	994.830298063	2441.75992009	324.978367472	1.41127895991	0.0166424405649
1186.45209459	910.438037672	2472.89013226	376.0	1.05874474618	-0.13838880025	-0.0249169607941	1113.89321638	928.618613062	2499.07172662	456.559897179	1.04796071411	0.0123580272891
1186.45209459	910.438037672	2472.89013226	376.0	12.8277681514	-0.0213659073345	-0.00384694046354	1468.0898435	887.877881666	2790.10674507	434.139019905	6.22251522205	0.0733787172411
1186.45209459	910.438037672	2472.89013226	376.0	14.0749423837	0.788223475322	0.141919963148	1367.36100246	1029.91494897	2820.94799359	423.672042156	7.63719910891	0.0900613102465
1186.45209459	910.438037672	2472.89013226	376.0	-14.9466460564	-0.512291983437	-0.0922383837662	930.528259317	777.655854482	2103.27599683	395.091883032	-2.47070543913	-0.0291356773482
1186.45209459	910.438037672	2472.89013226	376.0	8.55093675564	-0.215763365964	-0.0388482833928	1467.47384715	781.328473631	2684.34540351	435.54308273	3.73799326527	0.0440801092603
1186.45209459	910.438037672	2472.89013226	376.0	16.057290436	1.15652694898	0.2082331561	1435.99537028	1089.29420089	2869.96928297	344.679711801	10.3154558775	0.121644526858
1186.45209459	910.438037672	2472.89013226	376.0	11.3466747632	0.525891639018	0.0946870073854	1211.98700468	1123.95381468	2753.48093282	417.540113466	6.76399764997	0.0797641232308
1186.45209459	910.438037672	2472.89013226	376.0	10.4296775332	0.527006498868	0.094887738363	1339.27393036	971.930898469	2730.80459881	419.599769982	5.56441854787	0.0656181432532
1186.45209459	910.438037672	2472.89013226	376.0	7.05082341145	0.185367005194	0.0333754060487	1226.68578594	974.271404937	2647.24924865	446.292057775	3.44390563116	0.0406120947071
1186.45209459	910.438037672	2472.89013226	376.0	-1.06972673855	-0.0818358417985	-0.0147345772054	1153.97404121	930.659802044	2446.4369653	361.803122047	0.902575712276	0.0106435815127
1186.45209459	910.438037672	2472.89013226	376.0	-4.61309772244	-0.438467136758	-0.0789461895495	1212.73592328	739.902680957	2358.81329389	406.174689661	-0.180936826175	-0.00213368898791
1186.45209459	910.438037672	2472.89013226	376.0	15.8029829246	0.796503978553	0.143410871183	1342.76346208	1068.62209767	2863.68053761	452.294977859	8.20717476462	0.0967827212809
1186.45209459	910.438037672	2472.89013226	376.0	-0.790700758566	-0.0804438439491	-0.0144839474161	1050.71474154	1046.37583356	2453.33697123	356.246396128	1.43294021019	0.0168978798371
1186.45209459	910.438037672	2472.89013226	376.0	14.3695646865	0.914834557447	0.164716340916	1410.30993893	1021.9489285	2828.23367945	395.974812012	8.24300985247	0.0972053048641
1186.45209459	910.438037672	2472.89013226	376.0	-10.4964033064	-0.289968339818	-0.0522089196648	955.71504508	964.561048003	2213.32561066	293.049517575	-0.800327293504	-0.00943782185736
1186.45209459	910.438037672	2472.89013226	376.0	5.60961391278	0.359127619917	0.0646610766865	1323.55468882	934.171072837	2611.60972117	353.883959516	4.02897265428	0.0475114699797
1186.45209459	910.438037672	2472.89013226	376.0	-6.22231562093	-0.212117651795	-0.038191871047	1051.71274975	899.208324379	2319.01910328	368.098029145	-0.0942335205515	-0.00111124434613
1186.45209459	910.438037672	2472.89013226	376.0	10.8741584447	0.619722187498	0.111581236496	1269.34537877	1083.31035582	2741.79612341	389.140388827	6.80907871033	0.0802957395086
1186.45209459	910.438037672	2472.89013226	376.0	3.12126926875	0.0203566165509	0.00366521723998	1087.79877079	1055.43898792	2550.07569201	406.837933307	2.53159940949	0.0298537666213
1186.45209459	910.438037672	2472.89013226	376.0	-4.58202696501	-0.194104545522	-0.034948603803	1013.33735741	1010.92070125	2359.58163959	335.323580932	0.312556540088	0.00368580825575
1186.45209459	910.438037672	2472.89013226	376.0	-3.15465777639	-0.137273869507	-0.0247162170521	993.581025541	1085.78821669	2394.87891141	315.509669173	1.06295795392	0.0125348815321
1186.45209459	910.438037672	2472.89013226	376.0	13.3125345461	0.777452076065	0.139980568251	1433.27560578	955.155341859	2802.09448541	413.663537771	7.09612223998	0.0836806867922
1186.45209459	910.438037672	2472.89013226	376.0	6.75034569779	0.0435017816279	0.00783251379688	1325.22250592	897.505834508	2639.81876492	417.090424492	3.41603697137	0.0402834548511
1186.45209459	910.438037672	2472.89013226	376.0	3.03302463159	-0.0226823059286	-0.00408395857555	1166.50261512	954.019725853	2547.89349909	427.371158112	1.82105239681	0.0214746744907
1186.45209459	910.438037672	2472.89013226	376.0	10.7822220524	0.481357833737	0.0866686773023	1197.00039782	1124.1050766	2739.52263744	418.417163017	6.45925620143	0.0761704740735
1186.45209459	910.438037672	2472.89013226	376.0	7.71871393776	0.639028589318	0.115057362139	1379.34560447	954.352652295	2663.76544757	330.0671908	5.58327711472	0.0658405320132
1186.45209459	910.438037672	2472.89013226	376.0	-5.51457692113	-0.276756323338	-0.0498300906262	1147.37774237	780.189749248	2336.52070375	408.953212123	-0.211601971139	-0.00249530626343
1186.45209459	910.438037672	2472.89013226	376.0	1.84081600968	0.193651246936	0.0348669872048	1134.4890208	1062.03017104	2518.41148972	321.892297883	3.19376650412	0.0376623408505
1186.45209459	910.438037672	2472.89013226	376.0	-0.250687634549	-0.383365784479	-0.0690251682533	1327.83673515	738.371774061	2466.69090249	400.482393279	0.534087952405	0.00629820698591
1186.45209459	910.438037672	2472.89013226	376.0	-12.0597845672	-0.270626226662	-0.0487263641811	1039.80852423	823.246109636	2174.66490973	311.610275862	-1.27479944054	-0.0150330122705
1186.45209459	910.438037672	2472.89013226	376.0	-2.92600611649	-0.0388801050806	-0.00700037902064	1134.18339757	959.784748128	2400.53321574	306.565070038	0.79482715778	0.00937296176627
1186.45209459	910.438037672	2472.89013226	376.0	9.55977313477	0.750486978088	0.135125491193	1462.61086743	920.910856643	2709.29281878	325.771094704	6.48837684529	0.0765138778926
1186.45209459	910.438037672	2472.89013226	376.0	-1.91223260024	-0.316925376958	-0.0570625453652	907.811736432	1111.93293059	2425.60272099	405.85805397	0.79895504727	0.00942163970837
1186.45209459	910.438037672	2472.89013226	376.0	-7.80194805486	-0.43491971136	-0.0783074741376	1176.11220075	714.980001727	2279.95652869	388.864326213	-0.783772892936	-0.00924260486953
1186.45209459	910.438037672	2472.89013226	376.0	0.309345540616	0.21739915583	0.0391428080356	1245.84059034	945.080936692	2480.53990761	289.618380583	2.3969844422	0.0282663259693
1186.45209459	910.438037672	2472.89013226	376.0	-0.328561923954	-0.0738695186214	-0.0133002374183	1270.93037558	880.872155832	2464.76515687	312.962625461	1.50272113306	0.0177207680786
1186.45209459	910.438037672	2472.89013226	376.0	15.7077446867	1.06325099897	0.191438782674	1425.7963407	1062.24210109	2861.32540062	373.286958828	9.51971895815	0.112260836771
1186.45209459	910.438037672	2472.89013226	376.0	-9.30307618825	-0.332631127657	-0.0598903722826	980.399766006	873.174717326	2242.83527921	389.260795877	-0.819821915786	-0.00966771127107
1186.45209459	910.438037672	2472.89013226	376.0	3.24996310472	0.334351984257	0.060200213226	1195.12783233	1044.70653129	2553.25814918	313.423785563	3.94383888587	0.0465075340315
1186.45209459	910.438037672	2472.89013226	376.0	7.96610790018	0.352696136724	0.0635030854743	1243.06593426	1011.88256463	2669.88322845	414.934729567	4.56466736024	0.0538286245311
1186.45209459	910.438037672	2472.89013226	376.0	11.6234593113	1.10552042161	0.199049409724	1463.90456925	1008.95991813	2760.3255106	287.461023219	8.55960812263	0.100938775031
1186.45209459	910.438037672	2472.89013226	376.0	5.7150747262	-0.230168585448	-0.0414419491264	1316.21566034	871.364190816	2614.21765122	426.63780006	2.64002160216	0.0311323302141
1186.45209459	910.438037672	2472.89013226	376.0	1.31705241113	-0.0517840942971	-0.0093237476228	1141.95270051	961.436856584	2505.45939138	402.069834281	1.46251335214	0.0172466197187
1186.45209459	910.438037672	2472.89013226	376.0	6.11523600691	0.510997602233	0.0920053298944	1223.37738927	1084.775134	2624.11320004	315.96067678	5.55261863296	0.0654789933133
1186.45209459	910.438037672	2472.89013226	376.0	19.2849311945	1.19867782689	0.215822439123	1460.6184116	1082.22255921	2949.78529279	406.944321984	10.9097748116	0.128653004854
1186.45209459	910.438037672	2472.89013226	376.0	4.63106651466	-0.308532451105	-0.0555513955897	1392.47155137	728.134860587	2587.41131912	466.804907168	1.32761939271	0.015655889065
1186.45209459	910.438037672	2472.89013226	376.0	-9.39015606365	-0.254844423988	-0.0458848440742	1001.36765538	920.597687356	2240.68188956	318.716546822	-0.629272451021	-0.007420665696
1186.45209459	910.438037672	2472.89013226	376.0	-2.36894162045	-0.180920815529	-0.0325748677582	1123.52518491	858.320831155	2414.30880869	432.46279263	0.441877978678	0.00521082522026
1186.45209459	910.438037672	2472.89013226	376.0	1.19876720248	-0.0723581034267	-0.0130281064866	1153.30175013	942.426258416	2502.53432812	406.806319581	1.31111496056	0.0154612613274
1186.45209459	910.438037672	2472.89013226	376.0	-5.55220869796	-0.427316517545	-0.0769385159425	1279.46336592	731.356236243	2335.59011125	324.770509084	-0.304730048285	-0.00359351472034
1186.45209459	910.438037672	2472.89013226	376.0	-9.09277138015	-0.360314208691	-0.0648747224867	901.932608479	1010.73917545	2248.03588606	335.364102122	-0.497700375828	-0.00586910820552
1186.45209459	910.438037672	2472.89013226	376.0	-4.08572541926	-0.116240973896	-0.0209292354873	1059.60202065	1006.00506601	2371.85463154	306.247544879	0.503739296944	0.00594032189793
1186.45209459	910.438037672	2472.89013226	376.0	-11.7563623394	-0.296766160181	-0.0534328700362	1016.24767022	836.868362121	2182.16820806	329.052175718	-1.22833146182	-0.0144850408233
1186.45209459	910.438037672	2472.89013226	376.0	-8.04064932878	-0.234265640389	-0.0421796255652	1155.21892694	790.457863161	2274.05370844	328.376918347	-0.524533058098	-0.0061855313455
1186.45209459	910.438037672	2472.89013226	376.0	5.65414030987	0.593932349591	0.106937765501	1274.45383363	1047.21275723	2612.71081005	291.044219185	5.52583029084	0.0651630930523
1186.45209459	910.438037672	2472.89013226	376.0	6.17929188253	0.280473143195	0.0504993055807	1241.00755995	986.929046467	2625.69723147	397.760625055	3.84442988917	0.045335258127
1186.45209459	910.438037672	2472.89013226	376.0	10.8724508565	0.953229323102	0.171629334372	1420.49987262	1009.42984012	2741.75389663	311.824183892	7.76970547313	0.0916238852964
1186.45209459	910.438037672	2472.89013226	376.0	-6.20884139622	-0.179717874189	-0.0323582776717	1102.97431113	860.519810289	2319.35230605	355.858184632	-0.103757195692	-0.00122355183599
1186.45209459	910.438037672	2472.89013226	376.0	-10.8059212805	-0.245505429043	-0.044203354167	1050.10149749	839.259432486	2205.67157122	316.310641241	-0.992233659493	-0.0117008686261
1186.45209459	910.438037672	2472.89013226	376.0	-9.90318833271	-0.369781241613	-0.0665792656846	917.086269293	954.902053265	2227.99516521	356.006842647	-0.7563587293	-0.00891932463798
1186.45209459	910.438037672	2472.89013226	376.0	-2.69043428929	-0.113916166738	-0.0205106529956	989.759042743	1103.93106406	2406.35864821	312.668541404	1.37482777193	0.0162125916502
1186.45209459	910.438037672	2472.89013226	376.0	-4.24854119772	-0.232989715136	-0.0419498946949	1083.76046336	837.726331442	2367.82837622	446.341581419	0.0176669355618	0.000208336504267
1186.45209459	910.438037672	2472.89013226	376.0	-12.2286156817	-0.338302172104	-0.0609114461837	1109.45596407	722.029627719	2170.48990176	339.004309972	-1.53837093344	-0.0181411666679
1186.45209459	910.438037672	2472.89013226	376.0	-1.78903872966	-0.163847184908	-0.0295007534944	1067.83806571	957.855517377	2428.64917006	402.95558697	0.69426745917	0.00818711626379
1186.45209459	910.438037672	2472.89013226	376.0	-5.88195376452	-0.36699412813	-0.0660774447479	1199.28943949	768.558130087	2327.43587804	359.588308462	-0.244787123578	-0.00288664060823
1186.45209459	910.438037672	2472.89013226	376.0	11.8501458801	0.864960007909	0.155736407618	1417.434811	989.3766158	2765.93122039	359.119793589	7.41309726289	0.0874185997983
1186.45209459	910.438037672	2472.89013226	376.0	-12.2746152088	-0.231062540793	-0.0416029061564	1078.14965957	804.746736824	2169.35238399	286.455987595	-1.31191213014	-0.0154706619121
1186.45209459	910.438037672	2472.89013226	376.0	3.73001030535	-0.176738533234	-0.031821846099	1430.59438984	848.54937204	2565.12918904	285.985427162	3.77899841655	0.0445636605726
1186.45209459	910.438037672	2472.89013226	376.0	6.66910540808	-0.239925566091	-0.0431986975317	1441.78755396	796.598849442	2637.80978181	399.423378407	3.3943303737	0.0400274808219
1186.45209459	910.438037672	2472.89013226	376.0	-0.0286345329839	-0.186241076245	-0.0335327829033	1017.99450436	1034.43913503	2472.18203172	419.748392331	1.04697525334	0.0123464062894
1186.45209459	910.438037672	2472.89013226	376.0	-6.90569006673	-0.218369933314	-0.0393175969237	992.023503799	1006.92811723	2302.12000404	303.168383013	-0.103299182843	-0.00121815074107
1186.45209459	910.438037672	2472.89013226	376.0	-8.56406195219	-0.469948518842	-0.0846144254306	1184.27958633	692.682605153	2261.11028933	384.148097845	-0.990375450671	-0.0116789557862
1186.45209459	910.438037672	2472.89013226	376.0	-5.99135031043	-0.309326586189	-0.0556943799404	912.017999605	1087.79629043	2324.73062165	324.916331613	0.132903966314	0.0015672637537
1186.45209459	910.438037672	2472.89013226	376.0	-3.49446219539	-0.221727757347	-0.0399221745314	1020.31385197	959.403867488	2386.47592146	406.758202005	0.388148097907	0.00457721813569
1186.45209459	910.438037672	2472.89013226	376.0	-0.546864450414	-0.216405152558	-0.038963837335	1007.50086581	1010.37412579	2459.36677523	441.491783632	0.870518008417	0.0102655425521
1186.45209459	910.438037672	2472.89013226	376.0	12.5023083392	0.930491309961	0.16753534569	1329.37100235	1135.44299966	2782.05848149	317.244479485	9.10781576706	0.107403487819
1186.45209459	910.438037672	2472.89013226	376.0	-4.62011539607	-0.211596782016	-0.0380980882276	1121.76788472	824.980233115	2358.63975454	411.891636703	0.0347007875926	0.000409207400856
1186.45209459	910.438037672	2472.89013226	376.0	-0.13770191938	-0.162891298063	-0.0293286456721	1060.91788498	980.947067846	2469.48491509	427.619962264	0.947031952861	0.0111678296328
1186.45209459	910.438037672	2472.89013226	376.0	0.767987995574	0.149149143972	0.0268543651372	1277.97866587	909.450307506	2491.88163162	304.452658252	2.25860890696	0.0266345389972
1186.45209459	910.438037672	2472.89013226	376.0	-17.387850379	-0.637472161764	-0.114777126713	907.053247551	722.545956782	2042.90769603	413.308491696	-3.55358560704	-0.041905490649
1186.45209459	910.438037672	2472.89013226	376.0	-6.92552300804	-0.195749722463	-0.0352448185925	1095.79178644	849.014923904	2301.62955719	356.822846843	-0.253004992602	-0.00298354944106
1186.45209459	910.438037672	2472.89013226	376.0	-5.45211172363	-0.210815854598	-0.0379574819226	1103.46940844	835.04560295	2338.06539945	399.550388058	-0.0753781252605	-0.000888892986562
1186.45209459	910.438037672	2472.89013226	376.0	0.834041597249	0.226818978824	0.0408388510667	1155.80207119	1043.95514124	2493.51506462	293.757852191	3.01886170847	0.035599784298
1186.45209459	910.438037672	2472.89013226	376.0	1.00060782777	0.20229778968	0.0364238008065	1151.21838493	1041.59533263	2497.6340645	304.82034694	2.93441558717	0.0346039573959
1186.45209459	910.438037672	2472.89013226	376.0	2.70834711518	-0.242517980462	-0.0436654628128	1450.12825812	750.639084779	2539.86458082	339.097237926	2.27156378606	0.0267873087979
1186.45209459	910.438037672	2472.89013226	376.0	13.8611182953	0.952654391018	0.171525817612	1400.41135553	1046.94318839	2815.66035881	368.305814897	8.56300112163	0.100978786812
1186.45209459	910.438037672	2472.89013226	376.0	-12.9789318554	-0.396802465468	-0.0714444482298	985.290409646	791.405943901	2151.93540714	375.23905359	-1.76149128987	-0.0207723029466
1186.45209459	910.438037672	2472.89013226	376.0	6.21180027004	-0.319124684099	-0.0574585315266	1366.79104049	809.431338241	2626.50112818	450.278749443	2.35730930798	0.0277984588205
1186.45209459	910.438037672	2472.89013226	376.0	-17.5247117237	-0.518748971594	-0.0934009671576	927.834100681	767.193502754	2039.52326534	344.495661906	-2.93268849198	-0.0345835907073
1186.45209459	910.438037672	2472.89013226	376.0	-0.984233302294	-0.14601493838	-0.0262900501224	1124.09661654	899.624483167	2448.55112405	424.830024345	0.74873093222	0.0088293742007
1186.45209459	910.438037672	2472.89013226	376.0	-10.1659995446	-0.462445366522	-0.0832634797482	1237.05791195	687.418395824	2221.49613268	297.019824902	-1.20377815852	-0.0141954971523
1186.45209459	910.438037672	2472.89013226	376.0	4.92041993249	-0.107802318084	-0.0194098520136	1383.26915122	875.347237053	2594.56671124	335.950322963	3.69670061582	0.0435931676394
1186.45209459	910.438037672	2472.89013226	376.0	8.49184467552	-0.219088562439	-0.0394469863951	1426.92586997	842.44278758	2682.88412129	413.515463741	4.17661155139	0.0492524947098
1186.45209459	910.438037672	2472.89013226	376.0	-15.847626048	-0.358201629576	-0.0644943517421	1061.07314757	714.753658364	2080.99575152	305.168945586	-2.32894456848	-0.0274639689679
1186.45209459	910.438037672	2472.89013226	376.0	1.05692436927	-0.343921894967	-0.0619232796124	1360.42969931	764.750108106	2499.0267107	373.846903284	1.03189577204	0.0121685822174
1186.45209459	910.438037672	2472.89013226	376.0	8.79785355293	0.637691721839	0.114816658595	1262.12128784	1092.87041066	2690.45138463	335.459686124	6.66891335744	0.0786428461963
1186.45209459	910.438037672	2472.89013226	376.0	5.62876210306	-0.222843722524	-0.0401231045236	1463.45931436	683.099198506	2612.08323488	465.524722017	1.711967131	0.0201882916392
1186.45209459	910.438037672	2472.89013226	376.0	3.13715109568	-0.052616187565	-0.00947356636027	1082.38113615	1031.09196604	2550.46843214	436.995329953	2.01790794549	0.0237960842628
1186.45209459	910.438037672	2472.89013226	376.0	12.3472582034	0.827511873344	0.148993855481	1324.22335795	1096.97909722	2778.22426198	357.021806809	8.18482534036	0.0965191667495
1186.45209459	910.438037672	2472.89013226	376.0	6.12288588642	0.355935213848	0.0640862826517	1168.90691917	1096.16845688	2624.30237316	359.226997106	4.9249091992	0.0580767594246
1186.45209459	910.438037672	2472.89013226	376.0	4.17301681236	0.185042452915	0.0333169702764	1214.19063801	978.977165543	2576.08425324	382.916449682	3.06207604172	0.0361093872844
1186.45209459	910.438037672	2472.89013226	376.0	1.2549468001	-0.0110889081159	-0.00199656249836	1204.49713774	923.595726507	2503.92358785	375.830723608	1.6003361304	0.0188718883302
1186.45209459	910.438037672	2472.89013226	376.0	2.07545189381	-0.131744411196	-0.0237206357933	1057.25333943	1021.0217079	2524.21377735	445.938730016	1.45620218816	0.0171721956151
1186.45209459	910.438037672	2472.89013226	376.0	9.7979792547	-0.181423689816	-0.0326654104819	1377.67326877	875.534666484	2715.18339442	461.975459157	4.09267575553	0.0482626857964
1186.45209459	910.438037672	2472.89013226	376.0	10.5104379897	0.0260776186289	0.00469528603328	1443.14770266	890.12905787	2732.80171617	399.524955642	5.61639300427	0.0662310495787
1186.45209459	910.438037672	2472.89013226	376.0	16.2183490298	1.21755706797	0.219221654297	1467.66855203	1069.0014873	2873.95208504	337.282045711	10.4373636231	0.123082118197
1186.45209459	910.438037672	2472.89013226	376.0	-4.29375642857	-0.271244308499	-0.0488376500719	947.02505747	1058.67534891	2366.71025324	361.009846862	0.392623159563	0.00462999008919
1186.45209459	910.438037672	2472.89013226	376.0	1.52642947987	-0.125333788407	-0.0225664005054	1157.94714736	905.688196576	2510.63705625	447.001712312	1.11985710829	0.013205862126
1186.45209459	910.438037672	2472.89013226	376.0	-14.8123264512	-0.380219271898	-0.0684586373601	968.996916183	820.831523447	2106.59757309	316.769133464	-1.94901558871	-0.0229836743952
1186.45209459	910.438037672	2472.89013226	376.0	-13.6403744737	-0.461530660367	-0.0830987865264	963.180315982	771.205572544	2135.5786579	401.192769374	-2.1329345422	-0.0251525299788
1186.45209459	910.438037672	2472.89013226	376.0	1.68276479361	-0.292747929423	-0.0527093859242	1340.41639128	842.576552373	2514.50305679	331.510113145	2.02676697268	0.0239005539231
1186.45209459	910.438037672	2472.89013226	376.0	3.3823657679	-0.213678419127	-0.0384728878514	1476.47676323	731.294224494	2556.53232158	348.761333848	2.44348508827	0.0288146826447
1186.45209459	910.438037672	2472.89013226	376.0	17.9611700568	1.05405560213	0.189783147665	1446.35209102	1036.62816322	2917.05013424	434.069879993	9.52617292807	0.112336944907
1186.45209459	910.438037672	2472.89013226	376.0	-8.50551235694	-0.380019795052	-0.0684227214714	1009.84377103	784.546013081	2262.55815649	468.168372382	-1.14031202359	-0.0134470757499
1186.45209459	910.438037672	2472.89013226	376.0	17.4990811355	1.12018617387	0.201689984493	1405.43432261	1125.92378013	2905.6231829	374.265080156	10.7366114032	0.126610983528
1186.45209459	910.438037672	2472.89013226	376.0	-11.186037787	-0.373921978905	-0.0673248071489	1036.36161004	748.353410995	2196.27170764	411.556686606	-1.54390116836	-0.0182063817023
1186.45209459	910.438037672	2472.89013226	376.0	-11.2822274625	-0.471235627931	-0.0848461699552	911.073757474	853.16907041	2193.89304264	429.650214761	-1.5335384479	-0.0180841798102
1186.45209459	910.438037672	2472.89013226	376.0	9.04616652405	0.640120871313	0.115254027964	1405.09212968	938.095322722	2696.59189159	353.404439184	5.82436478294	0.0686835469686
1186.45209459	910.438037672	2472.89013226	376.0	12.6719596641	0.864852146089	0.155716987052	1446.85481814	961.656850542	2786.25377236	377.742103681	7.41233715599	0.0874096362735
1186.45209459	910.438037672	2472.89013226	376.0	-0.173808537894	-0.425627608281	-0.0766344271302	1283.2950244	734.694329311	2468.59203808	450.602684368	0.457338404773	0.00539314156572
1186.45209459	910.438037672	2472.89013226	376.0	-21.7215894036	-0.607997450954	-0.109470192826	897.989323441	735.491123654	1935.73909133	302.258644238	-4.09655898865	-0.0483084786397
1186.45209459	910.438037672	2472.89013226	376.0	-1.32242301642	-0.0788025158204	-0.0141884256068	1134.22022321	949.319958905	2440.18806398	356.647881874	0.909349914466	0.0107234659725
1186.45209459	910.438037672	2472.89013226	376.0	0.771287216842	-0.131682547911	-0.0237094972832	1094.91586456	967.616029974	2491.96321774	429.431323205	1.08983128376	0.0128517840066
1186.45209459	910.438037672	2472.89013226	376.0	-4.90736604929	-0.09104411198	-0.0163925300648	1078.69332928	990.742225396	2351.53636148	282.100806804	0.345438208636	0.00407356378108
1186.45209459	910.438037672	2472.89013226	376.0	-1.96041525156	-0.0440973318496	-0.00793974286093	1050.64119354	1057.77201926	2424.41121696	315.998004152	1.45761062837	0.0171888045798
1186.45209459	910.438037672	2472.89013226	376.0	5.58401281279	0.473372527754	0.0852309196532	1179.31300338	1127.48415875	2610.9766341	304.179471969	5.66736015378	0.0668320772851
1186.45209459	910.438037672	2472.89013226	376.0	-0.793611497704	-0.330055718179	-0.0594266687395	1376.14206361	736.859913697	2453.26499185	340.263014543	0.618848623315	0.00729774319947
1186.45209459	910.438037672	2472.89013226	376.0	-5.09447968737	-0.285764677729	-0.0514520485649	924.612042176	1094.6643235	2346.90924679	327.632881114	0.303865190687	0.00358331592791
1186.45209459	910.438037672	2472.89013226	376.0	4.80409513255	0.222799580781	0.0401151567844	1112.21709638	1112.42623563	2591.69012674	367.046794731	4.21603671518	0.0497174140941
1186.45209459	910.438037672	2472.89013226	376.0	-14.6525246529	-0.41070375718	-0.0739473815592	924.841549148	869.700512985	2110.549296	316.007233864	-1.84269234881	-0.0217298626038
1186.45209459	910.438037672	2472.89013226	376.0	-15.6199338466	-0.543152806328	-0.0977948877077	915.03921605	776.678318954	2086.62632951	394.908794502	-2.68079515216	-0.0316131503793
1186.45209459	910.438037672	2472.89013226	376.0	-1.4179039006	-0.269869813836	-0.0485901717386	945.677537046	1081.61805386	2437.82692662	410.531335715	0.843511632606	0.00994707113922
1186.45209459	910.438037672	2472.89013226	376.0	17.9948958692	1.02742227825	0.184987806671	1475.493185	990.830528947	2917.88413653	451.560422578	9.0355889336	0.106551756292
1186.45209459	910.438037672	2472.89013226	376.0	14.5540506994	0.666532822433	0.120009510701	1314.48106133	1052.32868041	2832.79581586	465.98607411	7.23965657466	0.0853733086634
1186.45209459	910.438037672	2472.89013226	376.0	-0.942523041153	-0.283093603825	-0.0509711206022	1246.61859269	854.090682371	2449.58257299	348.87329792	0.764832953883	0.00901925653164
1186.45209459	910.438037672	2472.89013226	376.0	10.8300944988	0.422676527952	0.0761030838948	1453.93508836	903.302024539	2740.70647044	383.469357546	6.1218346556	0.0721914464104
1186.45209459	910.438037672	2472.89013226	376.0	5.2626772423	-0.192256685649	-0.0346158958677	1446.53788644	838.095020464	2603.03035848	318.397451576	4.0593243818	0.0478693912948
1186.45209459	910.438037672	2472.89013226	376.0	-18.6139787404	-0.523370616866	-0.0942330963028	902.049346412	797.586103094	2012.58688877	312.951439265	-3.02656742009	-0.0356906535387
1186.45209459	910.438037672	2472.89013226	376.0	14.2323349424	0.908217272775	0.16352489607	1414.49925601	1014.10464455	2824.84013864	396.23623808	8.13252868211	0.095902460874
1186.45209459	910.438037672	2472.89013226	376.0	0.21760335887	-0.336609034076	-0.0606065959805	1362.32685097	780.905111734	2478.27122425	335.039261549	1.16429127411	0.0137298499305
1186.45209459	910.438037672	2472.89013226	376.0	6.11764808142	-0.142649135171	-0.0256840358608	1304.96732831	884.036169544	2624.172848	435.169350139	2.758654994	0.0325313088915
1186.45209459	910.438037672	2472.89013226	376.0	6.35155995431	0.259675880129	0.0467547497531	1124.13397973	1116.72327093	2629.95723162	389.099980955	4.65981550851	0.0549506545815
1186.45209459	910.438037672	2472.89013226	376.0	2.0946496356	-0.315098943097	-0.0567336951921	1336.93936032	835.590252131	2524.68851641	352.158903954	1.9118458974	0.0225453525637
1186.45209459	910.438037672	2472.89013226	376.0	-8.11787502634	-0.37881123177	-0.068205119152	912.261323334	963.080196306	2272.14400179	396.802482149	-0.484541950659	-0.00571393809739
1186.45209459	910.438037672	2472.89013226	376.0	-8.30225070734	-0.462388375198	-0.0832532184368	1231.25171521	700.997371764	2267.58459377	335.335506789	-0.838903987809	-0.0098927357053
1186.45209459	910.438037672	2472.89013226	376.0	-1.53589253995	-0.0927263593568	-0.0166954194017	1110.17949814	967.753634565	2434.9091972	356.976064493	0.88226573663	0.0104040770829
1186.45209459	910.438037672	2472.89013226	376.0	-5.23784654102	-0.359001713112	-0.0646384071142	1353.8719326	686.283845927	2343.36394201	303.208163484	-0.337488271713	-0.00397981452492
1186.45209459	910.438037672	2472.89013226	376.0	-2.23760591128	-0.221479157257	-0.0398774139821	1042.23691523	921.80808194	2417.55659649	453.51159931	0.462996618748	0.00545986578712
1186.45209459	910.438037672	2472.89013226	376.0	2.71348800668	-0.0481752049813	-0.008673965607	1017.97338437	1113.64608056	2539.99170942	408.372244484	2.58467496949	0.0304796576591
1186.45209459	910.438037672	2472.89013226	376.0	1.47923191611	-0.146251399337	-0.0263326250157	1053.84294071	1015.47690624	2509.46991235	440.1500654	1.29518717413	0.0152734336572
1186.45209459	910.438037672	2472.89013226	376.0	13.995429829	0.715060143254	0.128746874911	1381.53140673	989.983260251	2818.98173547	447.467068494	7.0031659909	0.0825845046096
1186.45209459	910.438037672	2472.89013226	376.0	-15.958855969	-0.475618531175	-0.0856353134993	908.163821723	836.343404992	2078.24515779	333.737931071	-2.29878049799	-0.0271082605895
1186.45209459	910.438037672	2472.89013226	376.0	-9.60208146511	-0.221020685454	-0.0397948659442	1031.27898358	902.986918092	2235.44120722	301.175305554	-0.680224057991	-0.00802151011781
1186.45209459	910.438037672	2472.89013226	376.0	-2.61183912169	-0.0686879459195	-0.0123672931076	1076.47113926	1013.57020895	2408.30222035	318.260872143	0.98177334096	0.0115775158132
1186.45209459	910.438037672	2472.89013226	376.0	7.96937272186	-0.204153733517	-0.0367579642631	1454.17649508	828.303294815	2669.96396391	387.484174013	4.32540541559	0.0510071393348
1186.45209459	910.438037672	2472.89013226	376.0	-8.39221600536	-0.226750697369	-0.0408265569623	1071.4887632	841.258518053	2265.35985079	352.612569539	-0.546730019167	-0.00644728796188
1186.45209459	910.438037672	2472.89013226	376.0	11.7285045035	1.11905725941	0.201486722977	1469.52167838	1006.85464624	2762.92316279	286.546838175	8.62142367469	0.101667732013
1186.45209459	910.438037672	2472.89013226	376.0	21.9094582424	1.23526447446	0.22240988017	1480.41733815	1075.9370969	3014.68696317	458.332528125	11.3464067662	0.133801966582
1186.45209459	910.438037672	2472.89013226	376.0	13.7321486982	0.909270565669	0.163714541892	1357.93036659	1088.07948534	2812.47108237	366.461230439	8.71087885927	0.102722628057
1186.45209459	910.438037672	2472.89013226	376.0	-5.33470166101	-0.257456419903	-0.0463551350203	951.464736129	1063.30343405	2340.9688213	326.200651121	0.22355308194	0.00263623917383
1186.45209459	910.438037672	2472.89013226	376.0	8.37075243943	-0.269441600267	-0.0485130717081	1409.15352985	812.347634565	2679.88964334	458.388478924	3.29598554319	0.0388677540471
1186.45209459	910.438037672	2472.89013226	376.0	10.5762176824	0.392168492696	0.0706100995132	1192.90275894	1091.61876436	2734.4283757	449.906852401	5.65977417451	0.0667426199824
1186.45209459	910.438037672	2472.89013226	376.0	-10.0107658727	-0.256241981433	-0.046136474871	1071.9568658	805.198680919	2225.33489083	348.179344118	-0.916884765448	-0.0108123203473
1186.45209459	910.438037672	2472.89013226	376.0	-2.00007891857	-0.280343782904	-0.0504760142067	964.68982447	1004.0178791	2423.43037805	454.722674479	0.575075895857	0.00678155537567
1186.45209459	910.438037672	2472.89013226	376.0	0.511485799109	-0.100808806733	-0.0181506673987	1086.26948509	997.975876033	2485.53861412	401.293252997	1.27944095614	0.0150877471243
1186.45209459	910.438037672	2472.89013226	376.0	15.8341586854	0.777364473209	0.13996479532	1327.64789983	1081.32155229	2864.45147992	455.482027802	8.22498971735	0.0969928032707
1186.45209459	910.438037672	2472.89013226	376.0	-10.8073178697	-0.369282761365	-0.0664895141096	953.803795393	876.434342379	2205.6370351	375.39889733	-1.1098930685	-0.0130883616569
1186.45209459	910.438037672	2472.89013226	376.0	1.72885158187	-0.0755448829209	-0.0136018874542	1066.49694954	1036.56466928	2515.64273243	412.581113618	1.76055604657	0.0207612741341
1186.45209459	910.438037672	2472.89013226	376.0	2.46808825128	0.0443713666986	0.00798908294898	1040.16670618	1125.09616903	2533.92324309	368.660367868	3.1091344512	0.0366643213585
1186.45209459	910.438037672	2472.89013226	376.0	-17.4079342874	-0.525856657921	-0.0946807090243	951.358428491	729.690058486	2042.41104304	361.362556064	-3.08002916552	-0.03632109865
1186.45209459	910.438037672	2472.89013226	376.0	12.1555479527	0.502421020261	0.0904611127585	1298.13498864	1009.94004058	2773.48347811	465.40844889	5.82457215309	0.0686859923714
1186.45209459	910.438037672	2472.89013226	376.0	16.1823755634	0.90342934116	0.162662827	1424.25299475	1005.9046899	2873.06250074	442.904816088	8.29812936191	0.0978552990791
1186.45209459	910.438037672	2472.89013226	376.0	-5.94043113036	-0.212047150257	-0.0381791772159	1210.45694486	832.940507575	2325.98979703	282.592344596	-0.156873949757	-0.00184992865279
1186.45209459	910.438037672	2472.89013226	376.0	12.315860335	0.95637750577	0.172196165965	1479.40495965	952.29167171	2777.44782719	345.751195835	7.73525644283	0.0912176467315
1186.45209459	910.438037672	2472.89013226	376.0	-13.2397664693	-0.349411792906	-0.0629117380098	957.466936791	876.801763407	2145.48525371	311.216553513	-1.48505616059	-0.0175124547239
1186.45209459	910.438037672	2472.89013226	376.0	-11.9768754803	-0.354315249077	-0.0637946073238	990.205455857	824.229335772	2176.71516036	362.28036873	-1.40247289881	-0.0165385955048
1186.45209459	910.438037672	2472.89013226	376.0	-5.62796594155	-0.32284377231	-0.0581281548991	990.454345638	879.102931162	2333.71671785	464.159441049	-0.312462605056	-0.00368470053132
1186.45209459	910.438037672	2472.89013226	376.0	-13.8989818808	-0.318571254192	-0.0573588862426	1077.22992782	736.529244517	2129.18358085	315.424408517	-1.8292723534	-0.021571607941
1186.45209459	910.438037672	2472.89013226	376.0	0.0856258461272	-0.366564050964	-0.0660000091761	1253.53154851	828.788800621	2475.00756536	392.687216229	0.769644404573	0.00907599533695
1186.45209459	910.438037672	2472.89013226	376.0	-14.0219724837	-0.356963629226	-0.0642714492664	986.025454713	817.95340779	2126.14215837	322.163295863	-1.77059872258	-0.0208797019173
1186.45209459	910.438037672	2472.89013226	376.0	-7.01197940501	-0.232368737656	-0.0418380874425	1010.76811338	945.192998533	2299.49158548	343.530473567	-0.171252433426	-0.00201948624324
1186.45209459	910.438037672	2472.89013226	376.0	10.9345358027	0.610372226945	0.109897772226	1438.77762439	919.953195549	2743.28918914	384.558369199	6.21302672921	0.0732668246369
1186.45209459	910.438037672	2472.89013226	376.0	1.4043117751	-0.35214455988	-0.063403773835	1301.95084187	833.193035666	2507.61721958	372.473342043	1.3222479514	0.0155925465967
1186.45209459	910.438037672	2472.89013226	376.0	-4.34890247096	-0.397422258017	-0.0715560421348	1316.28589771	722.63602504	2365.3465522	326.424629446	-0.123466844236	-0.00145597693675
1186.45209459	910.438037672	2472.89013226	376.0	2.44449180237	0.163253560981	0.0293938712606	1361.52497507	886.229350875	2533.33972883	285.585402882	3.25902450075	0.0384318926975
1186.45209459	910.438037672	2472.89013226	376.0	3.88348100747	-0.333555223932	-0.0600567561995	1355.61939551	805.221837615	2568.92435089	408.083117758	1.88788159442	0.0222627546512
1186.45209459	910.438037672	2472.89013226	376.0	-16.5717687272	-0.514190690569	-0.0925802467716	923.496076571	780.716020357	2063.08849867	358.87640174	-2.70981456122	-0.0319553603917
1186.45209459	910.438037672	2472.89013226	376.0	-13.1982500784	-0.403352882733	-0.0726238535709	991.623667224	776.088565401	2146.51190844	378.799675819	-1.86057790425	-0.0219407771728
1186.45209459	910.438037672	2472.89013226	376.0	-3.68092060396	-0.299418466362	-0.0539104188625	899.442859927	1136.55640189	2381.86500987	345.865748057	0.750851750259	0.00885438384739
1186.45209459	910.438037672	2472.89013226	376.0	6.05008380699	-0.215268899284	-0.0387592544624	1463.78030227	794.553893143	2622.50205772	364.167862309	3.65552597576	0.0431076176387
1186.45209459	910.438037672	2472.89013226	376.0	-0.76767828268	0.0211513468897	0.00380830876661	1095.73468421	1033.94618472	2453.90629176	324.225422828	1.79338315487	0.0211483862603
1186.45209459	910.438037672	2472.89013226	376.0	10.9815810949	0.668906817563	0.120436949507	1293.0148745	1071.5662797	2744.45256753	379.871413335	6.96738366205	0.0821625431846
1186.45209459	910.438037672	2472.89013226	376.0	1.0125673351	0.11106788905	0.0199978194184	1086.99074264	1086.36658578	2497.92980998	324.572481557	2.86247466374	0.0337555974497
1186.45209459	910.438037672	2472.89013226	376.0	-16.5108180868	-0.362921462689	-0.0653441596488	1042.80664039	724.103113199	2064.59574104	297.685987455	-2.45824228681	-0.0289887062124
1186.45209459	910.438037672	2472.89013226	376.0	11.3965608216	0.927919711572	0.167072328335	1323.71616457	1137.85567605	2754.71456024	293.142719621	8.9239038772	0.105234715533
1186.45209459	910.438037672	2472.89013226	376.0	1.82531993734	-0.370556968227	-0.0667189355828	1321.73565295	803.234527668	2518.02828888	393.058108261	1.18414305799	0.0139639511555
1186.45209459	910.438037672	2472.89013226	376.0	-13.7057093436	-0.466692341119	-0.0840281492832	899.73844231	868.943261946	2133.96299835	365.281294093	-1.7936638953	-0.0211516968785
1186.45209459	910.438037672	2472.89013226	376.0	1.05373902356	0.247394204363	0.0445434289454	1297.73496501	914.987629423	2498.9479406	286.225346166	2.67711334655	0.0315697328602
1186.45209459	910.438037672	2472.89013226	376.0	16.6113694269	1.090550744	0.196354113072	1416.99162538	1090.30451372	2883.67104766	376.374908549	10.0685965148	0.118733449467
1186.45209459	910.438037672	2472.89013226	376.0	3.70123959236	0.360818984967	0.0649656076642	1135.52671067	1133.81944123	2564.41772092	295.071569019	4.87140647891	0.0574458311192
1186.45209459	910.438037672	2472.89013226	376.0	8.83582816703	0.258882119206	0.0466118327703	1207.31527013	1020.97295253	2691.39045511	463.10223245	4.24235151414	0.0500277301195
1186.45209459	910.438037672	2472.89013226	376.0	7.2460813072	-0.217605946782	-0.0391800408321	1446.04768553	823.339392833	2652.07776189	382.690683521	4.01702724511	0.0473706043055
1186.45209459	910.438037672	2472.89013226	376.0	-15.2761590992	-0.598253320334	-0.107715758072	939.695457828	706.82522475	2095.12750131	448.606818734	-3.18215653565	-0.037525430845
1186.45209459	910.438037672	2472.89013226	376.0	-3.16325545214	-0.200153113064	-0.0360376508938	1069.09764201	899.45887405	2394.66630033	426.109784275	0.352606964788	0.00415810099985
1186.45209459	910.438037672	2472.89013226	376.0	-4.36466553268	-0.206299770007	-0.0371443590217	1029.04383907	959.165246248	2364.956749	376.74766368	0.284730327912	0.00335766896123
1186.45209459	910.438037672	2472.89013226	376.0	-16.045171917	-0.479155855487	-0.0862722102065	961.422017079	752.024157958	2076.11065922	362.664484188	-2.6204428399	-0.0309014485837
1186.45209459	910.438037672	2472.89013226	376.0	1.51624234647	0.221540789408	0.0398885108764	1146.4813066	1056.26302859	2510.38513963	307.640804442	3.21406898685	0.0379017569204
1186.45209459	910.438037672	2472.89013226	376.0	9.19821716249	-0.0788502994416	-0.0141970290676	1466.12249686	874.295062853	2700.35193682	359.934377112	5.5521526821	0.0654734986097
1186.45209459	910.438037672	2472.89013226	376.0	-9.63685307879	-0.269548174373	-0.04853226042	1007.15071956	891.728263833	2234.58134342	335.70236003	-0.726115555414	-0.00856268343648
1186.45209459	910.438037672	2472.89013226	376.0	16.2898684319	0.93087966238	0.167605268704	1415.66615629	1026.12331999	2875.72068128	433.931205	8.60160811102	0.101434057913
1186.45209459	910.438037672	2472.89013226	376.0	-6.07543945127	-0.127048154247	-0.0228750727849	1079.90655476	957.947893174	2322.65118958	284.796741647	-0.0254385133414	-0.000299982468648
1186.45209459	910.438037672	2472.89013226	376.0	10.2694783492	-0.097097360126	-0.0174824199002	1390.3398602	885.717799637	2726.843049	450.785389165	4.56575476569	0.0538414477087
1186.45209459	910.438037672	2472.89013226	376.0	22.0051713283	1.28191872833	0.230809997898	1468.00571827	1120.83993922	3017.05384263	428.208185137	12.1411810775	0.143174305159
1186.45209459	910.438037672	2472.89013226	376.0	-7.47706468082	-0.173441576637	-0.0312282276984	1085.76087654	881.897452946	2287.99053759	320.332208099	-0.294605005651	-0.00347411563268
1186.45209459	910.438037672	2472.89013226	376.0	3.24178494362	0.240872429065	0.0433691806023	1312.35569995	913.190390327	2553.05591224	327.509821972	3.15414577975	0.0371951153272
1186.45209459	910.438037672	2472.89013226	376.0	1.10447437227	-0.148144285418	-0.0266734399384	1144.34983793	888.591428198	2500.20257003	467.261303902	0.987442401311	0.01164436794
1186.45209459	910.438037672	2472.89013226	376.0	14.1700753746	0.855737534235	0.154075897414	1347.31328159	1082.22399003	2823.30052794	393.763256317	8.44400888817	0.0995755765115
1186.45209459	910.438037672	2472.89013226	376.0	10.7247419476	0.527710239278	0.0950144471153	1237.27790651	1088.73276841	2738.1012176	412.09054268	6.36718751022	0.0750847583753
1186.45209459	910.438037672	2472.89013226	376.0	9.78453811029	-0.217446264128	-0.0391512899042	1439.36825063	833.977394834	2714.85100968	441.505364217	4.35268216367	0.0513287990999
1186.45209459	910.438037672	2472.89013226	376.0	8.92853434925	0.533652677747	0.0960843856225	1280.46849307	1032.21105554	2693.68297714	381.003428533	5.7074772428	0.0673051561651
1186.45209459	910.438037672	2472.89013226	376.0	-8.16866018237	-0.166819070604	-0.0300358427447	1121.92706561	842.312434722	2270.88814068	306.648640348	-0.45901012719	-0.00541285527347
1186.45209459	910.438037672	2472.89013226	376.0	1.12707480386	-0.264232595125	-0.0475751881752	1430.59142547	687.131077578	2500.76145387	383.038950829	0.87089459367	0.0102699834159
1186.45209459	910.438037672	2472.89013226	376.0	-16.7502415899	-0.410405083404	-0.0738936052221	1001.00247148	740.868219751	2058.67506086	316.804369627	-2.58027507545	-0.0304277721162
1186.45209459	910.438037672	2472.89013226	376.0	-6.10040628908	-0.430771200466	-0.0775605330331	1249.64634402	749.38480121	2322.03378711	323.002641881	-0.353948306442	-0.00417391870804
1186.45209459	910.438037672	2472.89013226	376.0	14.4307332762	0.838733511082	0.151014316003	1371.90206472	1043.34563787	2829.74631146	414.498608875	8.04388419955	0.0948571249947
1186.45209459	910.438037672	2472.89013226	376.0	10.0523197555	0.672190425488	0.121028164474	1279.39798031	1087.80012927	2721.47295556	354.274845979	6.988591803	0.0824126391863
1186.45209459	910.438037672	2472.89013226	376.0	7.30112199024	-0.165730746752	-0.0298398895844	1446.42182358	855.059744532	2653.43885751	351.957289393	4.62500238907	0.0545401225126
1186.45209459	910.438037672	2472.89013226	376.0	-18.8023356002	-0.507167624381	-0.091315740796	930.933170248	764.226267851	2007.92903057	312.769592472	-3.14029548783	-0.0370317864131
1186.45209459	910.438037672	2472.89013226	376.0	-9.6353162538	-0.464194803785	-0.083578466652	1170.66893731	688.825686621	2234.61934741	375.12472348	-1.19172222992	-0.014053328183
1186.45209459	910.438037672	2472.89013226	376.0	-2.62217503972	-0.125231867399	-0.0225480495857	1213.22701749	880.050771024	2408.04662446	314.768835947	0.573706113836	0.0067654022858
1186.45209459	910.438037672	2472.89013226	376.0	6.91598047685	0.123434226753	0.0222243836429	1089.90373674	1104.91976581	2643.91473103	449.091228476	3.91267258234	0.0461400068672
1186.45209459	910.438037672	2472.89013226	376.0	-2.67905728804	-0.088471632676	-0.0159293541008	1022.38497325	1071.77973755	2406.63998895	312.475278153	1.24222472792	0.0146488765085
1186.45209459	910.438037672	2472.89013226	376.0	-8.98510702111	-0.391360062867	-0.0704645413876	897.622415804	978.26628305	2250.69830737	374.809608512	-0.584045447101	-0.00688732838562
1186.45209459	910.438037672	2472.89013226	376.0	3.27377895923	-0.232200725028	-0.0418078366994	1453.22905787	780.149697547	2553.8470891	320.468333682	2.88477234152	0.0340185417632
1186.45209459	910.438037672	2472.89013226	376.0	5.88504484767	-0.25434638434	-0.0457951718293	1394.86305326	839.861647678	2618.42082558	383.696124642	3.32044944743	0.0391562434839
1186.45209459	910.438037672	2472.89013226	376.0	3.54723490353	0.267159846949	0.0481022410784	1280.10696732	940.997549949	2560.60935416	339.504836892	3.25010000444	0.0383266509957
1186.45209459	910.438037672	2472.89013226	376.0	-5.93178962327	-0.131380455255	-0.0236551053753	1147.29117765	867.923238106	2326.203492	310.989076249	-0.0379742846784	-0.00044780996083
1186.45209459	910.438037672	2472.89013226	376.0	-15.894518467	-0.591938214533	-0.106578720658	908.169400882	753.255722319	2079.83615352	418.411030322	-3.01343083626	-0.0355357409936
1186.45209459	910.438037672	2472.89013226	376.0	-4.3615264622	-0.225322002449	-0.0405693198504	1084.94056629	843.596420704	2365.03437476	436.497387768	0.0368752952927	0.000434850180338
1186.45209459	910.438037672	2472.89013226	376.0	-9.56386612167	-0.396403478393	-0.0713726104417	980.325485925	811.196343266	2236.38623068	444.864401489	-1.23443389273	-0.014557003452
1186.45209459	910.438037672	2472.89013226	376.0	7.22379451279	0.382611057588	0.068889279364	1278.94668299	982.153999685	2651.52663395	390.425951275	4.46365777696	0.0526374737849
1186.45209459	910.438037672	2472.89013226	376.0	-0.670256227321	-0.363518045342	-0.0654515746024	1337.93351656	781.631087296	2456.31543216	336.750828301	0.764378001207	0.00901389152366
1186.45209459	910.438037672	2472.89013226	376.0	3.7047389738	0.143704630603	0.0258740782505	1219.9301024	960.403411555	2564.50425677	384.170742822	2.7420492789	0.0323354867795
1186.45209459	910.438037672	2472.89013226	376.0	-6.57826587248	-0.292002173899	-0.0525751123332	1042.38234569	825.079023569	2310.21684463	442.755475376	-0.482164925548	-0.00568590714089
1186.45209459	910.438037672	2472.89013226	376.0	-15.5257443998	-0.376077168608	-0.0677128499475	1069.80652774	701.570608426	2088.95553104	317.578394873	-2.31938637361	-0.0273512544058
1186.45209459	910.438037672	2472.89013226	376.0	14.0379747929	0.661713410904	0.119141773659	1371.17917721	985.308256071	2820.03382569	463.546392408	6.72048688716	0.0792510246127
1186.45209459	910.438037672	2472.89013226	376.0	-7.68892597394	-0.352366729439	-0.0634437755561	968.75340143	879.069824136	2282.75144058	434.928215012	-0.638684481655	-0.00753165662329
1186.45209459	910.438037672	2472.89013226	376.0	-2.95018344548	-0.181109421455	-0.0326088263333	1100.44664212	877.540590426	2399.93533696	421.948104409	0.386028953837	0.00455222822921
1186.45209459	910.438037672	2472.89013226	376.0	-6.28213544484	-0.380764007004	-0.0685567171415	1204.04207945	764.056065792	2317.53982475	349.441679511	-0.321169259758	-0.0037873733462
1186.45209459	910.438037672	2472.89013226	376.0	11.071203989	0.837593845651	0.15080911877	1427.16109938	968.805589147	2746.66884323	350.702154706	7.05957725457	0.0832497317756
1186.45209459	910.438037672	2472.89013226	376.0	-2.503450184	-0.208425165327	-0.0375270373294	965.602622728	1090.91503807	2410.9825597	354.464898905	0.93581975571	0.0110356103268
1186.45209459	910.438037672	2472.89013226	376.0	-3.4733119869	-0.296137051563	-0.053319598769	960.937363185	982.453118092	2386.99894288	443.608461601	0.31531392506	0.00371832458797
1186.45209459	910.438037672	2472.89013226	376.0	0.385732648147	-0.360116998543	-0.0648392147178	1256.74250953	835.402127915	2482.42887686	390.284239413	0.833621252465	0.00983043929793
1186.45209459	910.438037672	2472.89013226	376.0	18.7806705851	1.25677289405	0.226282480023	1482.0784272	1074.70080175	2937.31548194	380.536252994	11.0760868856	0.130614232142
1186.45209459	910.438037672	2472.89013226	376.0	9.53785279749	0.570895735989	0.102790013682	1330.72856699	990.03945197	2708.75075292	387.982733964	5.71968624865	0.0674491302907
1186.45209459	910.438037672	2472.89013226	376.0	-16.8784474539	-0.440156199452	-0.079250305987	997.856219246	724.408714285	2055.5046707	333.239737167	-2.7294132272	-0.0321864767358
1186.45209459	910.438037672	2472.89013226	376.0	7.26068657368	0.628997673901	0.113251291664	1254.97961523	1092.66472929	2652.43893408	304.794589565	6.35797923767	0.0749761702556
1186.45209459	910.438037672	2472.89013226	376.0	3.45963502495	-0.0242750728623	-0.00437073692156	1073.73274559	1054.45756226	2558.44310541	430.252797552	2.3455587141	0.0276598904964
1186.45209459	910.438037672	2472.89013226	376.0	4.95219206704	-0.335364177346	-0.0603824590108	1365.99900041	771.107421846	2595.35240122	458.245978962	1.61303133238	0.0190215959007
1186.45209459	910.438037672	2472.89013226	376.0	7.36066396573	0.21152257722	0.0380847276233	1304.68602133	923.557390618	2654.91126514	426.667853198	3.682269546	0.0434229899292
1186.45209459	910.438037672	2472.89013226	376.0	-17.8217800775	-0.419629354543	-0.0755544390606	998.096417417	732.455059286	2032.17709133	301.62561463	-2.83243623511	-0.033401370697
1186.45209459	910.438037672	2472.89013226	376.0	-2.64131890776	-0.404046143265	-0.0727486754168	1296.45927605	772.400661524	2407.57321763	338.713280059	0.230448297064	0.00271755067293
1186.45209459	910.438037672	2472.89013226	376.0	-11.5281484799	-0.435285680391	-0.0783733670131	901.81824745	904.808126147	2187.81168607	381.185312476	-1.26759779877	-0.0149480872496
1186.45209459	910.438037672	2472.89013226	376.0	-1.96172058568	-0.171444779691	-0.0308687035814	1143.7530453	857.447254895	2424.37893748	423.178637289	0.531604696272	0.00626892330509
1186.45209459	910.438037672	2472.89013226	376.0	14.2019351677	0.738651662327	0.132994537689	1294.55157981	1107.14349639	2824.08838562	422.393309411	8.07840182354	0.0952641724474
1186.45209459	910.438037672	2472.89013226	376.0	6.13321887619	-0.0642463508496	-0.0115675820759	1260.53568058	899.810445921	2624.55789664	464.211770143	2.41461707019	0.0284742579032
1186.45209459	910.438037672	2472.89013226	376.0	13.6331762034	0.699247784325	0.125899853137	1274.26647379	1117.41304943	2810.02360131	418.344078092	7.9020433524	0.0931844734953
1186.45209459	910.438037672	2472.89013226	376.0	-13.1821538783	-0.360811768043	-0.0649643082541	930.607602367	916.798287097	2146.90994979	299.504060326	-1.40745044288	-0.0165972929585
1186.45209459	910.438037672	2472.89013226	376.0	18.6443051695	1.06079306468	0.190996230588	1448.63168197	1037.86316508	2933.94331503	447.448467979	9.65154634144	0.11381540497
1186.45209459	910.438037672	2472.89013226	376.0	-4.44459589941	-0.42794695739	-0.0770520268977	1287.20018295	704.54790863	2362.98015885	371.232067268	-0.179922224024	-0.0021217243399
1186.45209459	910.438037672	2472.89013226	376.0	6.17456202958	0.409661648363	0.0737597494352	1329.16843395	941.693904191	2625.5802674	354.71792926	4.33512047963	0.0511217037692
1186.45209459	910.438037672	2472.89013226	376.0	-6.58461480924	-0.360585409247	-0.064923552259	943.19424793	922.894030467	2310.0598424	443.971564002	-0.381188154606	-0.00449514333262
1186.45209459	910.438037672	2472.89013226	376.0	8.61022325696	-0.169607782873	-0.0305379515436	1478.68077358	834.218222361	2685.81149355	372.912497613	4.92803151363	0.0581135791701
1186.45209459	910.438037672	2472.89013226	376.0	-2.51988831735	-0.215659812081	-0.0388296384733	1054.64698037	906.329241533	2410.57606272	449.599840822	0.409120204325	0.00482453071138
1186.45209459	910.438037672	2472.89013226	376.0	15.60554312	0.750990047016	0.135216068962	1320.02813603	1080.32382074	2858.79806817	458.446111402	8.04840321299	0.0949104152476
1186.45209459	910.438037672	2472.89013226	376.0	-8.57323815756	-0.226030376259	-0.0406968628483	991.225220968	984.292528312	2260.88337185	285.365622571	-0.43378942349	-0.00511544131474
1186.45209459	910.438037672	2472.89013226	376.0	-0.73419606278	-0.0258252833653	-0.00464985296459	1015.38546768	1116.48460022	2454.73427028	322.864202376	2.19641227994	0.0259010882068
1186.45209459	910.438037672	2472.89013226	376.0	14.7214301976	1.02469305192	0.18449640834	1384.03250604	1103.58965099	2836.93492695	349.312769922	9.59500399994	0.113148632075
1186.45209459	910.438037672	2472.89013226	376.0	4.24192993098	-0.0964028471985	-0.01735737256	1336.79032694	880.667384229	2577.78839895	360.330687774	2.99341191361	0.0352996687926
1186.45209459	910.438037672	2472.89013226	376.0	-6.78910037414	-0.189493244837	-0.0341183372051	1127.63899051	828.651940186	2305.00313904	348.712208351	-0.243864974471	-0.00287576620839
1186.45209459	910.438037672	2472.89013226	376.0	-2.97642381394	-0.222623452563	-0.0400834448258	977.255418711	1061.63548351	2399.28644148	360.395539254	0.645153076539	0.00760793722334
1186.45209459	910.438037672	2472.89013226	376.0	4.19395113568	0.478585493532	0.0861695163003	1288.70767974	988.489309261	2576.60193605	299.404947054	4.38726026201	0.0517365596935
1186.45209459	910.438037672	2472.89013226	376.0	-6.82417808183	-0.323156354874	-0.0581844355193	1181.45549945	770.437263029	2304.13570587	352.242943393	-0.382061053126	-0.00450543694724
1186.45209459	910.438037672	2472.89013226	376.0	-5.88075947431	-0.366309577955	-0.0659541912055	941.915670599	920.700543529	2327.46541152	464.849197394	-0.323873627803	-0.00381926447881
1186.45209459	910.438037672	2472.89013226	376.0	3.93086939414	-0.379730118628	-0.0683705651112	1309.76537228	808.716114317	2570.09621362	451.614727029	1.35069114766	0.0159279616469
1186.45209459	910.438037672	2472.89013226	376.0	-4.13846587086	-0.189733358263	-0.0341615697268	953.114359278	1113.0768233	2370.55041812	304.359235543	0.886397775613	0.0104528039577
1186.45209459	910.438037672	2472.89013226	376.0	-0.563331978378	-0.176909854149	-0.0318526925008	1284.35014113	867.388267811	2458.95955136	307.221142423	1.40047950428	0.0165150884938
1186.45209459	910.438037672	2472.89013226	376.0	-11.2075870938	-0.273868288841	-0.0493100988191	1036.86747859	829.832039268	2195.73881696	329.039299097	-1.1117830496	-0.0131106491698
1186.45209459	910.438037672	2472.89013226	376.0	8.68777532693	0.822025192909	0.148005976397	1371.82312744	1016.78047527	2687.72927104	299.125668335	6.85194298118	0.0808012144007
1186.45209459	910.438037672	2472.89013226	376.0	-13.8061379593	-0.299183687043	-0.0538681467488	1006.18463173	837.486983738	2131.47950902	287.80789355	-1.62217547228	-0.0191294277392
1186.45209459	910.438037672	2472.89013226	376.0	-5.68853724365	-0.158868353033	-0.0286043127535	1035.97722985	1003.20730176	2332.2188561	293.034324485	0.0922794554516	0.00108820112561
1186.45209459	910.438037672	2472.89013226	376.0	-0.73434957018	-0.401444265948	-0.0722802063285	1235.15698537	789.793549789	2454.73047421	429.77993905	0.530790443802	0.00625932127125
1186.45209459	910.438037672	2472.89013226	376.0	-16.9379548486	-0.463523785513	-0.0834576495343	939.837942517	790.398120628	2054.03311821	323.797055062	-2.59786353825	-0.030635183234
1186.45209459	910.438037672	2472.89013226	376.0	9.10041654606	0.566526889885	0.102003401132	1347.04139487	971.305352508	2697.93343503	379.586687645	5.55451994167	0.0655014144064
1186.45209459	910.438037672	2472.89013226	376.0	10.3001962611	-0.0574369609302	-0.010341548601	1418.11844877	886.542498325	2727.60266921	422.941722115	5.07403794199	0.0598353530895
1186.45209459	910.438037672	2472.89013226	376.0	-10.1940354197	-0.193189463044	-0.0347838428239	1096.6357394	830.062997815	2220.80283629	294.104099071	-0.858375358495	-0.0101223509256
1186.45209459	910.438037672	2472.89013226	376.0	1.54859792743	0.187931227896	0.0338370954079	1080.2898055	1128.82670788	2511.1852576	302.068744222	3.65726866405	0.0431281682081
1186.45209459	910.438037672	2472.89013226	376.0	-11.5164164149	-0.453658189808	-0.0816813449419	1190.37432371	692.455078744	2188.10180715	305.272404696	-1.43864222978	-0.0169651206341
1186.45209459	910.438037672	2472.89013226	376.0	-12.7415567785	-0.37654424298	-0.0677969468815	997.422502885	790.98234857	2157.80543199	369.400580538	-1.66937355992	-0.0196860089614
1186.45209459	910.438037672	2472.89013226	376.0	-1.38566708815	-0.40848999027	-0.0735487919103	1270.71821362	790.381412354	2438.62410758	377.524481604	0.465721412588	0.00549199778996
1186.45209459	910.438037672	2472.89013226	376.0	6.10363822496	0.26697626187	0.0480691865089	1176.43128983	1052.78773305	2623.82639964	394.607376759	4.14623110587	0.0488942347391
1186.45209459	910.438037672	2472.89013226	376.0	5.71403324667	0.128776196599	0.023186207526	1173.19752894	1005.96431428	2614.19189658	435.030053352	3.11515650391	0.036735336131
1186.45209459	910.438037672	2472.89013226	376.0	7.63066980108	0.625466275644	0.112615461945	1260.21682389	1085.88033035	2661.5882128	315.491058557	6.34990065692	0.0748809039731
1186.45209459	910.438037672	2472.89013226	376.0	3.27906280233	0.398740458777	0.0717933847277	1330.75248257	928.038667235	2553.97775273	295.186602933	3.72515702165	0.0439287384629
1186.45209459	910.438037672	2472.89013226	376.0	16.0779621914	0.854700919875	0.153889254569	1330.59270699	1111.15521296	2870.48047276	428.73255281	8.96605337171	0.105731761459
1186.45209459	910.438037672	2472.89013226	376.0	4.76366981662	-0.224228856274	-0.0403724984289	1465.73946098	748.5897496	2590.69045309	376.361242512	2.73313989577	0.0322304232992
1186.45209459	910.438037672	2472.89013226	376.0	-7.13026113922	-0.318165664349	-0.0572858596234	1031.22335945	813.947695748	2296.56660815	451.395552949	-0.664661871488	-0.00783799376755
1186.45209459	910.438037672	2472.89013226	376.0	2.9655931685	0.0890312024158	0.0160301048642	1259.52696031	916.710644914	2546.22599309	369.988387871	2.40858689458	0.0284031473418
1186.45209459	910.438037672	2472.89013226	376.0	9.67541030421	0.788865801537	0.142035614249	1301.95446736	1101.78518147	2712.15239893	308.412750102	7.60528198838	0.0896849291083
1186.45209459	910.438037672	2472.89013226	376.0	0.708287459856	0.02402001364	0.00432481340295	1138.6663917	991.945736374	2490.40530297	359.793174893	1.83144775521	0.0215972612642
1186.45209459	910.438037672	2472.89013226	376.0	2.83959451005	0.315129531225	0.0567392025972	1298.88719573	934.050584063	2543.1101847	310.172404903	3.30644513857	0.0389910983322
1186.45209459	910.438037672	2472.89013226	376.0	-0.743329011326	-0.33224014385	-0.0598199754862	1292.61094357	839.188774308	2454.50842249	322.708704619	1.01895452721	0.0120159731982
1186.45209459	910.438037672	2472.89013226	376.0	-10.3104347731	-0.313666076846	-0.0564757070302	924.510416501	1009.72320514	2217.92440817	283.690786522	-0.72974729624	-0.00860551056887
1186.45209459	910.438037672	2472.89013226	376.0	-2.81688095664	-0.121664144728	-0.0219056796413	976.167881122	1118.82029472	2403.23176105	308.243585212	1.43996989749	0.0169807770931
1186.45209459	910.438037672	2472.89013226	376.0	-17.257892036	-0.45022048558	-0.0810623848722	1021.49558249	690.745261564	2046.12142307	333.880579014	-2.91203499092	-0.0343400352703
1186.45209459	910.438037672	2472.89013226	376.0	5.24099847704	0.529797534226	0.0953902654349	1217.73879685	1095.44050619	2602.49426644	289.3149634	5.56166815632	0.0655857093906
1186.45209459	910.438037672	2472.89013226	376.0	-15.5285642246	-0.52463087464	-0.0944600062369	928.858360404	769.467270433	2088.88579987	390.560169035	-2.63138414108	-0.0310304733618
1186.45209459	910.438037672	2472.89013226	376.0	13.0302590953	0.63660645057	0.114621255054	1380.4973026	967.644355895	2795.11412364	446.972465148	6.41460985575	0.075643984148
1186.45209459	910.438037672	2472.89013226	376.0	-1.06917973672	-0.33811294802	-0.0608773763089	1368.92839928	741.319878764	2446.45049206	336.202214019	0.558718193591	0.00658865794328
1186.45209459	910.438037672	2472.89013226	376.0	-0.710481685334	-0.210279697913	-0.0378609466894	999.017652326	1041.83038978	2455.32070078	414.472658668	0.923858855708	0.0108945619777
1186.45209459	910.438037672	2472.89013226	376.0	-0.72278643268	0.0697391273624	0.0125565587617	1091.95454293	1057.11599867	2455.01641789	305.94587629	2.15367109711	0.0253970648244
1186.45209459	910.438037672	2472.89013226	376.0	-10.2806719459	-0.19445763054	-0.0350121769067	1089.75465434	836.171229171	2218.66041018	292.734526671	-0.870251566345	-0.0102624005465
1186.45209459	910.438037672	2472.89013226	376.0	4.08136413994	-0.280510813615	-0.0505060881553	1416.97011876	733.22245424	2573.81778334	423.625210341	1.66148951278	0.0195930367073
1186.45209459	910.438037672	2472.89013226	376.0	-0.582841040039	0.0436561515178	0.00786030815949	1048.16741404	1102.90010197	2458.4771137	307.409597695	2.41150545618	0.0284375643417
1186.45209459	910.438037672	2472.89013226	376.0	0.45596505555	-0.186071455656	-0.033502242646	1031.52298654	1009.3264084	2484.16564713	443.316252191	1.03592963723	0.0122161513825
1186.45209459	910.438037672	2472.89013226	376.0	-2.97775302061	-0.224056306102	-0.0403414306989	1222.65745195	853.683457427	2399.25357165	322.912662277	0.389400794669	0.00459199050317
1186.45209459	910.438037672	2472.89013226	376.0	18.0052941375	1.02768560362	0.185035218513	1403.26363328	1086.6745152	2918.14127428	428.2031258	9.87491717802	0.116449495024
1186.45209459	910.438037672	2472.89013226	376.0	-9.34883533265	-0.400280103105	-0.0720705983265	1184.35436093	729.733474974	2241.70370584	327.615869939	-0.930598458563	-0.0109740384264
1186.45209459	910.438037672	2472.89013226	376.0	-1.67509430824	-0.112783158609	-0.0203066544128	1104.0551169	962.778895344	2431.46689041	364.632878168	0.780206061882	0.00920054318257
1186.45209459	910.438037672	2472.89013226	376.0	6.62261596884	0.0605044433225	0.0108938500761	1273.69293552	913.492198834	2636.66014906	449.475014702	2.91990154562	0.0344328012455
1186.45209459	910.438037672	2472.89013226	376.0	-5.09039236179	-0.372233104521	-0.0670207246167	1342.25314551	685.514764987	2347.01032186	319.242411361	-0.299384130674	-0.00353047323908
1186.45209459	910.438037672	2472.89013226	376.0	5.87117588648	0.540572599986	0.0973303204872	1301.91152949	999.198096753	2618.07786141	316.968235166	5.0252869272	0.0592604590472
1186.45209459	910.438037672	2472.89013226	376.0	5.67136221686	0.326051451063	0.0587056987869	1216.3498549	1026.10414604	2613.13668889	370.682687953	4.19266486819	0.0494418026909
1186.45209459	910.438037672	2472.89013226	376.0	-14.0988844527	-0.552870552127	-0.099544571863	967.52426807	700.53035663	2124.24020987	456.185585174	-2.85567042482	-0.0336753587833
1186.45209459	910.438037672	2472.89013226	376.0	12.5749160976	0.807613935822	0.145411223591	1322.38982267	1092.09693538	2783.85399158	369.367233534	8.07245720828	0.0951940708523
1186.45209459	910.438037672	2472.89013226	376.0	10.8642865112	0.386756519522	0.0696356715019	1219.8489918	1056.52605153	2741.55200134	465.176958014	5.38104111386	0.0634556735125
1186.45209459	910.438037672	2472.89013226	376.0	-5.77780983827	-0.202807707656	-0.0365156117495	1047.77885251	920.011880157	2330.01124291	362.220510249	0.0161586479947	0.000190550094277
1186.45209459	910.438037672	2472.89013226	376.0	10.5459378454	-0.225649365737	-0.0406282617459	1418.52689575	846.472935964	2733.6795886	468.679756882	4.29371104571	0.050633384973
1186.45209459	910.438037672	2472.89013226	376.0	12.3326465851	0.857267513709	0.154351370851	1322.14109085	1112.68870671	2777.86293271	343.033135163	8.48533625927	0.100062927586
1186.45209459	910.438037672	2472.89013226	376.0	-4.42040594101	-0.303742185537	-0.0546889062904	1143.96411622	769.866447136	2363.57834994	449.74778659	-0.151924222565	-0.00179155922836
1186.45209459	910.438037672	2472.89013226	376.0	2.73220728212	0.315270556736	0.0567645942988	1138.69533196	1106.61966983	2540.45461654	295.139614738	4.24282095158	0.0500332659384
1186.45209459	910.438037672	2472.89013226	376.0	-1.57718704237	-0.424441441066	-0.0764208572318	1289.81280537	712.128866366	2433.88802953	431.946357794	0.224392205535	0.00264613449924
1186.45209459	910.438037672	2472.89013226	376.0	-0.133468259796	-0.0948757574809	-0.017082419424	1115.054751	965.836586752	2469.58960884	388.698271085	1.08466165006	0.012790821345
1186.45209459	910.438037672	2472.89013226	376.0	-17.3197820972	-0.430065452692	-0.0774334628541	953.831175037	791.363878464	2044.59094985	299.395896353	-2.5964474624	-0.0306184842265
1186.45209459	910.438037672	2472.89013226	376.0	-11.3835113503	-0.28589705749	-0.0514758835956	969.100043771	934.267708761	2191.38840338	288.020650845	-1.00540798277	-0.0118562262119
1186.45209459	910.438037672	2472.89013226	376.0	7.45653670024	0.580471201955	0.104514080294	1303.94173613	1015.27849334	2657.28209253	338.061863065	5.57842275821	0.0657832872431
1186.45209459	910.438037672	2472.89013226	376.0	8.71468299083	0.748627786998	0.134790743068	1394.48844537	970.133965771	2688.394668	323.772256864	6.27241112795	0.0739671123578
1186.45209459	910.438037672	2472.89013226	376.0	-3.4966787934	-0.21938933776	-0.0395011411163	1017.83334489	968.111082496	2386.42110743	400.476680044	0.407637809171	0.00480704963645
1186.45209459	910.438037672	2472.89013226	376.0	1.10329315985	-0.374060707521	-0.0673497852937	1238.20319745	814.889465383	2500.17335994	447.080697116	0.842248744424	0.0099321785899
1186.45209459	910.438037672	2472.89013226	376.0	-0.0183075373282	-0.339718259895	-0.0611664133769	898.974583929	1105.26378952	2472.43740698	468.199033533	0.975278038511	0.0115009202655
1186.45209459	910.438037672	2472.89013226	376.0	-10.1634331925	-0.3272641825	-0.0589240515845	1096.76752936	739.954118623	2221.55959575	384.837947764	-1.1834826481	-0.0139561633031
1186.45209459	910.438037672	2472.89013226	376.0	6.91489724758	0.132618215506	0.0238779646211	1137.0081129	1050.35904308	2643.88794396	456.520787977	3.54174932549	0.0417659118572
1186.45209459	910.438037672	2472.89013226	376.0	-1.77675639011	-0.193083252308	-0.0347647195369	955.086950666	1117.42392379	2428.95289882	356.442024367	1.30879311338	0.015433881054
1186.45209459	910.438037672	2472.89013226	376.0	-3.63035676817	-0.0666155905391	-0.0119941646631	1080.16131242	1005.70988704	2383.11539798	297.244198521	0.753453645672	0.00888506657632
1186.45209459	910.438037672	2472.89013226	376.0	2.011048937	-0.228447461829	-0.041132060106	1463.38638633	708.228319808	2522.62116298	351.00645684	1.70180727264	0.0200684819886
1186.45209459	910.438037672	2472.89013226	376.0	-4.84002524837	-0.244541850894	-0.0440298615222	974.152347967	1025.18446664	2353.2016255	353.864810893	0.2763867722	0.00325927797405
1186.45209459	910.438037672	2472.89013226	376.0	-2.02100048825	0.0307702803406	0.00554020171778	1065.85328526	1068.64179201	2422.91301062	288.417933344	1.82010889385	0.0214635482765
1186.45209459	910.438037672	2472.89013226	376.0	1.92932514614	-0.0519272762124	-0.00934952758595	1013.30870338	1116.18968702	2520.60022342	391.101833023	2.48389875245	0.0292912588732
1186.45209459	910.438037672	2472.89013226	376.0	9.95295727558	-0.19750760823	-0.0355613266528	1442.38707606	846.602851825	2719.0158306	430.025902714	4.66546549008	0.0550172817227
1186.45209459	910.438037672	2472.89013226	376.0	-0.604926675885	0.162824279688	0.0293165789859	1161.02396217	1009.94361453	2457.93096019	286.963383482	2.26043619524	0.026656087208
1186.45209459	910.438037672	2472.89013226	376.0	-16.876256183	-0.501176756245	-0.0902370825072	984.15273887	702.972425019	2055.55885842	368.433694529	-3.00424065451	-0.0354273662089
1186.45209459	910.438037672	2472.89013226	376.0	-5.9445967777	-0.130785317899	-0.0235479506479	1076.03145975	961.251121207	2325.88678515	288.604204193	0.0057406488	6.76963301887e-05
1186.45209459	910.438037672	2472.89013226	376.0	14.0034622609	0.673140692644	0.121199260469	1255.16291188	1134.41025523	2819.18036869	429.607201581	7.98103284482	0.0941159533587
1186.45209459	910.438037672	2472.89013226	376.0	-2.06249751238	-0.118805968374	-0.0213910638052	1132.24456175	916.770825518	2421.8868348	372.871447535	0.656046000717	0.00773639151789
1186.45209459	910.438037672	2472.89013226	376.0	6.87806725366	0.691976923132	0.124590731569	1317.28424637	1032.82174084	2642.97717867	292.871191461	6.07081373561	0.0715897846181
1186.45209459	910.438037672	2472.89013226	376.0	6.15916906261	-0.274123606708	-0.0493560689067	1417.44826847	778.5323509	2625.19961624	429.218996873	2.6218073795	0.0309175398526
1186.45209459	910.438037672	2472.89013226	376.0	1.36965869736	-0.299274744974	-0.053884541767	1388.35352775	796.063909052	2506.76028704	322.342850232	1.91061813092	0.0225308741854
1186.45209459	910.438037672	2472.89013226	376.0	0.0567201018611	-0.185323035401	-0.0333674892693	1204.44100177	869.536694047	2474.29275807	400.315062252	0.893734556306	0.0105393225979
1186.45209459	910.438037672	2472.89013226	376.0	-4.19325837644	-0.318789277977	-0.0573981415155	964.92210724	938.171763937	2369.19545965	466.101588476	0.0481946598567	0.000568333253027
1186.45209459	910.438037672	2472.89013226	376.0	-11.1096372349	-0.469822708711	-0.0845917732646	938.066963478	810.104809532	2198.16100935	449.989236343	-1.68807690002	-0.0199065672172
1186.45209459	910.438037672	2472.89013226	376.0	0.340873440804	-0.258245014763	-0.0464971218515	967.226911541	1045.99775458	2481.31955795	468.09489182	0.98513419616	0.0116171485396
1186.45209459	910.438037672	2472.89013226	376.0	1.40688315864	-0.162586743878	-0.029273810565	1071.68985754	966.205528282	2507.68080707	469.785421247	1.09993123135	0.0129708871622
1186.45209459	910.438037672	2472.89013226	376.0	-5.62814949786	-0.298629201232	-0.0537683113489	1226.69031483	816.943876226	2333.7121787	290.077987648	-0.145684613229	-0.00171797892959
1186.45209459	910.438037672	2472.89013226	376.0	1.08962837958	0.0609279612002	0.0109701046453	1211.64102289	937.144389905	2499.83544494	351.050032149	1.90043480909	0.0224107878431
1186.45209459	910.438037672	2472.89013226	376.0	10.9765195348	0.573816505126	0.103315899375	1309.25923292	1018.11719471	2744.32740071	416.950973079	6.09176552236	0.071836857575
1186.45209459	910.438037672	2472.89013226	376.0	17.6755788449	1.08133811903	0.194695376131	1445.45671013	1048.05142409	2909.98777734	416.479643117	9.73907842947	0.114847622989
1186.45209459	910.438037672	2472.89013226	376.0	7.62048393977	0.657824066563	0.1184414956	1267.82567485	1087.98180698	2661.33632764	305.528845804	6.51173866297	0.0767893710256
1186.45209459	910.438037672	2472.89013226	376.0	-16.0925235453	-0.571451983984	-0.102890166364	902.187080959	774.876598034	2074.93970548	397.876026486	-2.85939006021	-0.0337192224081
1186.45209459	910.438037672	2472.89013226	376.0	15.0027560151	0.877323835792	0.157962519948	1442.49060282	975.266688071	2843.89180533	426.134514433	7.84776996392	0.0925444571217
1186.45209459	910.438037672	2472.89013226	376.0	-13.6848265243	-0.338007911455	-0.0608584644319	976.581561607	851.666187268	2134.47940753	306.231658652	-1.60761690147	-0.0189577464796
1186.45209459	910.438037672	2472.89013226	376.0	-4.48613321514	-0.218375440856	-0.0393185885588	1094.05061377	840.595800828	2361.95298667	427.306572073	0.0401775357725	0.000473791695431
1186.45209459	910.438037672	2472.89013226	376.0	1.81746889909	-0.173955069775	-0.0313206823506	1182.56449712	869.828551877	2517.83414133	465.44109233	1.07409308103	0.0126661919933
1186.45209459	910.438037672	2472.89013226	376.0	-1.5109171039	-0.119411615548	-0.0215001108297	1262.37850356	873.859981819	2435.5268123	299.288326919	1.1125731655	0.0131199665742
1186.45209459	910.438037672	2472.89013226	376.0	-12.2249525536	-0.327476306986	-0.058962244686	1000.87470486	830.260426401	2170.58048689	339.445355628	-1.37321128493	-0.0161935293034
1186.45209459	910.438037672	2472.89013226	376.0	-2.75130105213	-0.393138657652	-0.0707847781152	1317.87542527	742.484527693	2404.85348004	344.49352707	0.167971939581	0.00198080117431
1186.45209459	910.438037672	2472.89013226	376.0	-2.7334402811	-0.138344840549	-0.0249090458316	1142.27326997	883.7538548	2405.29515728	379.268032515	0.504232678155	0.00594614007259
1186.45209459	910.438037672	2472.89013226	376.0	-14.2579109472	-0.398314059895	-0.0717166114323	1021.5658143	735.368124817	2120.30765938	363.373720265	-2.1230572105	-0.0250360520106
1186.45209459	910.438037672	2472.89013226	376.0	-1.19728723381	-0.163846045163	-0.0295005482829	1070.08552494	956.47322511	2443.2825344	416.723784358	0.770391823893	0.00908480924402
1186.45209459	910.438037672	2472.89013226	376.0	-8.46197034773	-0.353953769285	-0.0637295227377	895.814100267	1042.58959959	2263.63490254	325.231202682	-0.340689948171	-0.00401757014352
1186.45209459	910.438037672	2472.89013226	376.0	-3.36322615382	-0.221134026307	-0.0398152730117	1174.52770709	823.395147637	2389.72124458	391.798389852	0.287664136267	0.00339226575787
1186.45209459	910.438037672	2472.89013226	376.0	6.99513790373	0.195223622704	0.0351500941131	1215.71671992	987.518402796	2645.87220722	442.637084505	3.53129800326	0.0416426651328
1186.45209459	910.438037672	2472.89013226	376.0	-13.2594006621	-0.320999896336	-0.0577961642666	1022.81801978	797.265150304	2144.99972169	324.916551613	-1.61477539517	-0.0190421626789
1186.45209459	910.438037672	2472.89013226	376.0	-13.7632718013	-0.602731747396	-0.108522100719	890.839475819	776.441615748	2132.53954201	465.258450446	-2.68639972851	-0.0316792420815
1186.45209459	910.438037672	2472.89013226	376.0	-18.214057229	-0.600726378814	-0.108161033276	926.383621114	715.158579663	2022.47650836	380.934307587	-3.55075796498	-0.0418721458134
1186.45209459	910.438037672	2472.89013226	376.0	-0.332066940555	-0.187299617366	-0.0337233736705	1063.8947129	936.876365514	2464.67848166	463.907403249	0.792432689844	0.00934472511608
1186.45209459	910.438037672	2472.89013226	376.0	-18.7693000975	-0.597185013715	-0.107523409023	920.183206343	723.804162369	2008.74596226	364.758593545	-3.5842210991	-0.0422667582441
1186.45209459	910.438037672	2472.89013226	376.0	13.2572507133	0.973555820538	0.175289128653	1401.52742688	1051.22319553	2800.72737696	347.976754551	8.60957514639	0.101528008802
1186.45209459	910.438037672	2472.89013226	376.0	0.491389625209	-0.00268299383638	-0.000483074151311	1011.63613194	1136.78415626	2485.04165782	336.621369618	2.68626710893	0.0316776781714
1186.45209459	910.438037672	2472.89013226	376.0	-1.15172977687	-0.00827051582889	-0.00148910979994	1256.11489636	889.9857899	2444.40912026	298.308434002	1.35682151988	0.0160002537722
1186.45209459	910.438037672	2472.89013226	376.0	-5.8274142589	-0.400425339883	-0.0720967482684	1316.29323654	692.785893687	2328.78458009	319.705449863	-0.414958987042	-0.00489338428116
1186.45209459	910.438037672	2472.89013226	376.0	-6.05372728505	-0.368253158584	-0.0663041337026	943.740436508	914.06346232	2323.1881076	465.384208771	-0.372543315569	-0.00439319947605
1186.45209459	910.438037672	2472.89013226	376.0	2.17644491673	0.0856347355026	0.01541856959	1123.79228576	1035.88087751	2526.71122384	367.038060574	2.58323249704	0.0304626473708
1186.45209459	910.438037672	2472.89013226	376.0	-8.47992156861	-0.328748780869	-0.0591913541356	956.280206286	927.07034749	2263.19098857	379.840434795	-0.549362908405	-0.00647833618403
1186.45209459	910.438037672	2472.89013226	376.0	-3.91994438323	-0.355751709713	-0.0640532426562	1232.94682984	806.474952146	2375.95421442	336.532432432	0.139348983483	0.00164326631466
1186.45209459	910.438037672	2472.89013226	376.0	18.477100175	1.17519119245	0.211593660865	1419.493445	1134.52318519	2929.80851922	375.791889032	11.2662813737	0.132857091671
1186.45209459	910.438037672	2472.89013226	376.0	1.91212148706	-0.272632243467	-0.0490875483376	1351.97353599	845.512436301	2520.17479584	322.688823539	2.27520906906	0.0268302956257
1186.45209459	910.438037672	2472.89013226	376.0	-15.7606455775	-0.582541397078	-0.104886819784	921.51633195	740.729232561	2083.146683	420.901118488	-3.01493723523	-0.0355535051324
1186.45209459	910.438037672	2472.89013226	376.0	18.4139116222	1.01251134944	0.182303087764	1428.01791001	1046.01279676	2928.24593574	454.215228967	9.44297008624	0.111355779319
1186.45209459	910.438037672	2472.89013226	376.0	18.4525678309	1.33699302383	0.240726147611	1477.83173671	1121.26913301	2929.2018613	330.100991588	11.9744060176	0.141207618131
1186.45209459	910.438037672	2472.89013226	376.0	-2.54903160824	-0.00149156687427	-0.000268557233393	1133.26456574	976.179930048	2409.85538116	300.410885372	1.06790493581	0.0125932185826
1186.45209459	910.438037672	2472.89013226	376.0	9.60123685944	0.695079766337	0.125149399773	1296.42753937	1072.18872847	2710.31817114	341.701903304	6.88880717494	0.0812359336667
1186.45209459	910.438037672	2472.89013226	376.0	4.75217856989	0.20515273809	0.0369378354501	1143.2836172	1065.64283922	2590.40628719	381.479830762	3.74263018378	0.0441347899031
1186.45209459	910.438037672	2472.89013226	376.0	-6.57379657109	-0.220335997375	-0.0396715875719	986.81984469	1019.30602341	2310.32736554	304.201497444	-0.036174724462	-0.000426588731863
1186.45209459	910.438037672	2472.89013226	376.0	6.545363827	0.305949408082	0.0550863176236	1206.40343559	1033.08300441	2634.74978846	395.263348464	4.26757449542	0.0503251709365
1186.45209459	910.438037672	2472.89013226	376.0	-0.879363712705	0.154477117669	0.0278136690078	1165.55118536	1000.99231435	2451.14443379	284.600934078	2.12204898962	0.0250241626134
1186.45209459	910.438037672	2472.89013226	376.0	-13.1859605886	-0.402406228133	-0.0724534080182	922.244681441	890.425013847	2146.81581403	334.146118738	-1.51278273104	-0.0178394189981
1186.45209459	910.438037672	2472.89013226	376.0	-3.60039207735	-0.408974852628	-0.0736360915788	1284.67526812	775.16246117	2383.85639186	324.018662572	0.079216721254	0.000934159448749
1186.45209459	910.438037672	2472.89013226	376.0	2.77542598324	-0.24451871242	-0.0440256954302	1365.64452753	851.355843558	2541.52336753	324.522996442	2.69674451395	0.0318012324759
1186.45209459	910.438037672	2472.89013226	376.0	-4.60998596708	-0.0809287567103	-0.0145712561596	1151.57183335	917.266870961	2358.89024419	290.051539876	0.22404453779	0.00264203464375
1186.45209459	910.438037672	2472.89013226	376.0	-7.12839325145	-0.221596747094	-0.0398985860811	1088.05416909	832.324182431	2296.61279896	376.234447438	-0.350308319705	-0.00413099433615
1186.45209459	910.438037672	2472.89013226	376.0	1.78371079702	-0.36932375197	-0.0664968944851	1324.66128392	800.538029517	2516.99934055	391.800027118	1.17682916469	0.0138777024138
1186.45209459	910.438037672	2472.89013226	376.0	16.6587956661	1.0835489177	0.195093431347	1414.611886	1090.89487812	2884.84384645	379.337082327	10.0448412333	0.118453316431
1186.45209459	910.438037672	2472.89013226	376.0	-5.00326519452	-0.255895434526	-0.0460740789569	988.267406934	971.895704378	2349.16488098	389.001769666	0.158625329068	0.00187058171071
1186.45209459	910.438037672	2472.89013226	376.0	17.2141476796	0.897342462754	0.161566882023	1356.38495172	1095.29592918	2898.57709159	446.896210693	9.16476950991	0.108075112145
1186.45209459	910.438037672	2472.89013226	376.0	-1.59706284303	-0.0767714157658	-0.0138227252009	1017.93744556	1087.08427924	2433.39652281	328.374798015	1.59307751976	0.0187862915067
1186.45209459	910.438037672	2472.89013226	376.0	18.9373479109	1.24204984555	0.223631589043	1470.25868808	1086.82821222	2941.18994007	384.103039771	11.1494905652	0.131479841571
1186.45209459	910.438037672	2472.89013226	376.0	13.9319082928	0.958221773159	0.172528227072	1435.28827602	1004.69902482	2817.41091767	377.423616841	8.26170795856	0.0974258013981
1186.45209459	910.438037672	2472.89013226	376.0	-1.46806179215	-0.231227980932	-0.041632693722	1026.22511102	941.597861559	2436.58657707	468.763604496	0.573991134527	0.00676876337885
1186.45209459	910.438037672	2472.89013226	376.0	-12.0665094419	-0.327184858804	-0.0589097693201	1021.66881431	800.094710814	2174.49861097	352.735085841	-1.41513620937	-0.0166879269973
1186.45209459	910.438037672	2472.89013226	376.0	1.95483474488	-0.342539280074	-0.0616743392283	1304.88257426	837.627527275	2521.23104777	378.72094624	1.49177389093	0.0175916732421
1186.45209459	910.438037672	2472.89013226	376.0	-3.39321685489	-0.315256779912	-0.0567621137761	898.587914595	1127.77245272	2388.97960749	362.619240176	0.681098870518	0.00803182630328
1186.45209459	910.438037672	2472.89013226	376.0	4.82657787748	0.395470320544	0.0712045949845	1228.37636484	1032.57869407	2592.24610032	331.291041416	4.41430378961	0.0520554692171
1186.45209459	910.438037672	2472.89013226	376.0	-10.0749910664	-0.332203465206	-0.0598133714811	936.339298598	957.430456413	2223.74667236	329.976917347	-0.741671481648	-0.00874612596283
1186.45209459	910.438037672	2472.89013226	376.0	2.33943208894	-0.350881221504	-0.0631763092373	1357.14219571	728.336350353	2530.74171754	445.26317148	0.868800896143	0.0102452935866
1186.45209459	910.438037672	2472.89013226	376.0	-11.3094763302	-0.395538636607	-0.07121689532	949.131811476	856.885160399	2193.21920808	387.202236209	-1.30525611606	-0.0153921711799
1186.45209459	910.438037672	2472.89013226	376.0	6.68585175937	-0.274481379138	-0.0494204859809	1416.63485041	780.334321003	2638.22390068	441.254729266	2.69085691036	0.0317318031882
1186.45209459	910.438037672	2472.89013226	376.0	4.17350452708	0.267387989443	0.0481433182289	1288.16590609	937.014991888	2576.09631388	350.91541591	3.36878236028	0.0397262070788
1186.45209459	910.438037672	2472.89013226	376.0	0.63933104177	-0.277069500617	-0.0498864783249	1421.19114084	706.780999725	2488.70008651	360.727945942	0.941937285872	0.0111077510126
1186.45209459	910.438037672	2472.89013226	376.0	8.07138542986	0.715379190574	0.128804319513	1377.09915384	976.723454693	2672.4866261	318.664017561	6.04562936532	0.0712927991193
1186.45209459	910.438037672	2472.89013226	376.0	-13.1372481065	-0.533902175968	-0.0961293078805	981.928341655	696.526356115	2148.02042019	469.565722419	-2.66619953122	-0.0314410322078
1186.45209459	910.438037672	2472.89013226	376.0	-4.84322922835	-0.262095192903	-0.04719034802	1056.15777498	841.480209212	2353.12239459	455.484410397	-0.140840915344	-0.00166085985076
1186.45209459	910.438037672	2472.89013226	376.0	-14.2292349006	-0.390844438048	-0.0703717029255	1005.18219678	762.049775906	2121.01678651	353.784813823	-2.02698891773	-0.0239031711997
1186.45209459	910.438037672	2472.89013226	376.0	3.76524548488	0.370059953714	0.0666294479139	1152.20503821	1114.81087969	2566.00051632	298.984598415	4.75108090368	0.056026897449
1186.45209459	910.438037672	2472.89013226	376.0	4.08842387729	0.209289122462	0.0376825931693	1158.18702485	1047.28542186	2573.99236289	368.519916175	3.53427286213	0.0416777460157
1186.45209459	910.438037672	2472.89013226	376.0	-1.0727791438	-0.284227046165	-0.051175197365	1415.0647422	745.92424712	2446.36148268	285.372493362	1.14625547462	0.0135171636158
1186.45209459	910.438037672	2472.89013226	376.0	-1.34794987071	-0.155292504104	-0.027960479673	1251.99520299	872.223608296	2439.55681292	315.338001642	0.998147213008	0.011770603927
1186.45209459	910.438037672	2472.89013226	376.0	9.29077035739	-0.0923840587596	-0.0166337880374	1446.02323962	876.727669442	2702.64067564	379.889766583	5.26118907561	0.0620423240049
1186.45209459	910.438037672	2472.89013226	376.0	6.0406096809	0.249330225215	0.0448920103016	1211.86606459	1006.64105532	2622.26777299	403.760653083	3.76541141882	0.0444034365427
1186.45209459	910.438037672	2472.89013226	376.0	3.28636741258	0.195254886041	0.0351557230899	1232.91820631	961.868453977	2554.15838772	359.371727437	2.91541845911	0.0343799346593
1186.45209459	910.438037672	2472.89013226	376.0	-5.26565892888	-0.272943008083	-0.0491435016354	965.124012652	999.959069875	2342.67617221	377.593089686	0.155160611442	0.00182972419154
1186.45209459	910.438037672	2472.89013226	376.0	-7.00996520346	-0.24225157634	-0.0436174966403	1100.4480305	804.826054194	2299.54139447	394.267309779	-0.413713112215	-0.00487869236102
1186.45209459	910.438037672	2472.89013226	376.0	-4.10414788145	-0.215264420378	-0.0387584480336	1011.28273136	985.583417331	2371.39906429	374.532915595	0.354604384007	0.00418165547178
1186.45209459	910.438037672	2472.89013226	376.0	17.1688002185	1.1812504138	0.21268462618	1418.37182651	1134.56433815	2897.4556987	344.519534036	11.1118288818	0.131035717945
1186.45209459	910.438037672	2472.89013226	376.0	-10.6351090503	-0.404956497892	-0.0729125851445	1118.76277348	699.833000043	2209.89557	391.299796477	-1.42264787801	-0.0167765079954
1186.45209459	910.438037672	2472.89013226	376.0	-5.513798949	-0.397214545256	-0.0715186433662	1318.65230946	701.636458025	2336.53994214	316.251174658	-0.351460268851	-0.00414457864212
1186.45209459	910.438037672	2472.89013226	376.0	-9.11823352899	-0.280780467363	-0.0505546394245	986.603198298	920.252400149	2247.40623509	340.550636643	-0.60011158928	-0.00707678760944
1186.45209459	910.438037672	2472.89013226	376.0	-14.5925340159	-0.409744351718	-0.0737746402085	1052.73201749	699.818212007	2112.03279854	359.482569044	-2.26957554648	-0.0267638625765
1186.45209459	910.438037672	2472.89013226	376.0	6.74339434274	0.187565227652	0.0337711969124	1195.37490521	1005.09604487	2639.64686555	439.175915473	3.53938500658	0.041738030738
1186.45209459	910.438037672	2472.89013226	376.0	-4.78540805542	-0.410730996736	-0.0739522860526	1243.96211294	774.812709448	2354.55224867	335.777426286	-0.0787597793243	-0.000928770982598
1186.45209459	910.438037672	2472.89013226	376.0	-13.36716914	-0.472166349804	-0.0850137468139	913.455131508	841.29270658	2142.33472564	387.586887552	-1.86270883766	-0.0219659061045
1186.45209459	910.438037672	2472.89013226	376.0	10.3097557423	0.348882249214	0.0628163934488	1231.37136708	1028.46499244	2727.83906468	468.002705161	4.92689862863	0.0581002196773
1186.45209459	910.438037672	2472.89013226	376.0	-1.86219747016	-0.149222305874	-0.0268675379679	1073.80159906	967.907988002	2426.84003478	385.130447723	0.71326006413	0.00841108566191
1186.45209459	910.438037672	2472.89013226	376.0	-4.33872116026	-0.183635260856	-0.0330636047635	1075.53421233	904.351465577	2365.59832483	385.712646921	0.23194307737	0.00273517779917
1186.45209459	910.438037672	2472.89013226	376.0	2.88568866726	0.200980892503	0.0361866929245	1132.10786451	1071.6595604	2544.25004257	340.482617653	3.47795281393	0.0410135945039
1186.45209459	910.438037672	2472.89013226	376.0	-2.46403271698	-0.390290961981	-0.0702720493303	1321.77759146	735.364991132	2411.95731035	354.814727762	0.204497882921	0.00241153163822
1186.45209459	910.438037672	2472.89013226	376.0	-10.7015180985	-0.322356705251	-0.0580404582735	1052.3462667	770.922635119	2208.2533472	384.984445389	-1.24954854739	-0.0147352423042
1186.45209459	910.438037672	2472.89013226	376.0	7.06916113228	0.101510759409	0.0182770542689	1065.87982431	1127.51199577	2647.70272034	454.31090026	4.01405679474	0.0473355754097
1186.45209459	910.438037672	2472.89013226	376.0	12.0521308892	0.59332727333	0.106828821269	1280.05931432	1062.52257159	2770.92608775	428.344201846	6.65031720128	0.0784235519019
1186.45209459	910.438037672	2472.89013226	376.0	5.37783827795	0.222368518377	0.0400375438201	1125.60310812	1096.4554908	2605.87816437	383.819565443	4.15959139383	0.0490517853046
1186.45209459	910.438037672	2472.89013226	376.0	-10.2323973317	-0.264596243413	-0.0476406632	1034.24661277	848.317365471	2219.85418836	337.290210111	-0.897126581596	-0.0105793228962
1186.45209459	910.438037672	2472.89013226	376.0	3.64703320011	-0.30508669578	-0.0549309859165	1395.50223037	707.60882386	2563.07725639	459.966202158	1.05131975902	0.0123976386677
1186.45209459	910.438037672	2472.89013226	376.0	5.43490490087	-0.228229858811	-0.0410928805925	1447.33712096	805.14334726	2607.28935926	354.808891039	3.50194956708	0.0412965750835
1186.45209459	910.438037672	2472.89013226	376.0	-3.73672576621	-0.377632191233	-0.0679928324151	1328.22523869	766.731242994	2380.48500952	285.528527835	0.0416091937393	0.000490674454472
1186.45209459	910.438037672	2472.89013226	376.0	6.94582521074	0.675188239415	0.121567922113	1287.10083076	1065.64673513	2644.65275851	291.905192618	6.26868797312	0.0739232072302
1186.45209459	910.438037672	2472.89013226	376.0	2.38118073427	-0.348793345438	-0.0628003862871	1262.17757118	844.91307383	2531.77411567	424.683470668	1.18290365934	0.0139493356055
1186.45209459	910.438037672	2472.89013226	376.0	-0.512992771105	-0.427170964714	-0.0769123090951	1274.50126795	750.987567563	2460.20438465	434.715549138	0.463675623134	0.00546787291431
1186.45209459	910.438037672	2472.89013226	376.0	-12.8933819019	-0.494389205366	-0.0890149811606	984.51924942	719.974241169	2154.0509635	449.557472909	-2.3612492255	-0.0278449201121
1186.45209459	910.438037672	2472.89013226	376.0	9.50396192724	0.698516004424	0.125768095863	1307.79785409	1058.2609307	2707.91266894	341.853884148	6.77197951159	0.0798582489574
1186.45209459	910.438037672	2472.89013226	376.0	-8.12686658791	-0.173172374043	-0.0311797576598	1156.92773562	821.206971119	2271.92165035	293.786943614	-0.493492185556	-0.00581948332023
1186.45209459	910.438037672	2472.89013226	376.0	-10.6703470333	-0.322927153565	-0.0581431677286	1131.76425517	735.472754667	2209.0241734	341.787163561	-1.17409706396	-0.0138454842449
1186.45209459	910.438037672	2472.89013226	376.0	-1.81283748974	-0.379547639168	-0.0683377096089	1331.2049639	744.075234489	2428.06065287	352.780454478	0.318562179415	0.00375662947423
1186.45209459	910.438037672	2472.89013226	376.0	8.2828270235	0.377160333432	0.0679078742226	1288.38511536	974.409883527	2677.7153444	414.920345513	4.56122566653	0.0537880385204
1186.45209459	910.438037672	2472.89013226	376.0	-5.19480454205	-0.414752140852	-0.0746762947159	1156.82459781	723.086864802	2344.42832335	464.516860737	-0.491811787558	-0.00579966730611
1186.45209459	910.438037672	2472.89013226	376.0	5.56550046835	0.235891082186	0.0424722870339	1131.50958112	1094.88148231	2610.51884416	384.127780727	4.24053032251	0.0500062538032
1186.45209459	910.438037672	2472.89013226	376.0	-5.04080345423	-0.485525414355	-0.0874190519184	1205.01581768	686.07485945	2348.23660106	457.145923926	-0.548830934977	-0.00647206291246
1186.45209459	910.438037672	2472.89013226	376.0	7.3334431935	0.337060087403	0.0606878083189	1270.89144703	977.40539211	2654.23812535	405.941286213	4.24534370589	0.0500630153996
1186.45209459	910.438037672	2472.89013226	376.0	-3.30135206001	-0.220935928048	-0.0397796053381	1035.94671304	930.204539394	2391.25132294	425.100070503	0.354867167516	0.00418475433392
1186.45209459	910.438037672	2472.89013226	376.0	1.89092288001	-0.304407301109	-0.0548086606246	1397.01793905	709.108198819	2519.65057757	413.5244397	0.879195831853	0.0103678753756
1186.45209459	910.438037672	2472.89013226	376.0	-0.150927196759	0.0957814841637	0.0172454958883	1174.73977519	975.768121794	2469.15786851	318.649971521	1.9170787508	0.0226070607405
1186.45209459	910.438037672	2472.89013226	376.0	10.8492869714	0.909381345825	0.163734487905	1378.36329715	1048.32696706	2741.1810792	314.490814996	7.88163593031	0.0929438199329
1186.45209459	910.438037672	2472.89013226	376.0	4.64689386017	-0.229225317893	-0.0412721134125	1392.68599388	850.294841904	2587.80271199	344.821876209	3.33543183243	0.0393329225523
1186.45209459	910.438037672	2472.89013226	376.0	-22.7201152242	-0.606531819308	-0.109206305241	916.97037324	704.776236081	1911.04664485	289.300035525	-4.42111891274	-0.0521358362351
1186.45209459	910.438037672	2472.89013226	376.0	5.91291621276	-0.213148502088	-0.0383774760692	1323.91393584	873.263828213	2619.11005382	421.932289768	2.81445589625	0.0331893383992
1186.45209459	910.438037672	2472.89013226	376.0	9.2615218924	0.843276162975	0.151832222358	1336.62245901	1072.72631125	2701.91739324	292.568622982	7.50465144032	0.088498248117
1186.45209459	910.438037672	2472.89013226	376.0	0.848390919429	0.0601408043553	0.0108283767294	1185.78453257	957.702118244	2493.86990759	350.383256777	1.88541021582	0.0222336110356
1186.45209459	910.438037672	2472.89013226	376.0	-7.51194443879	-0.299921032149	-0.0540009060405	940.150780692	1009.16454221	2287.1279995	337.812676597	-0.203043788366	-0.00239438429677
1186.45209459	910.438037672	2472.89013226	376.0	-10.9697711764	-0.417417784896	-0.0751562450299	918.99057124	891.705111827	2201.61974331	390.924060245	-1.19301020018	-0.0140685165116
1186.45209459	910.438037672	2472.89013226	376.0	-8.73639998377	-0.316273197624	-0.0569451202059	1034.25679212	806.098965001	2256.84855915	416.492802028	-0.879672686973	-0.0103734986671
1186.45209459	910.438037672	2472.89013226	376.0	2.54476186202	0.0256091804286	0.00461094354134	1058.10655584	1093.1752445	2535.81929724	384.5374969	2.75730310791	0.0325153668386
1186.45209459	910.438037672	2472.89013226	376.0	10.1450019047	0.698214109432	0.125713739545	1405.32552884	952.88934606	2723.76488328	365.550008382	6.25631702788	0.0737773234419
1186.45209459	910.438037672	2472.89013226	376.0	3.29403329476	-0.0633560022415	-0.0114072744403	1125.36665236	978.20270955	2554.34795656	450.778594654	1.72395091667	0.0203296098663
1186.45209459	910.438037672	2472.89013226	376.0	4.70165974209	0.211721260882	0.0381205006989	1195.98581672	1007.49223167	2589.15701208	385.678963692	3.39663842516	0.0400546984099
1186.45209459	910.438037672	2472.89013226	376.0	-4.21818836783	-0.352457789562	-0.0634601709691	907.143332677	1033.88958436	2368.57896836	427.546051315	0.272267891726	0.00321070627035
1186.45209459	910.438037672	2472.89013226	376.0	13.2871580697	0.590775623695	0.106369395696	1282.10336433	1061.75655851	2801.46695303	457.60703019	6.77474727419	0.0798908876673
1186.45209459	910.438037672	2472.89013226	376.0	4.66904195224	-0.28178679324	-0.0507358288153	1402.6861643	801.954957175	2588.35040997	383.709288497	2.63666894235	0.0310927941315
1186.45209459	910.438037672	2472.89013226	376.0	-9.4909507393	-0.283018285403	-0.0509575594891	998.221510768	893.768968895	2238.18934797	346.198868311	-0.713117422387	-0.00840940356588
1186.45209459	910.438037672	2472.89013226	376.0	-8.54238718063	-0.377597267932	-0.0679865444603	946.957650084	889.254082459	2261.64628262	425.434550072	-0.778895916666	-0.00918509335691
1186.45209459	910.438037672	2472.89013226	376.0	-16.1142980138	-0.611197017587	-0.110046276123	919.980537912	723.928181229	2074.4012468	430.492527656	-3.26393111624	-0.0384897537293
1186.45209459	910.438037672	2472.89013226	376.0	-4.77997343546	-0.183764514087	-0.0330868768611	1024.46131146	999.932645292	2354.68664085	330.292684101	0.270110607496	0.00318526659783
1186.45209459	910.438037672	2472.89013226	376.0	-13.9706106115	-0.406077252428	-0.0731143774627	966.529649278	807.891039214	2127.41228103	352.991592543	-1.89247898452	-0.0223169691571
1186.45209459	910.438037672	2472.89013226	376.0	5.22175325608	0.0378443711858	0.00681389470397	1084.9353668	1071.05742694	2602.01835327	446.025559524	2.99315547237	0.0352966447213
1186.45209459	910.438037672	2472.89013226	376.0	-2.90291247434	-0.0736687106759	-0.0132640818646	1047.68702768	1045.12101172	2401.10429614	308.296256731	1.08511595977	0.0127961787709
1186.45209459	910.438037672	2472.89013226	376.0	17.3226249228	0.998749570444	0.179825273757	1444.00313523	1017.36716918	2901.25961463	439.889310216	9.00200885889	0.106155764845
1186.45209459	910.438037672	2472.89013226	376.0	10.623824247	0.665662421817	0.119852794709	1305.38720196	1053.32844897	2735.60563374	376.889982802	6.74848374152	0.0795811761972
1186.45209459	910.438037672	2472.89013226	376.0	3.41362087147	0.342254940486	0.0616231437677	1249.51464902	987.429021418	2557.30522595	320.361555511	3.67095889016	0.0432896095537
1186.45209459	910.438037672	2472.89013226	376.0	8.08920756508	0.184524995662	0.0332238018838	1151.00326994	1056.31384066	2672.92734792	465.610237325	3.99111182739	0.0470649979645
1186.45209459	910.438037672	2472.89013226	376.0	4.81064643938	0.245196593674	0.0441477482308	1269.991211	947.924029442	2591.85213336	373.936892918	3.37619783802	0.0398136537503
1186.45209459	910.438037672	2472.89013226	376.0	7.51866057702	0.182853838581	0.0329229093592	1187.39101959	1013.48869223	2658.81834775	457.938635933	3.65049697535	0.0430483133886
1186.45209459	910.438037672	2472.89013226	376.0	9.62577784631	0.83900727183	0.151063606739	1310.05206218	1110.60010116	2710.92504278	290.27287944	7.90751284841	0.0932489722689
1186.45209459	910.438037672	2472.89013226	376.0	1.6226595381	0.198284818638	0.0357012637088	1108.32780851	1095.83458195	2513.01671986	308.854329408	3.43340699339	0.0404882900164
1186.45209459	910.438037672	2472.89013226	376.0	3.84278749105	0.2695948672	0.0485406674828	1204.86264168	1014.19390343	2567.91804493	348.861499828	3.56881258431	0.0420850540602
1186.45209459	910.438037672	2472.89013226	376.0	-14.9896504971	-0.382098564183	-0.0687970047143	1007.34206939	761.817123016	2102.21254426	333.053351853	-2.13484266468	-0.0251750314231
1186.45209459	910.438037672	2472.89013226	376.0	6.27315317104	0.0707336188725	0.0127356173699	1234.8731369	935.208097828	2628.01831801	457.937083284	2.72820159806	0.0321721886563
1186.45209459	910.438037672	2472.89013226	376.0	17.0325136454	1.13681858833	0.204684657603	1466.37633981	1039.48010246	2894.08548148	388.229039203	9.86201830767	0.116297385704
1186.45209459	910.438037672	2472.89013226	376.0	8.86796371342	0.722391981648	0.13006697545	1397.1246906	961.595645339	2692.18513187	333.464795926	6.15871690358	0.07262637858
1186.45209459	910.438037672	2472.89013226	376.0	-0.977247271493	-0.269897601377	-0.0485951748968	1428.94749809	718.664556675	2448.72388092	301.111826155	0.959745072228	0.0113177484933
1186.45209459	910.438037672	2472.89013226	376.0	5.89633966668	0.0616892667536	0.0111071780255	1054.65664207	1122.10934669	2618.70013405	441.934145292	3.61741010581	0.0426581380402
1186.45209459	910.438037672	2472.89013226	376.0	-12.3349889534	-0.485503270498	-0.0874150649078	905.831491221	846.394394952	2167.85940762	415.633521445	-1.74131913472	-0.0205344237585
1186.45209459	910.438037672	2472.89013226	376.0	-1.50592418061	-0.110567432348	-0.019907711982	1095.25824493	975.661972618	2435.6502818	364.730064255	0.853626982337	0.0100663559238
1186.45209459	910.438037672	2472.89013226	376.0	3.31164936729	0.296893952538	0.0534558791031	1249.72147192	974.059197918	2554.78358268	331.002912842	3.40319613145	0.040132029852
1186.45209459	910.438037672	2472.89013226	376.0	-7.27517713201	-0.427158591693	-0.0769100813275	1261.71584709	745.511491383	2292.98299486	285.755656386	-0.600763867083	-0.00708447956466
1186.45209459	910.438037672	2472.89013226	376.0	9.70988470919	0.389729944176	0.0701710378423	1246.34348462	1024.61523766	2713.00491309	442.046190812	5.04674864847	0.0595135453829
1186.45209459	910.438037672	2472.89013226	376.0	-9.18945979495	-0.207331327747	-0.03733009142	1059.20608113	874.253480679	2245.64488779	312.18532598	-0.626095154201	-0.00738319757312
1186.45209459	910.438037672	2472.89013226	376.0	-1.61551276973	-0.225804482155	-0.0406561905212	996.069115186	1017.98343469	2432.9402764	418.887726525	0.741279633758	0.00874150511507
1186.45209459	910.438037672	2472.89013226	376.0	-13.8168170607	-0.471120544904	-0.0848254492085	923.354885197	824.050798822	2131.21542658	383.809742559	-1.99117545998	-0.0234808426884
1186.45209459	910.438037672	2472.89013226	376.0	-10.4864546512	-0.40547149964	-0.0730053114224	1108.48259326	699.698618232	2213.57162997	405.390418482	-1.45135083389	-0.0171149862487
1186.45209459	910.438037672	2472.89013226	376.0	2.76202235401	-0.36299207798	-0.0653568739612	1339.66067865	780.494645259	2541.19191051	421.036586597	1.19739954461	0.0141202776487
1186.45209459	910.438037672	2472.89013226	376.0	12.0288810919	0.969718921025	0.174598293307	1338.45695613	1137.18663013	2770.35114581	294.707559551	9.22909651392	0.108833685306
1186.45209459	910.438037672	2472.89013226	376.0	15.7857410354	1.25318214906	0.225635964901	1458.06996725	1098.78508643	2863.25416463	306.399110947	10.8524714102	0.127977257196
1186.45209459	910.438037672	2472.89013226	376.0	5.19848458979	0.546325998351	0.0983662222454	1248.22529909	1061.52838954	2601.44294471	291.689256077	5.34508789422	0.0630316968658
1186.45209459	910.438037672	2472.89013226	376.0	-0.19479447806	-0.310619936516	-0.0559272482023	1241.36252801	847.426709727	2468.07307884	379.283841104	0.792510643798	0.00934564438441
1186.45209459	910.438037672	2472.89013226	376.0	0.0251226828681	-0.0855913035087	-0.0154107496415	1062.35771922	1032.35859731	2473.51138861	378.79507208	1.45213181795	0.0171241959663
1186.45209459	910.438037672	2472.89013226	376.0	-5.68493440631	-0.19629122032	-0.035342315506	981.43285754	1061.00041292	2332.30795031	289.874679843	0.228899177526	0.00269928275385
1186.45209459	910.438037672	2472.89013226	376.0	-13.6101546918	-0.467432752917	-0.0841614607341	1012.98662983	703.44037571	2136.3259599	419.898954367	-2.37544282748	-0.0280122974938
1186.45209459	910.438037672	2472.89013226	376.0	-11.7148717843	-0.485076752925	-0.0873382702421	892.767112181	872.168202296	2183.1942239	418.258909425	-1.5500914635	-0.0182793804658
1186.45209459	910.438037672	2472.89013226	376.0	5.30857747495	0.13272899671	0.0238979108229	1203.12308914	976.358057516	2604.16542081	424.684274154	2.95879409322	0.0348914397785
1186.45209459	910.438037672	2472.89013226	376.0	-1.03251400527	-0.182017393622	-0.032772307098	1134.05736579	855.718015904	2447.35719531	457.581813624	0.606891324239	0.00715673731414
1186.45209459	910.438037672	2472.89013226	376.0	13.46748573	0.57801947962	0.104072646673	1259.42226477	1086.26515449	2805.92625795	460.238838685	6.93571897082	0.0817891388068
1186.45209459	910.438037672	2472.89013226	376.0	-3.49669820156	-0.145265923549	-0.0261551896919	1078.28697791	955.457960363	2386.42062748	352.67568921	0.453922086451	0.00535285479305
1186.45209459	910.438037672	2472.89013226	376.0	10.071326612	0.765482974338	0.137825526528	1369.49506942	1007.38995339	2721.94297424	345.057951432	6.79129910059	0.0800860742994
1186.45209459	910.438037672	2472.89013226	376.0	-4.38970549919	-0.470805694888	-0.0847687603328	1238.32909888	686.385849297	2364.33753814	439.62258996	-0.357445573132	-0.00421516006052
1186.45209459	910.438037672	2472.89013226	376.0	7.01369892001	-0.272421657955	-0.049049632329	1345.6372601	857.4987988	2646.33120076	443.195141865	2.95764280394	0.034877863254
1186.45209459	910.438037672	2472.89013226	376.0	-13.4801815063	-0.33091664342	-0.0595816786857	1094.45956578	723.076503312	2139.54005398	322.003984892	-1.77674389122	-0.0209521685286
1186.45209459	910.438037672	2472.89013226	376.0	-4.42195824604	-0.412620251256	-0.0742924471113	1292.48597582	750.869630852	2363.53996315	320.184356478	-0.0948372803969	-0.00111836415562
1186.45209459	910.438037672	2472.89013226	376.0	-8.80636311578	-0.284346230312	-0.0511966565201	1107.22303085	765.84706113	2255.11844776	382.048355787	-0.819956947627	-0.00966930362767
1186.45209459	910.438037672	2472.89013226	376.0	20.0912293307	1.01893314168	0.183459334116	1381.99591685	1120.04038236	2969.72415983	467.687860618	10.4167886248	0.1228394885
1186.45209459	910.438037672	2472.89013226	376.0	9.89992370351	0.365091389023	0.0657348557838	1187.00923731	1086.80548946	2717.70436863	443.889641858	5.3962949212	0.0636355533161
1186.45209459	910.438037672	2472.89013226	376.0	-11.0676897087	-0.293458745062	-0.0528373685744	959.693446159	947.30455385	2199.19832559	292.200325578	-0.929000584224	-0.0109551955687
1186.45209459	910.438037672	2472.89013226	376.0	5.77737238182	0.465130267624	0.0837468973036	1281.9748088	998.210051719	2615.7582038	335.57334328	4.6802871113	0.0551920649917
1186.45209459	910.438037672	2472.89013226	376.0	-8.50108420066	-0.206498926384	-0.03718021721	1112.74023402	815.936997921	2262.66765993	333.990427992	-0.568090284219	-0.00669917787994
1186.45209459	910.438037672	2472.89013226	376.0	8.61388384979	-0.165327492704	-0.0297672835261	1341.82285041	881.264165661	2685.90201599	462.814999923	3.50585460426	0.0413426250503
1186.45209459	910.438037672	2472.89013226	376.0	0.036520232345	-0.286319630327	-0.0515519680099	1413.66758655	709.682077934	2473.79323749	350.443573004	0.811415121117	0.00956857454148
1186.45209459	910.438037672	2472.89013226	376.0	-13.5595342476	-0.327085983533	-0.0588919667867	975.342198782	864.64161056	2137.57774787	297.593938532	-1.54898235622	-0.0182663013705
1186.45209459	910.438037672	2472.89013226	376.0	6.52685163645	-0.112894285944	-0.0203266629355	1482.01364979	854.503612197	2634.29200233	297.774740346	5.10777806696	0.0602332319217
1186.45209459	910.438037672	2472.89013226	376.0	-3.82862589313	-0.435230912897	-0.0783635061031	1243.37138353	751.799661271	2378.21242035	383.041375549	0.00606000884551	7.14623684612e-05
1186.45209459	910.438037672	2472.89013226	376.0	-0.0874024931774	-0.275263714736	-0.0495613458293	1213.93322987	837.89424002	2470.72876464	418.90129475	0.780857719083	0.00920822781937
1186.45209459	910.438037672	2472.89013226	376.0	-2.77487671972	-0.164925643605	-0.0296949304294	978.203904473	1095.05783453	2404.27047968	331.008740674	1.08908822338	0.0128430215021
1186.45209459	910.438037672	2472.89013226	376.0	14.1027296366	1.10107743686	0.19824944848	1388.00677944	1130.53994374	2821.63514183	303.088418653	10.1585629763	0.119794374721
1186.45209459	910.438037672	2472.89013226	376.0	-3.21546941386	-0.404810133859	-0.0728862322396	1282.27969209	786.23048844	2393.37510642	324.864925897	0.158849612731	0.00187322656522
1186.45209459	910.438037672	2472.89013226	376.0	-5.47600595036	-0.271385727723	-0.0488631126617	1173.60851371	792.110153827	2337.47452148	371.755853936	-0.111263457567	-0.00131206907508
1186.45209459	910.438037672	2472.89013226	376.0	-11.1443333073	-0.264332947756	-0.047593256708	1024.50366952	858.470467924	2197.3030136	314.328876162	-1.0438017332	-0.0123089827028
1186.45209459	910.438037672	2472.89013226	376.0	6.90905737561	0.321305519552	0.057851191853	1158.78663512	1098.00892734	2643.74353034	386.947967878	4.88410531135	0.0575955815018
1186.45209459	910.438037672	2472.89013226	376.0	-6.66832102672	-0.169961080925	-0.0306015630042	1097.04029298	875.085018569	2307.98987961	335.864568057	-0.156822084287	-0.00184931703169
1186.45209459	910.438037672	2472.89013226	376.0	-5.80608304753	-0.323504858567	-0.0582471837534	903.024574013	1092.69640059	2329.31207751	333.591102906	0.1711934283	0.00201879042806
1186.45209459	910.438037672	2472.89013226	376.0	6.14848697962	-0.291234523382	-0.0524368965398	1345.43653212	849.367829048	2624.93546007	430.131098897	2.72232037879	0.0321028346555
1186.45209459	910.438037672	2472.89013226	376.0	3.93244426096	0.190852831261	0.0343631313038	1358.48821224	893.387423583	2570.13515835	318.25952253	3.55513267667	0.0419237343947
1186.45209459	910.438037672	2472.89013226	376.0	-0.226285179576	-0.420941598378	-0.0757907091066	1282.47600361	754.00448506	2467.29434839	430.813859719	0.521471672295	0.00614943009782
1186.45209459	910.438037672	2472.89013226	376.0	-2.23526317115	-0.203412019803	-0.0366244184016	1098.01090413	858.974393782	2417.61452987	460.629231964	0.385579378246	0.00454692663026
1186.45209459	910.438037672	2472.89013226	376.0	10.1010806552	0.653367630893	0.117639112512	1437.04361351	923.567152617	2722.67875904	362.067992915	6.17364205974	0.0728023827799
1186.45209459	910.438037672	2472.89013226	376.0	-14.3219016613	-0.445192518956	-0.0801570973994	968.379660303	773.30292198	2118.72523933	377.042657047	-2.16963342303	-0.0255852997999
1186.45209459	910.438037672	2472.89013226	376.0	-7.98077743186	-0.188346597334	-0.0339118828472	1124.82309516	824.40693422	2275.53427467	326.304245294	-0.451652023944	-0.00532608518802
1186.45209459	910.438037672	2472.89013226	376.0	4.43777311312	-0.0242310845345	-0.00436281680492	1283.22318285	895.949722486	2582.63138567	403.458480331	2.51149421536	0.0296166770679
1186.45209459	910.438037672	2472.89013226	376.0	1.22050186733	-0.238010682035	-0.0428539218643	1454.90893985	746.406400956	2503.07180251	301.756461696	2.06354743066	0.0243342857389
1186.45209459	910.438037672	2472.89013226	376.0	13.8397876181	0.977502264827	0.175999687581	1470.82757289	970.454160747	2815.1328746	373.851140961	8.133310368	0.0959116788679
1186.45209459	910.438037672	2472.89013226	376.0	-1.19700579174	-0.223038298544	-0.0401581380166	1172.46748579	829.109846107	2443.28949416	441.712162258	0.569473643112	0.00671549107443
1186.45209459	910.438037672	2472.89013226	376.0	-3.6657974371	-0.418083150139	-0.0752760443174	1294.75438894	722.45906795	2382.23898917	365.025532284	-0.0129680116759	-0.000152924665989
1186.45209459	910.438037672	2472.89013226	376.0	-4.09857057912	-0.154790212378	-0.0278700418397	989.964225361	1078.29260668	2371.53698485	303.280152812	0.771133742519	0.00909355828443
1186.45209459	910.438037672	2472.89013226	376.0	-5.10364798505	-0.182653178891	-0.032886780499	1162.19739624	833.229714962	2346.68252486	351.255413651	0.0550782081942	0.000649507172101
1186.45209459	910.438037672	2472.89013226	376.0	0.450682897698	-0.309272128847	-0.0556845748734	1353.71001108	824.038941923	2484.03502517	306.286072167	1.73660767384	0.0204788640783
1186.45209459	910.438037672	2472.89013226	376.0	-7.06689286881	-0.306940428662	-0.0552647512895	1042.57089442	808.814132206	2298.13363585	446.748609232	-0.631549452805	-0.00744751713214
1186.45209459	910.438037672	2472.89013226	376.0	13.7362395588	0.765501950415	0.137828943179	1295.60895698	1116.08277652	2812.57224486	400.880511359	8.25226550375	0.0973144516952
1186.45209459	910.438037672	2472.89013226	376.0	9.80071238183	0.722350251056	0.130059461839	1272.11402014	1117.5119913	2715.25098165	325.624970205	7.46865083316	0.0880737126552
1186.45209459	910.438037672	2472.89013226	376.0	-6.62467100479	-0.252795724664	-0.0455159749124	1020.11580247	903.812860924	2309.06929669	385.140633299	-0.20599727886	-0.00242921319411
1186.45209459	910.438037672	2472.89013226	376.0	0.199627841805	-0.391015115676	-0.0704024335031	1242.95559103	804.477381578	2477.82670947	430.393736853	0.703069172999	0.00829091005895
1186.45209459	910.438037672	2472.89013226	376.0	14.2870012165	0.662507031106	0.119284665305	1293.02981823	1077.73922082	2826.19197554	455.422936497	7.40439480427	0.0873159764655
1186.45209459	910.438037672	2472.89013226	376.0	-10.2475934516	-0.226531731972	-0.040787132152	1026.30217082	900.914396076	2219.478405	292.261838105	-0.809308524054	-0.00954373259498
1186.45209459	910.438037672	2472.89013226	376.0	-6.70173826012	-0.30664021324	-0.0552106973785	926.536390793	1041.55810458	2307.16350814	339.069012762	-0.0281709150901	-0.000332204187384
1186.45209459	910.438037672	2472.89013226	376.0	-6.64441504221	-0.35871490184	-0.0645867666259	913.61485669	994.644577423	2308.58104834	400.321614226	-0.159598796984	-0.00188206128518
1186.45209459	910.438037672	2472.89013226	376.0	-7.54395486372	-0.345643653077	-0.062233282873	1056.00650302	760.824625918	2286.33641686	469.505287917	-0.938360190422	-0.0110655682833
1186.45209459	910.438037672	2472.89013226	376.0	4.06707057467	-0.193670040712	-0.0348703710321	1477.21879583	801.111767222	2573.46431918	295.133756125	3.72756870507	0.0439571781258
1186.45209459	910.438037672	2472.89013226	376.0	-16.571043917	-0.392842819514	-0.0707315123359	992.275608203	766.26690634	2063.10642243	304.563907885	-2.44257419791	-0.0288039410131
1186.45209459	910.438037672	2472.89013226	376.0	-9.77650170115	-0.19249309389	-0.0346584612693	1073.14537956	864.184261252	2231.12798642	293.798345601	-0.747123296322	-0.00881041623021
1186.45209459	910.438037672	2472.89013226	376.0	-3.05998637182	-0.371801037325	-0.0669429307392	1251.36339535	814.100674848	2397.22003123	331.755961027	0.264135868924	0.00311480977504
1186.45209459	910.438037672	2472.89013226	376.0	10.5403257439	0.870811794348	0.156790024189	1411.85260527	992.552216975	2733.54080749	329.135985253	7.23884189956	0.0853637016457
1186.45209459	910.438037672	2472.89013226	376.0	-3.97445444613	-0.0968521452129	-0.0174382688536	1069.8027693	1003.28707593	2374.60624045	301.516395222	0.573212347204	0.00675957956609
1186.45209459	910.438037672	2472.89013226	376.0	-18.7448179892	-0.5308142844	-0.0955733317249	930.225027546	750.385837459	2009.3513779	328.740512894	-3.2452240061	-0.0382691510153
1186.45209459	910.438037672	2472.89013226	376.0	12.1612114578	-0.131205371868	-0.0236235815391	1482.98741042	859.502408901	2773.62353037	431.133711048	5.84919643476	0.0689763730514
1186.45209459	910.438037672	2472.89013226	376.0	-9.19638526001	-0.251591481823	-0.0452991504902	1069.04091722	816.852989629	2245.47362864	359.579721794	-0.757170296313	-0.0089288950037
1186.45209459	910.438037672	2472.89013226	376.0	6.06308353067	0.0949650227543	0.0170984916735	1193.2192347	975.196103228	2622.82352661	454.408188681	2.85670490344	0.0336875578236
1186.45209459	910.438037672	2472.89013226	376.0	-3.46857600838	-0.134114724127	-0.0241474116182	986.059190035	1096.32455712	2387.11605842	304.732311269	1.09364792461	0.0128967915638
1186.45209459	910.438037672	2472.89013226	376.0	-1.60734758477	-0.407134231465	-0.073304686976	1263.72725004	792.497908259	2433.14219245	376.917034154	0.439454625301	0.00518224793987
1186.45209459	910.438037672	2472.89013226	376.0	7.04186401979	0.15438943977	0.0277978825658	1127.82896351	1070.26116397	2647.02769274	448.937565259	3.81358158569	0.0449714809633
1186.45209459	910.438037672	2472.89013226	376.0	-0.765993809531	-0.426072119876	-0.076714461627	1231.47569505	766.566034042	2453.94794693	455.90621784	0.421137990834	0.00496624989191
1186.45209459	910.438037672	2472.89013226	376.0	-9.58502432382	-0.391170048002	-0.0704303291325	996.330012767	791.609443984	2235.86301159	447.923554835	-1.28486170792	-0.0151516710839
1186.45209459	910.438037672	2472.89013226	376.0	2.88317713135	0.256312879429	0.0461492400844	1345.85429306	898.613108955	2544.18793504	299.720533027	3.32578402136	0.0392191511953
1186.45209459	910.438037672	2472.89013226	376.0	-14.050048805	-0.383649428662	-0.069076238506	996.858702728	780.117474517	2125.44786179	348.471684543	-1.92884797367	-0.0227458487461
1186.45209459	910.438037672	2472.89013226	376.0	-5.46341818354	-0.447751705481	-0.0806178799929	1256.94786213	716.098192851	2337.78580312	364.739748137	-0.328724819816	-0.00387647193179
1186.45209459	910.438037672	2472.89013226	376.0	-0.607753026501	0.0195603435968	0.00352184796486	1274.76554266	888.590251463	2457.86106764	294.505273524	1.64512514709	0.0194000606968
1186.45209459	910.438037672	2472.89013226	376.0	9.81550969858	-0.17151593926	-0.0308815158912	1466.93523013	844.776756772	2715.61690303	403.904916127	5.05029724888	0.0595553920859
1186.45209459	910.438037672	2472.89013226	376.0	4.8367124493	-0.206683951228	-0.0372135310098	1435.35068048	836.830273579	2592.49671715	320.315763088	3.79979093034	0.0448088553107
1186.45209459	910.438037672	2472.89013226	376.0	0.383025782404	-0.0824395638912	-0.0148432776182	1077.41507576	1016.77162567	2482.36193904	388.175237616	1.4325989023	0.01689385498
1186.45209459	910.438037672	2472.89013226	376.0	6.63627602757	0.437854373415	0.0788358612559	1178.85749471	1117.76492393	2636.9979473	340.37552866	5.59286207327	0.0659535621847
1186.45209459	910.438037672	2472.89013226	376.0	-7.745618653	-0.458827331955	-0.0826120511261	1236.45523111	706.175744272	2281.34949291	338.718517533	-0.729113606946	-0.00859803781776
1186.45209459	910.438037672	2472.89013226	376.0	9.87201037204	0.387453201901	0.0697611094529	1192.51401408	1088.67160004	2717.01410261	435.828488492	5.52757315499	0.0651836456957
1186.45209459	910.438037672	2472.89013226	376.0	-8.22874408418	-0.33061128932	-0.0595266995535	1036.78822278	791.432093447	2269.4023318	441.182015574	-0.900228475043	-0.0106159018283
1186.45209459	910.438037672	2472.89013226	376.0	-5.28770394444	-0.423901632469	-0.0763236644705	1226.68429746	755.37967642	2342.1310232	360.06704932	-0.199828999528	-0.00235647405104
1186.45209459	910.438037672	2472.89013226	376.0	0.0143238762318	0.038867472557	0.00699810452953	1073.24329488	1071.08593981	2473.24434599	328.915111291	2.2540517419	0.0265807988431
1186.45209459	910.438037672	2472.89013226	376.0	4.51158120925	-0.156885430404	-0.028247286713	1455.98610565	845.807574447	2584.4565788	282.6628987	4.24195223249	0.0500230216096
1186.45209459	910.438037672	2472.89013226	376.0	-5.77614206524	-0.214769153999	-0.0386692751169	999.260358288	1003.57120056	2330.05248511	327.22092626	0.102906286037	0.00121351752403
1186.45209459	910.438037672	2472.89013226	376.0	-3.89102202919	-0.0897156029103	-0.0161533314567	1014.58300744	1076.13596389	2376.66943246	285.950461135	1.03215517675	0.0121716412353
1186.45209459	910.438037672	2472.89013226	376.0	-5.11023595289	-0.254518170319	-0.045826101966	961.973379385	1039.62179981	2346.51961165	344.924432459	0.24511245635	0.0028904770796
1186.45209459	910.438037672	2472.89013226	376.0	17.1612687908	1.06670766362	0.192061156575	1413.80315603	1086.11153243	2897.26945476	397.3547663	9.97360526328	0.117613269614
1186.45209459	910.438037672	2472.89013226	376.0	10.5863732517	0.42123938303	0.0758443253564	1202.83008529	1090.57666363	2734.67951177	441.272762849	5.80738096849	0.0684832661379
1186.45209459	910.438037672	2472.89013226	376.0	-6.0594367097	-0.467695841121	-0.0842088298741	1232.20794402	698.676537085	2323.0469198	392.162438697	-0.516626004154	-0.00609228778484
1186.45209459	910.438037672	2472.89013226	376.0	17.8803710278	1.08345197438	0.195075976662	1401.95434057	1114.5223041	2915.05206302	398.575418348	10.4609167882	0.123359867786
1186.45209459	910.438037672	2472.89013226	376.0	7.6443851578	0.435081956887	0.0783366865119	1334.14896036	947.461592979	2661.9273785	380.316825162	4.69266480565	0.0553380283685
1186.45209459	910.438037672	2472.89013226	376.0	6.29952539299	0.31642577058	0.0569725910299	1216.84692075	1024.19585305	2628.67047409	387.627700284	4.22818810741	0.0498607088138
1186.45209459	910.438037672	2472.89013226	376.0	15.290965039	0.948902236414	0.170850240622	1467.40989654	970.295449919	2851.01889784	413.313551388	8.20741029583	0.0967854987716
1186.45209459	910.438037672	2472.89013226	376.0	12.6534240316	1.04835392853	0.188756558972	1375.21367529	1118.76220315	2785.79540653	291.819528098	9.51800827553	0.112240663627
1186.45209459	910.438037672	2472.89013226	376.0	-18.5377281845	-0.474196895392	-0.0853793473878	984.173438513	712.145972653	2014.47248124	318.153070079	-3.17179187547	-0.0374032060787
1186.45209459	910.438037672	2472.89013226	376.0	5.34458197033	0.496766457334	0.0894430063618	1242.4287787	1052.16984854	2605.05577242	310.457145182	5.09024769569	0.0600265058454
1186.45209459	910.438037672	2472.89013226	376.0	9.10868313663	0.667380496322	0.120162134736	1424.18715745	929.924662121	2698.13785873	344.026039163	5.98032892891	0.0705227468031
1186.45209459	910.438037672	2472.89013226	376.0	3.85081423297	-0.238658956411	-0.0429706439342	1444.04460156	791.00368456	2568.11653744	333.068251328	3.00351436164	0.0354188014344
1186.45209459	910.438037672	2472.89013226	376.0	-9.64129831171	-0.359109494492	-0.0646578131963	1093.51251532	726.232376613	2234.47141769	414.726525764	-1.22503809176	-0.0144462039122
1186.45209459	910.438037672	2472.89013226	376.0	-8.68784395974	-0.155061303968	-0.0279188519927	1142.74378167	833.290126502	2258.04929628	282.015388108	-0.586575688659	-0.00691716613985
1186.45209459	910.438037672	2472.89013226	376.0	-4.18769089399	-0.201310203027	-0.0362459854208	1122.23664807	834.51503547	2369.33313738	412.581453838	0.128007886094	0.00150952695866
1186.45209459	910.438037672	2472.89013226	376.0	4.53082383589	-0.0749165976928	-0.0134887644388	1277.89632876	891.972602603	2584.93242781	415.063496448	2.36576189934	0.0278981356055
1186.45209459	910.438037672	2472.89013226	376.0	7.86132256294	0.568244097138	0.102312585009	1413.83466746	918.456871848	2667.29200219	335.000462883	5.42915636368	0.0640230703264
1186.45209459	910.438037672	2472.89013226	376.0	10.6776941523	0.649468076234	0.116936996081	1242.08357214	1133.01324163	2736.93777731	361.840963539	7.40500041841	0.0873231181416
1186.45209459	910.438037672	2472.89013226	376.0	4.88415540711	0.272231282641	0.0490153551748	1224.86594789	997.064113944	2593.66992937	371.739867542	3.65762959376	0.0431324244548
1186.45209459	910.438037672	2472.89013226	376.0	4.16576502254	-0.193791066795	-0.0348921618284	1468.97093715	813.096074812	2575.90492444	293.837912474	3.81985458664	0.0450454550311
1186.45209459	910.438037672	2472.89013226	376.0	12.9069801291	0.864441622831	0.15564307217	1364.60724473	1057.93566992	2792.06557025	369.522655602	8.08835527928	0.0953815481048
1186.45209459	910.438037672	2472.89013226	376.0	9.20670481819	0.289547241018	0.0521331006515	1281.14515549	959.879642751	2700.56182722	459.537028976	4.21892995403	0.0497515324767
1186.45209459	910.438037672	2472.89013226	376.0	0.769973321775	-0.250591057273	-0.0451190236358	926.883296358	1135.11657684	2491.93072656	429.930853366	1.55110049783	0.0182912794556
1186.45209459	910.438037672	2472.89013226	376.0	-3.7501962784	-0.288492671953	-0.0519432250545	921.720005163	1104.19607112	2380.15189856	354.235822276	0.562392178565	0.0066319832378
1186.45209459	910.438037672	2472.89013226	376.0	2.34951210535	0.207640158186	0.0373856964685	1122.98503593	1083.61952999	2530.99098527	324.386419348	3.50836013801	0.0413721714388
1186.45209459	910.438037672	2472.89013226	376.0	-17.065771489	-0.547579993949	-0.0985920046722	891.70597763	803.827231338	2050.87235312	355.339144149	-2.79766648153	-0.0329913500181
1186.45209459	910.438037672	2472.89013226	376.0	-6.15438953912	-0.459038998431	-0.0826501617629	1222.53309219	716.421634846	2320.69884065	381.744113611	-0.470727086777	-0.0055510269667
1186.45209459	910.438037672	2472.89013226	376.0	-0.536383845041	-0.190633363579	-0.0343236160567	977.625619823	1089.62963867	2459.62594909	392.370690595	1.28764668656	0.0151845128132
1186.45209459	910.438037672	2472.89013226	376.0	-0.779214235585	0.118104364207	0.0212647396843	1133.59618911	1025.1313337	2453.62102032	294.893497514	2.13571850089	0.0251853596803
1186.45209459	910.438037672	2472.89013226	376.0	3.2394489886	0.198964309755	0.0358236063656	1223.38963419	971.480056837	2552.99814664	358.128455616	2.95179974304	0.0348089592339
1186.45209459	910.438037672	2472.89013226	376.0	-12.6715069324	-0.493692374946	-0.0888895165549	909.405437325	832.300703248	2159.53768772	417.831547151	-1.87133319749	-0.0220676084609
1186.45209459	910.438037672	2472.89013226	376.0	3.36024575807	-0.00113298976757	-0.00020399527684	1060.8321086	1080.25338619	2555.98531804	414.899823241	2.63371003639	0.0310579013726
1186.45209459	910.438037672	2472.89013226	376.0	-2.20303634451	-0.26439855269	-0.0476050689035	947.142867436	1082.20687697	2418.41146389	389.061719486	0.748638793283	0.00882828765664
1186.45209459	910.438037672	2472.89013226	376.0	10.6655360423	0.626131847396	0.112735298415	1327.00438826	1014.08115512	2736.63712061	395.551577229	6.27905080844	0.0740454104769
1186.45209459	910.438037672	2472.89013226	376.0	10.7638635831	0.766235791117	0.137961071501	1457.20315503	929.442789265	2739.06865266	352.422708365	6.71036631438	0.0791316782356
1186.45209459	910.438037672	2472.89013226	376.0	4.64968939921	0.241959984002	0.0435649953191	1175.24088957	1040.8650324	2587.8718426	371.765920627	3.73229565561	0.0440129204671
1186.45209459	910.438037672	2472.89013226	376.0	9.46000621277	-0.235445781205	-0.0423921104078	1415.82994292	840.945302926	2706.82569241	450.050446569	4.04535163246	0.0477046183074
1186.45209459	910.438037672	2472.89013226	376.0	-1.34729871262	-0.111243838394	-0.0200294991706	1159.64727178	905.855701127	2439.57291535	374.069942443	0.756054281875	0.00891573445608
1186.45209459	910.438037672	2472.89013226	376.0	-7.9167970353	-0.338126481151	-0.0608798129548	925.091414844	988.863600448	2277.11643959	363.161424295	-0.330939199927	-0.0039025849048
1186.45209459	910.438037672	2472.89013226	376.0	-12.6289928359	-0.453663242466	-0.0816822546752	905.337643259	875.153638068	2160.58901462	380.097733295	-1.5776814367	-0.0186047339233
1186.45209459	910.438037672	2472.89013226	376.0	-0.130029724141	-0.188076315219	-0.0338632184406	1191.91351048	860.130130603	2469.67464005	417.630998965	0.83454573277	0.00984134118832
1186.45209459	910.438037672	2472.89013226	376.0	-15.4693336473	-0.337918815705	-0.0608424227053	1061.81856101	727.813120549	2090.35050697	300.718825415	-2.19136710095	-0.0258415931715
1186.45209459	910.438037672	2472.89013226	376.0	10.2593556518	-0.129526562826	-0.0233213112757	1454.81262554	868.866657867	2726.59272581	402.913442406	5.35340731984	0.0631298033
1186.45209459	910.438037672	2472.89013226	376.0	-6.24132100761	-0.218664586753	-0.0393706493973	990.233213283	1016.01466014	2318.54912094	312.30124752	0.0253801431241	0.000299294140614
1186.45209459	910.438037672	2472.89013226	376.0	5.14858454066	0.0328127198565	0.00590794379843	1263.20506823	910.866298016	2600.20897132	426.137605078	2.57551755657	0.0303716692992
1186.45209459	910.438037672	2472.89013226	376.0	-2.26098756982	-0.117349404214	-0.021128808825	1105.92395283	953.711084542	2416.97839376	357.34335639	0.658671722705	0.00776735522058
1186.45209459	910.438037672	2472.89013226	376.0	2.02015892377	-0.134080146441	-0.0241411858915	1317.03588508	874.495613851	2522.84644295	331.314944016	2.31393333269	0.0272869496779
1186.45209459	910.438037672	2472.89013226	376.0	-14.5858040975	-0.354413100695	-0.0638122255483	1125.06553271	700.374163363	2112.19922203	286.759525951	-2.01545427547	-0.0237671494749
1186.45209459	910.438037672	2472.89013226	376.0	-11.6918366749	-0.353478527853	-0.0636439553211	909.528396372	982.855320462	2183.76385685	291.380140017	-1.01765128161	-0.012000604736
1186.45209459	910.438037672	2472.89013226	376.0	1.42657189476	-0.237965441742	-0.042845776331	944.435528081	1116.46526084	2508.16768788	447.266898962	1.52928375334	0.0180340065252
1186.45209459	910.438037672	2472.89013226	376.0	-9.98006408232	-0.395389837416	-0.071190103964	972.930428261	822.398844127	2226.09411238	430.764839991	-1.24314021712	-0.0146596723717
1186.45209459	910.438037672	2472.89013226	376.0	6.09087761188	0.0729101351572	0.0131275000283	1066.24612317	1112.04301386	2623.5108437	445.221706668	3.60976653512	0.0425680015934
1186.45209459	910.438037672	2472.89013226	376.0	2.48772408953	-0.278886320257	-0.0502135974536	1412.03889738	782.837811904	2534.40881579	339.532106508	2.19551924186	0.0258905570974
1186.45209459	910.438037672	2472.89013226	376.0	3.23281351198	-0.00727215470899	-0.00130935446687	1111.78310095	1016.47986494	2552.8340586	424.571092709	2.17167104383	0.0256093283471
1186.45209459	910.438037672	2472.89013226	376.0	-9.66322534446	-0.199482926341	-0.0359169834967	1095.42932225	829.659868927	2233.92918626	308.839995087	-0.756796474727	-0.00892448673027
1186.45209459	910.438037672	2472.89013226	376.0	11.4124266386	0.82796140399	0.14907479366	1334.77003322	1078.81310001	2755.10690446	341.523771233	7.86994154241	0.0928059144152
1186.45209459	910.438037672	2472.89013226	376.0	8.12779405329	0.328714876945	0.0591852497201	1349.02784252	920.104282626	2673.88154938	404.749424235	4.41189184857	0.0520270265161
1186.45209459	910.438037672	2472.89013226	376.0	3.28119664355	0.149808032298	0.0269729982532	1187.06848299	992.368052434	2554.03052028	374.593984863	2.81534128232	0.0331997792726
1186.45209459	910.438037672	2472.89013226	376.0	10.3015852925	-0.203284827688	-0.0366015174087	1428.47413916	852.762349323	2727.63701843	446.400529945	4.57138469586	0.0539078383945
1186.45209459	910.438037672	2472.89013226	376.0	-13.162995163	-0.474584693303	-0.0854491705622	1001.96899948	711.453960196	2147.38372377	433.960764089	-2.32968688714	-0.0274727227257
1186.45209459	910.438037672	2472.89013226	376.0	-14.0402149217	-0.547406632608	-0.0985607908909	937.682117239	745.579196002	2125.69104292	442.429729676	-2.62619656347	-0.0309692990976
1186.45209459	910.438037672	2472.89013226	376.0	-10.2567189371	-0.302076246146	-0.0543889532132	1120.04648911	747.070644875	2219.25274177	352.13560779	-1.08289147697	-0.0127699466624
1186.45209459	910.438037672	2472.89013226	376.0	3.96680213643	-0.262696179573	-0.0472985559188	1432.49630592	724.796963286	2570.98479086	413.691521654	1.74212631625	0.0205439424086
1186.45209459	910.438037672	2472.89013226	376.0	-7.48113114357	-0.24189056461	-0.0435524963287	1081.92865637	819.070588308	2287.88997843	386.890733757	-0.467118125934	-0.0055084684662
1186.45209459	910.438037672	2472.89013226	376.0	16.4240717508	0.84858445982	0.152787983403	1473.55358778	945.092108306	2879.03938191	460.393685823	7.86033286382	0.0926926045261
1186.45209459	910.438037672	2472.89013226	376.0	-2.34333752653	-0.000446451796109	-8.03838307723e-05	1131.18869359	979.661286328	2414.94196981	304.091989887	1.12782320349	0.013299801928
1186.45209459	910.438037672	2472.89013226	376.0	7.87996036865	0.49539170814	0.0891954822002	1196.52430842	1121.82251388	2667.75289465	349.406072339	6.10655975126	0.0720113178215
1186.45209459	910.438037672	2472.89013226	376.0	2.82035730036	-0.271795095211	-0.0489368194474	1412.09884781	797.691991071	2542.63446964	332.843630763	2.48650673768	0.0293220134161
1186.45209459	910.438037672	2472.89013226	376.0	18.6425604332	1.20952442226	0.217775373111	1475.70720203	1062.15225436	2933.90016962	396.040713229	10.6753287517	0.125888310752
1186.45209459	910.438037672	2472.89013226	376.0	2.33226019432	0.00429249814703	0.000772866068965	1333.97222347	882.567248032	2530.56436447	314.024892972	2.76155878858	0.0325655517522
1186.45209459	910.438037672	2472.89013226	376.0	-19.8612335392	-0.702511897982	-0.126487558153	890.333226718	701.41295697	1981.74364793	389.99746424	-4.29517071238	-0.0506505980234
1186.45209459	910.438037672	2472.89013226	376.0	-9.57918499393	-0.303994974227	-0.0547344209987	971.456811029	920.139102082	2236.0074118	344.411498688	-0.701474697958	-0.00827210728724
1186.45209459	910.438037672	2472.89013226	376.0	-19.3155100389	-0.458376902014	-0.0825309510288	998.130966076	699.417516717	1995.23879052	297.690307724	-3.31773982682	-0.0391242904106
1186.45209459	910.438037672	2472.89013226	376.0	-2.62179602596	-0.127671906416	-0.0229873796212	1122.68917849	913.842641086	2408.05599705	371.524177479	0.561422962572	0.00662055380392
1186.45209459	910.438037672	2472.89013226	376.0	6.39492470969	-0.220588786803	-0.0397171024132	1391.06886783	857.555204459	2631.02959438	382.405522087	3.64327201747	0.0429631134136
1186.45209459	910.438037672	2472.89013226	376.0	-11.2393867601	-0.365916417872	-0.0658834025697	1130.34636837	714.880562234	2194.95244615	349.725515542	-1.36927151921	-0.016147069802
1186.45209459	910.438037672	2472.89013226	376.0	-16.6357366506	-0.517105164081	-0.0931049989343	894.358534849	823.734720856	2061.5066422	343.413386498	-2.56094819594	-0.0301998608011
1186.45209459	910.438037672	2472.89013226	376.0	15.6838749341	0.749640017289	0.134972995551	1303.47525061	1102.81007143	2860.73512787	454.449805829	8.2654233864	0.0974696154056
1186.45209459	910.438037672	2472.89013226	376.0	3.86204053147	0.453269458695	0.0816113537442	1205.80045578	1076.07555659	2568.39415147	286.518139098	4.8013680497	0.0566199062465
1186.45209459	910.438037672	2472.89013226	376.0	7.42071158716	0.331076213236	0.059610409297	1320.68172879	935.777437511	2656.39617685	399.937010549	4.205190982	0.0495895162971
1186.45209459	910.438037672	2472.89013226	376.0	-0.574042936333	-0.301964595398	-0.0543688504498	1399.98548317	695.5095461	2458.69468114	363.199651869	0.483733297624	0.00570440209463
1186.45209459	910.438037672	2472.89013226	376.0	-16.3136800533	-0.598232252641	-0.107711964825	955.299680223	682.97589465	2069.47074802	431.195173144	-3.42310720979	-0.0403668303042
1186.45209459	910.438037672	2472.89013226	376.0	-3.67873583776	-0.403419439164	-0.0726358370839	1311.2803516	714.878916828	2381.91903674	355.759768313	-0.0219415554329	-0.000258744757463
1186.45209459	910.438037672	2472.89013226	376.0	5.20263469754	0.182289912336	0.0328213742052	1245.1339609	953.544569071	2601.54557232	402.867042345	3.14461237887	0.0370826931471
1186.45209459	910.438037672	2472.89013226	376.0	8.5191827485	0.590028656313	0.106234903909	1257.76222492	1079.18159452	2683.5601618	346.616342368	6.27826145363	0.0740361020475
1186.45209459	910.438037672	2472.89013226	376.0	-1.72094793244	-0.103960369298	-0.0187181075437	1002.37622377	1095.06729255	2430.33298066	332.889464339	1.51750158734	0.0178950658884
1186.45209459	910.438037672	2472.89013226	376.0	6.85945808417	0.542018194525	0.0975906003826	1214.12714164	1112.51328884	2642.51699435	315.87656388	6.07092973876	0.0715911525797
1186.45209459	910.438037672	2472.89013226	376.0	-7.70578517219	-0.281286953425	-0.0506458324496	1042.38209115	831.677912027	2282.33453113	408.27452795	-0.57904622139	-0.00682837525224
1186.45209459	910.438037672	2472.89013226	376.0	10.9316830848	0.64904230477	0.116860335753	1242.0348049	1133.77380658	2743.21864456	367.410033086	7.44762177431	0.0878257284707
1186.45209459	910.438037672	2472.89013226	376.0	-3.49351088739	-0.267569103484	-0.048175927887	1015.6741661	906.025741816	2386.49944626	464.799538342	0.1634995188	0.00192806036321
1186.45209459	910.438037672	2472.89013226	376.0	11.0581511737	0.80539704287	0.145012071096	1349.13947752	1049.62467198	2746.34606145	347.581911946	7.45128763767	0.0878689579914
1186.45209459	910.438037672	2472.89013226	376.0	3.49192606258	-0.327704255027	-0.0590032868251	1319.39908261	840.910540891	2559.24162729	398.932003788	1.91292074069	0.0225580276024
1186.45209459	910.438037672	2472.89013226	376.0	1.27067007586	-0.414728719908	-0.0746720777652	1294.10273013	742.645406903	2504.31240718	467.564270154	0.668672851923	0.00788529306512
1186.45209459	910.438037672	2472.89013226	376.0	10.3772819799	0.3331549782	0.0599846917898	1312.59681376	947.896842762	2729.50891434	469.015257818	4.59021034928	0.0541298390246
1186.45209459	910.438037672	2472.89013226	376.0	-3.75488888817	-0.292614715245	-0.0526854006563	952.845407618	1007.55478676	2380.03585547	419.635661094	0.352996131664	0.00416269023189
1186.45209459	910.438037672	2472.89013226	376.0	-1.62178583926	-0.00692632228234	-0.00124708719524	1154.92959259	955.968095177	2432.78515028	321.887462511	1.1528684448	0.0135951467548
1186.45209459	910.438037672	2472.89013226	376.0	16.9613910739	1.1309881119	0.203634877908	1452.64498198	1056.355155	2892.32669843	383.326561449	9.98286043237	0.117722410759
1186.45209459	910.438037672	2472.89013226	376.0	-6.32379785261	-0.285740068043	-0.0514476175806	968.736265704	966.738591101	2316.50955918	381.034702378	-0.0789136005471	-0.000930584912112
1186.45209459	910.438037672	2472.89013226	376.0	10.193645265	0.374807020043	0.0674841591723	1310.57319381	958.571507251	2724.96778014	455.823079075	4.76886386754	0.0562366022115
1186.45209459	910.438037672	2472.89013226	376.0	4.13743730985	-0.243619363604	-0.0438637673036	1334.39087051	863.161432325	2575.20441123	377.652108396	2.6002291327	0.0306630793951
1186.45209459	910.438037672	2472.89013226	376.0	-3.70614666503	-0.401737669286	-0.0723330337209	1290.50623733	783.587446144	2381.2411971	307.147513623	0.0526692549321	0.000621099704387
1186.45209459	910.438037672	2472.89013226	376.0	-14.7191180796	-0.478124425584	-0.0860865008254	1012.51934552	694.141174761	2108.90251372	402.241993439	-2.60134039051	-0.0306761838504
1186.45209459	910.438037672	2472.89013226	376.0	-8.52869570766	-0.235797652542	-0.0424554649878	1008.76094447	934.98779879	2261.9848577	318.236114439	-0.449423780395	-0.00529980873107
1186.45209459	910.438037672	2472.89013226	376.0	5.66105984707	0.565438910745	0.101807510037	1298.32690747	1009.71391646	2612.8819226	304.841098666	5.15125023853	0.0607458754543
1186.45209459	910.438037672	2472.89013226	376.0	2.83617273631	-0.314704515467	-0.056662678334	1387.63847769	685.881747568	2543.02556799	469.505342736	0.852562952483	0.0100538084019
1186.45209459	910.438037672	2472.89013226	376.0	8.8369400442	0.408762643457	0.0735978832296	1364.78762941	925.224094887	2691.41795061	401.40622632	4.85347986861	0.0572344324129
1186.45209459	910.438037672	2472.89013226	376.0	4.59367193131	-0.00735789873579	-0.0013247927144	1241.63512461	912.202571997	2586.48659216	432.648895551	2.23881939296	0.0264011720867
1186.45209459	910.438037672	2472.89013226	376.0	-2.66826453509	-0.222319163278	-0.0400286574142	1209.28127347	845.764715648	2406.90688187	351.860892754	0.449430249725	0.00529988502035
1186.45209459	910.438037672	2472.89013226	376.0	10.3915859889	-0.146002467895	-0.0262878048065	1458.00986549	862.859419958	2729.86263677	408.993351321	5.30304988828	0.0625359656637
1186.45209459	910.438037672	2472.89013226	376.0	17.519782957	1.16429713448	0.209632181217	1472.99844316	1042.97075126	2906.1351162	390.165921787	10.1012479655	0.119118490159
1186.45209459	910.438037672	2472.89013226	376.0	4.35196894417	-0.264807742601	-0.0476787437165	1302.27540353	865.076934864	2580.50954284	413.157204447	2.18210097396	0.0257323228061
1186.45209459	910.438037672	2472.89013226	376.0	3.52015905184	0.0487402975188	0.0087757107524	1065.06075137	1096.85959941	2559.9397981	398.019447313	3.03615134364	0.0358036715052
1186.45209459	910.438037672	2472.89013226	376.0	-3.66559326728	-0.285095136872	-0.0513314974563	977.090722068	960.313165828	2382.24403807	444.840150173	0.253484306351	0.00298920172584
1186.45209459	910.438037672	2472.89013226	376.0	3.91629591132	0.453761087103	0.0816998716425	1342.25661081	932.180970134	2569.73582741	295.298246459	4.06710176346	0.0479611057012
1186.45209459	910.438037672	2472.89013226	376.0	12.9727056749	0.803707595258	0.144707885354	1448.1670669	947.826948114	2793.69089079	397.696875773	7.16765787195	0.0845242673579
1186.45209459	910.438037672	2472.89013226	376.0	3.20150546693	-0.207851721882	-0.0374237885996	1477.31931337	769.386761572	2552.05984504	305.353770103	3.06521327891	0.036146383006
1186.45209459	910.438037672	2472.89013226	376.0	-13.3525792518	-0.315602876979	-0.0568244286962	997.059580956	840.419597097	2142.69551754	305.216339491	-1.54066368967	-0.0181682038877
1186.45209459	910.438037672	2472.89013226	376.0	1.42150594512	0.192706891398	0.0346969555992	1285.77171085	914.535234428	2508.04241251	307.735467234	2.55237409904	0.0300987511679
1186.45209459	910.438037672	2472.89013226	376.0	13.533539894	0.626007753496	0.112712955257	1467.0220698	916.862337564	2807.55970485	423.675297488	6.88933647857	0.0812421754548
1186.45209459	910.438037672	2472.89013226	376.0	-12.3024896738	-0.387771174488	-0.0698183605488	916.311919995	922.374326187	2168.6630791	329.976832916	-1.25719610067	-0.0148254257154
1186.45209459	910.438037672	2472.89013226	376.0	-0.429195098895	-0.357972653108	-0.0644531244343	1344.76665589	776.89671816	2462.27660902	340.613234961	0.813195358826	0.00958956791068
1186.45209459	910.438037672	2472.89013226	376.0	-2.84608453342	-0.193493550754	-0.034838593942	950.488535962	1120.23158454	2402.50958868	331.789468179	1.15763181667	0.0136513185928
1186.45209459	910.438037672	2472.89013226	376.0	9.18601968382	-0.2557929426	-0.046055625243	1380.28107703	852.035752715	2700.05030657	467.73347683	3.62107147886	0.0427013146092
1186.45209459	910.438037672	2472.89013226	376.0	4.40598821732	0.190685938211	0.0343330821409	1140.03911045	1063.03855053	2581.84538012	378.767719141	3.602616261	0.0424836823231
1186.45209459	910.438037672	2472.89013226	376.0	-9.46237628945	-0.215207114692	-0.038748130121	1044.61927706	887.523077877	2238.89596272	306.75360779	-0.666585771922	-0.00786068127266
1186.45209459	910.438037672	2472.89013226	376.0	-3.96328622263	-0.238339455741	-0.0429131177064	981.974820222	1020.41932451	2374.88241835	372.488273623	0.408970890113	0.00482276993058
1186.45209459	910.438037672	2472.89013226	376.0	15.5078006325	1.04951885373	0.188966304237	1380.80204548	1123.32116155	2856.38100384	352.257796807	10.0512344975	0.118528708697
1186.45209459	910.438037672	2472.89013226	376.0	-11.0845314279	-0.289662565791	-0.0521538649246	1159.72070158	750.908032524	2198.78184838	288.153114268	-1.17298489505	-0.0138323690454
1186.45209459	910.438037672	2472.89013226	376.0	9.09120510123	0.879883830111	0.158423447985	1420.68073886	979.090136263	2697.70564612	297.934770997	6.92457997559	0.081657782731
1186.45209459	910.438037672	2472.89013226	376.0	-2.05599667141	-0.237519503503	-0.0427654849664	982.973028979	1029.60351586	2422.04759346	409.471048621	0.692337873631	0.00816436171735
1186.45209459	910.438037672	2472.89013226	376.0	-10.7528856857	-0.375298705924	-0.0675726874187	966.174112409	849.215090661	2206.98308321	391.59388014	-1.19866254002	-0.0141351714624
1186.45209459	910.438037672	2472.89013226	376.0	10.2200263969	0.683397644364	0.123046028874	1437.84841464	927.370131333	2725.62015655	360.401610574	6.27940517205	0.074049589293
1186.45209459	910.438037672	2472.89013226	376.0	-1.9910784651	-0.389236419756	-0.070082178566	1317.64712836	765.348461755	2423.65294938	340.657359261	0.318739963245	0.00375872598166
1186.45209459	910.438037672	2472.89013226	376.0	2.35821840135	0.102990170176	0.01854342279	1111.9997894	1056.98345022	2531.20628241	362.223042789	2.8313111064	0.0333881026698
1186.45209459	910.438037672	2472.89013226	376.0	-2.36144496203	-0.154205138451	-0.0277646990369	1095.92065708	919.506391341	2414.49419282	399.067144403	0.57426861159	0.00677203551404
1186.45209459	910.438037672	2472.89013226	376.0	3.20949795446	-0.375751972243	-0.0676542982072	1256.31487298	829.712916469	2552.25749048	466.229701025	1.14546033184	0.013507786932
1186.45209459	910.438037672	2472.89013226	376.0	1.3530505742	-0.271434729456	-0.048871935444	1385.39949617	826.03553973	2506.3495864	294.914550495	2.35383164103	0.027757448597
1186.45209459	910.438037672	2472.89013226	376.0	-6.0538374806	-0.296951862409	-0.0534663057993	1017.03993391	860.897428592	2323.18538258	445.248020084	-0.339088821923	-0.00399868893778
1186.45209459	910.438037672	2472.89013226	376.0	-1.78618669246	-0.399259973488	-0.0718869235664	1266.52468676	801.563034851	2428.7196978	360.631976195	0.431106241918	0.00508380002262
1186.45209459	910.438037672	2472.89013226	376.0	0.823760280281	-0.0205190072904	-0.00369445575988	1165.36493098	950.035568209	2493.26081895	377.860319757	1.50338264219	0.0177285688937
1186.45209459	910.438037672	2472.89013226	376.0	7.14159511093	0.623713457868	0.112299866379	1405.77791424	928.508415242	2649.49393305	315.207603568	5.41444567756	0.0638495952542
1186.45209459	910.438037672	2472.89013226	376.0	3.63332931854	-0.1118303468	-0.0201351002521	1239.42521776	893.83025554	2562.73837446	429.482901159	1.7940541809	0.0211562993031
1186.45209459	910.438037672	2472.89013226	376.0	-0.581079809392	-0.130531372604	-0.0235022276924	967.338476561	1135.57289856	2458.520667	355.609291876	1.92175507671	0.0226622060932
1186.45209459	910.438037672	2472.89013226	376.0	-17.1855684855	-0.517286830195	-0.0931377079933	952.597573805	734.361680409	2047.90990501	360.950650798	-2.99643235977	-0.0353352872614
1186.45209459	910.438037672	2472.89013226	376.0	2.79660910893	-0.00604288143142	-0.00108802330418	1164.25693115	961.2195691	2542.04720296	416.570702708	1.88561758433	0.0222360564189
1186.45209459	910.438037672	2472.89013226	376.0	-4.67973141186	-0.226571960633	-0.0407943753391	1149.76814129	809.497877927	2357.16551596	397.899496748	0.0276637899483	0.000326223938069
1186.45209459	910.438037672	2472.89013226	376.0	9.04754971149	0.718679419282	0.129398527058	1258.5993504	1132.41143561	2696.62609629	305.615310284	7.46786038987	0.0880643913899
1186.45209459	910.438037672	2472.89013226	376.0	7.97609135767	0.66360623605	0.119482577611	1255.71689398	1108.5859966	2670.13010839	305.827217802	6.79008156783	0.0800717166018
1186.45209459	910.438037672	2472.89013226	376.0	10.6522843802	0.387452362552	0.0697609583276	1202.49361603	1077.66907603	2736.30942156	456.146729503	5.52596219928	0.0651646485764
1186.45209459	910.438037672	2472.89013226	376.0	-6.87135232303	-0.351636488744	-0.0633122954167	975.968693473	869.501401808	2302.96913872	457.499043434	-0.571905479341	-0.00674416838845
1186.45209459	910.438037672	2472.89013226	376.0	12.2404360054	-0.180629413194	-0.0325224006471	1464.87361567	842.419181745	2775.58266639	468.289868969	5.18716536225	0.0611694028568
1186.45209459	910.438037672	2472.89013226	376.0	7.84691278603	0.328119015963	0.0590779647035	1191.22375346	1062.37592671	2666.93566424	413.335984068	4.75757249329	0.0561034492133
1186.45209459	910.438037672	2472.89013226	376.0	3.63332715953	0.203915056331	0.0367149903369	1118.75336278	1092.28123062	2562.73832107	351.70372767	3.77439282377	0.0445093493369
1186.45209459	910.438037672	2472.89013226	376.0	5.45787660714	0.107222400629	0.0193054376357	1151.00461522	1021.69172045	2607.85742431	435.161088637	3.05765926981	0.03605730271
1186.45209459	910.438037672	2472.89013226	376.0	0.47705467004	-0.296130109634	-0.0533183488718	919.884380897	1114.43537544	2484.68717013	450.367413784	1.16535395558	0.0137423815516
1186.45209459	910.438037672	2472.89013226	376.0	7.63912301663	-0.218909736136	-0.0394147886452	1469.44370241	737.835394365	2661.79725153	454.518154759	2.90168502092	0.0342179837373
1186.45209459	910.438037672	2472.89013226	376.0	-10.9208799575	-0.28351570118	-0.0510471194059	1024.10710357	841.850151324	2202.82876944	336.87151454	-1.0536991223	-0.0124256971969
1186.45209459	910.438037672	2472.89013226	376.0	-4.3886056208	-0.244864761199	-0.0440880016562	971.102917813	1035.73547119	2364.36473692	357.526347923	0.360010165034	0.00424540288955
1186.45209459	910.438037672	2472.89013226	376.0	-20.1179658121	-0.510816903542	-0.0919727950202	917.535733252	774.26381719	1975.39494089	283.595390444	-3.37923287845	-0.0398494443213
1186.45209459	910.438037672	2472.89013226	376.0	-18.0415543237	-0.466076880446	-0.0839173353342	965.353935347	745.82567657	2026.74231569	315.562703769	-2.95026993441	-0.0347909190379
1186.45209459	910.438037672	2472.89013226	376.0	8.02187351769	0.585685412517	0.105452901065	1380.56914176	943.045464081	2671.26225091	347.647645068	5.40650488839	0.0637559538725
1186.45209459	910.438037672	2472.89013226	376.0	9.98761536186	0.404032340934	0.0727461903014	1180.91247215	1111.05525785	2719.872887	427.905156997	5.82783279048	0.068724443284
1186.45209459	910.438037672	2472.89013226	376.0	-0.423842608656	-0.10436539641	-0.0187910328431	1160.93954938	915.382262812	2462.40897022	386.087158027	0.910989669433	0.0107428027056
1186.45209459	910.438037672	2472.89013226	376.0	8.11429867536	0.445773398775	0.0802616850514	1263.06216112	1020.59679794	2673.54782351	389.888864457	5.09155579364	0.0600419315288
1186.45209459	910.438037672	2472.89013226	376.0	-2.84007368437	-0.219830092663	-0.0395804992192	1062.63520891	886.551077024	2402.65823037	453.471944439	0.31760449818	0.00374533606344
1186.45209459	910.438037672	2472.89013226	376.0	7.0196523187	-0.292048659955	-0.0525834821668	1352.04647786	846.815439802	2646.47842177	447.616504112	2.86230395345	0.0337535843567
1186.45209459	910.438037672	2472.89013226	376.0	-6.89663291772	-0.136294828069	-0.0245399402358	1103.19404088	901.806010619	2302.34397738	297.34392588	-0.183632205554	-0.0021654741221
1186.45209459	910.438037672	2472.89013226	376.0	-15.8155070066	-0.317074135824	-0.0570893294605	1060.27625452	739.49510536	2081.79002013	282.018660252	-2.21044224248	-0.0260665358783
1186.45209459	910.438037672	2472.89013226	376.0	8.38443627428	0.311410477524	0.0560695854382	1186.151407	1063.51842476	2680.22802954	430.558197775	4.74778018993	0.0559879739379
1186.45209459	910.438037672	2472.89013226	376.0	-1.34583599316	-0.13802195456	-0.0248509100756	1131.50263095	899.602687642	2439.60908679	408.503768203	0.716363097844	0.00844767804062
1186.45209459	910.438037672	2472.89013226	376.0	-0.619337630654	-0.116471874897	-0.020970809308	1050.21095129	1030.80554665	2457.57459311	376.558095167	1.21555418367	0.0143343653735
1186.45209459	910.438037672	2472.89013226	376.0	-1.47230159539	-0.287872562647	-0.0518315741173	931.740261405	1091.24420331	2436.48173139	413.497266682	0.83695654192	0.00986977054151
1186.45209459	910.438037672	2472.89013226	376.0	-5.53491519178	-0.314898059734	-0.0566975260594	939.300296738	999.282996062	2336.01776066	397.434467858	0.0666263612853	0.000785688222704
1186.45209459	910.438037672	2472.89013226	376.0	1.82347531259	0.113352018831	0.0204090779315	1174.67362258	988.62426958	2517.98267333	354.68478117	2.398237363	0.0282811009788
1186.45209459	910.438037672	2472.89013226	376.0	5.12926037007	-0.344114670354	-0.0619579889007	1348.22004806	802.23542375	2599.73110581	449.275634009	1.85935982022	0.0219264129743
1186.45209459	910.438037672	2472.89013226	376.0	-4.03475591641	-0.199103595096	-0.035848684749	952.516685615	1109.53527292	2373.11505135	311.063092814	0.844540076242	0.00995919901229
1186.45209459	910.438037672	2472.89013226	376.0	8.42501804727	-0.246756181387	-0.0444285526444	1422.03050388	823.159351115	2681.2315722	436.041717197	3.72121490539	0.0438822512429
1186.45209459	910.438037672	2472.89013226	376.0	-17.6981843752	-0.391638259694	-0.0705146308415	1046.80732074	697.054071721	2035.23347726	291.372084804	-2.81570053798	-0.033204015778
1186.45209459	910.438037672	2472.89013226	376.0	16.4630931726	0.886878750879	0.159682886366	1358.32267762	1086.15254903	2880.0043388	435.529112146	8.93114306679	0.105320083335
1186.45209459	910.438037672	2472.89013226	376.0	-6.80378377868	-0.363289511409	-0.0654104269732	945.506435617	914.137686271	2304.64003458	444.995912693	-0.444091094171	-0.00523692328031
1186.45209459	910.438037672	2472.89013226	376.0	4.74704533447	0.349372750033	0.0629047083243	1273.44780431	970.663960781	2590.27934791	346.167582826	3.87364428444	0.0456797675052
1186.45209459	910.438037672	2472.89013226	376.0	-4.11927395039	-0.145922710725	-0.0262734444949	1141.64154859	870.045045404	2371.02501322	359.338419232	0.2719928978	0.00320746341746
1186.45209459	910.438037672	2472.89013226	376.0	8.51697879879	-0.15363506077	-0.0276620563143	1399.02982275	874.758492731	2683.50566055	409.71734507	4.32963353026	0.0510569991776
1186.45209459	910.438037672	2472.89013226	376.0	4.11934019597	0.268775952698	0.0483932215877	1220.42726341	998.176939905	2574.75688949	356.152686173	3.52513228216	0.0415699561575
1186.45209459	910.438037672	2472.89013226	376.0	9.29601229007	0.365015711686	0.0657212300479	1365.52761291	919.610307053	2702.77030288	417.632382912	4.7885004782	0.0564681660165
1186.45209459	910.438037672	2472.89013226	376.0	9.86838354691	0.822095587383	0.148018650951	1324.30776433	1084.45849947	2716.92441521	308.158151403	7.63002776365	0.0899767424958
1186.45209459	910.438037672	2472.89013226	376.0	-12.8561207436	-0.436112271171	-0.0785221950253	960.250446896	797.886420159	2154.972391	396.835523948	-1.84204776934	-0.0217222614309
1186.45209459	910.438037672	2472.89013226	376.0	11.8026670827	0.754557223747	0.13585834061	1452.36321954	933.386775888	2764.7571219	379.007126471	6.81860151152	0.0804080366925
1186.45209459	910.438037672	2472.89013226	376.0	-2.00327210936	-0.337297768433	-0.0607306028867	891.408354569	1127.32150171	2423.35141395	404.621557668	0.812444028296	0.00958070788085
1186.45209459	910.438037672	2472.89013226	376.0	6.30744273294	-0.198707945506	-0.0357774478766	1463.12830981	820.376708239	2628.86626121	345.361243161	4.14213690819	0.0488459541061
1186.45209459	910.438037672	2472.89013226	376.0	7.89865039551	0.4637449575	0.0834974716421	1326.40780583	961.13625352	2668.21507848	380.671019125	4.87551495773	0.0574942801619
1186.45209459	910.438037672	2472.89013226	376.0	0.53429821892	-0.304163057825	-0.0547646845202	1396.73661141	752.94912012	2486.1027402	336.417008662	1.25271069955	0.0147725318343
1186.45209459	910.438037672	2472.89013226	376.0	1.04744949897	-0.161353026325	-0.0290516792086	1055.56951835	999.103224889	2498.79240757	444.11966433	1.12932483545	0.013317509852
1186.45209459	910.438037672	2472.89013226	376.0	-4.88435525525	-0.197557757231	-0.0355703560012	1106.12050628	847.300407341	2352.10539313	398.684479514	0.0509336999543	0.000600633254178
1186.45209459	910.438037672	2472.89013226	376.0	2.9296345139	-0.239862604233	-0.043187361223	1451.36710393	759.051102579	2545.33677507	334.918568561	2.45768265355	0.0289821067635
1186.45209459	910.438037672	2472.89013226	376.0	-9.35342931438	-0.472860669182	-0.0851387593053	1196.94667355	689.185569005	2241.59010172	355.457859162	-1.09119407707	-0.0128678546824
1186.45209459	910.438037672	2472.89013226	376.0	-4.1158224288	-0.387357549375	-0.0697438871759	1327.85116914	700.47068281	2371.11036556	342.78851361	-0.111477391062	-0.00131459187573
1186.45209459	910.438037672	2472.89013226	376.0	-20.428328859	-0.54084157534	-0.097378749611	944.314136372	716.216001093	1967.72000372	307.189866258	-3.71718523578	-0.043834731554
1186.45209459	910.438037672	2472.89013226	376.0	11.9723935363	0.864595768658	0.15567082619	1388.9933095	1023.25919201	2768.95427062	356.701769107	7.66263730627	0.090361288989
1186.45209459	910.438037672	2472.89013226	376.0	16.9261151179	1.25417211032	0.225814207835	1451.67701572	1115.24213067	2891.45436279	324.5352164	11.2312378037	0.132443842025
1186.45209459	910.438037672	2472.89013226	376.0	0.9382709891	-0.14632912615	-0.0263466197605	1146.17229973	888.880039214	2496.09254297	461.040204023	0.975305074394	0.0115012390848
1186.45209459	910.438037672	2472.89013226	376.0	12.748568522	0.651404697761	0.117285685589	1269.85174348	1100.76240361	2788.14822525	417.534078168	7.37674734715	0.0869899451315
1186.45209459	910.438037672	2472.89013226	376.0	-4.47346707713	-0.0675059069375	-0.0121544664994	1134.80416691	940.21624881	2362.26620634	287.245790626	0.327838026486	0.00386601446327
1186.45209459	910.438037672	2472.89013226	376.0	13.1864280812	1.08666008742	0.195653598743	1436.32833705	1046.71361023	2798.97601108	315.934063806	9.08799589722	0.107169762939
1186.45209459	910.438037672	2472.89013226	376.0	-19.3515106846	-0.541576212897	-0.0975110214074	945.387531633	719.696048859	1994.3485341	329.264953609	-3.50355680271	-0.0413155283339
1186.45209459	910.438037672	2472.89013226	376.0	-2.49274190274	-0.37835776613	-0.0681234724757	1218.43392556	788.566476077	2411.24736373	404.246962089	0.299872846895	0.00353623640206
1186.45209459	910.438037672	2472.89013226	376.0	11.1139353524	0.863050658823	0.155392628524	1336.27005782	1089.57988326	2747.7255429	321.87560182	8.08642182152	0.0953587478953
1186.45209459	910.438037672	2472.89013226	376.0	-9.49717336292	-0.431344193045	-0.0776637005843	1088.62218132	692.213452387	2238.03546933	457.199835626	-1.51558094076	-0.0178724167543
1186.45209459	910.438037672	2472.89013226	376.0	4.80598086203	0.192279683873	0.0346200367074	1172.53630849	1026.80545992	2591.73675876	392.394990352	3.42671079143	0.0404093253706
1186.45209459	910.438037672	2472.89013226	376.0	4.07090305645	0.410061120503	0.0738316745595	1321.07193246	940.763284676	2573.55909224	311.723875104	3.93384671648	0.0463897018453
1186.45209459	910.438037672	2472.89013226	376.0	16.6143834451	0.755211945233	0.135976223485	1292.57419266	1122.97619272	2883.74558102	468.195195637	8.60197801641	0.101438420005
1186.45209459	910.438037672	2472.89013226	376.0	-15.9000751313	-0.352971731241	-0.0635527063811	998.656546427	790.738205018	2079.69874332	290.303991876	-2.1876101574	-0.025797289592
1186.45209459	910.438037672	2472.89013226	376.0	0.998876136739	-0.241153592677	-0.043419804227	1235.15883407	866.774223992	2497.59124168	395.658183622	1.07786198986	0.0127106366729
1186.45209459	910.438037672	2472.89013226	376.0	3.54409264211	-0.104453628173	-0.0188069190084	1048.3716697	1049.21758036	2560.53164949	462.942399432	1.918044874	0.0226184537028
1186.45209459	910.438037672	2472.89013226	376.0	8.28485101296	-0.0446482597572	-0.00803893765884	1328.24944698	893.055276963	2677.76539544	456.460671497	3.5066224526	0.0413516798656
1186.45209459	910.438037672	2472.89013226	376.0	5.09471705497	0.584036178522	0.105155955802	1331.41909503	976.522974964	2598.87688758	290.934817587	4.92872120282	0.0581217122974
1186.45209459	910.438037672	2472.89013226	376.0	-12.4397414556	-0.469035894563	-0.0844501070514	900.427600011	870.519464948	2165.26899333	394.32192837	-1.60818640482	-0.0189644623209
1186.45209459	910.438037672	2472.89013226	376.0	6.68365160547	-0.300464654152	-0.0540987854074	1360.59532742	835.997581371	2638.16949329	441.576584503	2.77133186278	0.0326808002687
1186.45209459	910.438037672	2472.89013226	376.0	-2.91830685903	-0.207395448028	-0.0373416363032	1090.91217774	860.251988153	2400.72360992	449.559444027	0.293156708844	0.0034570366609
1186.45209459	910.438037672	2472.89013226	376.0	-1.48975068511	-0.335371190541	-0.0603837217394	1299.10594314	834.049710521	2436.05023458	302.894580914	0.90637905284	0.0106884322269
1186.45209459	910.438037672	2472.89013226	376.0	0.598143092519	-0.00603422884451	-0.00108646540233	1135.17403051	984.202816419	2487.68155378	368.30470685	1.64597321101	0.0194100614506
1186.45209459	910.438037672	2472.89013226	376.0	-5.05977391588	-0.338617790979	-0.0609682734929	902.561582317	1069.78736287	2347.76748238	375.418537201	0.257477004886	0.00303628543497
1186.45209459	910.438037672	2472.89013226	376.0	6.96544286154	-0.300603738867	-0.0541238276678	1383.58814106	808.810160021	2645.13788146	452.739580379	2.68220472915	0.0316297727494
1186.45209459	910.438037672	2472.89013226	376.0	-6.31063442388	-0.28748770668	-0.0517622806409	981.462214623	936.756064242	2316.83507631	398.616797449	-0.147739707616	-0.00174221353321
1186.45209459	910.438037672	2472.89013226	376.0	-11.1158750014	-0.434035311832	-0.0781482376362	945.197102677	829.102119994	2198.00675624	423.707533569	-1.4886340234	-0.0175546465023
1186.45209459	910.438037672	2472.89013226	376.0	3.07684002781	0.100449761513	0.0180860211583	1259.37598091	919.183045216	2548.9770057	370.417979574	2.46555378718	0.0290749267356
1186.45209459	910.438037672	2472.89013226	376.0	15.9392154732	1.0985516929	0.197794687235	1457.44730874	1033.037312	2867.04941886	376.564798116	9.45917445274	0.111546868546
1186.45209459	910.438037672	2472.89013226	376.0	-0.275803182677	-0.253873250036	-0.045709983802	1442.09852942	738.387934651	2466.06982258	285.583358502	1.52533645516	0.0179874581977
1186.45209459	910.438037672	2472.89013226	376.0	-0.647884593567	-0.119517140504	-0.0215191106417	1148.14694265	908.452612702	2456.86865808	400.269102726	0.849436073828	0.0100169348329
1186.45209459	910.438037672	2472.89013226	376.0	-6.36288420744	-0.158771610418	-0.0285868942057	1136.67749005	849.521201004	2315.54299657	329.344305512	-0.127409568655	-0.00150247132848
1186.45209459	910.438037672	2472.89013226	376.0	-12.2887386211	-0.395655153464	-0.0712378742283	1165.68394333	707.268998447	2169.00312752	296.050185746	-1.53014646863	-0.0180441800547
1186.45209459	910.438037672	2472.89013226	376.0	-2.27082627027	-0.133530245547	-0.0240421760078	967.37820917	1127.93290261	2416.73509351	321.423981729	1.56560887933	0.01846236886
1186.45209459	910.438037672	2472.89013226	376.0	1.75387362682	-0.0639415550241	-0.0115127034613	1138.68056954	960.704169907	2516.26150011	416.876760668	1.46497161108	0.0172756086212
1186.45209459	910.438037672	2472.89013226	376.0	-13.9489437599	-0.298859463131	-0.0538097700992	1024.45941593	808.991131507	2127.94807847	294.497531039	-1.69492002831	-0.0199872644847
1186.45209459	910.438037672	2472.89013226	376.0	-8.16199157561	-0.306409917569	-0.0551692325475	1184.26444569	771.769523196	2271.053048	315.019079113	-0.597720263676	-0.00704858801505
1186.45209459	910.438037672	2472.89013226	376.0	7.20400522286	0.395014172996	0.0711224654296	1461.71241936	891.449124326	2651.03726655	297.875722865	5.59841718126	0.0660190705338
1186.45209459	910.438037672	2472.89013226	376.0	-1.03646242479	-0.316373371144	-0.0569631564898	927.166416243	1050.82403271	2447.25955524	469.269106285	0.747367393143	0.00881329473046
1186.45209459	910.438037672	2472.89013226	376.0	6.34749468367	0.447341920032	0.0805440979531	1279.20638813	997.931518801	2629.85670194	352.71879501	4.69736897805	0.0553935020997
1186.45209459	910.438037672	2472.89013226	376.0	-10.3468652863	-0.442875306222	-0.0797398822869	1214.24956703	713.254602249	2217.0235216	289.519352322	-1.17328147249	-0.0138358664209
1186.45209459	910.438037672	2472.89013226	376.0	-1.80064488278	-0.00913893640562	-0.00164546928441	1176.25664081	935.543867941	2428.36216264	316.561653894	1.06331630597	0.0125391073817
1186.45209459	910.438037672	2472.89013226	376.0	2.05004916702	-0.17988710257	-0.0323887473118	1194.49220868	872.779712441	2523.58559582	456.313674701	1.12998349966	0.0133252771187
1186.45209459	910.438037672	2472.89013226	376.0	15.362963674	1.15052153585	0.207151878979	1446.43810937	1067.86880613	2852.79934498	338.492429485	9.9578160678	0.117427076271
1186.45209459	910.438037672	2472.89013226	376.0	12.5898408636	0.83269025175	0.149926224658	1401.86993313	999.571069788	2784.22306465	382.782061727	7.44005457673	0.0877364926501
1186.45209459	910.438037672	2472.89013226	376.0	3.66596220838	-0.223616184785	-0.0402621866735	1397.0622957	847.860510748	2563.54534997	318.622543523	3.23575509397	0.0381574893157
1186.45209459	910.438037672	2472.89013226	376.0	-12.6133013753	-0.427520762598	-0.0769752903489	922.911396165	867.676789191	2160.9770472	370.388861846	-1.5392296643	-0.018151293211
1186.45209459	910.438037672	2472.89013226	376.0	-2.28605714503	-0.14432826225	-0.0259863633868	1186.59089658	873.133177178	2416.35845071	356.634376947	0.566328437336	0.00667840138368
1186.45209459	910.438037672	2472.89013226	376.0	8.05620015577	0.691526033632	0.124509548727	1316.38837921	1039.0903857	2672.11111095	316.632346041	6.33970976549	0.0747607283666
1186.45209459	910.438037672	2472.89013226	376.0	4.43916243684	-0.206278412726	-0.0371405136345	1447.55407512	826.092562417	2582.66574212	309.019104582	3.74918211825	0.0442120532813
1186.45209459	910.438037672	2472.89013226	376.0	-7.26985289623	-0.2014474892	-0.0362707038531	1071.11724687	874.391989553	2293.11465736	347.605420938	-0.284280166131	-0.00335236044966
1186.45209459	910.438037672	2472.89013226	376.0	1.62608253469	-0.267974965957	-0.0482490035933	1428.2319676	702.828636508	2513.10136681	382.040762694	1.09975984357	0.0129688660799
1186.45209459	910.438037672	2472.89013226	376.0	-12.6957571845	-0.344419392497	-0.0620128542487	1118.37803434	715.89309487	2158.93800563	324.666876423	-1.62138558053	-0.0191201129779
1186.45209459	910.438037672	2472.89013226	376.0	14.2112861144	0.805321684664	0.14499850282	1313.90818337	1108.43167216	2824.31962426	401.979768729	8.44503772856	0.0995877090632
1186.45209459	910.438037672	2472.89013226	376.0	1.15892345153	0.0334849752928	0.00602898366814	1044.48519536	1110.12554912	2501.54903594	346.938291463	2.7261283825	0.0321477403597
1186.45209459	910.438037672	2472.89013226	376.0	18.567865819	1.08213095535	0.194838126639	1467.79200901	1020.49987358	2932.05305388	443.761171291	9.60381121987	0.1132524908
1186.45209459	910.438037672	2472.89013226	376.0	1.34542095141	-0.0672119234701	-0.0121015346543	1054.50979089	1053.99069305	2506.16091421	397.660430274	1.85732260036	0.0219023891551
1186.45209459	910.438037672	2472.89013226	376.0	6.59917086693	0.597502070575	0.107580495242	1258.86789432	1072.66556069	2636.08037744	304.546922427	5.9245127021	0.0698645365814
1186.45209459	910.438037672	2472.89013226	376.0	0.435502144044	-0.407575653848	-0.073384165259	1305.19261625	725.315267269	2483.65962181	453.151738293	0.537822987976	0.0063422522167
1186.45209459	910.438037672	2472.89013226	376.0	-0.72151722945	-0.394729271288	-0.0710711687591	1284.27999401	807.488971988	2455.04780389	363.278837895	0.602672675441	0.00710698909718
1186.45209459	910.438037672	2472.89013226	376.0	10.1020722087	0.633648244269	0.114088628785	1272.27452961	1082.4136285	2722.70327907	368.015120951	6.76029355403	0.0797204428541
1186.45209459	910.438037672	2472.89013226	376.0	-13.134311362	-0.436323570899	-0.078560239629	956.953634656	801.723541527	2148.09304265	389.415866469	-1.86875807996	-0.022037241509
1186.45209459	910.438037672	2472.89013226	376.0	-6.00867830584	-0.403219462377	-0.0725998311805	1312.49559458	704.471104446	2324.30211936	307.335420336	-0.437554440624	-0.0051598401017
1186.45209459	910.438037672	2472.89013226	376.0	17.8537498887	1.25865356891	0.226621096311	1446.41158891	1130.66195788	2914.3937515	337.32020471	11.577915493	0.136532022324
1186.45209459	910.438037672	2472.89013226	376.0	-9.04271547355	-0.331229459469	-0.0596380013448	1109.93785905	739.204886185	2249.27371363	400.130968396	-0.993508719546	-0.0117159047116
1186.45209459	910.438037672	2472.89013226	376.0	-0.704959151862	-0.0769293989146	-0.0138511701323	1134.13420461	952.417257676	2455.45726696	368.905804677	1.02507751755	0.0120881782731
1186.45209459	910.438037672	2472.89013226	376.0	6.1932534695	0.558795156301	0.100611299298	1238.22976103	1083.55242602	2626.04248618	304.260299132	5.76935408709	0.0680348359327
1186.45209459	910.438037672	2472.89013226	376.0	0.521603507496	0.027103202495	0.00487994283309	1108.74871916	1025.75364411	2485.78881393	351.28645066	1.99207786809	0.0234914842936
1186.45209459	910.438037672	2472.89013226	376.0	3.64673236433	0.0919933572303	0.0165634420652	1344.66255176	889.694750584	2563.06981705	328.712514713	3.23190949988	0.0381121403288
1186.45209459	910.438037672	2472.89013226	376.0	5.52291801951	0.0907487945249	0.0163393580347	1209.01383885	959.030305484	2609.46582698	441.421682652	2.73507522268	0.0322532455505
1186.45209459	910.438037672	2472.89013226	376.0	-5.18266224503	-0.4055744183	-0.0730238419698	1303.96626456	740.455092067	2344.72858902	300.307232388	-0.258562905963	-0.0030490908722
1186.45209459	910.438037672	2472.89013226	376.0	5.13601270127	-0.0629595984384	-0.0113359017714	1006.03779252	1128.27137546	2599.89808355	465.588915566	2.92369153833	0.0344774945558
1186.45209459	910.438037672	2472.89013226	376.0	-6.02210083056	-0.384858551744	-0.0692939416176	890.728257094	1020.51908582	2323.97019507	412.722852155	-0.0440921659877	-0.000519954787591
1186.45209459	910.438037672	2472.89013226	376.0	13.7859676087	0.846165100487	0.152352376753	1330.38886614	1101.02691577	2813.8019649	382.386182984	8.52610721747	0.100543717187
1186.45209459	910.438037672	2472.89013226	376.0	-6.81706560831	-0.260789620034	-0.0469552790842	1138.40142304	782.01643107	2304.31158953	383.893735414	-0.391786351228	-0.00462012206637
1186.45209459	910.438037672	2472.89013226	376.0	2.5372294203	0.27444645397	0.04941419769	1258.00061932	957.510231465	2535.63302823	320.122177443	3.11054966493	0.0366810101996
1186.45209459	910.438037672	2472.89013226	376.0	-7.57832316387	-0.311136546039	-0.056020263961	1066.08628116	777.638312658	2285.48652655	441.761932738	-0.767128612017	-0.00904632797189
1186.45209459	910.438037672	2472.89013226	376.0	13.2307936694	0.737725432016	0.132827769538	1456.83604546	931.681512197	2800.07312334	411.555565675	6.99669751017	0.0825082253558
1186.45209459	910.438037672	2472.89013226	376.0	17.065848561	1.13177299025	0.203776195579	1423.83507551	1100.55149062	2894.90981732	370.523251182	10.4564879167	0.123307640527
1186.45209459	910.438037672	2472.89013226	376.0	0.617167583044	0.190278869795	0.0342597893041	1165.51637284	1019.37993038	2488.15200853	303.255705301	2.67195582295	0.0315089130065
1186.45209459	910.438037672	2472.89013226	376.0	-4.07328222006	-0.178571417433	-0.032151857658	1069.98323215	921.496007557	2372.16233819	380.683098478	0.302039201494	0.00356178303648
1186.45209459	910.438037672	2472.89013226	376.0	9.49739542161	0.858623994877	0.154595605847	1383.73014424	1017.75035936	2707.75028647	306.26978287	7.16861797286	0.0845355893026
1186.45209459	910.438037672	2472.89013226	376.0	8.58627518652	-0.219132646416	-0.0394549237336	1467.83185651	759.439972834	2685.21928408	457.947454736	3.34712727573	0.0394708405157
1186.45209459	910.438037672	2472.89013226	376.0	12.834162033	1.11954677388	0.201574860259	1471.53735394	1009.73220235	2790.26485874	308.995302453	8.85874970363	0.104466388014
1186.45209459	910.438037672	2472.89013226	376.0	1.30604556335	0.0356907662308	0.00642613723997	1223.28299103	922.834278721	2505.18720412	359.069934372	1.82998857572	0.021580053959
1186.45209459	910.438037672	2472.89013226	376.0	-13.451495566	-0.334650120399	-0.0602538927618	1011.54335195	801.214094578	2140.24942577	327.491979247	-1.66562346078	-0.0196417860941
1186.45209459	910.438037672	2472.89013226	376.0	-13.5926054935	-0.506055436182	-0.0911154908502	985.882237239	708.407682538	2136.7599323	442.470012519	-2.54315945566	-0.0299900879205
1186.45209459	910.438037672	2472.89013226	376.0	1.97842829009	0.132830191614	0.0239161310072	1108.41818747	1071.59067424	2521.81449022	341.805628518	3.01345118683	0.0355359809768
1186.45209459	910.438037672	2472.89013226	376.0	10.2303411049	-0.196489786909	-0.0353780675026	1420.08295508	860.055834964	2725.87522794	445.736437899	4.5604709683	0.0537791387771
1186.45209459	910.438037672	2472.89013226	376.0	-5.66145268458	-0.254128580363	-0.045755956133	1105.88602388	797.771166188	2332.88862748	429.231437415	-0.266034751434	-0.00313720225747
1186.45209459	910.438037672	2472.89013226	376.0	-7.28181772337	-0.342771288647	-0.0617161124679	989.21580373	854.824658962	2292.81878033	448.778317642	-0.640312174019	-0.00755085110871
1186.45209459	910.438037672	2472.89013226	376.0	-8.57652206009	-0.26888401257	-0.0484126778123	962.094769513	992.330990543	2260.80216455	306.376404493	-0.408890965251	-0.00482182742042
1186.45209459	910.438037672	2472.89013226	376.0	2.03487076166	0.255850961404	0.0460660715528	1233.31617197	973.741999483	2523.21025053	316.152079084	2.98960016724	0.0352547189533
1186.45209459	910.438037672	2472.89013226	376.0	2.90959370275	-0.218167935602	-0.039281227152	1469.08122475	765.930065901	2544.84118783	309.82989718	2.83935846085	0.0334830007175
1186.45209459	910.438037672	2472.89013226	376.0	-1.59737381528	-0.389627791796	-0.0701526452639	1259.33395228	809.781404602	2433.38883281	364.273475926	0.480947140972	0.00567154647372
1186.45209459	910.438037672	2472.89013226	376.0	-14.2443489318	-0.424334557034	-0.0764016127177	976.188746738	777.924967154	2120.64303313	366.529319233	-2.07858976786	-0.0245116717908
1186.45209459	910.438037672	2472.89013226	376.0	-5.65123164056	-0.349104760074	-0.0628564566212	896.623114586	1066.47598224	2333.14138267	370.042285853	0.156542878865	0.00184602451491
1186.45209459	910.438037672	2472.89013226	376.0	5.42891707862	0.527942727638	0.0950563067407	1196.76210218	1124.56362049	2607.14128699	285.815564329	5.85239076225	0.0690140420076
1186.45209459	910.438037672	2472.89013226	376.0	-14.8708339718	-0.558859961007	-0.100622967412	911.459290573	773.393591153	2105.15074639	420.297864664	-2.65306223761	-0.0312861112926
1186.45209459	910.438037672	2472.89013226	376.0	-8.29898896968	-0.434956072555	-0.0783140209857	1246.31988416	734.653897007	2267.66525296	286.69147179	-0.784171249714	-0.00924730247304
1186.45209459	910.438037672	2472.89013226	376.0	17.3542650096	1.36092158963	0.245034495792	1477.81754316	1128.97401351	2902.04203921	295.25048254	12.0008120387	0.14151900989
1186.45209459	910.438037672	2472.89013226	376.0	3.07560342764	0.132583334218	0.0238716842307	1155.89125845	1019.2902544	2548.94642593	373.764913081	2.84203401082	0.0335145520144
1186.45209459	910.438037672	2472.89013226	376.0	15.0425665481	0.847010409812	0.152504575047	1406.49606717	1005.48754817	2844.87627607	432.892660737	7.87573017671	0.0928741766121
1186.45209459	910.438037672	2472.89013226	376.0	-9.10472303872	-0.247855032305	-0.0446264012073	1096.81793989	793.744748198	2247.74033467	357.177646587	-0.762753551016	-0.00899473527141
1186.45209459	910.438037672	2472.89013226	376.0	3.48972124377	0.254690623752	0.045857152278	1150.13635519	1071.76826597	2559.18710455	337.282483386	3.82691491479	0.0451287136178
1186.45209459	910.438037672	2472.89013226	376.0	-16.9903643201	-0.57364806006	-0.103285570771	934.555198938	724.453122923	2052.73708956	393.728767696	-3.21969322888	-0.0379680805292
1186.45209459	910.438037672	2472.89013226	376.0	-18.2976325994	-0.39884695077	-0.0718125586549	1044.65357348	691.334385525	2020.40978128	284.421822272	-2.970429907	-0.0350286545637
1186.45209459	910.438037672	2472.89013226	376.0	4.09466522904	-0.0735245786289	-0.0132381308298	1369.92210592	877.68646439	2574.14670466	326.538134353	3.43325811788	0.0404865344089
1186.45209459	910.438037672	2472.89013226	376.0	-4.75226832558	-0.33581509666	-0.0604636472201	906.957110307	1062.19195031	2355.37175778	386.222697166	0.289994928961	0.00341975152076
1186.45209459	910.438037672	2472.89013226	376.0	5.54421908702	-0.205824429011	-0.0370587736785	1376.17419961	864.326248436	2609.99257898	369.492130935	3.43624446894	0.040521750813
1186.45209459	910.438037672	2472.89013226	376.0	-7.17733472159	-0.187418400068	-0.0337447605452	1030.87303056	963.046772225	2295.40253017	301.482727391	-0.185119678306	-0.00218301507436
1186.45209459	910.438037672	2472.89013226	376.0	9.32915405459	0.339845238277	0.0611892758871	1171.17311199	1095.70157296	2703.5898623	436.715177355	5.27089721353	0.0621568067633
1186.45209459	910.438037672	2472.89013226	376.0	0.200648587558	-0.40658686533	-0.0732061334768	1246.01537402	792.717602851	2477.85195139	439.118974516	0.661272841915	0.00779802879617
1186.45209459	910.438037672	2472.89013226	376.0	-5.93130033689	-0.273987024715	-0.0493314772624	1065.55726276	813.84841839	2326.21559152	446.809910367	-0.367660876343	-0.00433562354178
1186.45209459	910.438037672	2472.89013226	376.0	15.4809004809	1.20263622578	0.216535150483	1469.55519808	1056.46046801	2855.71579264	329.700126552	10.1194203095	0.119332786668
1186.45209459	910.438037672	2472.89013226	376.0	-10.9518126231	-0.270513788876	-0.0487061197112	1126.91216418	757.663032123	2202.0638386	317.488642302	-1.13919741339	-0.0134339317617
1186.45209459	910.438037672	2472.89013226	376.0	-13.8184559017	-0.527053769224	-0.0948962494102	951.197860839	740.97365998	2131.17489984	439.00337902	-2.53171669449	-0.0298551496992
1186.45209459	910.438037672	2472.89013226	376.0	5.14729812513	0.24298595005	0.0437497209309	1369.01691871	897.609950908	2600.17715968	333.550290061	3.95528189908	0.046642475225
1186.45209459	910.438037672	2472.89013226	376.0	4.66269195359	0.434996455259	0.0783212919084	1356.0405893	922.248399307	2588.19338148	309.904392877	4.18472626866	0.0493481871304
1186.45209459	910.438037672	2472.89013226	376.0	-0.167521557214	-0.218003861717	-0.039251685581	1298.46957165	862.017801309	2468.74750821	308.260135251	1.53937365037	0.01815299116
1186.45209459	910.438037672	2472.89013226	376.0	7.2685905441	0.499736846512	0.0899778261635	1271.63647492	1025.81302246	2652.63439058	355.184893202	5.2509295644	0.0619213392028
1186.45209459	910.438037672	2472.89013226	376.0	7.13044451209	0.208028932704	0.0374556954814	1270.63987141	944.5126889	2649.21819099	434.065630676	3.54652746503	0.0418222578423
1186.45209459	910.438037672	2472.89013226	376.0	-2.68411360459	-0.127503792281	-0.0229571106016	1140.8858343	895.734322815	2406.5149518	369.894794682	0.534059295536	0.00629786905114
1186.45209459	910.438037672	2472.89013226	376.0	0.43345789797	-0.30145411781	-0.0542769387487	1399.97585251	699.122092305	2483.60906985	384.511125031	0.643466159153	0.00758804432963
1186.45209459	910.438037672	2472.89013226	376.0	14.0040299995	0.589947037697	0.106220208444	1228.80210666	1134.83148557	2819.19440824	455.560816016	7.52925935295	0.088788435766
1186.45209459	910.438037672	2472.89013226	376.0	15.3342242347	0.932127808851	0.167829997993	1434.59941004	1001.10027718	2852.08865022	416.388963007	8.30342518901	0.0979177498704
1186.45209459	910.438037672	2472.89013226	376.0	8.75275557327	-0.185611859237	-0.0334194921204	1392.57780902	870.316347172	2689.33616114	426.442004945	4.15137808376	0.0489549302331
1186.45209459	910.438037672	2472.89013226	376.0	5.81851263298	0.377952800125	0.0680505581788	1235.48395264	1022.24069195	2616.77555701	359.050912422	4.4344218419	0.0522927103997
1186.45209459	910.438037672	2472.89013226	376.0	1.1250901247	-0.06233094811	-0.0112227130194	1104.56464598	996.420925879	2500.71237494	399.726803078	1.52688681226	0.0180057407107
1186.45209459	910.438037672	2472.89013226	376.0	15.2226601974	0.845653960667	0.152260345817	1324.65298269	1113.53718657	2849.32979415	411.139624893	8.83881882913	0.104231354117
1186.45209459	910.438037672	2472.89013226	376.0	-6.75384599669	-0.424390517846	-0.076411688485	1205.93966317	739.947953659	2305.87494106	359.987324239	-0.478816936098	-0.00564642613323
1186.45209459	910.438037672	2472.89013226	376.0	-3.27681734031	-0.19260987842	-0.0346794883724	1042.90111794	956.674865758	2391.8580396	392.282055902	0.452342225815	0.00533422436102
1186.45209459	910.438037672	2472.89013226	376.0	-14.1336088499	-0.495796896055	-0.0892684364521	902.794980098	836.702754574	2123.38151368	383.883779011	-2.05993731724	-0.0242917136467
1186.45209459	910.438037672	2472.89013226	376.0	6.53993181766	-0.21054774021	-0.037909207816	1369.19080367	866.89698349	2634.61546084	398.527673682	3.47672517538	0.0409991176342
1186.45209459	910.438037672	2472.89013226	376.0	-3.05606654444	-0.274978309214	-0.0495099584469	998.56883671	930.763765305	2397.31696425	467.984362237	0.262236685075	0.00309241373909
1186.45209459	910.438037672	2472.89013226	376.0	13.7157485183	0.925600224343	0.166654703699	1421.74957256	1009.55573394	2812.06552394	380.760217435	8.11026208847	0.0956398831188
1186.45209459	910.438037672	2472.89013226	376.0	-2.15871337356	-0.296741647146	-0.0534284564541	1406.06771309	713.24457557	2419.50752227	300.195233603	0.439840373193	0.00518679685369
1186.45209459	910.438037672	2472.89013226	376.0	12.8149785489	0.82614736942	0.148748175985	1325.83879875	1095.76761197	2789.79047225	368.184061531	8.23552266909	0.0971170126072
1186.45209459	910.438037672	2472.89013226	376.0	0.506152269125	-0.146083234623	-0.0263023468892	1309.61146726	869.994345425	2485.40672178	305.800909097	1.92551085647	0.0227064959489
1186.45209459	910.438037672	2472.89013226	376.0	-4.6853815545	-0.104889411312	-0.0188853819432	1134.82221746	912.51462433	2357.02579414	309.688952359	0.213023512697	0.0025120697252
1186.45209459	910.438037672	2472.89013226	376.0	1.84800783865	0.0674397692226	0.0121425583764	1045.74501896	1125.66801542	2518.58933575	347.176301378	3.1302659503	0.0369135135649
1186.45209459	910.438037672	2472.89013226	376.0	-17.8184943554	-0.482863272335	-0.0869397321452	896.429580499	840.611319939	2032.25834363	295.217443193	-2.64587521598	-0.031201358679
1186.45209459	910.438037672	2472.89013226	376.0	0.605770085244	-0.313524091731	-0.0564501425515	1389.70030931	690.870567206	2487.87016093	407.299284407	0.610402402949	0.00719814154421
1186.45209459	910.438037672	2472.89013226	376.0	-3.48057936442	-0.36813754815	-0.0662833179961	1340.16682135	756.217708853	2386.81922862	290.434698414	0.0808099191407	0.000952947159678
1186.45209459	910.438037672	2472.89013226	376.0	10.9941436149	0.601870940909	0.108367112155	1329.07571829	1005.03702904	2744.76322484	410.65047751	6.15160013917	0.0725424544714
1186.45209459	910.438037672	2472.89013226	376.0	4.80286098743	-0.230745476235	-0.0415458185514	1459.61234633	752.867717011	2591.65960769	379.179544345	2.71298598312	0.0319927592349
1186.45209459	910.438037672	2472.89013226	376.0	0.758120425288	-0.215349507045	-0.0387737679232	1320.47614796	861.73624431	2491.63761745	309.425225187	1.9562902417	0.0230694603974
1186.45209459	910.438037672	2472.89013226	376.0	-10.0818979515	-0.284552686061	-0.051233828963	1086.26065719	771.09417886	2223.57587268	366.221036624	-1.03595681753	-0.0122164719049
1186.45209459	910.438037672	2472.89013226	376.0	8.02615839012	-0.259059062604	-0.0466436915024	1383.55181415	847.417334221	2671.36821109	440.39906272	3.48573967251	0.0411054206664
1186.45209459	910.438037672	2472.89013226	376.0	5.40350199436	0.359450377517	0.064719189326	1276.64957388	972.516010174	2606.51279988	357.347215825	4.03633751585	0.0475983197624
1186.45209459	910.438037672	2472.89013226	376.0	2.19745640953	-0.293126417697	-0.0527775328947	1237.0783487	856.800795325	2527.23081498	433.351670948	1.13575993121	0.0133933954152
1186.45209459	910.438037672	2472.89013226	376.0	-3.13401146089	-0.414667221521	-0.0746610049552	1253.12636433	778.726494045	2395.3894721	363.536613728	0.185152525715	0.00218340242588
1186.45209459	910.438037672	2472.89013226	376.0	14.8670690262	0.932046812434	0.167815414554	1362.92731	1094.46537414	2840.53641517	383.143731031	9.0503881795	0.106726275702
1186.45209459	910.438037672	2472.89013226	376.0	-2.42945469974	-0.257507062048	-0.0463642531596	1228.32127264	848.763885809	2412.81238673	335.727228274	0.466533003144	0.00550156843331
1186.45209459	910.438037672	2472.89013226	376.0	-1.80466910675	-0.321106653846	-0.0578153860003	925.820598376	1043.1085127	2428.262648	459.333536925	0.632580273576	0.00745967303746
1186.45209459	910.438037672	2472.89013226	376.0	-7.67770441704	-0.314584109031	-0.0566409991054	967.722871479	924.569169349	2283.02893735	390.736896522	-0.416027338709	-0.0049059827678
1186.45209459	910.438037672	2472.89013226	376.0	-6.00413259855	-0.264059032949	-0.0475439382336	939.240331956	1080.74213061	2324.41452971	304.432067141	0.121371334621	0.00143126573846
1186.45209459	910.438037672	2472.89013226	376.0	-10.9760289628	-0.266528176817	-0.0479885086096	1022.67197014	860.340015308	2201.46499513	318.453009685	-1.01166939672	-0.0119300636405
1186.45209459	910.438037672	2472.89013226	376.0	21.3676523225	1.201124331	0.216262933202	1476.47394533	1064.53021696	3001.28869805	460.284535753	10.9744284197	0.129415429478
1186.45209459	910.438037672	2472.89013226	376.0	-13.4031729773	-0.34042610436	-0.061293861066	1143.26098891	714.382856995	2141.4443903	283.800544398	-1.72215876291	-0.0203084759778
1186.45209459	910.438037672	2472.89013226	376.0	-3.43932545702	-0.274780925458	-0.0494744194199	964.116037678	1008.7925952	2387.83939242	414.930759542	0.42234297742	0.00498045963939
1186.45209459	910.438037672	2472.89013226	376.0	5.74276208307	0.202947685621	0.03654081484	1172.43783608	1033.19871318	2614.90232914	409.265779878	3.64769051467	0.0430152183334
1186.45209459	910.438037672	2472.89013226	376.0	-2.82643502588	-0.096847952171	-0.0174375138947	1038.97216482	1046.22708493	2402.99549941	317.796249665	1.0179383862	0.0120039904033
1186.45209459	910.438037672	2472.89013226	376.0	5.84373678416	-0.272921017697	-0.0491395422574	1405.55073767	811.775279509	2617.39932256	400.073305376	2.98222747043	0.0351677767739
1186.45209459	910.438037672	2472.89013226	376.0	-4.45320500858	-0.247588950729	-0.0445784931093	963.659362914	1051.44894993	2362.76726504	347.658952196	0.365048264677	0.00430481444194
1186.45209459	910.438037672	2472.89013226	376.0	-8.51487443211	-0.367376831905	-0.0661463507211	892.094388182	1031.60726968	2262.32664266	338.624984795	-0.369040976684	-0.00435189830995
1186.45209459	910.438037672	2472.89013226	376.0	3.60076720687	-0.362866244506	-0.065334217592	1339.39830089	781.595819896	2561.93314921	440.939028426	1.29699189259	0.0152947157145
1186.45209459	910.438037672	2472.89013226	376.0	-1.63385591233	-0.163332800473	-0.0294081383639	1117.59766511	884.299900469	2432.48667063	430.589105055	0.608796116092	0.00717919948222
1186.45209459	910.438037672	2472.89013226	376.0	-5.78067819431	-0.170582549619	-0.0307134586999	1173.46073317	837.037668574	2329.94031162	319.441909875	-0.0540819982155	-0.000637759412919
1186.45209459	910.438037672	2472.89013226	376.0	-6.14961278884	-0.347475601618	-0.0625631259665	935.16195854	959.209394513	2320.81696444	426.445611384	-0.179518700318	-0.00211696580564
1186.45209459	910.438037672	2472.89013226	376.0	5.60625094766	-0.190106607355	-0.0342287733804	1481.53591456	802.17152294	2611.52655874	327.819121234	4.0290120017	0.0475119339823
1186.45209459	910.438037672	2472.89013226	376.0	1.04598390542	-0.290832018485	-0.0523644253664	1406.02541746	765.98458364	2498.75616505	326.746163945	1.64510936166	0.0193998745479
1186.45209459	910.438037672	2472.89013226	376.0	-9.01538375849	-0.285227220228	-0.0513552791193	941.055801552	1018.24443424	2249.94959691	290.649361122	-0.477809007382	-0.00563454018139
1186.45209459	910.438037672	2472.89013226	376.0	5.1332449351	0.373900049489	0.0673208587484	1290.51326156	962.514515939	2599.82963973	346.80186223	4.02298611677	0.0474408740185
1186.45209459	910.438037672	2472.89013226	376.0	-7.57569069474	-0.192818045149	-0.0347169688781	1046.97748346	922.429604919	2285.55162462	316.144536246	-0.281054160568	-0.00331431793123
1186.45209459	910.438037672	2472.89013226	376.0	-12.8038783132	-0.501389770146	-0.0902754357483	960.449790498	748.516543021	2156.26428891	447.297955392	-2.26775291624	-0.0267423692953
1186.45209459	910.438037672	2472.89013226	376.0	-11.9060239945	-0.395261823235	-0.0711670549577	1007.15995022	765.472571298	2178.46723976	405.83471824	-1.68024406294	-0.0198141988554
1186.45209459	910.438037672	2472.89013226	376.0	4.93395409832	0.163101553064	0.0293665021722	1202.03595861	986.084552477	2594.90139629	406.780885209	3.09408346206	0.036486833279
1186.45209459	910.438037672	2472.89013226	376.0	5.91548792674	-0.160859368799	-0.0289627959667	1423.95642904	861.716583958	2619.17364948	333.500636486	4.21197934396	0.0496695677354
1186.45209459	910.438037672	2472.89013226	376.0	-3.90367440047	-0.0660219775628	-0.0118872844009	1088.27197072	995.2339916	2376.35655322	292.850590902	0.650825412606	0.00767482797884
1186.45209459	910.438037672	2472.89013226	376.0	12.0536997325	0.480550851809	0.086523379872	1356.88758004	949.516635746	2770.96488352	464.56066774	5.5247966037	0.0651509033455
1186.45209459	910.438037672	2472.89013226	376.0	-13.9501538793	-0.44538187799	-0.0801911915719	936.494525847	823.287355407	2127.91815355	368.136272293	-1.94111268311	-0.0228904797536
1186.45209459	910.438037672	2472.89013226	376.0	1.13349241632	-0.161399294769	-0.0290600098612	1241.44945435	880.380904926	2500.92015438	379.089795098	1.33343531932	0.0157244731052
1186.45209459	910.438037672	2472.89013226	376.0	0.0342357077257	-0.385079070799	-0.0693336461647	1328.70413473	701.512686635	2473.7367437	443.519922336	0.459838831822	0.00542262773375
1186.45209459	910.438037672	2472.89013226	376.0	-3.49643192018	-0.238717180492	-0.0429811272043	987.035452226	1009.44138435	2386.42721233	389.95037575	0.459193747712	0.00541502060981
1186.45209459	910.438037672	2472.89013226	376.0	-4.40328347581	-0.218869572163	-0.0394075571053	1062.27727831	882.388519422	2364.0017697	419.335971962	0.119824083674	0.00141301985464
1186.45209459	910.438037672	2472.89013226	376.0	-10.2568338288	-0.483772065254	-0.0871033606867	908.397376026	849.268833956	2219.24990063	461.583690648	-1.4717408088	-0.0173554340661
1186.45209459	910.438037672	2472.89013226	376.0	12.4327920519	0.717310709023	0.129152090209	1430.343942	943.161020191	2780.33942008	406.834457888	6.70485704139	0.0790667103938
1186.45209459	910.438037672	2472.89013226	376.0	-6.87385429552	-0.451310776348	-0.0812586921765	1169.39466571	705.489801968	2302.90726768	428.022800006	-0.748265855921	-0.00882388981039
1186.45209459	910.438037672	2472.89013226	376.0	3.58972053366	0.224289613013	0.040383437705	1255.6793294	950.795601087	2561.65997712	355.18504663	3.0775275725	0.0362915987323
1186.45209459	910.438037672	2472.89013226	376.0	15.5373074066	0.667901874459	0.120256009085	1262.74763953	1124.37245553	2857.11067394	469.990578883	8.01703362308	0.0945404908382
1186.45209459	910.438037672	2472.89013226	376.0	-5.85907004599	-0.434465500155	-0.078225693222	1184.89586864	725.739563199	2328.00176725	417.36633542	-0.461346312113	-0.00544040462397
1186.45209459	910.438037672	2472.89013226	376.0	-4.4258333105	-0.304977943558	-0.0549114050338	937.378649505	1026.16300807	2363.44413706	399.90247948	0.291549056244	0.00343807849344
1186.45209459	910.438037672	2472.89013226	376.0	-4.00995258201	-0.238534676049	-0.0429482672037	995.667119186	986.104156516	2373.72841056	391.957134854	0.346120801094	0.00408161322045
1186.45209459	910.438037672	2472.89013226	376.0	-8.43913309224	-0.349790129058	-0.0629798575906	902.247296287	1030.30347356	2264.19964278	331.64887293	-0.351050590677	-0.00413974753157
1186.45209459	910.438037672	2472.89013226	376.0	-6.26251936157	-0.280135376587	-0.0504384905631	1044.21279531	835.436071344	2318.02490894	438.376042288	-0.38097571899	-0.00449263819563
1186.45209459	910.438037672	2472.89013226	376.0	-4.67509668102	-0.441831016305	-0.0795518574551	1263.10739794	723.783365187	2357.28012777	370.389364635	-0.184000100625	-0.00216981250737
1186.45209459	910.438037672	2472.89013226	376.0	-5.66372242508	-0.24833534627	-0.0447128819356	975.040869919	1011.3716776	2332.8324993	346.419951779	0.125970946734	0.00148550644734
1186.45209459	910.438037672	2472.89013226	376.0	-12.183275376	-0.33271399844	-0.0599052932013	1158.43368872	728.300780783	2171.6111177	284.876648205	-1.44288444447	-0.0170151467508
1186.45209459	910.438037672	2472.89013226	376.0	1.58931694624	-0.147437180309	-0.0265461253707	1054.65491784	1013.88040209	2512.1921942	443.656874261	1.2962935821	0.015286480921
1186.45209459	910.438037672	2472.89013226	376.0	3.06317686392	0.355668157103	0.0640381989742	1305.41660286	938.083698548	2548.63913067	305.138829254	3.51093994421	0.0414025936817
1186.45209459	910.438037672	2472.89013226	376.0	-11.9669924293	-0.451879748647	-0.0813611358746	1043.43019659	692.963286405	2176.95955735	440.566074352	-2.07302515472	-0.0244460513529
1186.45209459	910.438037672	2472.89013226	376.0	-9.84439229911	-0.323121618016	-0.0581781811336	1021.92420809	813.346146156	2229.44912652	394.178772274	-1.03328641517	-0.012184981311
1186.45209459	910.438037672	2472.89013226	376.0	-0.152448219017	-0.241886930519	-0.0435518420092	959.676949718	1085.57567797	2469.1202553	423.867627612	1.10440357731	0.0130236270909
1186.45209459	910.438037672	2472.89013226	376.0	15.2226599771	0.854397534037	0.153834629823	1455.89592272	957.49331846	2849.32978871	435.94054753	7.71587789188	0.0909891260835
1186.45209459	910.438037672	2472.89013226	376.0	-7.5380541769	-0.33527907232	-0.0603671358156	1051.73423652	772.613842206	2286.48233436	462.134255634	-0.872690776688	-0.0102911648194
1186.45209459	910.438037672	2472.89013226	376.0	7.63234878945	-0.194715364709	-0.0350585820505	1477.53170613	805.183732516	2661.62973234	378.914293694	4.2582596143	0.0502153256403
1186.45209459	910.438037672	2472.89013226	376.0	4.75251241148	0.127659397938	0.0229851274646	1176.66550365	999.720448737	2590.41454272	414.028590335	2.95446915636	0.0348404381646
1186.45209459	910.438037672	2472.89013226	376.0	19.0560373601	1.15137938921	0.207306335831	1420.89891485	1121.67842881	2944.12499974	401.547656084	11.0618587725	0.130446447789
1186.45209459	910.438037672	2472.89013226	376.0	3.00201116834	0.0364129158089	0.00655616057056	1282.19186825	899.447115683	2547.12657022	365.487586278	2.41170055847	0.0284398650763
1186.45209459	910.438037672	2472.89013226	376.0	-8.67574192625	-0.302117860723	-0.0543964459349	995.477445692	881.889533871	2258.34856627	380.981586707	-0.64269683878	-0.00757897215543
1186.45209459	910.438037672	2472.89013226	376.0	1.35127063011	-0.377794870245	-0.0680221228385	1321.92310439	790.208331504	2506.30557034	394.174134448	0.970451915042	0.0114440084321
1186.45209459	910.438037672	2472.89013226	376.0	-1.65338928463	0.095978300108	0.0172809326806	1171.60750711	972.645288647	2432.0036318	287.750836041	1.60238449887	0.0188960436188
1186.45209459	910.438037672	2472.89013226	376.0	-15.0751459905	-0.459069777025	-0.0826557034615	965.928763246	763.681629298	2100.09833464	370.487942096	-2.36224460552	-0.0278566580839
1186.45209459	910.438037672	2472.89013226	376.0	6.37074918582	-0.161497084504	-0.0290776169435	1425.59244071	862.183385004	2630.43176023	342.655934522	4.3029074984	0.0507418337076
1186.45209459	910.438037672	2472.89013226	376.0	-11.8077114336	-0.39842345446	-0.071736307969	1159.87706291	706.82403984	2180.89840138	314.197298623	-1.44830264981	-0.0170790406817
1186.45209459	910.438037672	2472.89013226	376.0	21.7021098271	1.29916157418	0.233914579435	1482.23991041	1105.14191596	3009.55946467	422.177638303	12.018815762	0.141731317949
1186.45209459	910.438037672	2472.89013226	376.0	-1.9588912478	-0.185724871951	-0.0334398401063	1186.1514304	851.587069657	2424.4489039	386.710403839	0.569595822744	0.00671693187198
1186.45209459	910.438037672	2472.89013226	376.0	-3.6646825944	-0.340881767231	-0.0613759033545	1368.20049382	725.973845025	2382.26655801	288.092219166	-0.0027294720818	-3.21871707759e-05
1186.45209459	910.438037672	2472.89013226	376.0	-11.4423643535	-0.342298079426	-0.0616309109518	996.670775231	827.364138782	2189.93303327	365.898119256	-1.28287881854	-0.0151282879544
1186.45209459	910.438037672	2472.89013226	376.0	-0.764354343679	-0.30792264824	-0.0554416003313	1389.69071666	770.826575311	2453.98848912	293.471197149	1.22511744774	0.0144471397139
1186.45209459	910.438037672	2472.89013226	376.0	6.04277540919	0.0922323597416	0.0166064745664	1153.11528635	1015.01648879	2622.32132907	454.189553938	3.01350216482	0.0355365821323
1186.45209459	910.438037672	2472.89013226	376.0	11.6972353651	0.499765239895	0.0899829384038	1309.71616392	996.032373874	2762.14991136	456.401373563	5.68556745743	0.0670467860546
1186.45209459	910.438037672	2472.89013226	376.0	3.48184815093	-0.373937182956	-0.0673275446445	1308.71568322	816.334330632	2558.99241161	433.942397755	1.39332914518	0.0164307682214
1186.45209459	910.438037672	2472.89013226	376.0	-2.15410991195	-0.345893406788	-0.0622782511322	1240.40639222	823.969674069	2419.62136081	355.245294524	0.445536685881	0.00525397035237
1186.45209459	910.438037672	2472.89013226	376.0	-0.766762198471	0.0714886329445	0.0128715579662	1114.77120098	1030.43000571	2453.92894552	308.72773883	1.98132814828	0.0233647187297
1186.45209459	910.438037672	2472.89013226	376.0	-9.12814651821	-0.417285331567	-0.0751323967531	1105.89015082	698.580237796	2247.16109776	442.690709137	-1.32035452089	-0.0155702184067
1186.45209459	910.438037672	2472.89013226	376.0	-8.2136971158	-0.382942024242	-0.0689488700471	915.219313865	950.305356879	2269.77442679	404.249756049	-0.544880357389	-0.0064254759126
1186.45209459	910.438037672	2472.89013226	376.0	6.00562818867	-0.254779987978	-0.0458732423439	1428.35929919	797.668151719	2621.40271912	395.375268214	3.12108964164	0.0368053023778
1186.45209459	910.438037672	2472.89013226	376.0	14.7624402135	1.18292617184	0.212986347108	1442.22814105	1085.97401477	2837.94905959	309.746903761	10.1976407817	0.120255197897
1186.45209459	910.438037672	2472.89013226	376.0	-11.5294990422	-0.425194164977	-0.0765563854837	977.747903127	784.924333923	2187.77828815	425.106051101	-1.67243232215	-0.0197220792707
1186.45209459	910.438037672	2472.89013226	376.0	8.02115152006	0.761497949834	0.137108021216	1340.72445486	1032.21911239	2671.2443967	298.300829443	6.58181519658	0.0776157452427
1186.45209459	910.438037672	2472.89013226	376.0	-13.4833345163	-0.389952367955	-0.0702110853359	905.850589661	935.104699256	2139.46208351	298.506794593	-1.45133707921	-0.0171148240473
1186.45209459	910.438037672	2472.89013226	376.0	-0.895203934151	-0.143388675485	-0.0258171904006	1064.47509205	996.130597456	2450.75272251	390.147033011	0.913457014541	0.0107718987564
1186.45209459	910.438037672	2472.89013226	376.0	-4.15962218716	-0.434300917775	-0.0781960600963	1270.93013279	731.902239256	2370.02724566	367.194873614	-0.0794295612639	-0.000936669354527
1186.45209459	910.438037672	2472.89013226	376.0	-11.2040683408	-0.266771527968	-0.048032324085	1090.43434023	774.294228532	2195.82583185	331.097263089	-1.18250025008	-0.0139445784207
1186.45209459	910.438037672	2472.89013226	376.0	-18.5692977944	-0.585186659323	-0.105363100346	892.966281557	770.616171678	2013.69179948	350.109346241	-3.30374815234	-0.0389592942493
1186.45209459	910.438037672	2472.89013226	376.0	-16.4727199595	-0.495063546826	-0.0891363966197	970.545095812	726.877244732	2065.53786587	368.115525326	-2.83241250194	-0.0334010908248
1186.45209459	910.438037672	2472.89013226	376.0	-14.9267468874	-0.411954193401	-0.0741725231187	1080.99170911	682.952409772	2103.76808142	339.823962532	-2.30314701961	-0.0271597525898
1186.45209459	910.438037672	2472.89013226	376.0	-10.2045394683	-0.230287510417	-0.0414633616163	1114.29155239	788.508912618	2220.54308271	317.742617704	-0.929725571118	-0.0109637449424
1186.45209459	910.438037672	2472.89013226	376.0	4.01422583971	-0.244024609505	-0.0439367319959	1449.04718363	732.076057149	2572.15752694	391.034286161	2.11037758764	0.0248865281562
1186.45209459	910.438037672	2472.89013226	376.0	-16.1726971837	-0.670459392112	-0.120716491198	896.829960368	720.021918549	2072.95709949	456.10522057	-3.56583086271	-0.0420498922489
1186.45209459	910.438037672	2472.89013226	376.0	4.28673489951	-0.318328989972	-0.0573152664696	1343.00269597	833.948728243	2578.89637659	401.944952373	2.22357852192	0.0262214448339
1186.45209459	910.438037672	2472.89013226	376.0	4.1026889273	0.0491986620033	0.00885823946764	1130.83137504	1019.27974157	2574.34512191	424.234005294	2.57962430231	0.0304200979045
1186.45209459	910.438037672	2472.89013226	376.0	-1.73839166561	-0.364567047737	-0.065640447918	1327.60749712	796.336525717	2429.90161631	305.957593467	0.67535587846	0.00796410234032
1186.45209459	910.438037672	2472.89013226	376.0	-9.295461335	-0.32673339434	-0.0588284829564	1184.40974158	758.515536349	2243.02358616	300.098308237	-0.83525795606	-0.00984974004788
1186.45209459	910.438037672	2472.89013226	376.0	-15.330431484	-0.459255641861	-0.0826891685022	891.388645446	883.540235375	2093.78540486	318.856524043	-2.00210958468	-0.0236097828382
1186.45209459	910.438037672	2472.89013226	376.0	-2.27104246443	-0.247736394547	-0.0446050404298	994.489220731	982.424208646	2416.72974726	439.816317885	0.549002146603	0.00647408191749
1186.45209459	910.438037672	2472.89013226	376.0	4.94596001932	0.0111265439766	0.00200333885066	1129.77669274	1007.40663778	2595.19828953	458.014959007	2.42503054403	0.0285970583022
1186.45209459	910.438037672	2472.89013226	376.0	-3.3861331691	-0.444936779525	-0.080111051409	1264.33119657	714.257933673	2389.15477926	410.565649017	-0.0410171413849	-0.000483692705011
1186.45209459	910.438037672	2472.89013226	376.0	12.8669209925	0.928007484458	0.167088131879	1351.80534367	1101.72088073	2791.07495181	337.548727419	8.80639851889	0.103849039138
1186.45209459	910.438037672	2472.89013226	376.0	3.76219340694	0.0359293921175	0.0064691019297	1049.67486546	1112.12330402	2565.92504178	404.126872298	3.13210341247	0.0369351817508
1186.45209459	910.438037672	2472.89013226	376.0	-1.8484230224	-0.248078663247	-0.0446666660509	1003.1756338	963.757035943	2427.18066174	460.247991997	0.550265074666	0.0064889749371
1186.45209459	910.438037672	2472.89013226	376.0	-10.9871446358	-0.453085277665	-0.0815781918733	1033.95858873	701.171162179	2201.19011675	466.060365839	-1.96147771412	-0.0231306334212
1186.45209459	910.438037672	2472.89013226	376.0	10.9274908681	0.561188028735	0.101042136971	1250.6617536	1085.00723386	2743.11497564	407.445988185	6.53322710294	0.0770427724403
1186.45209459	910.438037672	2472.89013226	376.0	-5.97271580709	-0.222212685724	-0.0400094860864	971.132742748	1058.10490813	2325.19143244	295.953781567	0.107560570719	0.00126840295659
1186.45209459	910.438037672	2472.89013226	376.0	8.2695583134	0.333346010236	0.0600190871869	1251.80981973	997.3173444	2677.38722378	428.260059646	4.43344537468	0.0522811954562
1186.45209459	910.438037672	2472.89013226	376.0	-11.8685600199	-0.465594519874	-0.0838304861135	1211.96426383	683.041905795	2179.39368269	284.387513064	-1.5360472061	-0.0181137642228
1186.45209459	910.438037672	2472.89013226	376.0	2.16167934871	0.120486702487	0.0216936806783	1069.71238352	1117.18117528	2526.34608757	339.452528768	3.35466342475	0.0395597101975
1186.45209459	910.438037672	2472.89013226	376.0	-9.6545148644	-0.411042742969	-0.074008416091	924.507919635	892.591147589	2234.14458686	417.04551964	-0.996774209322	-0.0117544128458
1186.45209459	910.438037672	2472.89013226	376.0	-2.82053160705	-0.16979571446	-0.0305717887037	1097.52999459	895.163134184	2403.14148448	410.448355703	0.451903782164	0.00532905403495
1186.45209459	910.438037672	2472.89013226	376.0	12.9318520332	1.01574313918	0.182884972844	1443.92755238	1009.69720728	2792.68062511	339.05586546	8.40993704993	0.0991737859662
1186.45209459	910.438037672	2472.89013226	376.0	1.14915381349	-0.0466720711382	-0.00840332573609	1153.06599427	952.452587538	2501.30744352	395.788861717	1.43784527546	0.016955722588
1186.45209459	910.438037672	2472.89013226	376.0	0.222952805692	-0.270204864983	-0.0486504978362	1272.59802676	858.924534099	2478.4035102	346.880949336	1.22555076775	0.0144522496197
1186.45209459	910.438037672	2472.89013226	376.0	2.08863404	0.20986613168	0.0377864839179	1200.38045178	993.672650277	2524.53975734	330.486655283	2.89269916367	0.0341120184395
1186.45209459	910.438037672	2472.89013226	376.0	-2.37826714807	-0.220361418336	-0.0396761646265	1050.35214703	908.168050589	2414.07819864	455.558001021	0.418008683559	0.00492934768347
1186.45209459	910.438037672	2472.89013226	376.0	-14.2726832232	-0.4876607665	-0.0878035229565	923.40223916	809.16399118	2119.94235723	387.376126888	-2.16565732988	-0.025538411909
1186.45209459	910.438037672	2472.89013226	376.0	-17.6211867354	-0.499321670298	-0.0899030735142	936.343844826	767.365608923	2037.1375443	333.428090547	-2.89171465309	-0.0341004086449
1186.45209459	910.438037672	2472.89013226	376.0	-13.1875719214	-0.396165528066	-0.0713297673868	1015.25207425	749.110860849	2146.77596754	382.413032433	-1.9146614731	-0.0225785551073
1186.45209459	910.438037672	2472.89013226	376.0	-4.08888765375	-0.323180168689	-0.0581887232065	1163.61225111	770.090884948	2371.77643296	438.0732969	-0.0566580400814	-0.000668137265111
1186.45209459	910.438037672	2472.89013226	376.0	-5.55299186052	-0.362426972943	-0.0652551265653	916.933030266	984.942474748	2335.5707445	433.695239486	-0.0554793487158	-0.000654237602781
1186.45209459	910.438037672	2472.89013226	376.0	2.46974756369	0.0352186315567	0.00634112919638	1183.62189902	956.807486027	2533.96427606	393.534891016	2.03009226617	0.0239397672898
1186.45209459	910.438037672	2472.89013226	376.0	-1.07571973489	-0.262961594051	-0.0473463439054	1202.42343544	830.174885032	2446.28876509	413.690444615	0.627288111144	0.00739726546161
1186.45209459	910.438037672	2472.89013226	376.0	-6.58319449557	-0.340825946469	-0.0613658528033	966.146394108	900.513336102	2310.0949652	443.435234986	-0.404277316974	-0.00476742119073
1186.45209459	910.438037672	2472.89013226	376.0	5.26412605237	0.0828221355756	0.0149121598084	1168.32225507	993.924640269	2603.06618596	440.819290621	2.76740397135	0.0326344807942
1186.45209459	910.438037672	2472.89013226	376.0	2.34313959373	-0.0326886576122	-0.00588560633996	1079.20615977	1041.6149354	2530.83340006	410.012304889	2.07801970029	0.0245049492958
1186.45209459	910.438037672	2472.89013226	376.0	-13.6274078145	-0.299039459245	-0.053842178474	1056.03665052	769.226178247	2135.89930914	310.636480371	-1.69580472462	-0.0199976972243
1186.45209459	910.438037672	2472.89013226	376.0	13.6549461555	1.20687177136	0.217297762219	1451.7722464	1076.28818555	2810.56194831	282.501516351	10.0060296633	0.117995632821
1186.45209459	910.438037672	2472.89013226	376.0	5.79400717261	-0.132055522998	-0.023776651602	1303.28887463	884.749772417	2616.1695639	428.130916852	2.71789770358	0.0320506804667
1186.45209459	910.438037672	2472.89013226	376.0	3.06657467674	-0.201010874536	-0.036192091202	1287.44610924	873.959970903	2548.72315484	387.317074702	2.0062188916	0.0236582416463
1186.45209459	910.438037672	2472.89013226	376.0	6.00103015135	-0.243228040281	-0.0437933093773	1447.62030362	758.561869816	2621.28901471	415.106841274	2.74726294446	0.0323969686846
1186.45209459	910.438037672	2472.89013226	376.0	-7.23168197532	-0.271367288165	-0.0488597926117	1104.90575431	780.938787524	2294.0585823	408.214040464	-0.545815350224	-0.00643650177151
1186.45209459	910.438037672	2472.89013226	376.0	-10.9352539162	-0.419866035325	-0.0755970535335	936.538743942	857.188099994	2202.47331723	408.746473296	-1.31776532789	-0.0155396854704
1186.45209459	910.438037672	2472.89013226	376.0	0.440082307359	-0.171972412507	-0.0309637040883	1048.34984361	995.190529738	2483.77288422	440.232510872	1.02919790076	0.0121367676977
1186.45209459	910.438037672	2472.89013226	376.0	-18.0646176056	-0.42406048062	-0.0763522651459	980.409447198	752.418373057	2026.17198606	293.344165809	-2.83927586115	-0.0334820266645
1186.45209459	910.438037672	2472.89013226	376.0	11.8256269324	0.501141010492	0.0902306464695	1262.87859146	1049.04158269	2765.32489375	453.404719611	6.03850221498	0.0712087525352
1186.45209459	910.438037672	2472.89013226	376.0	-5.33977763026	-0.160922962071	-0.0289742459617	1080.9746973	918.087027891	2340.84329816	341.78157297	0.113532186985	0.00133882295973
1186.45209459	910.438037672	2472.89013226	376.0	4.29288013853	0.395997831105	0.0712995734794	1201.81162294	1062.47006251	2579.0483416	314.766656155	4.53296318407	0.0534547545292
1186.45209459	910.438037672	2472.89013226	376.0	-7.09359577761	-0.34966890075	-0.0629580303834	1132.71967816	738.231108458	2297.47330226	426.522515641	-0.681194002492	-0.00803294814259
1186.45209459	910.438037672	2472.89013226	376.0	2.02536275353	0.13052638148	0.0235013290385	1066.79662132	1124.92227518	2522.97512794	331.256231442	3.44739689964	0.040653265326
1186.45209459	910.438037672	2472.89013226	376.0	-1.8696287951	-0.279079059993	-0.0502483003229	971.071874747	990.272466762	2426.65626628	465.311924772	0.553885677213	0.00653167072185
1186.45209459	910.438037672	2472.89013226	376.0	12.624968838	0.804032378365	0.144766362687	1330.20395944	1079.94201234	2785.09174086	374.945769078	7.94748220425	0.0937203090124
1186.45209459	910.438037672	2472.89013226	376.0	0.324575886632	-0.278010806578	-0.0500559608531	1407.19945284	791.654745108	2480.91653734	282.062339386	1.95100977738	0.023007190771
1186.45209459	910.438037672	2472.89013226	376.0	-0.592797920748	-0.343913805757	-0.0619218231467	1324.76194452	820.302909429	2458.23089098	313.166037027	1.14468217468	0.0134986105505
1186.45209459	910.438037672	2472.89013226	376.0	-11.5317092943	-0.421486178543	-0.0758887609909	1171.40015124	702.982868098	2187.72363104	313.340611702	-1.40877032801	-0.0166128576416
1186.45209459	910.438037672	2472.89013226	376.0	-8.238405294	-0.158968034619	-0.0286222604644	1142.38296872	833.98926232	2269.16342069	292.791189653	-0.493383210189	-0.00581819823336
1186.45209459	910.438037672	2472.89013226	376.0	3.07006993938	0.117604553454	0.0211747485513	1111.35659008	1065.67660889	2548.80958885	371.77638988	3.07065280986	0.0362105284182
1186.45209459	910.438037672	2472.89013226	376.0	1.96743282563	-0.0275557763785	-0.00496142894823	1112.18930654	1004.70027141	2521.54258447	404.653006524	1.84448204445	0.0217509675053
1186.45209459	910.438037672	2472.89013226	376.0	-7.01014762571	-0.44542842618	-0.0801995725928	1226.20420767	729.141160384	2299.53688337	344.191515315	-0.546647930885	-0.00644631993968
1186.45209459	910.438037672	2472.89013226	376.0	8.24432333347	0.323890654821	0.0583166465288	1341.37840121	923.56185939	2676.76319045	411.822929846	4.36849292253	0.0515152467279
1186.45209459	910.438037672	2472.89013226	376.0	7.5943857343	-0.177034084891	-0.0318750602973	1410.69311607	865.595281905	2660.69094769	384.40254972	4.25435147689	0.0501692391143
1186.45209459	910.438037672	2472.89013226	376.0	0.770733997825	-0.0680035594261	-0.012244069036	1068.11646937	1035.43034497	2491.94953724	388.40272291	1.6572791416	0.0195433861037
1186.45209459	910.438037672	2472.89013226	376.0	-2.9017961231	-0.282580867881	-0.0508788022833	910.896952921	1130.78964333	2401.13190228	359.445306027	0.888013740747	0.0104718601503
1186.45209459	910.438037672	2472.89013226	376.0	-10.512612064	-0.318754663587	-0.0573919091803	1002.90805659	843.796753041	2212.92478589	366.219976258	-1.04569818505	-0.0123313465218
1186.45209459	910.438037672	2472.89013226	376.0	8.85005665036	0.466505070992	0.0839944312192	1196.03645048	1113.65592937	2691.74230987	382.049930017	6.02901121871	0.0710968304094
1186.45209459	910.438037672	2472.89013226	376.0	-1.26066301533	-0.408286060192	-0.0735120742154	1290.77719975	773.700987266	2441.71532096	377.237133942	0.449303800086	0.00529839386894
1186.45209459	910.438037672	2472.89013226	376.0	-15.2921278817	-0.474840998489	-0.0854953184172	947.075249941	778.865440444	2094.73261086	368.791920479	-2.39227186372	-0.02821075311
1186.45209459	910.438037672	2472.89013226	376.0	-1.65640680466	-0.24047147582	-0.0432969888044	1173.26719294	819.319508033	2431.92901184	439.342310873	0.478081969539	0.00563775907475
1186.45209459	910.438037672	2472.89013226	376.0	-14.0313583556	-0.480603134031	-0.0865327933077	1016.44836348	691.465878904	2125.91005607	417.995813681	-2.518963454	-0.0297047577123
1186.45209459	910.438037672	2472.89013226	376.0	-0.690878508453	0.162875743571	0.0293258450794	1202.67917818	965.925346926	2455.8054658	287.200940698	2.03439399698	0.0239904952474
1186.45209459	910.438037672	2472.89013226	376.0	-5.57650486904	-0.317612251598	-0.0571862174286	962.240357539	940.824127343	2334.98929363	431.924808751	-0.101117601999	-0.00119242455187
1186.45209459	910.438037672	2472.89013226	376.0	8.05967195843	0.834254572943	0.150207881337	1389.49024385	996.489693917	2672.19696482	286.217027049	6.63749803047	0.0782723824348
1186.45209459	910.438037672	2472.89013226	376.0	2.70392377937	0.0319083277503	0.00574510762519	1089.31181006	1057.24117962	2539.75519659	393.20220691	2.54366554419	0.0299960559456
1186.45209459	910.438037672	2472.89013226	376.0	0.248277055592	-0.179090841403	-0.032245380159	999.766303831	1066.71185127	2479.02975107	412.551595972	1.28654390467	0.0151715083098
1186.45209459	910.438037672	2472.89013226	376.0	12.8798281597	1.12988289086	0.203435882402	1478.90596523	1004.02740583	2791.39413188	308.460760821	8.86826590262	0.104578607342
1186.45209459	910.438037672	2472.89013226	376.0	20.0014725803	1.10162394767	0.198347847978	1450.40400898	1055.35738451	2967.50457401	461.743180519	10.1854129046	0.120111001233
1186.45209459	910.438037672	2472.89013226	376.0	1.67222575482	-0.272675694506	-0.0490953717151	1331.23486927	851.742015231	2514.24243794	331.265553441	2.05223675486	0.0242009051281
1186.45209459	910.438037672	2472.89013226	376.0	-1.17045255836	-0.156564468655	-0.0281894974172	957.266944168	1135.25945134	2443.94612645	351.419730936	1.71182298629	0.0201865918195
1186.45209459	910.438037672	2472.89013226	376.0	0.278602559803	-0.301677206604	-0.0543171059783	1276.17937658	852.72513798	2479.77966747	350.875152917	1.17632132731	0.0138717137654
1186.45209459	910.438037672	2472.89013226	376.0	12.0231919981	0.857756125977	0.154439345693	1421.45893841	983.441510807	2770.21046077	365.310011551	7.37394132125	0.0869568552034
1186.45209459	910.438037672	2472.89013226	376.0	-7.91764015996	-0.240893793256	-0.0433730272336	1021.57672067	908.478074801	2277.09559004	347.040794567	-0.381116228495	-0.00449429514735
1186.45209459	910.438037672	2472.89013226	376.0	8.64588403052	0.302279417156	0.0544255342378	1168.35309515	1082.58114229	2686.6933453	435.759107857	4.88073681851	0.0575558587089
1186.45209459	910.438037672	2472.89013226	376.0	-7.81283436265	-0.305867606344	-0.055071589187	1107.94483702	757.234488562	2279.68732226	414.507996681	-0.740202371326	-0.00872880154866
1186.45209459	910.438037672	2472.89013226	376.0	-9.47736748979	-0.441048381539	-0.0794109437413	933.021573643	847.807231339	2238.52524681	457.696441829	-1.24104828484	-0.014635003359
1186.45209459	910.438037672	2472.89013226	376.0	2.88724595117	0.276504812448	0.0497848059864	1239.29267471	976.969558205	2544.28855249	328.026319575	3.24971629752	0.03832212615
1186.45209459	910.438037672	2472.89013226	376.0	-8.78074603052	-0.242712690847	-0.0437005204983	985.952115674	971.788435089	2255.75193014	298.011379374	-0.468307357272	-0.00552249242066
1186.45209459	910.438037672	2472.89013226	376.0	-13.1719986798	-0.255058076718	-0.0459233123366	1074.88367948	783.900397771	2147.16107669	288.376999434	-1.53294911472	-0.0180772301264
1186.45209459	910.438037672	2472.89013226	376.0	-5.17949209884	-0.183480047902	-0.0330356586068	1073.27689088	903.732967111	2344.80698325	367.797125255	0.106202998461	0.00125239384978
1186.45209459	910.438037672	2472.89013226	376.0	7.55368022325	-0.160261913355	-0.0288552238665	1466.79063917	847.061115537	2659.68434513	345.83259042	4.8474846925	0.0571637345814
1186.45209459	910.438037672	2472.89013226	376.0	4.24422289932	0.213167510466	0.0383808985355	1103.84368516	1117.75010686	2577.84510153	356.251309513	4.13169424494	0.0487228094922
1186.45209459	910.438037672	2472.89013226	376.0	1.48337462659	-0.189508457232	-0.0341210762031	1195.26506621	866.476608707	2509.57235703	447.830682109	1.04680352726	0.0123443812177
1186.45209459	910.438037672	2472.89013226	376.0	11.0833897835	0.516912446636	0.0930703000785	1242.36151519	1078.78398373	2746.97018454	425.82468562	6.27005846552	0.0739393686972
1186.45209459	910.438037672	2472.89013226	376.0	-1.25426030482	-0.339563818517	-0.0611386061427	1366.62335745	751.212222951	2441.87365295	324.038072547	0.615759786728	0.00726131823972
1186.45209459	910.438037672	2472.89013226	376.0	0.97054050101	-0.305859925771	-0.0550702062965	1396.11473882	703.66825469	2496.89053254	397.107539035	0.721086173032	0.00850337468198
1186.45209459	910.438037672	2472.89013226	376.0	21.7256683348	1.22605658184	0.22075199529	1477.3933618	1075.75795947	3010.14204068	456.990719415	11.2727795882	0.132933721559
1186.45209459	910.438037672	2472.89013226	376.0	13.2537527531	1.10242940757	0.198492871367	1388.19750479	1126.53210921	2800.64087625	285.911262246	9.96511268957	0.117513121339
1186.45209459	910.438037672	2472.89013226	376.0	10.8310286931	0.636889193251	0.114672162991	1236.95894692	1135.46458816	2740.72957204	368.306036965	7.38863872069	0.087130173593
1186.45209459	910.438037672	2472.89013226	376.0	-4.06020778801	-0.230071208561	-0.0414244163776	1089.3361841	835.614499065	2372.48565453	447.534971358	0.0491254529537	0.000579309586718
1186.45209459	910.438037672	2472.89013226	376.0	-6.94414862108	-0.183189684675	-0.0329833785875	1033.35279919	965.511270378	2301.16896624	302.304896681	-0.141908562872	-0.00167345003387
1186.45209459	910.438037672	2472.89013226	376.0	-1.58486846224	-0.176683271096	-0.0318118961282	1085.20371439	910.19190035	2433.69807645	438.302461713	0.618934745821	0.00729875879506
1186.45209459	910.438037672	2472.89013226	376.0	-0.260481410869	-0.165779345563	-0.0298486398205	989.862521372	1086.55970668	2466.44871316	390.026485103	1.41107723	0.0166400616745
1186.45209459	910.438037672	2472.89013226	376.0	-5.6231769095	-0.266558116886	-0.0479938993313	982.186313193	967.041054814	2333.83514535	384.607777342	0.0472324926089	0.000556986941142
1186.45209459	910.438037672	2472.89013226	376.0	-5.21440690365	-0.290772100042	-0.0523536370259	931.077418765	1065.87693811	2343.94357849	346.989221613	0.248384482239	0.00292906229055
1186.45209459	910.438037672	2472.89013226	376.0	4.1782952255	-0.185438968019	-0.0333883629851	1323.93172746	873.711199086	2576.21478259	378.57185605	2.64882343975	0.0312361254687
1186.45209459	910.438037672	2472.89013226	376.0	3.26201593805	-0.075305540914	-0.0135587938268	1249.70663655	895.897823756	2553.55620251	407.951742202	1.92285110822	0.0226751309931
1186.45209459	910.438037672	2472.89013226	376.0	-5.73605063888	-0.243124970339	-0.0437747515915	1045.03971962	876.275809198	2331.04390203	409.728373217	-0.122019052914	-0.00143890392587
1186.45209459	910.438037672	2472.89013226	376.0	13.2524640231	0.596506496665	0.107401241747	1240.32553196	1119.61660601	2800.60900737	440.6668694	7.32662373552	0.0863988648057
1186.45209459	910.438037672	2472.89013226	376.0	14.3360799673	0.640213531113	0.115270711399	1461.7964508	920.852909906	2827.40563913	444.756278422	6.94927537922	0.0819490021134
1186.45209459	910.438037672	2472.89013226	376.0	-0.0470608964442	0.195583342387	0.0352148617909	1219.57362821	961.654922255	2471.726368	290.497817534	2.28202021896	0.0269106157896
1186.45209459	910.438037672	2472.89013226	376.0	-9.39382007182	-0.347522009795	-0.062571481778	1119.02224438	729.690963602	2240.59128267	391.878074683	-1.0631909975	-0.0125376296875
1186.45209459	910.438037672	2472.89013226	376.0	8.18496830985	0.555023233727	0.0999321630765	1204.04628767	1137.7380267	2675.29540593	333.511091555	6.59971560788	0.0778268349986
1186.45209459	910.438037672	2472.89013226	376.0	1.17093955399	-0.297235117179	-0.0535173059379	1382.63661883	807.305699806	2501.84618095	311.903862311	1.98065033102	0.0233567256016
1186.45209459	910.438037672	2472.89013226	376.0	-20.3987225342	-0.666250307058	-0.119958643691	912.858164195	688.705959601	1968.45213561	366.888011811	-4.28434653496	-0.0505229544217
1186.45209459	910.438037672	2472.89013226	376.0	0.86458089718	-0.188208277918	-0.0338869783793	978.690762478	1093.13207546	2494.27026796	422.447430016	1.50729401087	0.0177746935244
1186.45209459	910.438037672	2472.89013226	376.0	0.709695224546	-0.20071990508	-0.036139702031	1006.10031567	1043.45832896	2490.44011544	440.881470807	1.13146540709	0.0133427524421
1186.45209459	910.438037672	2472.89013226	376.0	-5.06532421057	-0.170095817412	-0.0306258223645	992.662850062	1062.43520061	2347.63022969	292.532179019	0.433635432902	0.005113625388
1186.45209459	910.438037672	2472.89013226	376.0	2.90888817776	-0.0348868103537	-0.00628138465137	1187.61420421	932.628286484	2544.82374097	424.581250281	1.72228094849	0.0203099168454
1186.45209459	910.438037672	2472.89013226	376.0	5.0914644536	0.237055279513	0.0426819012447	1109.3282452	1123.25814387	2598.79645433	366.210065253	4.42634146772	0.0521974229684
1186.45209459	910.438037672	2472.89013226	376.0	17.4038670385	0.982480430117	0.176896008303	1395.53502789	1076.47652449	2903.26864289	431.25709052	9.45762491206	0.111528595661
1186.45209459	910.438037672	2472.89013226	376.0	-7.98344997828	-0.21805044317	-0.0392600725909	996.182506745	989.014174079	2275.46818554	290.271504713	-0.319249021001	-0.00376472902124
1186.45209459	910.438037672	2472.89013226	376.0	7.36630767602	-0.24971217214	-0.0449607800036	1347.44967908	864.107491696	2655.0508279	443.493657122	3.14524227069	0.0370901211166
1186.45209459	910.438037672	2472.89013226	376.0	-3.69155726988	-0.350157976703	-0.0630460887113	1176.61478011	767.414946496	2381.60197681	437.572250206	0.00356203276075	4.20051033108e-05
1186.45209459	910.438037672	2472.89013226	376.0	-6.02604674369	-0.424920078498	-0.0765070360997	1145.34514784	711.210222993	2323.87261697	467.317246138	-0.708644785752	-0.00835666020933
1186.45209459	910.438037672	2472.89013226	376.0	6.82350301706	0.156967780327	0.0282621138507	1211.30296772	979.407763983	2641.62786505	450.917133346	3.2842686438	0.0387295830636
1186.45209459	910.438037672	2472.89013226	376.0	11.5407625475	1.00494983235	0.180941633481	1479.52487618	960.762423046	2758.28051049	317.993211265	7.82283821532	0.0922504506523
1186.45209459	910.438037672	2472.89013226	376.0	6.60188769723	0.077536621643	0.013960500836	1217.74095138	950.276734975	2636.14756167	468.129875317	2.79283892957	0.0329344213393
1186.45209459	910.438037672	2472.89013226	376.0	-3.74450034475	-0.415554154754	-0.0748206976511	1288.67821717	752.126871882	2380.29275274	339.487663685	0.027407329116	0.000323199635802
1186.45209459	910.438037672	2472.89013226	376.0	8.06013652403	0.705865381905	0.127091354322	1249.26648827	1135.99292474	2672.20845301	286.949040004	7.26059261261	0.0856201959034
1186.45209459	910.438037672	2472.89013226	376.0	1.26136780985	-0.00291583467207	-0.000524997240199	1328.16455428	879.721614874	2504.08237237	296.196203216	2.47645329263	0.0292034586395
1186.45209459	910.438037672	2472.89013226	376.0	-2.36006750452	-0.217980640048	-0.0392475045099	1015.17668087	981.544719485	2414.52825583	417.806855479	0.585386228426	0.00690313948615
1186.45209459	910.438037672	2472.89013226	376.0	11.0013349535	0.564197177841	0.101583935513	1220.26463741	1128.03495141	2744.94105875	396.641469921	6.96218334123	0.0821012186466
1186.45209459	910.438037672	2472.89013226	376.0	3.67386725807	0.0891614193318	0.0160535504738	1109.80847227	1058.12200149	2563.74083316	395.8103594	2.96538313782	0.0349691407762
1186.45209459	910.438037672	2472.89013226	376.0	7.37509567074	0.497063516906	0.0894964920609	1270.7429146	1026.33158211	2655.26814535	358.193648647	5.25899800231	0.0620164858763
1186.45209459	910.438037672	2472.89013226	376.0	-3.80699529545	-0.105076551441	-0.0189190766007	1182.40045927	888.680182157	2378.74732127	307.666679837	0.32173246465	0.00379401491333
1186.45209459	910.438037672	2472.89013226	376.0	-17.8965317122	-0.51845736139	-0.0933484626198	942.721042512	744.422457636	2030.32856554	343.185065389	-3.08057307455	-0.0363275126716
1186.45209459	910.438037672	2472.89013226	376.0	9.4614536909	-0.232780799477	-0.0419122793441	1437.65031538	818.761500305	2706.86148696	450.449671267	4.00326459612	0.0472083089165
1186.45209459	910.438037672	2472.89013226	376.0	2.61659433367	-0.10089742861	-0.0181666238044	1009.66446544	1099.46747051	2537.59563534	428.463699398	2.1906373127	0.0258329871781
1186.45209459	910.438037672	2472.89013226	376.0	0.605585016043	0.0180868157486	0.00325653866558	1079.64726601	1056.96171146	2487.86558437	351.256606893	2.16166284696	0.0254913071576
1186.45209459	910.438037672	2472.89013226	376.0	-11.9262310851	-0.325581652228	-0.0586211113122	1001.45776557	832.643305386	2177.96754061	343.866469649	-1.3136922171	-0.0154916535035
1186.45209459	910.438037672	2472.89013226	376.0	-3.15174725733	-0.145613802203	-0.0262178253877	1124.5205207	889.683422488	2394.95088534	380.746942155	0.441013831857	0.00520063480963
1186.45209459	910.438037672	2472.89013226	376.0	3.58428310599	-0.245489098241	-0.0442004137992	1436.58785052	794.387059416	2561.5255155	330.550605565	2.90954569319	0.0343106803443
1186.45209459	910.438037672	2472.89013226	376.0	-12.0907674601	-0.28950103154	-0.0521247806158	1117.64281313	743.760401712	2173.89873683	312.495521985	-1.39931688555	-0.0165013783673
1186.45209459	910.438037672	2472.89013226	376.0	-4.75860986353	-0.144327647682	-0.0259862527335	1013.69031871	1048.27943153	2355.21493852	293.245188274	0.494355871865	0.0058296683003
1186.45209459	910.438037672	2472.89013226	376.0	-11.5138094029	-0.35116045226	-0.0632265848506	915.648141432	972.193117347	2188.16627569	300.325016914	-0.993906207976	-0.0117205920752
1186.45209459	910.438037672	2472.89013226	376.0	-9.42675430182	-0.224256991958	-0.0403775642705	1031.01626334	901.08163682	2239.77685534	307.678955185	-0.648353189273	-0.00764567440181
1186.45209459	910.438037672	2472.89013226	376.0	-0.187091902246	-0.304054346803	-0.0547451110556	1398.37864767	706.435032708	2468.26355508	363.449874697	0.601735417277	0.00709593652449
1186.45209459	910.438037672	2472.89013226	376.0	-9.03066738824	-0.317283383808	-0.0571270046468	1049.31122156	784.55515362	2249.57164954	415.705274366	-0.971191917603	-0.0114527348774
1186.45209459	910.438037672	2472.89013226	376.0	-2.93427030135	-0.196066257194	-0.0353018108019	1256.17780376	860.737135308	2400.32885153	283.41391246	0.625400290687	0.00737500342791
1186.45209459	910.438037672	2472.89013226	376.0	0.121871572323	-0.1056014279	-0.0190135808246	1224.03309683	890.485916537	2475.90388235	361.384868984	1.17822766746	0.0138941941918
1186.45209459	910.438037672	2472.89013226	376.0	15.0805222674	1.17286420475	0.211174685768	1414.79435851	1126.76371561	2845.81487931	304.25680519	10.6395412288	0.125466288076
1186.45209459	910.438037672	2472.89013226	376.0	2.52504524681	0.339037734877	0.0610438845656	1207.11941808	1029.10941037	2535.33172701	299.102898565	3.72102083331	0.043879962657
1186.45209459	910.438037672	2472.89013226	376.0	6.76786129521	-0.150401863499	-0.0270799178069	1418.56984119	867.583024856	2640.2519064	354.099040357	4.33645570354	0.0511374493342
1186.45209459	910.438037672	2472.89013226	376.0	3.61869956477	0.0954525453994	0.0171862703276	1099.95563461	1072.48518311	2562.37659672	389.935779001	3.09207556479	0.0364631552452
1186.45209459	910.438037672	2472.89013226	376.0	12.2379961386	1.07700390828	0.193914999691	1417.49415577	1065.16432018	2775.52233116	292.863855211	9.03960548875	0.10659912133
1186.45209459	910.438037672	2472.89013226	376.0	-18.1388103097	-0.470565630824	-0.0847255366986	946.993363239	768.599459662	2024.33728201	308.744459105	-2.90860726514	-0.0342996139757
1186.45209459	910.438037672	2472.89013226	376.0	2.61232138913	-0.121892951685	-0.0219468764287	1117.43774925	951.411167768	2537.48997012	468.641053103	1.30023537958	0.0153329643819
1186.45209459	910.438037672	2472.89013226	376.0	5.57356506919	0.00794208974031	0.00142997654669	1373.6648374	885.914666401	2610.71827288	351.138769072	3.83771516782	0.0452560750923
1186.45209459	910.438037672	2472.89013226	376.0	-1.54294403239	-0.302146632833	-0.0544016263653	1189.23739951	802.265806595	2434.73482154	443.231615439	0.442205703195	0.00521468989617
1186.45209459	910.438037672	2472.89013226	376.0	-8.02702588561	-0.344489741441	-0.0620255206052	1043.89467895	771.798542958	2274.39060122	458.697379314	-0.974446458168	-0.0114911138935
1186.45209459	910.438037672	2472.89013226	376.0	-0.282491238851	-0.341471048983	-0.061482003778	1361.44217212	769.534723197	2465.90443429	334.927538973	0.92746666381	0.0109371068845
1186.45209459	910.438037672	2472.89013226	376.0	-4.7768402636	-0.342782360997	-0.0617181060491	1367.64905961	688.647777958	2354.76412075	298.467283183	-0.265824529367	-0.00313472322366
1186.45209459	910.438037672	2472.89013226	376.0	11.8089833113	0.850830101951	0.153192312199	1415.32363463	987.423540973	2764.91331529	362.166139687	7.33139817847	0.086455167199
1186.45209459	910.438037672	2472.89013226	376.0	16.548568648	1.3146109514	0.2366962462	1467.0785603	1118.5867369	2882.11805339	296.452756199	11.5073117345	0.135699430831
1186.45209459	910.438037672	2472.89013226	376.0	-9.56525424158	-0.45898668089	-0.082640741968	895.336529394	899.815128309	2236.351904	441.200246295	-1.08996163518	-0.0128533211696
1186.45209459	910.438037672	2472.89013226	376.0	-6.83453724216	-0.172088173507	-0.0309845469044	1184.33195409	831.633025391	2303.87953522	287.914555738	-0.274643672943	-0.00323872255829
1186.45209459	910.438037672	2472.89013226	376.0	10.3810984595	0.538937475572	0.0970359156593	1345.6092338	969.017304055	2729.60329169	414.97675384	5.60592745294	0.0661076350582
1186.45209459	910.438037672	2472.89013226	376.0	-5.89296694503	-0.338665205123	-0.0609768104291	1228.50630427	801.765078572	2327.16353418	296.892151342	-0.212225399095	-0.0025026580082
1186.45209459	910.438037672	2472.89013226	376.0	11.6475739255	0.0437057519502	0.00786923873789	1460.87390216	891.418820206	2760.92183852	408.629116146	6.06711972319	0.0715462231508
1186.45209459	910.438037672	2472.89013226	376.0	1.19232743313	-0.154588604888	-0.0278337423276	1000.67350212	1081.30322328	2502.3750797	420.398354303	1.61582937064	0.0190545916349
1186.45209459	910.438037672	2472.89013226	376.0	-8.75417394933	-0.329733228816	-0.0593686043961	1054.66775078	770.544220464	2256.40902851	431.197057269	-1.00232355099	-0.0118198531957
1186.45209459	910.438037672	2472.89013226	376.0	-1.38095409274	-0.109159956546	-0.0196542953809	1004.44516706	1091.07777512	2438.74065477	343.217712594	1.52175226722	0.0179451918304
1186.45209459	910.438037672	2472.89013226	376.0	6.2310838944	0.312359885836	0.0562405267979	1362.68913865	907.875437266	2626.97799102	356.413415103	4.18712002918	0.0493764154384
1186.45209459	910.438037672	2472.89013226	376.0	2.82523893468	-0.369632032064	-0.0665524004437	1338.3773276	754.446203135	2542.75518709	449.931656355	0.970887076995	0.0114491400589
1186.45209459	910.438037672	2472.89013226	376.0	-8.56937793199	-0.422203165948	-0.07601785487	915.798358238	901.250388313	2260.97883099	443.930084438	-0.860700002581	-0.0101497641814
1186.45209459	910.438037672	2472.89013226	376.0	-3.11046665549	-0.16007733246	-0.0288219900001	1217.7171012	869.612887428	2395.97170927	308.641720648	0.426874130535	0.00503389304876
1186.45209459	910.438037672	2472.89013226	376.0	-1.22369245531	-0.200287789598	-0.0360618994594	1023.89025935	995.581129854	2442.62956229	423.158173088	0.782505716334	0.00922766174922
1186.45209459	910.438037672	2472.89013226	376.0	1.67377687787	-0.342097483401	-0.0615947935543	1357.34414993	782.959691501	2514.28079551	373.976954087	1.31918365122	0.0155564109814
1186.45209459	910.438037672	2472.89013226	376.0	-20.1843920678	-0.564609015912	-0.101658087128	899.533014372	766.56779189	1973.75229256	307.651486299	-3.54795396853	-0.0418390798176
1186.45209459	910.438037672	2472.89013226	376.0	-6.15283301993	-0.243486747956	-0.0438398898012	966.007406647	1039.69786277	2320.73733166	315.032062247	0.0607475418328	0.000716362521614
1186.45209459	910.438037672	2472.89013226	376.0	2.36408489937	0.398960892565	0.0718330739223	1290.41493218	957.778190469	2531.35135446	283.158231806	3.56349600733	0.042022358577
1186.45209459	910.438037672	2472.89013226	376.0	6.47278689432	0.118310443363	0.0213018443218	1259.82314404	930.304870514	2632.95504066	442.827026104	3.02819323296	0.0357098258604
1186.45209459	910.438037672	2472.89013226	376.0	1.21455576947	-0.253884311196	-0.0457119753683	952.078851326	1092.52197841	2502.92476204	458.323932308	1.26363707269	0.0149013805741
1186.45209459	910.438037672	2472.89013226	376.0	4.17131566377	0.382107229565	0.0687985649199	1270.30352916	980.510582245	2576.0421857	325.228074298	3.94883085853	0.0465664016336
1186.45209459	910.438037672	2472.89013226	376.0	1.16818935483	-0.166115650466	-0.0299091916575	958.357196769	1135.57007759	2501.77817155	407.850897186	2.00083528279	0.0235947556933
1186.45209459	910.438037672	2472.89013226	376.0	14.0514169206	0.597226172645	0.107530819706	1256.24923328	1099.61993245	2820.36623474	464.497069011	7.22563927767	0.0852080103499
1186.45209459	910.438037672	2472.89013226	376.0	3.44770318449	-0.304926190807	-0.0549020869296	1395.13310345	754.179116356	2558.1480441	408.835824299	1.60549621003	0.0189327383258
1186.45209459	910.438037672	2472.89013226	376.0	2.85686763707	-0.039588863828	-0.00712799132662	1378.65321358	874.800365115	2543.53733015	290.083751456	3.34891947315	0.0394919749192
1186.45209459	910.438037672	2472.89013226	376.0	-17.562057496	-0.521006305123	-0.0938074009944	892.664995433	819.309638025	2038.59974542	326.625111966	-2.74779423837	-0.0324032339431
1186.45209459	910.438037672	2472.89013226	376.0	8.37419169467	0.227700043087	0.0409974870519	1258.54337556	961.066126794	2679.97469234	460.365189984	3.80141773177	0.0448280392897
1186.45209459	910.438037672	2472.89013226	376.0	-3.22449954332	-0.24213802587	-0.0435970518311	1208.00815488	834.620506809	2393.15180124	350.523139556	0.342044409064	0.00403354255972
1186.45209459	910.438037672	2472.89013226	376.0	-12.9637351673	-0.359296690851	-0.0646915179783	954.74495931	873.751844254	2152.31120454	323.814400976	-1.45273570116	-0.0171313172306
1186.45209459	910.438037672	2472.89013226	376.0	1.15481445169	-0.299746408484	-0.0539694649773	1397.98539064	767.777378566	2501.44742489	335.684655677	1.57514249492	0.0185747935721
1186.45209459	910.438037672	2472.89013226	376.0	4.60800618038	-0.322078796872	-0.0579904207548	1357.16908098	818.324136715	2586.84106239	411.347844698	2.20395884592	0.0259900807302
1186.45209459	910.438037672	2472.89013226	376.0	-19.2022904844	-0.450058030737	-0.0810331348104	973.52042347	738.093372776	1998.03858571	286.424789461	-3.1677246411	-0.0373552434092
1186.45209459	910.438037672	2472.89013226	376.0	0.425970993922	-0.263154751998	-0.0473811220738	960.531831326	1056.81263886	2483.42392694	466.079456757	1.01394512011	0.0119569000013
1186.45209459	910.438037672	2472.89013226	376.0	-6.73880011511	-0.221906672509	-0.0399543882804	1110.63197357	814.634795646	2306.24700918	380.98023997	-0.309715465653	-0.0036523050195
1186.45209459	910.438037672	2472.89013226	376.0	-4.86222339345	-0.395788902728	-0.0712619558387	1218.97253875	771.735167503	2352.65268976	361.944983507	-0.0844888749103	-0.000996331072056
1186.45209459	910.438037672	2472.89013226	376.0	-7.946051802	-0.262040004883	-0.0471804113942	1135.61853535	776.47755008	2276.39300135	364.296915923	-0.578635808647	-0.00682353547933
1186.45209459	910.438037672	2472.89013226	376.0	0.453357065961	-0.151777879698	-0.0273276700932	975.467301637	1116.17876404	2484.10115441	392.455088732	1.8046253498	0.0212809593137
1186.45209459	910.438037672	2472.89013226	376.0	16.7504947143	1.15428672935	0.207829803627	1439.632657	1085.35465686	2887.11146316	362.1241493	10.3666641622	0.122248398139
1186.45209459	910.438037672	2472.89013226	376.0	-3.05812592452	-0.355791362108	-0.0640603820865	894.617377491	1073.88501308	2397.26603804	428.763647476	0.518198293816	0.0061108289365
1186.45209459	910.438037672	2472.89013226	376.0	-12.9441944626	-0.434683912941	-0.0782650185345	1000.38416892	741.208617167	2152.7944247	411.20163861	-2.04279622927	-0.0240895781753
1186.45209459	910.438037672	2472.89013226	376.0	17.8122426545	0.973259992091	0.175235864618	1418.54263344	1041.87171215	2913.3673232	452.952977613	9.13054650914	0.107671539023
1186.45209459	910.438037672	2472.89013226	376.0	3.15749884506	-0.364671355623	-0.0656592285962	1325.85726612	806.801017375	2550.97160963	418.31332614	1.43102300773	0.0168752713176
1186.45209459	910.438037672	2472.89013226	376.0	-3.56416176983	-0.056865300561	-0.0102386209148	1061.42823634	1032.36295857	2384.75232756	290.961132647	0.942003379124	0.0111085304142
1186.45209459	910.438037672	2472.89013226	376.0	-15.2690690594	-0.345157562804	-0.062145762118	1093.8487952	706.037457179	2095.30283021	295.416577827	-2.17530141777	-0.0256521393605
1186.45209459	910.438037672	2472.89013226	376.0	-5.89875181475	-0.36339980835	-0.065430285983	941.883312086	924.315831252	2327.02048071	460.821337373	-0.30492716941	-0.00359583926191
1186.45209459	910.438037672	2472.89013226	376.0	16.9539884477	1.09630930374	0.197390944138	1455.49830678	1038.07988265	2892.14363961	398.565450178	9.6321706796	0.113586918392
1186.45209459	910.438037672	2472.89013226	376.0	-9.29743827524	-0.228807257514	-0.0411968414681	1068.34724954	838.422190557	2242.9746986	336.205258509	-0.705766244331	-0.00832271514542
1186.45209459	910.438037672	2472.89013226	376.0	5.0847930271	-0.267168340077	-0.0481037702696	1426.88688939	703.944906566	2598.63147728	467.799681324	1.46887450029	0.0173216332582
1186.45209459	910.438037672	2472.89013226	376.0	8.31155241312	-0.229430404875	-0.0413090394086	1422.36921539	838.68810199	2678.42569173	417.368374346	4.00906158684	0.0472766696562
1186.45209459	910.438037672	2472.89013226	376.0	4.81162776783	0.232482993245	0.0418586592086	1260.17095567	952.772714146	2591.87640054	378.932730724	3.32062119297	0.039158268785
1186.45209459	910.438037672	2472.89013226	376.0	14.6052443888	1.12346551351	0.202280430952	1422.95393292	1088.13913379	2834.06177955	322.96871284	9.90561314588	0.116811475777
1186.45209459	910.438037672	2472.89013226	376.0	-1.54952176506	-0.304528345818	-0.0548304547745	1398.80176848	707.178411404	2434.57216144	328.591981552	0.411271057698	0.00484989454832
1186.45209459	910.438037672	2472.89013226	376.0	4.57794400559	0.362525864308	0.0652729319964	1249.59705304	997.704726152	2586.09765784	338.795878644	4.01922814931	0.0473965583645
1186.45209459	910.438037672	2472.89013226	376.0	-4.14411546417	-0.34043475591	-0.061295418781	1178.39530063	771.412175903	2370.41070988	420.60323335	-0.0235250930255	-0.000277418549829
1186.45209459	910.438037672	2472.89013226	376.0	-7.62124153605	-0.471814817995	-0.084950453366	1214.8782574	696.090200112	2284.42520236	373.456744856	-0.776082622585	-0.00915191771916
1186.45209459	910.438037672	2472.89013226	376.0	17.0563116038	1.20805984097	0.217511674643	1433.76731641	1122.13311843	2894.67397884	338.773544001	11.0924085464	0.130806704556
1186.45209459	910.438037672	2472.89013226	376.0	5.20641832506	0.0167580793262	0.00301729912246	1090.97381883	1054.76623778	2601.63913727	455.899080658	2.76579611635	0.03261552024
1186.45209459	910.438037672	2472.89013226	376.0	-2.81398005919	-0.189762220071	-0.0341667663074	1044.39084584	960.227066367	2403.30349706	398.685584855	0.525704891677	0.0061993501377
1186.45209459	910.438037672	2472.89013226	376.0	3.0439846119	0.230926993154	0.041578500748	1096.42767311	1130.94369401	2548.16452736	320.793160237	4.13941104628	0.048813809508
1186.45209459	910.438037672	2472.89013226	376.0	4.56072903202	0.20788048829	0.0374289680032	1235.23830555	967.045304927	2585.67195046	383.388339976	3.19154917536	0.0376361931056
1186.45209459	910.438037672	2472.89013226	376.0	13.3358556911	0.152467133072	0.0274517704487	1465.88774764	898.051099313	2802.6711917	438.732344747	6.4572202212	0.0761464648726
1186.45209459	910.438037672	2472.89013226	376.0	-2.6227796972	-0.0121858399689	-0.00219406553274	1061.62522993	1054.28620083	2408.03167194	292.120241184	1.43363777111	0.0169061057914
1186.45209459	910.438037672	2472.89013226	376.0	-3.57195087407	-0.236940917967	-0.0426613104009	942.722562953	1105.13165488	2384.55971157	336.705493741	0.757402395558	0.00893163202308
1186.45209459	910.438037672	2472.89013226	376.0	4.62991643474	-0.230899362521	-0.0415735258411	1458.68874998	760.521280481	2587.38287891	368.172848454	2.80931079554	0.0331286650417
1186.45209459	910.438037672	2472.89013226	376.0	-8.98803367416	-0.431729233068	-0.0777330271998	1132.08564173	695.929363945	2250.62593445	422.610928781	-1.19784794107	-0.0141255653428
1186.45209459	910.438037672	2472.89013226	376.0	11.4713531081	0.699863260704	0.126010669914	1281.0383719	1101.66231871	2756.56409131	373.863400699	7.46464059861	0.0880264221534
1186.45209459	910.438037672	2472.89013226	376.0	-6.95658580248	-0.21438536548	-0.0386001738351	1068.3535237	866.186626547	2300.86140841	366.321258169	-0.262230426995	-0.00309233994098
1186.45209459	910.438037672	2472.89013226	376.0	7.83988918439	0.420267157287	0.0756692757088	1317.50890321	958.291073414	2666.76197829	390.962001663	4.6635154805	0.0549942863266
1186.45209459	910.438037672	2472.89013226	376.0	1.80423492899	-0.346025073297	-0.0623019577417	1362.0942162	701.16890356	2517.50687979	454.243760029	0.732599755784	0.00863914806349
1186.45209459	910.438037672	2472.89013226	376.0	-10.2875217751	-0.234104519564	-0.0421506156939	1029.68009818	886.596595199	2218.49102143	302.214328057	-0.829874158367	-0.00978625186754
1186.45209459	910.438037672	2472.89013226	376.0	-4.32317951031	-0.316510120236	-0.0569877782204	1235.10580164	823.666744438	2365.98265275	307.210106679	0.0864851609733	0.00101987218129
1186.45209459	910.438037672	2472.89013226	376.0	-4.31443444104	-0.402283437467	-0.072431299508	1280.23698122	787.640086126	2366.19890871	298.321841361	-0.0441323962061	-0.000520429200544
1186.45209459	910.438037672	2472.89013226	376.0	-10.4378062706	-0.350496570869	-0.0631070527312	1095.80055396	727.129028964	2214.77465098	391.845068053	-1.30556587458	-0.0153958239927
1186.45209459	910.438037672	2472.89013226	376.0	-2.93488300498	-0.388206033179	-0.0698966570362	1208.85766893	774.918733797	2400.31370004	416.537297312	0.18009214075	0.00212372807488
1186.45209459	910.438037672	2472.89013226	376.0	5.7527425253	0.589493711442	0.106138586864	1254.07098345	1072.04682985	2615.14913451	289.031321211	5.72115957354	0.0674665044049
1186.45209459	910.438037672	2472.89013226	376.0	-3.56102420076	-0.214125057602	-0.0385533052939	1104.7070716	838.120449373	2384.8299162	442.002395227	0.168008732323	0.00198123505098
1186.45209459	910.438037672	2472.89013226	376.0	1.502013488	-0.119143836262	-0.0214518970584	1130.84133779	934.108871907	2510.03327559	445.083065897	1.15358312893	0.0136035746337
1186.45209459	910.438037672	2472.89013226	376.0	-9.60787496063	-0.456833284211	-0.0822530220041	912.136096647	869.524652241	2235.29794044	453.637191554	-1.21773329343	-0.0143600624225
1186.45209459	910.438037672	2472.89013226	376.0	12.1162508546	0.611782991865	0.110151781034	1271.95974965	1080.1989354	2772.51170405	420.353018993	6.90336625401	0.0814076209199
1186.45209459	910.438037672	2472.89013226	376.0	-16.0749615936	-0.40984546728	-0.0737928461073	950.605116563	818.852416784	2075.37399325	305.916459903	-2.24346208151	-0.0264559207725
1186.45209459	910.438037672	2472.89013226	376.0	-2.14548810186	-0.0271171739079	-0.00488245839177	1220.07040178	899.12358754	2419.8345687	300.64057938	0.943774649956	0.0111294180419
1186.45209459	910.438037672	2472.89013226	376.0	-7.22657154035	-0.346827114023	-0.0624463655066	949.321225004	924.739096871	2294.18495774	420.124635867	-0.42074931854	-0.00496166649222
1186.45209459	910.438037672	2472.89013226	376.0	2.94923481514	0.206875002168	0.0372479298107	1237.2799763	960.014036084	2545.82146899	348.527456602	2.90493509057	0.0342563100303
1186.45209459	910.438037672	2472.89013226	376.0	1.79751472071	-0.00597500145588	-0.00107580148647	1173.58073982	950.587267143	2517.34069642	393.172689455	1.72245508851	0.0203119703833
1186.45209459	910.438037672	2472.89013226	376.0	-1.53958076808	-0.370089546086	-0.0666347760327	1317.66916916	802.683390492	2434.81799137	314.465431722	0.681853891817	0.00804072985633
1186.45209459	910.438037672	2472.89013226	376.0	-13.2825011144	-0.311770217754	-0.0561343568157	1028.85745494	796.176219797	2144.42847289	319.394798151	-1.60549659602	-0.0189327428776
1186.45209459	910.438037672	2472.89013226	376.0	4.71685276419	-0.152817438101	-0.0275148430143	1362.27546748	873.340989582	2589.53271882	353.916261762	3.29702269446	0.0388799846045
1186.45209459	910.438037672	2472.89013226	376.0	-10.5038924118	-0.432916838877	-0.0779468561177	1085.40031315	689.333803382	2213.14041331	438.406296772	-1.66668640756	-0.0196543208438
1186.45209459	910.438037672	2472.89013226	376.0	-20.430601241	-0.539598474927	-0.0971549288669	938.775470785	724.584688358	1967.66381021	304.303651072	-3.6838525111	-0.0434416569705
1186.45209459	910.438037672	2472.89013226	376.0	-13.9584892154	-0.549450371316	-0.0989287668917	929.904818352	755.458630957	2127.71202984	442.348580535	-2.58102897301	-0.0304366624175
1186.45209459	910.438037672	2472.89013226	376.0	-0.449774306397	-0.0978109761339	-0.017610906758	1079.2669708	1004.92586345	2461.76770782	377.574873572	1.18538005959	0.0139785384386
1186.45209459	910.438037672	2472.89013226	376.0	-7.76689109951	-0.244017336916	-0.0439354225631	975.81875157	1001.17253301	2280.82344868	303.832164105	-0.257312028137	-0.00303433995445
1186.45209459	910.438037672	2472.89013226	376.0	-5.30164913891	-0.268074009198	-0.0482668363699	911.774170058	1128.8260224	2341.78617386	301.185981404	0.516764389141	0.00609391968327
1186.45209459	910.438037672	2472.89013226	376.0	10.7308886622	0.47103399076	0.0848098650991	1374.7115964	933.319688717	2738.2532191	430.22193398	5.37078269612	0.0633347016051
1186.45209459	910.438037672	2472.89013226	376.0	-7.87978201907	-0.287528381318	-0.0517696041264	928.302649266	1059.96345541	2278.03178027	289.765675592	-0.24545393341	-0.00289450393172
1186.45209459	910.438037672	2472.89013226	376.0	13.405532224	0.683825916887	0.123123139519	1305.42817305	1067.9061795	2804.39421581	431.059863258	7.3291000408	0.0864280665188
1186.45209459	910.438037672	2472.89013226	376.0	1.05350392042	-0.0724384323465	-0.0130425697419	1037.19863857	1072.65240113	2498.94212676	389.091087052	1.92012440408	0.0226429764633
1186.45209459	910.438037672	2472.89013226	376.0	14.752274566	0.965359329314	0.173813347014	1408.32416623	1044.16639575	2837.69767429	385.20711231	8.72877758289	0.102933697911
1186.45209459	910.438037672	2472.89013226	376.0	12.4128711758	0.480996376954	0.0866035968588	1219.58790157	1096.93208542	2779.8467987	463.326811716	6.39049113791	0.0753595653055
1186.45209459	910.438037672	2472.89013226	376.0	2.49064037861	-0.28485076021	-0.051287497337	1266.5579834	861.861912624	2534.48093242	406.061036398	1.47015732718	0.0173367609337
1186.45209459	910.438037672	2472.89013226	376.0	1.18739337107	-0.301836935843	-0.0543458652941	1227.95415695	843.209144889	2502.25306577	431.089763926	0.955588634271	0.0112687338947
1186.45209459	910.438037672	2472.89013226	376.0	2.46288320191	-0.0749453244476	-0.0134939367028	1099.01931052	1000.37387767	2533.79452793	434.401339743	1.66363135967	0.0196182943357
1186.45209459	910.438037672	2472.89013226	376.0	-7.27406868913	-0.272698637922	-0.0490995026866	962.982960065	993.670000877	2293.01040544	336.357444495	-0.172403490486	-0.00203306002932
1186.45209459	910.438037672	2472.89013226	376.0	5.78201338658	-0.299899329713	-0.053996998508	1398.72191677	752.481940357	2615.87297075	464.66911362	1.8640750365	0.0219820169399
1186.45209459	910.438037672	2472.89013226	376.0	15.4287920323	0.72196533211	0.129990157024	1307.65079953	1084.76428307	2854.42720796	462.012125354	7.91358978704	0.0933206342812
1186.45209459	910.438037672	2472.89013226	376.0	-0.200366064206	0.103102639994	0.0185636730273	1233.73736797	925.988236331	2467.93529963	308.209695334	1.82479849124	0.0215188501325
1186.45209459	910.438037672	2472.89013226	376.0	1.83547636457	0.117590091354	0.0211721446442	1060.79102942	1126.85930231	2518.27944616	330.629114428	3.37306396282	0.0397766976748
1186.45209459	910.438037672	2472.89013226	376.0	-4.00866583861	-0.397499588292	-0.0715699654829	1219.98574409	774.272657602	2373.76023031	379.501828612	0.0463024538346	0.000546019502766
1186.45209459	910.438037672	2472.89013226	376.0	-6.89128621639	-0.297806673321	-0.053620214858	915.112237971	1091.60171308	2302.47619543	295.762244379	-0.0420801988294	-0.00049622875978
1186.45209459	910.438037672	2472.89013226	376.0	20.3750093676	1.15830646133	0.208553558036	1420.191123	1130.36720369	2976.74172837	426.183401676	11.3603915488	0.133966881471
1186.45209459	910.438037672	2472.89013226	376.0	16.5794237498	0.947267966178	0.170555989589	1358.6170497	1112.9946258	2882.88106616	411.269390663	9.54564485858	0.112566566728
1186.45209459	910.438037672	2472.89013226	376.0	2.1217070665	0.122304040518	0.0220208931433	1086.1244327	1096.13179647	2525.35761695	343.101387774	3.1789349759	0.0374874407535
1186.45209459	910.438037672	2472.89013226	376.0	3.07964246182	-0.332307966464	-0.0598321869759	1354.47657765	807.982521385	2549.04630681	386.587207777	1.8278064224	0.0215543210188
1186.45209459	910.438037672	2472.89013226	376.0	5.52401914252	0.281077659265	0.0506081489493	1157.40109664	1079.6845598	2609.49305654	372.4074001	4.33444635188	0.0511137541495
1186.45209459	910.438037672	2472.89013226	376.0	3.71799926022	0.378668877126	0.0681794881393	1157.68458751	1110.58707591	2564.83216909	296.560505668	4.74255587557	0.0559263664572
1186.45209459	910.438037672	2472.89013226	376.0	-1.62923362403	-0.200997497452	-0.0361896826525	1139.06068537	837.090639805	2432.60097474	456.449649565	0.476281607851	0.00561652839447
1186.45209459	910.438037672	2472.89013226	376.0	-8.02906691922	-0.461971537941	-0.0831781667161	1170.21823196	695.802393123	2274.34012871	408.319503624	-0.944249194466	-0.0111350140857
1186.45209459	910.438037672	2472.89013226	376.0	10.4042227557	0.555477757911	0.100014000344	1274.68042651	1051.00739618	2730.17513013	404.487307443	6.15662431841	0.072601701868
1186.45209459	910.438037672	2472.89013226	376.0	-0.399056109553	-0.14596683123	-0.0262813884102	1283.67682049	871.124421136	2463.02191311	308.220671486	1.48095629653	0.0174641072703
1186.45209459	910.438037672	2472.89013226	376.0	-10.4627149466	-0.359829344589	-0.0647874225044	1131.37080732	721.063797546	2214.15868678	361.724081911	-1.21899377781	-0.0143749266251
1186.45209459	910.438037672	2472.89013226	376.0	-15.310814137	-0.501528368258	-0.0903003903957	894.082306928	842.162906412	2094.2705203	358.025306962	-2.23257813044	-0.026327572293
1186.45209459	910.438037672	2472.89013226	376.0	8.21909496916	0.784263587887	0.141206983775	1328.49348866	1056.72708866	2676.13932072	290.918743396	6.91018247519	0.0814880008867
1186.45209459	910.438037672	2472.89013226	376.0	-13.2179381447	-0.400929647257	-0.07218754902	1012.32656746	749.266834349	2146.0250442	384.43164239	-1.93495173032	-0.0228178270085
1186.45209459	910.438037672	2472.89013226	376.0	-5.24880902932	-0.464258201659	-0.0835898814654	1190.76854698	708.824865819	2343.09285172	443.499438917	-0.477217623461	-0.0056275663144
1186.45209459	910.438037672	2472.89013226	376.0	6.88432055842	0.508324144977	0.0915239728083	1211.01366438	1103.36775104	2643.13181603	328.750400604	5.83602829558	0.0688210883913
1186.45209459	910.438037672	2472.89013226	376.0	-11.9442248508	-0.274583136335	-0.0494388074065	1043.9323912	814.54695593	2177.52257455	319.043227424	-1.27155115006	-0.0149947069582
1186.45209459	910.438037672	2472.89013226	376.0	11.9321445707	0.812706250513	0.14632809696	1394.64810957	999.550869429	2767.95895792	373.759978921	7.24946845962	0.085489014854
1186.45209459	910.438037672	2472.89013226	376.0	13.1563124985	0.584344731105	0.105211510822	1342.34904689	990.55716378	2798.23128581	465.325075143	6.25543267896	0.0737668947991
1186.45209459	910.438037672	2472.89013226	376.0	5.86715955451	0.00488048167927	0.000878732747439	1230.02449059	922.440135369	2617.97854193	465.513915974	2.38079763297	0.028075443785
1186.45209459	910.438037672	2472.89013226	376.0	6.23453254106	0.277121852292	0.0498959042658	1219.9150638	1007.67807183	2627.06327227	399.470136636	3.93400976044	0.0463916245335
1186.45209459	910.438037672	2472.89013226	376.0	7.1646971994	0.255729492079	0.0460442009505	1115.96065481	1128.36295121	2650.06522232	405.741616296	4.85522047682	0.0572549584531
[truncated: 1 more rows]
