# Supplementary material for: Optimization of nutritional strategies using a mechanistic computational model in prediabetes: Application to the J-DOIT1 study data
Source: PLoS One. 2023 Nov 30;18(11):e0287069. doi: 10.1371/journal.pone.0287069 (PMC10688723; doi:10.1371/journal.pone.0287069)
Supplement: S1 File — (ZIP) [file pone.0287069.s011.zip › improved_intervention_T1411110.csv]

baseline_carb	baseline_fat	baseline_kcal	baseline_protein	diet_change_percent	hba1c_change	hba1c_percent_change	random_carb_kcal	random_fat_kcal	random_total_kcal	random_protein_kcal	weight_change	weight_percent_change
799.870193459	665.284782757	1841.15497622	376.0	-15.5347589467	-0.95732683815	-0.178939595916	611.273329912	574.282477434	1555.13598883	369.58018148	-2.03467797426	-0.0325028430394
799.870193459	665.284782757	1841.15497622	376.0	-6.1049255333	-0.694864480306	-0.129881211272	670.467174083	613.59364084	1728.75383597	444.693021043	-0.521834342068	-0.00833601185412
799.870193459	665.284782757	1841.15497622	376.0	2.45929998893	0.119806821278	0.0223937983697	844.200389688	657.989494892	1886.43450034	384.244615763	1.75693382353	0.0280660355197
799.870193459	665.284782757	1841.15497622	376.0	-5.34066483694	0.047419170035	0.00886339626823	843.441328422	591.649292228	1742.82505981	307.734439158	0.175478811101	0.00280317589618
799.870193459	665.284782757	1841.15497622	376.0	-6.56512603241	0.137685106006	0.025735533833	872.275570143	538.781444094	1720.28083158	309.223817339	-0.373067902744	-0.00595955116204
799.870193459	665.284782757	1841.15497622	376.0	-4.73447960141	-0.223013847958	-0.0416848313941	778.862714155	634.864217244	1753.98586944	340.258938038	0.331031365989	0.00528804099024
799.870193459	665.284782757	1841.15497622	376.0	-6.11794886466	-0.21561162103	-0.0403012375756	775.915196966	669.727569818	1728.51405625	282.871289469	0.452602109279	0.00723006564343
799.870193459	665.284782757	1841.15497622	376.0	13.8446125721	0.229134559018	0.0428288895361	822.394147321	808.644339743	2096.05574953	465.017262462	4.04652067801	0.0646409053995
799.870193459	665.284782757	1841.15497622	376.0	7.07790490256	2.25513005669	0.421519636764	963.322791656	712.826481944	1971.47017454	295.320900942	4.10732731225	0.0656122573841
799.870193459	665.284782757	1841.15497622	376.0	-12.1485953778	-0.760891109691	-0.142222637325	658.795577953	532.261111402	1617.48050788	426.423818522	-1.88895740712	-0.0301750384524
799.870193459	665.284782757	1841.15497622	376.0	12.3302391248	2.35058448827	0.439361586592	996.180396544	660.522022267	2068.17378744	411.47136863	4.58965274262	0.0733171364636
799.870193459	665.284782757	1841.15497622	376.0	-14.9611895345	-0.854643188375	-0.159746390351	635.607207265	580.872839787	1565.6962906	349.21624355	-1.85457267127	-0.0296257615219
799.870193459	665.284782757	1841.15497622	376.0	12.339240124	0.340174973697	0.0635841072332	847.375045639	766.626491872	2068.33950979	454.337972276	3.78843491902	0.0605181296968
799.870193459	665.284782757	1841.15497622	376.0	-2.48430278629	0.262139413449	0.0489980212054	904.300849417	507.91362437	1795.41511184	383.200638055	-0.073779161216	-0.0011785808501
799.870193459	665.284782757	1841.15497622	376.0	-13.5570639821	-0.955168129086	-0.178536098894	611.954097677	532.585105352	1591.54841808	447.009215051	-2.17316327872	-0.0347150683502
799.870193459	665.284782757	1841.15497622	376.0	10.4948489451	-0.137630338048	-0.0257252968314	764.41810416	824.206757007	2034.38140982	445.756548648	3.46097410004	0.0552871261987
799.870193459	665.284782757	1841.15497622	376.0	9.25172120163	-8.83031961125e-05	-1.65052703014e-05	786.519105013	826.367043696	2011.49350151	398.607352797	3.53412910355	0.0564557364785
799.870193459	665.284782757	1841.15497622	376.0	-5.93411603529	-0.562909089641	-0.105216652269	698.512247705	671.881297041	1731.89870354	361.505158792	0.177263249831	0.0028316813072
799.870193459	665.284782757	1841.15497622	376.0	0.027839788492	-0.000234448693448	-4.38221856913e-05	831.874236518	592.267227714	1841.66754987	417.526085635	0.668087269734	0.0106723206028
799.870193459	665.284782757	1841.15497622	376.0	-13.6969890033	-0.363055487489	-0.067860838783	755.39611761	519.457274956	1588.97218159	314.118789025	-1.92447153832	-0.0307423568422
799.870193459	665.284782757	1841.15497622	376.0	8.81100644037	0.94201286659	0.176077171325	915.009945924	686.139781993	2003.37925975	402.229531831	3.51504143217	0.0561508216002
799.870193459	665.284782757	1841.15497622	376.0	-0.949956160805	0.686787699866	0.128371532685	979.031697672	519.10597531	1823.66481109	325.527138107	0.970540809193	0.0155038467922
799.870193459	665.284782757	1841.15497622	376.0	-6.81953129127	-0.629025194757	-0.117574802758	684.696072869	645.859593022	1715.59683649	385.041170602	-0.211365316015	-0.00337644274785
799.870193459	665.284782757	1841.15497622	376.0	-11.7054931876	-0.767956030734	-0.143543183315	656.794112078	539.453712963	1625.6387059	429.390880861	-1.78951809458	-0.0285865510316
799.870193459	665.284782757	1841.15497622	376.0	8.09886671334	0.810567124959	0.151507873824	962.725157816	586.748391304	1990.26766373	440.794114605	2.64709605668	0.0422858794996
799.870193459	665.284782757	1841.15497622	376.0	-0.325519801354	-0.26442514862	-0.0494252614243	768.660210131	630.362396344	1835.1616522	436.13904572	0.657055583547	0.0104960955838
799.870193459	665.284782757	1841.15497622	376.0	3.76738377107	-0.707500563313	-0.132243095946	653.182457156	828.130332651	1910.51834999	429.205560183	2.25690373799	0.0360527753672
799.870193459	665.284782757	1841.15497622	376.0	5.46125647742	0.161418169618	0.0301716204894	847.929010838	674.306166063	1941.70517161	419.469994713	2.23977690223	0.0357791837416
799.870193459	665.284782757	1841.15497622	376.0	-3.7095705401	-0.601098062617	-0.112354778059	684.437931623	752.049034378	1772.85603362	336.36906762	1.04573606945	0.0167050490327
799.870193459	665.284782757	1841.15497622	376.0	14.2849298578	2.20607670313	0.412350785632	957.116197733	787.281275021	2104.16267314	359.76520039	5.11857376022	0.0817663539971
799.870193459	665.284782757	1841.15497622	376.0	-5.96750180516	-0.495675318766	-0.0926495922928	714.252992023	665.933425021	1731.28401977	351.09760273	0.184520703118	0.00294761506578
799.870193459	665.284782757	1841.15497622	376.0	-2.37025441577	-0.104478207845	-0.0195286369804	796.593184954	680.614041326	1797.51491909	320.307692811	1.14800087404	0.0183386721093
799.870193459	665.284782757	1841.15497622	376.0	20.3676177741	2.37111549522	0.443199157984	991.362180113	809.31032409	2216.1543844	415.481880198	5.84910561647	0.0934361919564
799.870193459	665.284782757	1841.15497622	376.0	-2.97607370606	-0.00159949635607	-0.000298971281509	837.844987402	554.733843205	1786.36084708	393.782016474	-0.0084259182448	-0.000134599332984
799.870193459	665.284782757	1841.15497622	376.0	-1.74566848929	0.482354608028	0.0901597398184	951.561969461	503.916842939	1809.01451396	353.535701557	0.334826443344	0.00534866522914
799.870193459	665.284782757	1841.15497622	376.0	5.65827468263	0.249461939382	0.0466283998846	827.071029639	785.550493018	1945.3325821	332.711059446	3.19045951209	0.0509658069025
799.870193459	665.284782757	1841.15497622	376.0	11.800061309	2.33900996823	0.437198124903	988.510887161	684.38691145	2058.4123922	385.514593592	4.63814874668	0.074091833014
799.870193459	665.284782757	1841.15497622	376.0	-2.20356558221	0.215342541692	0.0402509423724	892.232386894	516.718182392	1800.58391885	391.633349559	-0.0251120847516	-0.000401151513605
799.870193459	665.284782757	1841.15497622	376.0	1.93842950283	-0.467077092149	-0.0873041293736	713.492375279	730.135983963	1876.84446747	433.216108226	1.5638590078	0.0249817732875
799.870193459	665.284782757	1841.15497622	376.0	-8.14312328276	-0.554606633818	-0.103664791368	707.953998318	518.892099065	1691.22745668	464.381359294	-1.48840668413	-0.0237764646027
799.870193459	665.284782757	1841.15497622	376.0	12.271901572	0.223653151829	0.0418043274446	816.691817551	824.404896989	2067.09970269	426.002988146	4.01290103985	0.0641038504768
799.870193459	665.284782757	1841.15497622	376.0	3.38127914562	0.136744608073	0.0255597398267	825.090600921	744.515762255	1903.40956547	333.80320229	2.58394445303	0.0412770679399
799.870193459	665.284782757	1841.15497622	376.0	1.16605543708	-0.356804557487	-0.0666924406517	732.166213027	773.119339046	1862.62386392	357.338311848	1.98971726063	0.0317846207768
799.870193459	665.284782757	1841.15497622	376.0	6.11871726016	0.358642967071	0.0670360686114	881.717129135	666.586089273	1953.81004353	405.506825125	2.5350800163	0.0404964858834
799.870193459	665.284782757	1841.15497622	376.0	10.6519890227	2.03701280326	0.380750056684	922.110878594	820.776316335	2037.27460217	294.387407244	4.64169399042	0.0741484663007
799.870193459	665.284782757	1841.15497622	376.0	5.59798418001	0.247959171374	0.046347508668	865.537254954	663.787434379	1944.22254051	414.897851181	2.28979473008	0.0365781905763
799.870193459	665.284782757	1841.15497622	376.0	5.15328205217	0.834673588934	0.156013754941	959.6746975	590.201178949	1936.03488516	386.159008709	2.45479317066	0.0392139484131
799.870193459	665.284782757	1841.15497622	376.0	-15.6646682589	-0.713714631286	-0.133404603979	671.263997726	521.285909475	1552.74415706	360.194249858	-2.32149973058	-0.037084660233
799.870193459	665.284782757	1841.15497622	376.0	0.829467124954	0.565598623006	0.105719368786	950.292175157	552.453882911	1856.42675146	353.680693396	1.28367130434	0.0205059313792
799.870193459	665.284782757	1841.15497622	376.0	14.4598702984	2.07516613182	0.387881519967	940.159939933	782.027656773	2107.38359777	385.196001064	5.05088984848	0.0806851413495
799.870193459	665.284782757	1841.15497622	376.0	5.3225275831	1.09693357715	0.205034313487	958.511119389	607.703926136	1939.15095767	372.935912148	2.81508660467	0.0449694345794
799.870193459	665.284782757	1841.15497622	376.0	4.50947933454	-0.382215364345	-0.0714421241766	727.36624703	762.167056832	1924.18147939	434.648175523	2.17498452638	0.0347441617632
799.870193459	665.284782757	1841.15497622	376.0	-9.13668432377	-0.486399807051	-0.0909158517853	721.759229738	578.940567573	1672.93445813	372.234660817	-0.938019102826	-0.0149843307161
799.870193459	665.284782757	1841.15497622	376.0	-3.379126847	-0.732910871854	-0.136992686328	653.39896077	779.837143274	1778.94001412	345.703910076	1.17153542726	0.0187146234387
799.870193459	665.284782757	1841.15497622	376.0	-4.02114487903	-0.413897709908	-0.0773640579267	726.416808862	731.607553541	1767.11946718	309.095104772	1.02098084404	0.0163095981475
799.870193459	665.284782757	1841.15497622	376.0	-15.5533009999	-0.589365346204	-0.110161746954	701.78868695	507.332099289	1554.79460089	345.673814651	-2.35992496429	-0.0376984818577
799.870193459	665.284782757	1841.15497622	376.0	-12.4738331812	-0.902027033792	-0.168603183886	621.877156671	664.764336786	1611.49237588	324.850882419	-0.93390489155	-0.0149186084912
799.870193459	665.284782757	1841.15497622	376.0	1.6946652028	0.461446723455	0.0862517240102	944.905818351	512.278472732	1872.35638893	415.172097845	0.701998925643	0.0112140403457
799.870193459	665.284782757	1841.15497622	376.0	7.59494786025	2.20351971866	0.41187284461	960.120582186	706.256711187	1980.98973669	314.612443314	4.13238201197	0.0660124922039
799.870193459	665.284782757	1841.15497622	376.0	-0.786398570603	0.107742540911	0.0201387926937	829.242515139	705.292572441	1826.6761598	292.141072221	1.77642256301	0.0283773572365
799.870193459	665.284782757	1841.15497622	376.0	13.5882328481	1.20343178333	0.224940520248	887.091454748	768.272953316	2091.33540148	435.970993415	4.46057103375	0.0712551283347
799.870193459	665.284782757	1841.15497622	376.0	-6.28544795933	0.0166971350243	0.00312095981762	836.585454533	594.135742422	1725.43013834	294.70894138	0.0381951393325	0.000610145995727
799.870193459	665.284782757	1841.15497622	376.0	8.32805139589	1.4976141163	0.279927872205	964.05696947	619.556616425	1994.48730891	410.873723019	3.3947105035	0.0542286022923
799.870193459	665.284782757	1841.15497622	376.0	6.11997864842	0.309875280422	0.0579206131631	865.098373015	696.696548358	1953.83326764	392.038346272	2.72247501654	0.0434900162386
799.870193459	665.284782757	1841.15497622	376.0	-6.73777131034	-0.861315492957	-0.160993550085	629.338101117	695.475813439	1717.10216445	392.288249893	0.0164077165637	0.000262104098461
799.870193459	665.284782757	1841.15497622	376.0	12.3378133499	2.31186115625	0.432123580607	971.856996885	771.493044961	2068.31324066	324.963198818	4.91421578633	0.0785018496218
799.870193459	665.284782757	1841.15497622	376.0	16.3856500153	2.02301236745	0.378133152794	944.797196684	740.223818824	2142.84018686	457.819171349	5.02102417367	0.0802080538926
799.870193459	665.284782757	1841.15497622	376.0	2.06208845123	0.843666106842	0.15769459941	964.238833443	575.723191416	1879.12122035	339.159195491	2.03643484424	0.0325309080549
799.870193459	665.284782757	1841.15497622	376.0	12.7607735885	1.3992075399	0.261534119608	937.754605831	671.765729509	2076.10059414	466.580258805	4.00530694347	0.063982539033
799.870193459	665.284782757	1841.15497622	376.0	4.62838348367	0.0760066501822	0.0142068505013	831.044056586	680.208588004	1926.37068904	415.118044454	2.09237788934	0.0334245669223
799.870193459	665.284782757	1841.15497622	376.0	6.57301003928	0.103067538994	0.0192649605597	838.930534227	663.938076164	1962.17427764	459.30566725	2.11948735398	0.0338576254629
799.870193459	665.284782757	1841.15497622	376.0	-16.9697981671	-0.989690985259	-0.184988969207	602.723960759	635.355472229	1528.71469281	290.635259821	-1.83112831831	-0.0292512510911
799.870193459	665.284782757	1841.15497622	376.0	9.40041101579	2.45259719202	0.458429381685	997.834917601	700.844951315	2014.23111142	315.551242502	4.50467299717	0.0719596325426
799.870193459	665.284782757	1841.15497622	376.0	13.102073626	2.01675487389	0.376963527831	943.958435721	728.523719299	2082.38445677	409.902301748	4.68590646191	0.0748547358133
799.870193459	665.284782757	1841.15497622	376.0	-10.1865533085	-0.300971104975	-0.0562562813037	770.225431816	511.284882819	1653.60474307	372.094428436	-1.52148808741	-0.024304921524
799.870193459	665.284782757	1841.15497622	376.0	1.4971270276	0.0265356972562	0.00495994341238	828.906100166	643.571843357	1868.71940499	396.241461462	1.38244187934	0.0220837360917
799.870193459	665.284782757	1841.15497622	376.0	-18.1548210725	-0.891242943921	-0.166587466154	628.207853086	543.841881789	1506.89658462	334.846849742	-2.55073264637	-0.0407465278973
799.870193459	665.284782757	1841.15497622	376.0	10.244155038	0.0653221081269	0.0122097398368	800.020757079	810.56033378	2029.76574647	419.184655611	3.59568030644	0.057438982531
799.870193459	665.284782757	1841.15497622	376.0	-17.7005637871	-0.7571679174	-0.141526713533	660.52135874	541.125881511	1515.26016523	313.61292498	-2.46771200142	-0.0394203195115
799.870193459	665.284782757	1841.15497622	376.0	-10.9048215801	-0.402321865052	-0.0752003486079	739.871295654	611.378221789	1640.38031105	289.130793604	-0.835886313707	-0.0133528165129
799.870193459	665.284782757	1841.15497622	376.0	10.4872310185	1.77238764534	0.331287410343	956.536079551	652.415126241	2034.24115198	425.289946189	3.9129261985	0.0625068082827
799.870193459	665.284782757	1841.15497622	376.0	8.55647177953	0.11960130991	0.0223553850299	827.587342027	729.49344208	1998.69288217	441.612098067	2.92410392104	0.0467109252562
799.870193459	665.284782757	1841.15497622	376.0	-2.66371533369	-0.166842980977	-0.031185603921	775.737704352	728.722857756	1792.1118488	287.65128669	1.40422771983	0.0224317527129
799.870193459	665.284782757	1841.15497622	376.0	-8.38315436629	-0.536388602413	-0.100259551853	709.336586644	587.87377769	1686.80811244	389.597748103	-0.820402660049	-0.0131054738027
799.870193459	665.284782757	1841.15497622	376.0	13.2829526836	2.38265628378	0.445356314725	993.479896552	699.279400473	2085.71472054	392.955423513	4.8823972726	0.077993566655
799.870193459	665.284782757	1841.15497622	376.0	-10.0705871978	-0.862644013578	-0.161241871697	632.360629299	596.7700556	1655.73985889	426.609173991	-1.20244923338	-0.0192084542074
799.870193459	665.284782757	1841.15497622	376.0	3.31961581532	-0.00685571328094	-0.00128144173475	813.705038251	689.061350874	1902.27424799	399.507858866	1.93855758694	0.0309673735933
799.870193459	665.284782757	1841.15497622	376.0	4.7428786872	0.134503796572	0.0251408965556	848.992553775	646.621782145	1928.47872318	432.864387262	1.85689377839	0.0296628399104
799.870193459	665.284782757	1841.15497622	376.0	-14.9049695259	-0.859183146376	-0.160594980631	633.906521739	604.336831923	1566.73138809	328.488034424	-1.67686719443	-0.0267870158854
799.870193459	665.284782757	1841.15497622	376.0	18.2394835788	2.37612280147	0.444135103079	989.829851054	824.353535648	2176.97213576	362.788749061	5.66092215611	0.0904300663916
799.870193459	665.284782757	1841.15497622	376.0	-13.8497992109	-0.772846173346	-0.144457228663	653.660833141	616.311538828	1586.15870885	316.18633688	-1.40382002964	-0.0224252400901
799.870193459	665.284782757	1841.15497622	376.0	5.79690117755	0.130960306826	0.0244785620235	844.409572599	664.446344869	1947.88491071	439.028993245	2.11651516523	0.0338101464095
799.870193459	665.284782757	1841.15497622	376.0	11.5232164375	1.93958858886	0.362539923152	925.321187404	762.337068493	2053.31524907	365.656993178	4.60571857641	0.0735737791759
799.870193459	665.284782757	1841.15497622	376.0	2.70156929805	1.34527650716	0.25145355274	980.919357762	572.270777802	1890.89505378	337.704918219	2.46412965159	0.0393630934759
799.870193459	665.284782757	1841.15497622	376.0	-10.6668999265	-0.379556759128	-0.0709451886221	751.336202098	509.820287423	1644.76081741	383.60432789	-1.6493048645	-0.0263467230751
799.870193459	665.284782757	1841.15497622	376.0	-0.470060430762	0.292059422951	0.054590546346	888.066460437	606.179439929	1832.5004352	338.254534838	1.22879985811	0.0196293907047
799.870193459	665.284782757	1841.15497622	376.0	-1.50099572986	0.158638500032	0.0296520560807	847.27855855	668.884570144	1813.51931864	297.356189949	1.47371314228	0.023541743487
799.870193459	665.284782757	1841.15497622	376.0	2.91520911312	-0.096546510897	-0.0180460768032	794.939319057	696.013209435	1894.82849387	403.875965377	1.83737140296	0.029350980878
799.870193459	665.284782757	1841.15497622	376.0	-3.30476839431	-0.883408306242	-0.165123047896	621.2996731	735.495637046	1780.30906847	423.513758327	0.670828403641	0.0107161086844
799.870193459	665.284782757	1841.15497622	376.0	16.7864402859	2.1123534839	0.394832426898	947.090273845	787.51787403	2150.21935687	415.611208995	5.31119538209	0.0848433767107
799.870193459	665.284782757	1841.15497622	376.0	-11.2867993411	-0.253678328245	-0.0474165099523	779.713566623	544.107352108	1633.34750849	309.526589761	-1.33314788089	-0.021296292027
799.870193459	665.284782757	1841.15497622	376.0	-12.5999527382	-0.955537777258	-0.178605192011	611.134255186	575.577374076	1609.17031938	422.458690115	-1.71333463558	-0.0273695628686
799.870193459	665.284782757	1841.15497622	376.0	-2.82932386934	-0.876820952344	-0.163891766793	623.212859924	720.113595086	1789.062739	445.736283992	0.576923866959	0.0092160362134
799.870193459	665.284782757	1841.15497622	376.0	0.466017101882	0.570371423948	0.106611481112	959.615853873	529.449004711	1849.73507328	360.670214693	1.00959333445	0.0161276890487
799.870193459	665.284782757	1841.15497622	376.0	5.65668428412	0.261687279542	0.0489135101949	868.679668661	660.616612507	1945.3033004	416.007019234	2.2863292765	0.036522831893
799.870193459	665.284782757	1841.15497622	376.0	13.7799888867	1.64220583484	0.306954361652	887.75430778	819.690387296	2094.86592733	387.42123225	4.85807120448	0.0776049713176
799.870193459	665.284782757	1841.15497622	376.0	3.44091237093	0.366723282765	0.0685464079934	920.892367892	528.992757799	1904.50750556	454.62237987	0.847317330627	0.013535420617
799.870193459	665.284782757	1841.15497622	376.0	8.44302035688	0.549231393317	0.102660073517	870.434027306	743.494494091	1996.60406566	382.675544263	3.52061350447	0.0562398323398
799.870193459	665.284782757	1841.15497622	376.0	2.17680392566	-0.230376131	-0.0430609590655	752.324955208	799.262178919	1881.23331002	329.646175889	2.40812570359	0.0384684617187
799.870193459	665.284782757	1841.15497622	376.0	-12.3879123494	-0.189396013984	-0.0354011241091	796.880592774	522.952060341	1613.07431155	293.241658431	-1.62524807548	-0.0259624293208
799.870193459	665.284782757	1841.15497622	376.0	-13.0325349319	-0.685714181839	-0.12817087511	673.566228679	624.002184764	1601.20581079	303.637397347	-1.19291745497	-0.0190561893765
799.870193459	665.284782757	1841.15497622	376.0	-1.33592413214	-0.059152892491	-0.0110566154189	812.21644706	641.79611936	1816.55854258	362.545976158	0.970329272181	0.0155004676067
799.870193459	665.284782757	1841.15497622	376.0	-14.15783523	-0.999385838422	-0.186801091294	600.428524571	577.558483717	1580.48728835	402.500280066	-1.88715630977	-0.0301462669293
799.870193459	665.284782757	1841.15497622	376.0	-15.2785872502	-0.969705101173	-0.181253289939	608.648391146	542.046596808	1559.85250676	409.157518809	-2.26792922429	-0.0362289013464
799.870193459	665.284782757	1841.15497622	376.0	3.84459155214	-0.601191539275	-0.112372250332	680.815827815	762.501869227	1911.93986489	468.622167851	1.83517349341	0.0293158705018
799.870193459	665.284782757	1841.15497622	376.0	-0.664894053576	0.220246667282	0.0411676013611	893.266701944	513.47999084	1828.91324626	422.166553478	0.0773933237357	0.00123631507565
799.870193459	665.284782757	1841.15497622	376.0	7.88862333741	0.315589400733	0.0589886730342	846.032781962	756.977926674	1986.39675735	383.386048712	3.32684685132	0.0531445183917
799.870193459	665.284782757	1841.15497622	376.0	-9.79465935649	-0.618537402161	-0.115614467694	685.497142943	687.403453545	1660.82011807	287.919521582	-0.243641978663	-0.00389204438759
799.870193459	665.284782757	1841.15497622	376.0	-2.90933933672	-0.458296712194	-0.0856629368587	713.685102656	760.489956354	1787.58953024	313.414471233	1.32655864322	0.0211910326392
799.870193459	665.284782757	1841.15497622	376.0	12.7199533255	1.82372307686	0.340882818105	902.750627	815.915267896	2075.34902984	356.683134945	4.82194051653	0.0770278037784
799.870193459	665.284782757	1841.15497622	376.0	-16.0809218011	-0.717340892728	-0.134082409856	670.930255616	506.901890535	1545.08028425	367.248138103	-2.48244996126	-0.0396557501799
799.870193459	665.284782757	1841.15497622	376.0	-2.47140131827	-0.453457529819	-0.0847584167886	722.255796864	682.911082634	1795.65264786	390.485768365	0.750539899158	0.0119894552581
799.870193459	665.284782757	1841.15497622	376.0	8.49335388518	0.63535229146	0.118757437656	917.134321144	653.912537117	1997.53078392	426.48392566	3.01088775116	0.0480972484211
799.870193459	665.284782757	1841.15497622	376.0	-1.64559911087	-0.121380370192	-0.022687919662	794.178582761	674.803198942	1810.8569463	341.875164595	1.16190946328	0.018560854046
799.870193459	665.284782757	1841.15497622	376.0	8.54397552396	1.59481087975	0.298095491542	898.739423665	757.404887594	1998.46280674	342.318495483	4.08220542918	0.0652109493479
799.870193459	665.284782757	1841.15497622	376.0	4.46050993094	-0.450591910429	-0.084222786996	711.861083425	774.457562274	1923.27987677	436.961231075	2.18796047712	0.0349514453215
799.870193459	665.284782757	1841.15497622	376.0	-1.91959163076	-0.623010541336	-0.116450568474	677.67000515	770.431738858	1805.81231938	357.710575376	1.36576263809	0.0218172945382
799.870193459	665.284782757	1841.15497622	376.0	10.8799524707	0.990075751034	0.185060888044	906.030180651	710.710708295	2041.47176254	424.730873594	3.85947948797	0.0616530269644
799.870193459	665.284782757	1841.15497622	376.0	-15.0146929673	-0.886960737039	-0.165787053652	629.061963417	521.701526067	1564.71120949	413.947720003	-2.34759500457	-0.0375015176449
799.870193459	665.284782757	1841.15497622	376.0	4.57385149554	0.176155133351	0.0329261931498	853.080997402	663.895652457	1925.36667063	408.390020772	2.08932289195	0.0333757650471
799.870193459	665.284782757	1841.15497622	376.0	5.07044513324	-0.531199960957	-0.0992897123284	689.779794443	827.352525202	1934.5097291	417.377409459	2.56348657298	0.0409502647441
799.870193459	665.284782757	1841.15497622	376.0	-2.91449575808	-0.183775567664	-0.0343505733951	790.427344691	603.95516143	1787.49459253	393.112086414	0.265497278321	0.0042411705802
799.870193459	665.284782757	1841.15497622	376.0	1.18841535358	0.119581751599	0.0223517292708	824.686900985	732.071535024	1863.03554464	306.277108627	2.22281830614	0.0355082796509
799.870193459	665.284782757	1841.15497622	376.0	13.3433744977	1.98587883003	0.371192304678	939.218301243	736.407841442	2086.82717978	411.201037091	4.71927396871	0.0753877630784
799.870193459	665.284782757	1841.15497622	376.0	4.39034818407	-0.090112361521	-0.01684343206	789.680425155	733.40386643	1921.98809028	398.903798696	2.31377613564	0.0369612801221
799.870193459	665.284782757	1841.15497622	376.0	5.46596414266	0.762532818656	0.142529498814	909.576187468	676.181662421	1941.79184703	356.033997138	3.00281658282	0.0479683160194
799.870193459	665.284782757	1841.15497622	376.0	0.411059932967	-0.268561902869	-0.0501984865175	768.089740525	623.106164474	1848.72322663	457.527321628	0.630140133087	0.0100661363113
799.870193459	665.284782757	1841.15497622	376.0	-9.43016679205	-0.498923203113	-0.093256673479	718.327031356	589.33886276	1667.53099106	359.865096943	-0.887558665941	-0.0141782534495
799.870193459	665.284782757	1841.15497622	376.0	19.7029089381	1.96051527866	0.366451453956	927.226543217	811.622509261	2203.91606459	465.067012111	5.53104572145	0.0883553629625
799.870193459	665.284782757	1841.15497622	376.0	0.401205956359	-0.30427990892	-0.0568747493309	753.436003033	688.798379577	1848.54179965	406.307417037	1.25642587687	0.0200707009085
799.870193459	665.284782757	1841.15497622	376.0	-8.64076269174	-0.89616444599	-0.167507373082	622.356209404	673.003611379	1682.06514393	386.705323151	-0.408278949184	-0.00652202794224
799.870193459	665.284782757	1841.15497622	376.0	-1.19193904339	-0.573842042925	-0.107260194939	684.275202055	809.945334887	1819.20953121	324.988994263	1.76167554361	0.0281417818468
799.870193459	665.284782757	1841.15497622	376.0	3.9578353323	0.334121533427	0.0624526230705	854.998975695	727.798484541	1914.02485839	331.227398152	2.75524741513	0.0440135369829
799.870193459	665.284782757	1841.15497622	376.0	-10.1648616842	-0.508342515648	-0.0950172926445	716.529247058	583.824236881	1654.00411949	353.650635554	-1.02808815791	-0.016423133513
799.870193459	665.284782757	1841.15497622	376.0	-4.54146540673	-0.913841770014	-0.170811545797	612.299641408	795.931675068	1757.53955989	349.308243411	0.999061096106	0.0159594424298
799.870193459	665.284782757	1841.15497622	376.0	-9.10976043658	-0.283393213552	-0.0529706941219	774.617260937	505.191327566	1673.43016862	393.621580114	-1.4519120686	-0.0231934835239
799.870193459	665.284782757	1841.15497622	376.0	7.07347600778	2.20529696901	0.412205040937	965.666664413	684.302804606	1971.38863172	321.419162706	3.99931616705	0.0638868397292
799.870193459	665.284782757	1841.15497622	376.0	0.0040630579498	-0.283456166326	-0.0529824609956	739.408127002	814.995955624	1841.22978341	286.825700785	2.16849009549	0.0346404168609
799.870193459	665.284782757	1841.15497622	376.0	-20.8003830018	-0.879025048966	-0.16430374747	632.370028024	503.921251669	1458.18768951	321.896409815	-3.1684872609	-0.0506148124745
799.870193459	665.284782757	1841.15497622	376.0	12.8267938805	2.19064895835	0.409467095019	981.234524852	657.024802478	2077.31613004	439.056802706	4.45457659553	0.0711593705357
799.870193459	665.284782757	1841.15497622	376.0	3.2392230865	0.0282446781708	0.00527937909734	822.82667411	676.657917714	1900.79409326	401.30950144	1.8659298187	0.0298071856023
799.870193459	665.284782757	1841.15497622	376.0	17.0641427114	2.19104493068	0.409541108539	957.802355679	795.716745639	2155.3322889	401.813187578	5.41082931914	0.0864349731493
799.870193459	665.284782757	1841.15497622	376.0	-17.6458331315	-0.896468965168	-0.167564292555	625.876779304	588.914677203	1516.26784142	301.476384914	-2.1913051448	-0.0350048745175
799.870193459	665.284782757	1841.15497622	376.0	8.80659832462	1.02808977791	0.192166313629	981.308551973	572.443190563	2003.29809951	449.546356969	2.83012847898	0.0452097201115
799.870193459	665.284782757	1841.15497622	376.0	3.38905849837	-0.188082227756	-0.0351555565898	769.750978312	740.507020294	1903.55279541	393.2947968	2.15207000531	0.0343781151008
799.870193459	665.284782757	1841.15497622	376.0	5.63076416618	0.221854894765	0.041468204629	853.315173024	693.109962662	1944.82607086	398.400935175	2.5221975708	0.0402906960192
799.870193459	665.284782757	1841.15497622	376.0	-1.00430015225	-0.382203371488	-0.0714398825211	729.48953281	756.57082128	1822.66425399	336.603899896	1.6019121368	0.0255896507476
799.870193459	665.284782757	1841.15497622	376.0	4.89593260943	0.610590372738	0.114129041633	975.143779178	504.651163294	1931.29668309	451.501740615	1.16460865546	0.018603972132
799.870193459	665.284782757	1841.15497622	376.0	-3.7454250402	-0.722437944181	-0.135035129754	661.637328535	665.557202019	1772.19589671	445.001366155	0.158939426641	0.0025389684767
799.870193459	665.284782757	1841.15497622	376.0	-8.38285047516	-0.436086395559	-0.0815114758055	727.339980491	675.899140296	1686.81370754	283.574586758	-0.00671077631851	-0.000107200899657
799.870193459	665.284782757	1841.15497622	376.0	7.92764426629	0.831867385602	0.155489230954	978.842777904	559.238175283	1987.11519312	449.034239935	2.41808060454	0.0386274856955
799.870193459	665.284782757	1841.15497622	376.0	2.67891105104	1.01852718734	0.190378913522	952.963740064	606.135736154	1890.47788034	331.378404123	2.45988726458	0.0392953237153
799.870193459	665.284782757	1841.15497622	376.0	8.815489858	0.334670428359	0.0625552202541	822.781134162	826.62366248	2003.46180641	354.057009773	3.7902901212	0.0605477655145
799.870193459	665.284782757	1841.15497622	376.0	7.92207322705	2.38138426757	0.445118554687	983.324961236	706.200784036	1987.01262166	297.486876384	4.27780898949	0.0683356068608
799.870193459	665.284782757	1841.15497622	376.0	-1.48700254986	0.290087956311	0.0542220479086	902.908321882	544.513943615	1813.77695477	366.354689276	0.47784069957	0.0076332380123
799.870193459	665.284782757	1841.15497622	376.0	-0.608509462928	0.0153107202511	0.00286181686937	822.077030379	669.144712777	1829.95137396	338.729630804	1.40099505039	0.022380112626
799.870193459	665.284782757	1841.15497622	376.0	17.7601551866	2.28772943452	0.427612978415	973.631422252	804.667228611	2168.14695722	389.848306355	5.55190517811	0.08868858112
799.870193459	665.284782757	1841.15497622	376.0	3.69722593396	-0.635385199651	-0.11876358872	668.651477341	826.696706296	1909.22663548	413.878451845	2.32159436578	0.0370861719774
799.870193459	665.284782757	1841.15497622	376.0	-1.79751183205	-0.674717542865	-0.126115428573	669.803782958	716.958372998	1808.05999767	421.297841716	0.873377641957	0.0139517195201
799.870193459	665.284782757	1841.15497622	376.0	-16.9331713927	-0.916631955321	-0.171333075761	621.359798409	570.290308759	1529.38904849	337.738941321	-2.21691916201	-0.0354140441216
799.870193459	665.284782757	1841.15497622	376.0	-7.79101413428	-0.0401886491836	-0.00751189704367	829.680614158	552.226949497	1697.71033179	315.802768129	-0.612088378014	-0.00977776961683
799.870193459	665.284782757	1841.15497622	376.0	7.19351333515	0.882838343695	0.16501651284	848.786211508	810.312383307	1973.59870495	314.500110135	3.8153603996	0.0609482491949
799.870193459	665.284782757	1841.15497622	376.0	-6.72081648783	0.039972391909	0.00747147512317	853.049202421	509.880591089	1717.41432901	354.484535499	-0.811815025475	-0.0129682911418
799.870193459	665.284782757	1841.15497622	376.0	5.84434938956	0.282714313941	0.0528437969983	877.236498806	641.958923231	1948.75850583	429.563083792	2.15024399781	0.0343489456519
799.870193459	665.284782757	1841.15497622	376.0	-8.98181002712	-0.44309544714	-0.0828215789048	733.653366866	547.326681915	1675.78593395	394.805885166	-1.17858198331	-0.0188271882317
799.870193459	665.284782757	1841.15497622	376.0	13.7995739138	0.804875265522	0.150443974864	859.829072607	803.92820071	2095.22651803	431.469244711	4.45189931305	0.0711166024448
799.870193459	665.284782757	1841.15497622	376.0	8.76185851364	-0.311196085313	-0.0581674925819	732.577745487	825.335194682	2002.47437025	444.56143008	3.11569575767	0.0497714977264
799.870193459	665.284782757	1841.15497622	376.0	-9.06599236993	-0.767030606644	-0.143370206849	654.472221534	605.518628382	1674.23600655	414.245156637	-0.936605972602	-0.0149617567508
799.870193459	665.284782757	1841.15497622	376.0	-10.2635512512	-0.592139174246	-0.110680219485	699.705130284	512.479268881	1652.18709162	440.002692454	-1.76149334198	-0.0281388712777
799.870193459	665.284782757	1841.15497622	376.0	3.98840445063	0.744526749279	0.13916387837	991.110914707	515.493709676	1914.58768323	407.983058847	1.51368777207	0.0241803158477
799.870193459	665.284782757	1841.15497622	376.0	9.53671119379	2.28087240468	0.426331290595	981.473929252	672.104952504	2016.74060893	363.161727172	4.30070757041	0.0687013988884
799.870193459	665.284782757	1841.15497622	376.0	5.71051068702	0.276569896295	0.0516953077187	866.84242487	675.516171982	1946.2943279	403.935731045	2.45479372103	0.0392139572049
799.870193459	665.284782757	1841.15497622	376.0	-6.44921482185	-0.311268518701	-0.0581810315329	764.612529216	548.885454141	1722.4149366	408.91695324	-0.789118490805	-0.0126057266902
799.870193459	665.284782757	1841.15497622	376.0	-4.22063530317	-0.503910656182	-0.0941889076975	707.890188838	726.567614853	1763.4465393	328.988735613	0.879668254107	0.0140522085321
799.870193459	665.284782757	1841.15497622	376.0	-18.6925322303	-0.715741514645	-0.133783460681	671.049242581	528.753035114	1496.99648888	297.194211182	-2.6902509485	-0.0429752547683
799.870193459	665.284782757	1841.15497622	376.0	-14.292551542	-0.98170711841	-0.183496657647	603.096419097	678.711929066	1578.00695227	296.19860411	-1.14308178769	-0.0182600924551
799.870193459	665.284782757	1841.15497622	376.0	-4.6456694295	-0.233718272415	-0.0436856583953	777.700518596	620.357517451	1755.62100234	357.562966289	0.190993742238	0.00305101824661
799.870193459	665.284782757	1841.15497622	376.0	-19.5942319398	-0.869317761216	-0.162489301162	634.508198216	506.588258233	1480.3947998	339.298343355	-2.98069211922	-0.0476148900833
799.870193459	665.284782757	1841.15497622	376.0	-4.46872494795	-0.514272632893	-0.0961257257745	707.594129164	702.499428069	1758.87882446	348.78526723	0.649363751147	0.0103732228618
799.870193459	665.284782757	1841.15497622	376.0	-14.8404399709	-0.728893739388	-0.136241820446	664.366643161	608.843813238	1567.9194772	294.7090208	-1.58429903364	-0.0253082912722
799.870193459	665.284782757	1841.15497622	376.0	-12.5813382222	-0.121365766104	-0.0226851899259	814.331984841	510.786842973	1609.51304146	284.394213649	-1.71482397902	-0.0273933542974
799.870193459	665.284782757	1841.15497622	376.0	19.4108916381	2.30143398992	0.430174577555	977.461212177	828.976106788	2198.53957354	392.102254575	5.75829906067	0.0919856079979
799.870193459	665.284782757	1841.15497622	376.0	2.42328688874	0.690003925265	0.128972696311	924.610631876	632.620777656	1885.77144336	328.540033824	2.32285947344	0.0371063813648
799.870193459	665.284782757	1841.15497622	376.0	6.75926814296	-0.342295239371	-0.0639804185741	733.664380566	771.719100165	1965.60357799	460.220097255	2.48523423406	0.0397002273811
799.870193459	665.284782757	1841.15497622	376.0	1.66737159724	-0.167537661589	-0.0313154507644	761.542961254	807.210314749	1871.85387135	303.100595348	2.44509169984	0.0390589728409
799.870193459	665.284782757	1841.15497622	376.0	-1.43321925965	-0.563600531735	-0.105345893782	685.140809101	821.370924764	1814.7671885	308.255454632	1.80408128112	0.0288191897943
799.870193459	665.284782757	1841.15497622	376.0	-8.43806984111	-0.358189891416	-0.0669513815731	746.643575755	654.18836299	1685.79703344	284.965094695	-0.119948023567	-0.00191610261289
799.870193459	665.284782757	1841.15497622	376.0	-4.95670152577	-0.33074321957	-0.0618211625364	760.951945284	523.448673282	1749.89441942	465.493800852	-0.951110340435	-0.0151934559175
799.870193459	665.284782757	1841.15497622	376.0	-9.14202020404	-0.301008333765	-0.056263239956	770.086715636	509.330645376	1672.8362163	393.418855291	-1.431038282	-0.0228600364537
799.870193459	665.284782757	1841.15497622	376.0	-10.1366883042	-0.5828280863	-0.108939829215	698.148855324	601.068569204	1654.52283508	355.305410552	-0.931833829318	-0.01488552443
799.870193459	665.284782757	1841.15497622	376.0	-1.05085378822	0.161454611818	0.0301784321155	851.784826193	655.294055323	1821.8071294	314.728247886	1.42294116082	0.02273068947
799.870193459	665.284782757	1841.15497622	376.0	-7.7780064792	-0.809802989225	-0.151365044715	640.422084745	721.572146555	1697.94982287	335.955591574	0.157560748567	0.00251694486529
799.870193459	665.284782757	1841.15497622	376.0	-11.3609143895	-0.788486201596	-0.147380598429	649.718497664	611.405917875	1631.98293559	370.858520051	-1.13901492669	-0.0181951266244
799.870193459	665.284782757	1841.15497622	376.0	1.68508700808	0.309344149191	0.0578213362973	874.206373747	662.281653557	1872.18003952	335.692012215	1.99745122957	0.0319081666065
799.870193459	665.284782757	1841.15497622	376.0	8.26431541884	0.00241617111635	0.000451620769411	791.772866718	804.102828306	1993.3138308	397.438135776	3.31152830345	0.0528998131542
799.870193459	665.284782757	1841.15497622	376.0	-0.156683138507	0.0814998781529	0.0152336220847	861.510785007	509.784262056	1838.27019681	466.975149752	-0.163739091175	-0.0026156404341
799.870193459	665.284782757	1841.15497622	376.0	8.08060610562	0.0767072921013	0.0143378116077	815.249793343	752.531910109	1989.93145764	422.149754186	3.01753032092	0.0482033597591
799.870193459	665.284782757	1841.15497622	376.0	-0.888674139878	-0.586556611737	-0.109636749857	691.719527076	677.960122367	1824.79310807	455.113458625	0.677321714682	0.0108198356978
799.870193459	665.284782757	1841.15497622	376.0	-13.4880040942	-0.847512271553	-0.158413508702	636.706053278	593.679339873	1592.81991764	362.434524492	-1.57169985878	-0.0251070264981
799.870193459	665.284782757	1841.15497622	376.0	-8.13676111259	-0.841871596176	-0.157359176855	636.750298404	600.878184777	1691.34459409	453.716110909	-0.974449583022	-0.0155662872687
799.870193459	665.284782757	1841.15497622	376.0	-3.05245665772	-0.406591173083	-0.075998350109	730.560329484	706.830005164	1784.95451857	347.564183917	0.953394525823	0.015229944502
799.870193459	665.284782757	1841.15497622	376.0	2.16087608537	0.352101528565	0.0658133698252	842.778138501	753.817263875	1880.94005379	284.344651416	2.67983188428	0.0428088160428
799.870193459	665.284782757	1841.15497622	376.0	9.26777146058	1.72372819373	0.322192185743	968.185259081	624.085295896	2011.78901165	419.518456671	3.62310582853	0.0578770899126
799.870193459	665.284782757	1841.15497622	376.0	5.82658546001	0.323267983252	0.0604239221032	890.986231088	616.81834227	1948.43144436	440.626870998	1.95597411878	0.0312455929518
799.870193459	665.284782757	1841.15497622	376.0	-1.92437677741	-0.0101230845298	-0.00189216533268	838.055420966	529.15391879	1805.72421742	438.514877662	-0.218671738773	-0.00349315876635
799.870193459	665.284782757	1841.15497622	376.0	-5.56514005746	-0.833582613404	-0.155809834281	630.219557971	803.582207418	1738.69212311	304.890357726	0.972666468925	0.015537803018
799.870193459	665.284782757	1841.15497622	376.0	7.69914847057	0.241613728565	0.0451614445916	826.028536323	792.379530412	1982.90823141	364.500164674	3.43968381126	0.054947025739
799.870193459	665.284782757	1841.15497622	376.0	2.02128873693	0.532242383222	0.0994845576116	940.267773434	567.580889931	1878.37003438	370.521371015	1.49661695373	0.0239076190692
799.870193459	665.284782757	1841.15497622	376.0	-15.8520515664	-0.776234655368	-0.145090589788	655.241850822	553.729715022	1549.29413997	340.322574126	-2.13092526728	-0.0340403397329
799.870193459	665.284782757	1841.15497622	376.0	-8.68276115095	-0.728940019237	-0.136250470885	663.581980194	598.494711393	1681.29188721	419.215195626	-0.929975493414	-0.0148558385529
799.870193459	665.284782757	1841.15497622	376.0	4.26489470323	0.333991487131	0.0624283153517	906.893728478	561.013100189	1919.67829728	451.771468608	1.22619317859	0.0195877504567
799.870193459	665.284782757	1841.15497622	376.0	1.77016690387	-0.532447266921	-0.09952285363	694.50323512	786.167536886	1873.74649225	393.075720248	1.95367515215	0.0312088682453
799.870193459	665.284782757	1841.15497622	376.0	-5.83298656075	-0.464313562736	-0.0867875818199	722.316974019	651.222944748	1733.76065389	360.220735124	0.0999306829634	0.00159633678855
799.870193459	665.284782757	1841.15497622	376.0	-3.56138234543	-0.41393198537	-0.0773704645551	728.68653979	710.818058729	1775.58440794	336.079809422	0.920216903546	0.0146999505359
799.870193459	665.284782757	1841.15497622	376.0	-5.170241675	-0.599062656438	-0.111974328306	690.820211906	656.140298613	1745.96281433	399.002303816	0.0777049408359	0.0012412929846
799.870193459	665.284782757	1841.15497622	376.0	-4.22704896703	0.202246698509	0.0378031212167	884.905154191	544.161046398	1763.32845381	334.262253223	0.0487931616383	0.00077944347665
799.870193459	665.284782757	1841.15497622	376.0	-4.97008501784	-0.0670674238081	-0.0125359670669	819.805588304	584.24770162	1749.64800859	345.594718665	0.00719883323546	0.00011499733603
799.870193459	665.284782757	1841.15497622	376.0	5.22506643887	0.0147039655867	0.00274840478256	819.486569261	677.678040204	1937.35654697	440.191937501	2.01531377169	0.0321935107298
799.870193459	665.284782757	1841.15497622	376.0	-1.8074134414	-0.342674715098	-0.0640513486164	739.990417608	738.222797061	1807.8776937	329.66447903	1.41220495399	0.0225591845686
799.870193459	665.284782757	1841.15497622	376.0	-2.22450124013	-0.771774225425	-0.144256864565	646.667484434	737.803242497	1800.19846094	415.727734007	0.913783340623	0.0145971779652
799.870193459	665.284782757	1841.15497622	376.0	-7.82495620597	-0.149071891347	-0.0278639049248	807.383629288	502.636396083	1697.08540564	387.065380273	-1.21774115908	-0.0194527341706
799.870193459	665.284782757	1841.15497622	376.0	5.46943276259	-0.482000187748	-0.090093493037	704.853123842	774.251705823	1941.8557097	462.75088003	2.22042405825	0.0354700328794
799.870193459	665.284782757	1841.15497622	376.0	-5.41091922333	-0.32565605511	-0.0608702906748	757.621035301	602.327412869	1741.53156768	381.583119507	-0.170331606852	-0.00272095218614
799.870193459	665.284782757	1841.15497622	376.0	5.85829587335	0.488779205252	0.0913605991125	881.969867079	701.47345257	1949.01528221	365.571962561	2.9529609998	0.0471719009552
799.870193459	665.284782757	1841.15497622	376.0	9.44343275302	0.198480319721	0.0370991251815	815.408618872	815.050969984	2015.02320827	384.563619418	3.68998661094	0.0589454730181
799.870193459	665.284782757	1841.15497622	376.0	11.9596663511	0.968168739488	0.180966119531	930.979610932	662.532746507	2061.35096838	467.83861094	3.64871879251	0.0582862426918
799.870193459	665.284782757	1841.15497622	376.0	-1.60221822889	-0.147649741109	-0.0275980824504	774.708102724	753.220442986	1811.65565557	283.727109856	1.72337649975	0.0275299760344
799.870193459	665.284782757	1841.15497622	376.0	1.69462369715	-0.511953929627	-0.0956923232948	700.096295629	772.821956209	1872.35562474	399.437372906	1.86315288938	0.029762825709
799.870193459	665.284782757	1841.15497622	376.0	5.50663607127	0.119983648415	0.0224268501711	833.815933269	703.734897361	1942.54068026	404.989849635	2.45367361349	0.0391960641133
799.870193459	665.284782757	1841.15497622	376.0	-22.2286935247	-0.957944409521	-0.179055029817	613.106047638	503.180811944	1431.89027924	315.603419656	-3.39081205026	-0.0541663266815
799.870193459	665.284782757	1841.15497622	376.0	-6.15058170581	-0.0991405476467	-0.0185309434854	812.401470169	585.18762418	1727.91323507	330.324140724	-0.160302164354	-0.00256073744975
799.870193459	665.284782757	1841.15497622	376.0	12.8420905111	0.384521567763	0.0718731902361	857.469792878	750.595890837	2077.59776471	469.532080997	3.76451826861	0.0601360745784
799.870193459	665.284782757	1841.15497622	376.0	-6.85814073554	-0.125780207504	-0.0235103191595	808.905623783	554.879331664	1714.88597679	351.101021341	-0.569058073712	-0.00909038456409
799.870193459	665.284782757	1841.15497622	376.0	-4.09271815216	0.274670263365	0.051340236143	907.859046097	505.99851888	1765.8016923	351.944127319	-0.234308154438	-0.00374294176419
799.870193459	665.284782757	1841.15497622	376.0	17.0513609869	2.04906680137	0.383003140443	933.889437616	830.124017544	2155.09695754	391.083502379	5.41162658734	0.086447709063
799.870193459	665.284782757	1841.15497622	376.0	1.95099683188	-0.0479834251626	-0.00896886451638	805.630870373	690.640549776	1877.07585147	380.804431323	1.76974645007	0.0282707100649
799.870193459	665.284782757	1841.15497622	376.0	9.58081733831	1.63748714532	0.306072363611	899.724878086	764.760466029	2017.5526714	353.067327288	4.24357256628	0.0677886991419
799.870193459	665.284782757	1841.15497622	376.0	19.7691452645	2.09931023938	0.392394437267	945.479254243	814.71676385	2205.13557801	444.939559915	5.64234284136	0.0901332722262
799.870193459	665.284782757	1841.15497622	376.0	-11.8683917057	-0.976353669147	-0.182496012925	604.9396487	619.967477032	1622.63949173	397.732365998	-1.27614000176	-0.0203856230312
799.870193459	665.284782757	1841.15497622	376.0	0.269503152869	-0.608097456393	-0.113663075961	683.281988203	727.765420542	1846.11694693	435.069538182	1.22750690231	0.0196087364586
799.870193459	665.284782757	1841.15497622	376.0	-3.18746159609	-0.302315033321	-0.0565074828638	761.890137034	613.741075651	1782.46886842	406.837655739	0.185857286581	0.00296896623931
799.870193459	665.284782757	1841.15497622	376.0	6.56870317945	0.0558906838213	0.010446856789	813.163031262	746.489071704	1962.09498168	402.442878711	2.81447371686	0.0449596440392
799.870193459	665.284782757	1841.15497622	376.0	1.32750997962	0.00640214169446	0.00119666199896	814.602099938	698.17433855	1865.59649227	352.820053778	1.84936024745	0.0295424959656
799.870193459	665.284782757	1841.15497622	376.0	-4.56240721748	-0.447445211967	-0.0836346190592	727.221843419	629.805273662	1757.1539887	400.126871616	0.0467004284158	0.000746013233479
799.870193459	665.284782757	1841.15497622	376.0	-8.58430317774	-0.805003016409	-0.150467853534	642.501332128	698.190402908	1683.10465109	342.41291605	-0.11655560162	-0.00186191056901
799.870193459	665.284782757	1841.15497622	376.0	-2.24523135388	-0.641564990264	-0.119918689769	677.547395013	716.16014053	1799.81678742	406.109251874	0.863847696976	0.0137994839773
799.870193459	665.284782757	1841.15497622	376.0	-2.13252967575	-0.459834403963	-0.0859503558809	715.796862609	737.012048771	1801.89179997	349.082888591	1.24597762534	0.0199037959319
799.870193459	665.284782757	1841.15497622	376.0	1.55814060091	0.29730956454	0.0555718812223	906.56828896	529.86505896	1869.84275943	433.409411506	0.58596386273	0.00936044509154
799.870193459	665.284782757	1841.15497622	376.0	-5.60862597608	-0.322356385293	-0.0602535299613	758.746923058	597.623732828	1737.89147996	381.520824075	-0.232820551291	-0.00371917813564
799.870193459	665.284782757	1841.15497622	376.0	-4.28471601861	-0.0745042405343	-0.0139260262681	823.73402406	518.154452626	1762.26671402	420.378237337	-0.63379041808	-0.0101244475732
799.870193459	665.284782757	1841.15497622	376.0	1.62201853755	-0.475717848931	-0.0889192240993	702.396030153	821.618559658	1871.01885124	347.004261424	2.24788586431	0.0359087198772
799.870193459	665.284782757	1841.15497622	376.0	5.70830734232	0.292208699767	0.0546184485545	883.604820488	623.898287356	1946.25376091	438.750653064	1.96680454301	0.0314186029236
799.870193459	665.284782757	1841.15497622	376.0	-11.7394392952	-0.967019061358	-0.180751226422	607.465778008	610.223617188	1625.01370545	407.324310258	-1.3386367379	-0.0213839734489
799.870193459	665.284782757	1841.15497622	376.0	7.65135630621	0.42388927952	0.0792316410318	906.284268208	621.244932754	1982.0283036	454.499102635	2.32022814429	0.0370643473528
799.870193459	665.284782757	1841.15497622	376.0	-15.6006759543	-0.658190159437	-0.123026198026	683.81967105	542.571863723	1553.92235456	327.530819788	-2.13087606432	-0.0340395537431
799.870193459	665.284782757	1841.15497622	376.0	3.97565603739	0.36482522986	0.0681916317496	887.814844428	648.932647338	1914.35296519	377.60547342	2.19465633461	0.0350584079011
799.870193459	665.284782757	1841.15497622	376.0	-3.88647827187	-0.473079770173	-0.0884261252659	719.981452119	650.159593914	1769.59888811	399.457842082	0.280008394512	0.00447297754811
799.870193459	665.284782757	1841.15497622	376.0	16.9023124793	2.22378341561	0.415660451516	962.822993198	793.351990603	2152.35274352	396.177759723	5.40923132211	0.0864094460401
799.870193459	665.284782757	1841.15497622	376.0	-13.5501969427	-0.604735776811	-0.113034724638	694.279788389	586.238525161	1591.67485092	311.156537369	-1.50391509626	-0.0240242028157
799.870193459	665.284782757	1841.15497622	376.0	-3.29952552191	-0.870061564247	-0.162628329766	620.458685289	822.150451034	1780.40559788	337.796461556	1.35143675314	0.0215884465358
799.870193459	665.284782757	1841.15497622	376.0	-11.5109371322	-0.667918317915	-0.124844545405	677.632662496	620.368333002	1629.2207844	331.2197889	-1.00062158251	-0.0159843703276
799.870193459	665.284782757	1841.15497622	376.0	-13.3957901265	-0.86738487566	-0.162128014142	631.572261073	609.80866818	1594.5177197	353.136790447	-1.44619658386	-0.0231021818509
799.870193459	665.284782757	1841.15497622	376.0	3.11421365522	-0.805161358098	-0.150497450112	633.277462804	809.195078178	1898.4924759	456.019934918	1.93695894889	0.0309418362443
799.870193459	665.284782757	1841.15497622	376.0	-5.95671970989	-0.850767565575	-0.159021974874	632.02953951	682.241761424	1731.48253486	417.211233925	-0.0169946080429	-0.000271479361707
799.870193459	665.284782757	1841.15497622	376.0	-5.79662882908	-0.245295318548	-0.0458495922519	781.58996486	529.463599342	1734.43005608	423.376491875	-0.85670900066	-0.0136854472949
799.870193459	665.284782757	1841.15497622	376.0	-2.83970926064	0.674225084918	0.126023380358	970.974340189	527.708473282	1788.87152785	290.188714383	0.805904976772	0.0128738814181
799.870193459	665.284782757	1841.15497622	376.0	-7.26509851062	-0.239439079997	-0.0447549682237	781.299366114	560.56093594	1707.39325346	365.532951407	-0.679838040816	-0.0108600326009
799.870193459	665.284782757	1841.15497622	376.0	0.619191731929	0.264625252845	0.0494626640832	896.434169767	547.714154064	1852.5552556	408.40693177	0.660532143648	0.0105516316877
799.870193459	665.284782757	1841.15497622	376.0	3.20236938521	0.321256224168	0.0600478923678	880.78096715	650.09533562	1900.11555951	369.239256738	2.06505782639	0.0329881441916
799.870193459	665.284782757	1841.15497622	376.0	-12.2480742846	-0.402657393227	-0.0752630641546	745.718864896	516.776505723	1615.64894704	353.153576416	-1.7806806103	-0.0284453771613
799.870193459	665.284782757	1841.15497622	376.0	4.63641572331	0.309368528265	0.0578258931337	877.666353903	655.590880351	1926.51857502	393.26134077	2.22930927258	0.0356119692106
799.870193459	665.284782757	1841.15497622	376.0	6.0340893345	-0.126281486943	-0.0236040162511	773.211707475	788.288502146	1952.25191227	390.751702647	2.84882416064	0.0455083731731
799.870193459	665.284782757	1841.15497622	376.0	0.273776823324	0.253171884696	0.0473218476067	896.04355798	537.469381375	1846.19563182	412.682692467	0.493045971786	0.00787613373459
799.870193459	665.284782757	1841.15497622	376.0	7.47206342439	0.0907395541636	0.0169606643296	813.064157964	770.705558914	1978.72724378	394.957526902	3.12053536957	0.0498488078206
799.870193459	665.284782757	1841.15497622	376.0	0.964032650896	-0.454494996175	-0.0849523357337	721.398341381	674.008096336	1858.90431134	463.497873624	0.950671636087	0.0151864478608
799.870193459	665.284782757	1841.15497622	376.0	-3.2248916007	0.427519778705	0.0799102390104	938.791314815	510.942405991	1781.77972403	332.046003226	0.15994739006	0.00255507012875
799.870193459	665.284782757	1841.15497622	376.0	-4.90976292556	-0.853951849711	-0.15961716817	627.49808558	765.376590192	1750.75863179	357.88395602	0.788446671377	0.0125949947504
799.870193459	665.284782757	1841.15497622	376.0	-13.5852568356	-0.621909471927	-0.116244761108	690.911064022	571.12397035	1591.02934396	328.994309584	-1.63013766501	-0.0260405377797
799.870193459	665.284782757	1841.15497622	376.0	-7.27487074385	-0.685675594482	-0.12816366252	672.864500387	614.429552704	1707.2133315	419.919278411	-0.606029046005	-0.00968097517581
799.870193459	665.284782757	1841.15497622	376.0	-10.6208835322	-0.703800909219	-0.131551571817	670.333990252	587.036483104	1645.60805054	388.237577188	-1.2029276018	-0.0192160958754
799.870193459	665.284782757	1841.15497622	376.0	3.80192531294	2.07192006899	0.387274779251	991.264597422	588.2481261	1911.15431331	331.641589785	3.07734586498	0.0491588796323
799.870193459	665.284782757	1841.15497622	376.0	-7.40619086901	-0.392613814067	-0.0733857596387	743.499552492	581.186998353	1704.79552448	380.108973638	-0.648538005129	-0.0103600320308
799.870193459	665.284782757	1841.15497622	376.0	5.50082844224	1.09282334296	0.204266045412	995.686292895	547.082834913	1942.43375281	399.664625006	2.42421463272	0.0387254733662
799.870193459	665.284782757	1841.15497622	376.0	1.08667717619	0.0391491407662	0.00731759640489	824.625986329	679.095332271	1861.16238712	357.441068521	1.70229709072	0.0271932442607
799.870193459	665.284782757	1841.15497622	376.0	12.0408543615	1.62281900019	0.30333065424	958.503107956	641.884351538	2062.84576547	462.458305979	3.89691284574	0.0622510039256
799.870193459	665.284782757	1841.15497622	376.0	-5.59860498396	-0.0214742515804	-0.00401387880007	837.859952109	508.503233991	1738.07598196	391.712795856	-0.789232728568	-0.0126075515746
799.870193459	665.284782757	1841.15497622	376.0	-4.37874487535	0.33641123417	0.0628806045178	909.245487094	554.461882345	1760.53549705	296.828127609	0.328099128469	0.00524120013528
799.870193459	665.284782757	1841.15497622	376.0	-20.275157087	-0.757826834802	-0.141649875664	661.883369652	505.628528138	1467.85791257	300.346014783	-3.07535121166	-0.0491270161607
799.870193459	665.284782757	1841.15497622	376.0	18.7130170482	2.41346593569	0.451115128166	998.611603028	752.174856912	2185.6906208	434.904160859	5.58491301924	0.0892158629272
799.870193459	665.284782757	1841.15497622	376.0	3.5377548925	-0.738823950868	-0.138097934742	647.671095223	810.050224331	1906.29052647	448.569206912	2.05703447146	0.0328599755825
799.870193459	665.284782757	1841.15497622	376.0	8.24749388463	2.32520766038	0.434618254277	986.795146891	663.295350497	1993.00412029	342.913622898	4.15797149522	0.0664212698916
799.870193459	665.284782757	1841.15497622	376.0	-4.92935714222	-0.160607709082	-0.0300201325388	794.125035678	622.832482397	1750.3978719	333.440353822	0.268834574839	0.00429448202618
799.870193459	665.284782757	1841.15497622	376.0	-8.39551093401	-0.418074537721	-0.0781447734057	732.853534277	656.752071764	1686.58060888	296.975002834	-0.136830553287	-0.00218579158605
799.870193459	665.284782757	1841.15497622	376.0	16.5939105487	2.0319224767	0.379798593776	934.117163526	803.883112429	2146.67458603	408.674310077	5.29241561947	0.0845433805026
799.870193459	665.284782757	1841.15497622	376.0	8.88569687829	1.74001142424	0.325235780232	883.077816826	830.658238865	2004.75442646	291.018370772	4.32939816443	0.0691597150868
799.870193459	665.284782757	1841.15497622	376.0	-9.94991090858	-0.0178712668536	-0.00334042371095	839.449377756	508.524980348	1657.96169639	309.987338289	-1.28144533943	-0.0204703728344
799.870193459	665.284782757	1841.15497622	376.0	-6.25952666979	-0.494301817542	-0.0923928630919	716.026829928	641.350932023	1725.90738945	368.529627497	-0.0647547916455	-0.00103442159178
799.870193459	665.284782757	1841.15497622	376.0	15.126362235	1.74871461201	0.326862544301	914.389772193	763.104425089	2119.65474723	442.160549945	4.83094006971	0.0771715666087
799.870193459	665.284782757	1841.15497622	376.0	-4.63606419023	0.222092814327	0.0415126755751	896.168253758	506.841487664	1755.79784968	352.788108255	-0.362670760029	-0.00579346262027
799.870193459	665.284782757	1841.15497622	376.0	-0.596292893796	-0.475087136701	-0.0888013339629	702.771558091	820.356548199	1830.17629993	307.048193639	1.973547098	0.0315263114696
799.870193459	665.284782757	1841.15497622	376.0	8.94320054374	0.332512976386	0.0621519582029	875.209320462	676.383924206	2005.81315806	454.219913392	2.80334315244	0.0447818394958
799.870193459	665.284782757	1841.15497622	376.0	-11.8426844171	-0.775925592222	-0.145032820976	655.552206629	514.514420456	1623.11280275	453.046175668	-2.0338976853	-0.0324903783594
799.870193459	665.284782757	1841.15497622	376.0	-3.26069511441	-0.486515997758	-0.0909375696744	712.797783987	711.574335118	1781.12052586	356.748406753	0.88748603938	0.0141770932808
799.870193459	665.284782757	1841.15497622	376.0	-3.52297064171	-0.430760943044	-0.0805160641203	730.287558331	640.201004961	1776.29162694	405.803063644	0.265419388374	0.00423992633186
799.870193459	665.284782757	1841.15497622	376.0	13.4861821961	2.06947506542	0.386817769237	936.788049133	789.526386269	2089.45649082	363.14205542	4.96602642721	0.0793294956423
799.870193459	665.284782757	1841.15497622	376.0	-7.34342730267	-0.842119749476	-0.15740556065	629.926471257	783.765909802	1705.95109901	292.258717949	0.602542715566	0.00962528299627
799.870193459	665.284782757	1841.15497622	376.0	0.353301099795	-0.865743998777	-0.161821308183	621.575095949	793.507870807	1847.659797	432.57683024	1.51197103497	0.0241528919324
799.870193459	665.284782757	1841.15497622	376.0	-7.47181808788	-0.58180066246	-0.108747787376	692.506640472	706.005847975	1703.58722568	305.074737231	0.242751464858	0.00387781892744
799.870193459	665.284782757	1841.15497622	376.0	-16.2504671755	-0.729711542328	-0.136394680809	666.966135551	538.097536587	1541.95869116	336.895019017	-2.27754826324	-0.0363825601156
799.870193459	665.284782757	1841.15497622	376.0	12.9562405617	1.82864632062	0.341803050584	932.67594401	719.254815681	2079.69944405	427.768684357	4.49965484038	0.0718794702936
799.870193459	665.284782757	1841.15497622	376.0	9.97743923139	0.739002516059	0.138131311413	880.36789135	745.015596441	2024.85509512	399.471607333	3.81028138539	0.0608671147825
799.870193459	665.284782757	1841.15497622	376.0	2.13740551508	-0.10540136474	-0.019701189671	776.49637473	786.536392188	1880.50792422	317.475157302	2.4478092674	0.0391023844632
799.870193459	665.284782757	1841.15497622	376.0	0.383681396727	0.49549999477	0.0926168214523	901.210758356	644.467356654	1848.21914534	302.541030335	1.94285358474	0.0310359997562
799.870193459	665.284782757	1841.15497622	376.0	10.3542913418	1.22068214822	0.228164887518	875.841812714	785.323789231	2031.79352651	370.627924562	4.22947845556	0.0675635536032
799.870193459	665.284782757	1841.15497622	376.0	11.2060510548	0.364082335814	0.0680527730493	868.402762172	711.144879516	2047.47574285	467.928101162	3.31909992944	0.053020765646
799.870193459	665.284782757	1841.15497622	376.0	4.20991484099	0.163172246367	0.0304994853022	865.295933363	592.531797729	1918.66603281	460.838301713	1.26954721004	0.0202803068696
799.870193459	665.284782757	1841.15497622	376.0	2.4512049988	0.57972885431	0.108360533516	957.269524919	541.536315752	1886.28545903	387.479618357	1.34466954739	0.0214803442075
799.870193459	665.284782757	1841.15497622	376.0	-4.29779605063	-0.065805500328	-0.0123000935193	826.306392479	512.50101587	1762.02589036	423.218482014	-0.6853933705	-0.0109487758866
799.870193459	665.284782757	1841.15497622	376.0	-10.0818673501	-0.977279369312	-0.182669040993	603.325229325	658.033107118	1655.5321738	394.173837362	-0.765335293842	-0.012225803416
799.870193459	665.284782757	1841.15497622	376.0	-4.67955518606	-0.424803072818	-0.0794024435175	731.980180242	639.028451543	1754.99711304	383.988481258	0.14935991541	0.00238594114073
799.870193459	665.284782757	1841.15497622	376.0	-12.3370603935	-0.586288440976	-0.109586624481	697.561422451	604.300807875	1614.01057486	312.148344535	-1.18993876577	-0.0190086064819
799.870193459	665.284782757	1841.15497622	376.0	16.9201353012	2.37182016481	0.443330871927	989.362837316	757.7349673	2152.6808893	405.583084682	5.41314725495	0.0864720008777
799.870193459	665.284782757	1841.15497622	376.0	-3.3552508474	-0.903556130137	-0.168888996287	616.021384724	751.386300592	1779.37960827	411.971922959	0.78383933488	0.0125213951259
799.870193459	665.284782757	1841.15497622	376.0	-10.9210163267	-0.860575037728	-0.160855147239	632.936950878	600.594826754	1640.08214066	406.550363032	-1.24666544953	-0.0199147835388
799.870193459	665.284782757	1841.15497622	376.0	-0.595867513475	-0.242636649336	-0.0453526447356	750.556859438	792.615126064	1830.18413184	287.012146338	2.00508034872	0.0320300375195
799.870193459	665.284782757	1841.15497622	376.0	-13.3665379336	-0.618188897081	-0.115549326557	690.180039072	605.758836494	1595.0562979	299.117422337	-1.34269624765	-0.0214488218474
799.870193459	665.284782757	1841.15497622	376.0	-7.68937262873	-0.41091674462	-0.0768068681533	741.912005056	530.824935851	1699.58170942	426.844768515	-1.18751255333	-0.0189698490947
799.870193459	665.284782757	1841.15497622	376.0	-5.86990655438	-0.329348756061	-0.0615605151515	748.423238672	697.629178109	1733.08089959	287.028482811	0.596645285961	0.00953107485561
799.870193459	665.284782757	1841.15497622	376.0	0.220720469313	0.170436099512	0.0318572148621	851.234953985	664.912499498	1845.21878212	329.071328638	1.66554301175	0.0266061183986
799.870193459	665.284782757	1841.15497622	376.0	1.56722119406	-0.140805916172	-0.0263188628358	769.951705295	788.273963998	1870.00994722	311.784277926	2.35425954061	0.0376079798819
799.870193459	665.284782757	1841.15497622	376.0	8.44793849348	0.00849380282432	0.00158762669613	802.303734044	759.073633445	1996.69461618	435.317248688	3.00422275671	0.0479907788612
799.870193459	665.284782757	1841.15497622	376.0	-1.52721523253	-0.421616289664	-0.0788067831147	731.426187254	649.390921001	1813.03657697	432.21946871	0.544810489702	0.00870304296649
799.870193459	665.284782757	1841.15497622	376.0	16.7231279749	2.30896712628	0.431582640427	978.060684829	767.96003753	2149.05367911	403.032956747	5.38008806547	0.0859438988095
799.870193459	665.284782757	1841.15497622	376.0	-15.8374231637	-0.549243952334	-0.102662420997	709.405943811	551.70239314	1549.56347153	288.455134583	-2.07127217988	-0.033087415014
799.870193459	665.284782757	1841.15497622	376.0	6.77882723664	1.41961916956	0.265349377487	916.6196311	699.735593042	1965.96369121	349.608467071	3.59478745545	0.0574247197356
799.870193459	665.284782757	1841.15497622	376.0	-14.5169976149	-0.828098309958	-0.154784730833	642.059965235	572.926202601	1573.87455223	358.888384397	-1.84562808003	-0.0294828766778
799.870193459	665.284782757	1841.15497622	376.0	9.65050718393	0.691523582544	0.129256744401	929.661962018	637.544521795	2018.83576946	451.62928565	3.03804217752	0.0485310252
799.870193459	665.284782757	1841.15497622	376.0	-2.43373582462	0.116826813615	0.0218367875916	871.743483191	502.545986485	1796.34612797	422.056658297	-0.36701117968	-0.00586279839745
799.870193459	665.284782757	1841.15497622	376.0	3.76792844945	0.316076738824	0.0590797642661	855.644436645	720.727822367	1910.52837836	334.156119352	2.66984942366	0.0426493518156
799.870193459	665.284782757	1841.15497622	376.0	-14.5994714746	-0.85169842	-0.159195966355	634.60170206	639.429233096	1572.35608066	298.325145505	-1.3890965001	-0.0221900399377
799.870193459	665.284782757	1841.15497622	376.0	-2.10782807099	-0.403431625453	-0.0754077804585	737.255729043	624.262003234	1802.3465948	440.82886252	0.259455567206	0.0041446576231
799.870193459	665.284782757	1841.15497622	376.0	-8.30273073077	-0.503189727121	-0.0940541546021	720.41626348	518.38788737	1688.2888362	449.484685355	-1.45577815642	-0.0232552421154
799.870193459	665.284782757	1841.15497622	376.0	2.77446663719	-0.53758855479	-0.100483842017	689.647290274	822.26834479	1892.23720677	380.321571706	2.31076979622	0.0369132555307
799.870193459	665.284782757	1841.15497622	376.0	12.2011309299	1.28016479082	0.239283138472	929.266604316	681.776923696	2065.79670549	454.753177473	3.9592271675	0.0632464403754
799.870193459	665.284782757	1841.15497622	376.0	15.9427878245	0.843223143361	0.157611802497	863.758471689	801.475220281	2134.68640759	469.452715624	4.62796245132	0.0739291126409
799.870193459	665.284782757	1841.15497622	376.0	-2.64306421972	0.163380862534	0.0305384789783	850.861315667	656.465327192	1792.49206781	285.165424951	1.23046880126	0.0196560511384
799.870193459	665.284782757	1841.15497622	376.0	7.92804117143	0.050422750681	0.00942481321139	811.025624857	751.925080018	1987.12250076	424.171795885	2.96391551928	0.0473468932792
799.870193459	665.284782757	1841.15497622	376.0	4.84118509476	0.707724733221	0.132284996864	990.685162253	505.744135423	1930.2886965	433.859398821	1.39003595331	0.0222050471775
799.870193459	665.284782757	1841.15497622	376.0	0.88465249921	0.0991560109471	0.0185338338219	862.90061736	526.884909243	1857.44279973	467.657273125	0.143671180183	0.00229506677608
799.870193459	665.284782757	1841.15497622	376.0	-1.96305618062	0.368407176474	0.0688611544811	928.296946365	503.414069349	1805.01206966	373.301053947	0.104729892647	0.00167300147999
799.870193459	665.284782757	1841.15497622	376.0	5.73575974651	1.86091737834	0.34783502399	931.647163006	698.556035278	1946.75920221	316.556003929	3.66458056996	0.0585396257182
799.870193459	665.284782757	1841.15497622	376.0	6.91366885501	0.528293409285	0.0987464316421	898.812843164	672.774762413	1968.44633438	396.858728802	2.89234000306	0.0462035144259
799.870193459	665.284782757	1841.15497622	376.0	-16.1186317967	-0.98728658278	-0.184539548183	603.000764246	643.726902269	1544.38598479	297.658318278	-1.64504917929	-0.0262787408833
799.870193459	665.284782757	1841.15497622	376.0	-6.01201121558	-0.255510937776	-0.0477590537899	778.40478248	541.640296135	1730.46453255	410.419453936	-0.761225936923	-0.0121601587368
799.870193459	665.284782757	1841.15497622	376.0	-3.5434415808	0.608709917394	0.113777554653	972.013510539	505.871020733	1775.91472522	298.03019395	0.386494731625	0.00617403724641
799.870193459	665.284782757	1841.15497622	376.0	-0.65609459382	-0.434208643719	-0.0811604941531	728.250429637	650.176853926	1829.07525795	450.647974391	0.606998461456	0.00969646104562
799.870193459	665.284782757	1841.15497622	376.0	-11.3853746282	-0.614372270942	-0.114835938494	689.644857575	629.631939607	1631.53258469	312.255787506	-0.881957326117	-0.0140887751776
799.870193459	665.284782757	1841.15497622	376.0	-10.1866233639	-0.977501436756	-0.182710548926	601.478364806	732.860700358	1653.60345324	319.26438808	-0.191838356128	-0.00306451048129
799.870193459	665.284782757	1841.15497622	376.0	-1.9849369383	0.166733825048	0.0311652009436	853.716710925	649.836586687	1804.609211	301.055913391	1.26809495656	0.0202571079322
799.870193459	665.284782757	1841.15497622	376.0	11.2601761421	2.05490799799	0.384094952896	947.703855898	719.370600767	2048.47226959	381.397812922	4.4979714322	0.0718525787891
799.870193459	665.284782757	1841.15497622	376.0	6.98238376785	-0.0164870067241	-0.00308168349984	793.596117406	781.08805107	1969.71148242	395.02731394	3.01805194341	0.0482116923868
799.870193459	665.284782757	1841.15497622	376.0	-0.751252095954	-0.696119862442	-0.130115862139	659.139697126	801.041322259	1827.32326087	367.142241483	1.64531754418	0.0262830278623
799.870193459	665.284782757	1841.15497622	376.0	2.54916082247	1.01511539412	0.189741195163	999.231434112	531.328971583	1888.08897755	357.528571856	1.9395772984	0.0309836629137
799.870193459	665.284782757	1841.15497622	376.0	3.61812081183	0.430659387451	0.0804970817666	890.777684518	662.534443547	1907.77018759	354.458059524	2.37021782287	0.0378629045188
799.870193459	665.284782757	1841.15497622	376.0	-3.98787265351	-0.208201844409	-0.0389162325999	782.216410154	632.928048231	1767.73206041	352.587602026	0.413905101882	0.00661190258598
799.870193459	665.284782757	1841.15497622	376.0	-12.5437884245	-0.876820790616	-0.163891736564	630.722364983	538.514101813	1610.20439143	440.967924636	-1.96504041714	-0.031390421999
799.870193459	665.284782757	1841.15497622	376.0	-22.8481182139	-0.950035127608	-0.177576659366	615.022361203	514.714101449	1420.48571075	290.749248097	-3.43541465255	-0.0548788283155
799.870193459	665.284782757	1841.15497622	376.0	1.65142921068	-0.133453941594	-0.0249446619801	774.463062796	772.478033454	1871.56034731	324.619251058	2.2763686591	0.036363716599
799.870193459	665.284782757	1841.15497622	376.0	5.66233616341	1.92772278966	0.360322016759	956.50775223	651.34052465	1945.40736026	337.559083378	3.50638905451	0.0560126047046
799.870193459	665.284782757	1841.15497622	376.0	-14.8174118036	-0.630696286814	-0.117887156414	688.407621941	585.119392208	1568.34346145	294.8164473	-1.70907150655	-0.0273014617659
799.870193459	665.284782757	1841.15497622	376.0	6.27644457273	0.497483898074	0.0929876444998	920.069222329	611.916085093	1956.7140478	424.728740374	2.253979093	0.0360060557988
799.870193459	665.284782757	1841.15497622	376.0	-7.75413909311	-0.230252158112	-0.0430377865631	782.04558522	581.267232015	1698.38925844	335.076441206	-0.531436236859	-0.00848939675493
799.870193459	665.284782757	1841.15497622	376.0	2.97589361883	-0.180976586668	-0.0338273993773	774.591529193	718.187134481	1895.94578967	403.167125992	1.92836711903	0.030804586566
799.870193459	665.284782757	1841.15497622	376.0	-4.03977220661	-0.973545710598	-0.181971160859	600.19873412	736.454443033	1766.77650921	430.123332054	0.510169491584	0.00814967238952
799.870193459	665.284782757	1841.15497622	376.0	-7.58752967753	-0.617599209133	-0.115439104511	687.947639328	635.818395204	1701.45679599	377.690761455	-0.371634867158	-0.00593665921978
799.870193459	665.284782757	1841.15497622	376.0	-4.06553760052	0.305876647669	0.0571732051718	907.590145664	538.410701202	1766.30212837	320.301281509	0.160812750018	0.00256889377025
799.870193459	665.284782757	1841.15497622	376.0	-9.3134886499	-0.378235847522	-0.0706982892564	745.039438089	615.431890709	1669.67921648	309.207887682	-0.5609584365	-0.00896099738818
799.870193459	665.284782757	1841.15497622	376.0	7.51761318862	0.60539420899	0.113157796073	950.589158663	570.717901734	1979.56588553	458.258825134	2.11110500019	0.0337237220478
799.870193459	665.284782757	1841.15497622	376.0	-6.30967258959	-0.720660074549	-0.134702817673	661.409128523	696.166603697	1724.98412535	367.40839313	0.199896454327	0.00319323409468
799.870193459	665.284782757	1841.15497622	376.0	4.17610237337	1.38121000827	0.258170095003	919.055392377	683.330533815	1918.04349288	315.657566684	3.19540448272	0.0510448000434
799.870193459	665.284782757	1841.15497622	376.0	-1.44125845983	0.0244525665038	0.00457057317829	829.893458024	638.390280724	1814.61917436	346.335435615	1.04155290686	0.0166382253491
799.870193459	665.284782757	1841.15497622	376.0	-0.310417726597	0.177771307639	0.0332282818016	864.283560346	617.266593819	1835.4397048	353.88955063	1.1774009093	0.0188083212348
799.870193459	665.284782757	1841.15497622	376.0	2.0951660113	-0.380229579309	-0.0710709494035	734.734426363	703.947161063	1879.73022949	441.048642067	1.44124518896	0.0230230860856
799.870193459	665.284782757	1841.15497622	376.0	-2.50528135458	-0.0818533161117	-0.0152996852545	799.449627808	688.71017016	1795.02886389	306.86906592	1.2216744036	0.0195155655527
799.870193459	665.284782757	1841.15497622	376.0	15.0884429057	2.42814541561	0.453858956188	995.282871543	796.260666732	2118.95659361	327.413055333	5.30089355743	0.0846788108216
799.870193459	665.284782757	1841.15497622	376.0	8.13280975079	0.351890132131	0.0657738564732	890.388613927	635.589623943	1990.89260765	464.914369779	2.37300308409	0.0379073975094
799.870193459	665.284782757	1841.15497622	376.0	7.88761823235	0.362314954348	0.0677224213735	872.125764545	697.640931063	1986.37825181	416.611556197	2.95469203079	0.0471995532076
799.870193459	665.284782757	1841.15497622	376.0	-5.85663279734	-0.949640806066	-0.177502954405	606.519744229	738.496080423	1733.32529003	388.309465377	0.383866686006	0.006132055687
799.870193459	665.284782757	1841.15497622	376.0	10.8479013071	1.26516414319	0.2364792791	895.782951265	746.427608227	2040.88165095	398.671091456	4.15010685604	0.0662956366779
799.870193459	665.284782757	1841.15497622	376.0	15.6971135544	1.8562553187	0.346963610973	911.983227382	808.662344003	2130.16316355	409.51759216	5.11974685411	0.0817850935161
799.870193459	665.284782757	1841.15497622	376.0	-8.43983562693	-0.680459698728	-0.127188728734	670.332163986	707.31469247	1685.76452259	308.11766613	0.0545313452557	0.000871107751689
799.870193459	665.284782757	1841.15497622	376.0	2.73529622486	-0.0761996759616	-0.0142429300863	809.050481838	629.141115838	1891.51601877	453.324421098	1.16417392608	0.0185970275732
799.870193459	665.284782757	1841.15497622	376.0	6.64880761108	0.249426060942	0.0466216936341	862.262511923	676.823959139	1963.56982841	424.483357345	2.50090717136	0.0399505937917
799.870193459	665.284782757	1841.15497622	376.0	10.7531326181	2.17021904692	0.405648419985	943.223285848	804.29415112	2039.13681251	291.619375546	4.67918218164	0.0747473191955
799.870193459	665.284782757	1841.15497622	376.0	-3.85782708816	-0.542745564627	-0.101447769089	696.472259205	757.83925728	1770.12640081	315.814884323	1.11682397237	0.0178406385363
799.870193459	665.284782757	1841.15497622	376.0	-10.2516207122	-0.571587829364	-0.10683884661	701.432339498	587.709404514	1652.40675133	363.265007319	-1.0521237175	-0.016807088139
799.870193459	665.284782757	1841.15497622	376.0	-16.1021147102	-0.945861543066	-0.176796550106	613.997651634	581.800746047	1544.69008995	348.891692272	-2.04139601628	-0.0326101600045
799.870193459	665.284782757	1841.15497622	376.0	5.00845349249	0.558843757824	0.104456777163	965.979059607	502.509054674	1933.36836692	464.880252644	1.02949304487	0.0164455757967
799.870193459	665.284782757	1841.15497622	376.0	-5.87369645758	-0.511436668434	-0.0955956389597	711.223467883	655.317162338	1733.0111216	366.470491378	0.0864131262305	0.00138040137748
799.870193459	665.284782757	1841.15497622	376.0	-16.2680915579	-0.855249382687	-0.159859697698	635.175507887	599.565104527	1541.63419896	306.893586549	-1.90234097177	-0.0303888334148
799.870193459	665.284782757	1841.15497622	376.0	-3.35724730811	-0.235257994238	-0.043973456867	783.126344557	533.368290042	1779.34285034	462.84821574	-0.602508034222	-0.00962472898118
799.870193459	665.284782757	1841.15497622	376.0	1.48893096761	0.34431517029	0.0643579757551	914.055955747	541.97682574	1868.56850282	412.535721332	0.811057157315	0.0129561846216
799.870193459	665.284782757	1841.15497622	376.0	13.7701251507	1.35734200027	0.253708785098	882.004535736	792.387085154	2094.68432066	420.292699769	4.63694214978	0.0740725583033
799.870193459	665.284782757	1841.15497622	376.0	-0.300074461306	0.170985306326	0.0319598703413	840.977202988	698.849276339	1835.63014034	295.803661012	1.86546276659	0.029799724706
799.870193459	665.284782757	1841.15497622	376.0	5.32399607776	-0.334898217559	-0.0625977976746	738.741868259	745.289442026	1939.17799494	455.146684651	2.14912549411	0.0343310781806
799.870193459	665.284782757	1841.15497622	376.0	11.04745489	0.421421482402	0.0787703705424	878.132413165	702.406520557	2044.55574167	464.016807946	3.31594173892	0.0529703153183
799.870193459	665.284782757	1841.15497622	376.0	-8.80842582979	-0.164347293128	-0.0307191202108	802.516463163	521.542211603	1678.97820572	354.919530959	-1.15275292039	-0.0184145833928
799.870193459	665.284782757	1841.15497622	376.0	13.1487338676	1.74082896725	0.325388592009	892.605147021	828.400432968	2083.24354413	362.23796414	4.86025717399	0.0776398909583
799.870193459	665.284782757	1841.15497622	376.0	-12.5163476206	-0.637011776594	-0.119067621793	685.340338663	612.676342022	1610.70961916	312.692938474	-1.17793454272	-0.0188168457303
799.870193459	665.284782757	1841.15497622	376.0	-3.79193445539	-0.409772185027	-0.0765929317807	738.881830623	574.919242658	1771.3395863	457.538513015	-0.405200487125	-0.00647285123202
799.870193459	665.284782757	1841.15497622	376.0	10.1591993544	0.51936545857	0.0970776558074	869.386930159	745.441635279	2028.20158067	413.373015235	3.66264858218	0.0585087632936
799.870193459	665.284782757	1841.15497622	376.0	-4.60938187254	-0.629772311913	-0.117714450825	674.513947743	795.753162097	1756.2891125	286.022002657	1.18238692318	0.0188879700189
799.870193459	665.284782757	1841.15497622	376.0	5.56417006652	0.343293129219	0.064166940041	887.329046964	641.654909084	1943.59997028	414.616014233	2.22904543294	0.0356077545199
799.870193459	665.284782757	1841.15497622	376.0	-9.21464114224	-0.6899303609	-0.128958945963	671.054882874	645.844919615	1671.49915229	354.599349797	-0.526549618415	-0.00841133575743
799.870193459	665.284782757	1841.15497622	376.0	-14.6511365152	-0.817538742746	-0.152810979952	644.021951343	593.159790984	1571.40484719	334.223104867	-1.70329723991	-0.0272092210847
799.870193459	665.284782757	1841.15497622	376.0	-5.32383621875	0.0517202290516	0.00966733253301	853.622593992	530.987107124	1743.13490075	358.525199633	-0.421855684375	-0.00673890869609
799.870193459	665.284782757	1841.15497622	376.0	1.98698103677	-0.00359627086554	-0.000672200161782	825.395394558	625.933408807	1877.73837645	426.409573086	1.19033820461	0.0190149872941
799.870193459	665.284782757	1841.15497622	376.0	1.41822469155	-0.228529809855	-0.0427158523094	774.094481082	647.489014101	1867.2666907	445.683195515	1.0271120743	0.0164075411229
799.870193459	665.284782757	1841.15497622	376.0	22.9035641511	2.27064521113	0.424419665633	975.365327246	830.812761954	2262.84508731	456.666998115	6.04892927983	0.0966282632561
799.870193459	665.284782757	1841.15497622	376.0	-2.01613089867	-0.909751614893	-0.170047030821	613.842627902	757.236322953	1804.03488185	432.955930993	0.946185614998	0.0151147861821
799.870193459	665.284782757	1841.15497622	376.0	-2.110293432	-0.142988901319	-0.0267268974428	779.777463693	731.457367153	1802.30120368	291.066372834	1.52071781595	0.0242926168682
799.870193459	665.284782757	1841.15497622	376.0	2.1146562192	0.32986640588	0.0616572721272	882.370680632	647.614718336	1880.08907443	350.103675458	1.94704419545	0.0311029424193
799.870193459	665.284782757	1841.15497622	376.0	1.72627190863	2.12909776561	0.39796219918	978.967573704	608.700881614	1872.93831736	285.269862047	2.92970260344	0.0468003610774
799.870193459	665.284782757	1841.15497622	376.0	-8.08636558221	-0.893312855087	-0.166974365437	621.806078266	706.170045647	1692.2724539	364.296329992	-0.0667048895456	-0.00106557331542
799.870193459	665.284782757	1841.15497622	376.0	-4.9091799928	-0.555310718264	-0.103796395937	693.9062035	758.52070164	1750.76936449	298.342459348	0.971183164995	0.015514108067
799.870193459	665.284782757	1841.15497622	376.0	-8.25758539536	-0.692611655924	-0.129460122603	672.662244115	580.978805218	1689.12003179	435.478982461	-1.0234879653	-0.016349648008
799.870193459	665.284782757	1841.15497622	376.0	0.53605726514	-0.858020066024	-0.160377582434	621.474148876	829.834179421	1851.02462123	399.716292932	1.82239952092	0.0291118134332
799.870193459	665.284782757	1841.15497622	376.0	-8.15727659943	-0.58105174747	-0.108607803265	700.497450463	546.100622601	1690.96687218	444.368799118	-1.24517065623	-0.0198909050517
799.870193459	665.284782757	1841.15497622	376.0	-4.49234344864	-0.73200638409	-0.136823623194	654.443903192	772.112989381	1758.44397126	331.887078691	0.985723878931	0.0157463878423
799.870193459	665.284782757	1841.15497622	376.0	4.69375683155	0.249422129402	0.0466209587667	877.75959561	615.939318237	1927.57431369	433.875399845	1.72617100238	0.0275746166515
799.870193459	665.284782757	1841.15497622	376.0	12.5361688379	2.20047937273	0.411304555651	968.014519502	705.354640553	2071.9652726	398.596112547	4.67810665935	0.0747301383282
799.870193459	665.284782757	1841.15497622	376.0	11.2656430809	2.388578312	0.446463235887	984.935931357	746.77246659	2048.5729244	316.864526457	4.78218387213	0.0763927136122
799.870193459	665.284782757	1841.15497622	376.0	-5.39165481513	-0.679599305361	-0.127027907544	669.198199274	726.447799617	1741.88625529	346.240256396	0.58633738527	0.00936641190526
799.870193459	665.284782757	1841.15497622	376.0	15.1888184672	1.29561860227	0.242171701358	877.725773875	800.689050606	2120.80466325	442.389838772	4.76292267449	0.076085026749
799.870193459	665.284782757	1841.15497622	376.0	-1.65590817721	-0.80492775201	-0.150453785422	637.723487847	760.721198072	1810.66714041	412.22245449	1.12779128028	0.0180158351483
799.870193459	665.284782757	1841.15497622	376.0	-12.2814867237	-0.637835860823	-0.119221656229	687.102688772	566.015584963	1615.03377225	361.915498515	-1.51841461304	-0.0242558244895
799.870193459	665.284782757	1841.15497622	376.0	-1.78271443432	0.1561233648	0.0291819373458	853.903706467	642.599798322	1808.3324407	311.828935909	1.21800890785	0.0194570113074
799.870193459	665.284782757	1841.15497622	376.0	-12.9905707069	-0.660588340355	-0.123474456141	680.377812133	601.827123893	1601.97843721	319.773501182	-1.33620524392	-0.021345131692
799.870193459	665.284782757	1841.15497622	376.0	12.6484491569	2.00871744426	0.375461204535	957.039757343	684.529678066	2074.03252728	432.463091873	4.42948474853	0.0707585423088
799.870193459	665.284782757	1841.15497622	376.0	1.97267838196	-0.605362114856	-0.113151797169	680.434413518	766.240622729	1877.47504241	430.800006164	1.71955070162	0.0274688610483
799.870193459	665.284782757	1841.15497622	376.0	3.31394427614	-0.276724313767	-0.0517241707976	756.475321884	703.98182364	1902.16982617	441.712680641	1.68338642489	0.0268911569471
799.870193459	665.284782757	1841.15497622	376.0	4.15462546856	0.000441905556769	8.25991694896e-05	790.749579276	800.537413952	1917.64806977	326.361076545	2.86639988373	0.0457891355229
799.870193459	665.284782757	1841.15497622	376.0	11.21871097	0.200714483393	0.0375167258678	829.114740608	771.464220645	2047.70883151	447.129870255	3.57063147308	0.057038841423
799.870193459	665.284782757	1841.15497622	376.0	-4.41395950924	-0.732717210175	-0.136956487883	655.249956943	756.961456928	1759.88714106	347.675727193	0.886634474236	0.0141634900038
799.870193459	665.284782757	1841.15497622	376.0	-3.9374068952	-0.60191805528	-0.112508047716	690.605281855	639.861614052	1768.66121323	438.194317325	0.0270229493526	0.000431676507231
799.870193459	665.284782757	1841.15497622	376.0	6.56370486219	1.70478850976	0.318652057899	902.129088453	752.586662425	1962.00295491	307.287204032	3.86501876493	0.0617415138168
799.870193459	665.284782757	1841.15497622	376.0	-5.5201452171	-0.874050237632	-0.163373876193	622.630016841	775.326999396	1739.52054786	341.56353162	0.772666898435	0.0123429217002
799.870193459	665.284782757	1841.15497622	376.0	-15.7940133898	-0.470267666437	-0.0879004983994	730.65467097	505.857800635	1550.36271275	313.850241141	-2.3621032783	-0.037733279206
799.870193459	665.284782757	1841.15497622	376.0	-4.75447233551	-0.905158302669	-0.169188467789	614.498662518	792.4938132	1753.61777222	346.625296501	0.957619223878	0.0152974316913
799.870193459	665.284782757	1841.15497622	376.0	-3.36470424199	0.399133102161	0.074604318161	929.112635204	526.331180513	1779.20555663	323.761740913	0.262002786085	0.00418534802053
799.870193459	665.284782757	1841.15497622	376.0	6.93664459036	0.530559020295	0.0991699103356	910.301558052	646.662899445	1968.86935327	411.904895777	2.68445787034	0.0428827135837
799.870193459	665.284782757	1841.15497622	376.0	-0.175892112352	-0.674159507116	-0.126011122825	667.714549902	742.359864741	1837.91652984	427.842115195	1.2449557326	0.0198874717668
799.870193459	665.284782757	1841.15497622	376.0	2.26963593661	0.0551726259171	0.0103126403583	827.417419922	680.062991223	1882.94249121	375.462080059	1.85073876192	0.0295645169635
799.870193459	665.284782757	1841.15497622	376.0	-1.3371840116	-0.027140858048	-0.00507305757906	834.452328686	520.103835042	1816.53534625	461.979182518	-0.304785187586	-0.00486877296464
799.870193459	665.284782757	1841.15497622	376.0	18.5583874823	2.14794668328	0.401485361361	955.360985807	773.81675668	2182.84365085	453.665908364	5.4371978511	0.0868561957046
799.870193459	665.284782757	1841.15497622	376.0	-1.03948355445	-0.0210443330573	-0.00393352019762	824.495057743	614.186788356	1822.01647303	383.334626928	0.776638042768	0.0124063585107
799.870193459	665.284782757	1841.15497622	376.0	8.41762197652	-0.442605271093	-0.0827299572137	706.612014761	827.047191948	1996.13644212	462.477235407	2.93267084909	0.046847777142
799.870193459	665.284782757	1841.15497622	376.0	-8.73971663715	-0.0780538961751	-0.0145895133038	819.426378268	565.40730272	1680.24324844	295.409567456	-0.657307198083	-0.0105001149854
799.870193459	665.284782757	1841.15497622	376.0	-8.94028618274	-0.968749796087	-0.181074728241	603.163915094	733.503080853	1676.55045227	339.883456328	-0.01900124895	-0.000303534328274
799.870193459	665.284782757	1841.15497622	376.0	-7.20388109412	-0.269653219407	-0.0504024709172	769.057483546	627.387163557	1708.52036097	312.075713868	-0.0893387322268	-0.00142713629755
799.870193459	665.284782757	1841.15497622	376.0	2.35156541349	-0.576061905507	-0.107675122525	682.282131942	817.668815057	1884.45093985	384.499992847	2.19707018417	0.0350969677983
799.870193459	665.284782757	1841.15497622	376.0	1.76793805233	0.13034850625	0.0243642067756	868.196076148	536.764053244	1873.70545564	468.745326252	0.37842189948	0.00604507826645
799.870193459	665.284782757	1841.15497622	376.0	-7.6273834196	-0.960988776606	-0.179624070394	603.194467946	775.960836883	1700.72302683	321.567722002	0.447725195302	0.00715215966936
799.870193459	665.284782757	1841.15497622	376.0	-18.2233716751	-0.833036556826	-0.155707767631	642.991938323	514.281811135	1505.63446179	348.360712327	-2.73874818149	-0.0437499709504
799.870193459	665.284782757	1841.15497622	376.0	0.821794954332	-0.28454879055	-0.0531866898224	754.331936028	715.485260393	1856.28549491	386.468298491	1.56941692248	0.0250705578671
799.870193459	665.284782757	1841.15497622	376.0	-7.32632075169	-0.878514571236	-0.164208331072	627.579624262	615.496328246	1706.26605712	463.190104614	-0.806249950372	-0.0128793921785
799.870193459	665.284782757	1841.15497622	376.0	7.36322378951	1.18389085355	0.22128801001	895.275523491	731.938233141	1976.72333743	349.509580795	3.69680346952	0.0590543685227
799.870193459	665.284782757	1841.15497622	376.0	-5.42094428237	-0.926374892116	-0.173154185442	612.457932359	720.25360877	1741.3469908	408.635449674	0.293951949651	0.00469571804554
799.870193459	665.284782757	1841.15497622	376.0	-14.5971998917	-0.597752982496	-0.111729529439	696.034474973	586.981172789	1572.39790402	289.382256259	-1.65294289178	-0.0264048385269
799.870193459	665.284782757	1841.15497622	376.0	-9.15051023789	0.118920477375	0.0222281266121	871.642109002	515.601542383	1672.67990162	285.436250237	-0.967415386533	-0.0154539199127
799.870193459	665.284782757	1841.15497622	376.0	-20.8722254964	-0.868574460998	-0.162350366542	634.385821912	531.07620832	1456.86495784	291.40292761	-3.03248118688	-0.0484421914836
799.870193459	665.284782757	1841.15497622	376.0	10.8537297083	1.47882419546	0.276415737469	893.290587548	767.682963124	2040.98896085	380.015410174	4.32081347028	0.0690225793975
799.870193459	665.284782757	1841.15497622	376.0	0.704201199978	0.442098231724	0.0826351834999	877.446080127	686.41719073	1854.12041165	290.257140796	2.2052396627	0.0352274706502
799.870193459	665.284782757	1841.15497622	376.0	-1.95531235317	-0.320387539687	-0.0598855214368	757.357891353	613.721238617	1805.15464553	434.075515556	0.269389920775	0.00430335336701
799.870193459	665.284782757	1841.15497622	376.0	-2.09587270969	-0.0995779568972	-0.0186127022238	792.437060646	707.975440083	1802.56671153	302.154210797	1.40157967826	0.0223894517294
799.870193459	665.284782757	1841.15497622	376.0	1.46979452131	0.107022043769	0.0200041203307	845.923166748	638.427668882	1868.21617119	383.865335555	1.45261394551	0.0232046956151
799.870193459	665.284782757	1841.15497622	376.0	-6.7341664868	-0.847201930789	-0.158355501082	633.580421111	662.414162978	1717.16853484	421.173950749	-0.269274075694	-0.00430150280661
799.870193459	665.284782757	1841.15497622	376.0	5.23092120267	-0.0658617703786	-0.0123106112857	794.828746736	729.442473186	1937.46434224	413.19312232	2.38561375876	0.0381088459866
799.870193459	665.284782757	1841.15497622	376.0	5.06184244829	-0.328373652704	-0.0613782528419	734.799774969	790.108633193	1934.35134034	409.44293218	2.52435009515	0.0403250813921
799.870193459	665.284782757	1841.15497622	376.0	5.55021617441	0.321517173547	0.0600966679527	876.286043448	666.579949303	1943.3430575	400.477064751	2.42933283666	0.0388072338124
799.870193459	665.284782757	1841.15497622	376.0	-15.775426132	-0.735743290843	-0.137522110438	663.819708644	584.42075137	1550.70493297	302.464472954	-1.89068904551	-0.0302027004076
799.870193459	665.284782757	1841.15497622	376.0	-20.7110018021	-0.819096400306	-0.153102130898	647.002502101	506.149593045	1459.83333591	306.681240767	-3.14001889846	-0.0501600463013
799.870193459	665.284782757	1841.15497622	376.0	6.36246024466	0.279737498051	0.0522873828133	869.463825348	668.394407912	1958.29772962	420.439496361	2.44729672168	0.039094196832
799.870193459	665.284782757	1841.15497622	376.0	-9.71534069192	-0.753310148324	-0.140805635201	654.370090286	699.437515358	1662.28049761	308.472891967	-0.221393899452	-0.00353664376121
799.870193459	665.284782757	1841.15497622	376.0	1.15216430151	0.264048983609	0.0493549502073	900.153571291	526.04654196	1862.36810659	436.167993337	0.447656812355	0.00715106729001
799.870193459	665.284782757	1841.15497622	376.0	-14.416147707	-0.982539866877	-0.183652311566	604.22979976	618.07451879	1575.73135533	353.427036781	-1.58318239006	-0.0252904535153
799.870193459	665.284782757	1841.15497622	376.0	9.64999154518	0.548357998323	0.102496822116	856.123841546	779.323126364	2018.82627575	383.379307845	3.82048145332	0.0610300551649
799.870193459	665.284782757	1841.15497622	376.0	16.0444450482	1.21660047387	0.227401957733	878.039953532	794.960215	2136.55807463	463.557906096	4.77378074657	0.0762584783798
799.870193459	665.284782757	1841.15497622	376.0	5.40456277988	-0.194138038373	-0.036287483808	756.779238962	812.866149078	1940.66135278	371.015964741	2.87740698977	0.0459649678877
799.870193459	665.284782757	1841.15497622	376.0	-16.0707068625	-0.640466041727	-0.119713278828	688.467285878	534.505973026	1545.2683571	322.2950982	-2.24747891895	-0.0359022191525
799.870193459	665.284782757	1841.15497622	376.0	9.99319370542	1.79262925411	0.335070888618	891.569710122	827.054778802	2025.14515941	306.520670483	4.49445674952	0.0717964336984
799.870193459	665.284782757	1841.15497622	376.0	-6.85076890755	-0.078006960477	-0.0145807402761	821.726889413	539.188042266	1715.02170357	354.106771887	-0.669725402092	-0.0106984888513
799.870193459	665.284782757	1841.15497622	376.0	-13.4099766025	-0.713000433977	-0.133271109155	668.424306368	594.617333754	1594.25652469	331.214884568	-1.47411210768	-0.0235481167361
799.870193459	665.284782757	1841.15497622	376.0	3.81450287816	0.473246323573	0.0884572567427	918.864762113	604.263506103	1911.38588578	388.25761756	1.930549697	0.0308394520288
799.870193459	665.284782757	1841.15497622	376.0	-0.335027541187	-0.29186070571	-0.0545534029364	748.452517067	749.733097842	1834.98659997	336.800985061	1.72217466525	0.0275107774002
799.870193459	665.284782757	1841.15497622	376.0	3.24012008937	0.559844726845	0.104643874177	853.939757491	760.008380155	1900.81060848	286.862470831	2.99228225016	0.047800035945
799.870193459	665.284782757	1841.15497622	376.0	-3.08242455159	-0.00823316599954	-0.00153890953262	836.878278302	550.089232458	1784.4027632	397.435252437	-0.0787789316236	-0.00125844938696
799.870193459	665.284782757	1841.15497622	376.0	14.3796687785	1.63274062519	0.305185163588	910.241193438	753.476683871	2105.9069635	442.189086187	4.66040038986	0.0744472905729
799.870193459	665.284782757	1841.15497622	376.0	13.8352083452	1.37747979375	0.257472858645	896.026773605	760.945130237	2095.88260313	438.910699292	4.52413559336	0.0722705366352
799.870193459	665.284782757	1841.15497622	376.0	-3.13755511731	-0.862490543924	-0.16121318578	623.530338762	794.950422867	1783.38772404	364.906962414	1.19392705817	0.0190723172232
799.870193459	665.284782757	1841.15497622	376.0	10.4664522313	1.15648323157	0.216165090013	907.987135046	714.483356284	2033.85858231	411.388090977	3.92425019179	0.0626877027443
799.870193459	665.284782757	1841.15497622	376.0	7.01737375045	0.678264302321	0.126778374266	940.629150016	610.047203965	1970.35570222	419.679348241	2.58324056363	0.0412658237001
799.870193459	665.284782757	1841.15497622	376.0	-1.26141779882	-0.319735935523	-0.059763726266	758.105200073	601.411380223	1817.93031964	458.413739346	0.192965969181	0.00308252346935
799.870193459	665.284782757	1841.15497622	376.0	4.39016775287	-0.0375717004782	-0.00702274775293	808.26154143	684.109463675	1921.98476826	429.613763157	1.93246606081	0.0308700648691
799.870193459	665.284782757	1841.15497622	376.0	3.96496121827	-0.297853607644	-0.0556735715223	747.218122258	742.734154762	1914.15605699	424.203779972	2.07253524781	0.033107591818
799.870193459	665.284782757	1841.15497622	376.0	4.97480408948	0.342465875449	0.064012313168	823.732489642	809.82790789	1932.74882927	299.188431734	3.27342568565	0.0522911451383
799.870193459	665.284782757	1841.15497622	376.0	-0.0393320080535	-0.0693142417625	-0.0129559330397	812.970469768	619.682065876	1840.43081299	407.778277349	0.852115558925	0.0136120696314
799.870193459	665.284782757	1841.15497622	376.0	19.8488942467	2.09985764882	0.392496756789	946.351352557	806.256487005	2206.60388036	453.996040802	5.62135215609	0.0897979577649
799.870193459	665.284782757	1841.15497622	376.0	4.60889236652	-0.199281542877	-0.0372488865191	767.406276673	739.406011709	1926.01182737	419.199538989	2.23265056337	0.0356653444628
799.870193459	665.284782757	1841.15497622	376.0	-15.6581168117	-0.92041270173	-0.172039757333	620.557254181	552.122566845	1552.86477936	380.18495833	-2.1957418885	-0.0350757490175
799.870193459	665.284782757	1841.15497622	376.0	-3.74547735312	-0.53324193817	-0.0996713903122	706.293022864	644.654541647	1772.19493355	421.247369035	0.170529607421	0.00272411513453
799.870193459	665.284782757	1841.15497622	376.0	-3.49641828534	-0.505890510038	-0.0945589738388	712.060042684	654.716499183	1776.78049697	410.0039551	0.323221890997	0.00516328899357
799.870193459	665.284782757	1841.15497622	376.0	-2.70397859001	0.173251624864	0.032383481283	884.571919478	506.034453661	1791.37053985	400.764166712	-0.260153413345	-0.004155805325
799.870193459	665.284782757	1841.15497622	376.0	-3.96634572722	-0.693809665796	-0.129684049682	663.752157346	757.347239639	1768.12840449	347.029007501	0.974573029751	0.0155682592612
799.870193459	665.284782757	1841.15497622	376.0	-4.77143903059	-0.528158258597	-0.0987211698313	709.5698271	606.176451303	1753.30538907	437.559110664	-0.298810123285	-0.00477332465311
799.870193459	665.284782757	1841.15497622	376.0	-2.12197191008	0.0882619542082	0.0164975615342	862.761583225	519.643279212	1802.0861848	419.681322363	-0.189279643526	-0.00302363647806
799.870193459	665.284782757	1841.15497622	376.0	0.991442121758	-0.568884369452	-0.106333527	687.486931169	781.15012623	1859.40896218	390.771904779	1.80008061137	0.0287552813318
799.870193459	665.284782757	1841.15497622	376.0	10.2793470174	-0.0782019530487	-0.0146171874857	780.072261889	794.574482051	2030.41368535	455.766941409	3.30404234416	0.05278022914
799.870193459	665.284782757	1841.15497622	376.0	7.26267315357	2.40802769414	0.450098634418	993.736142609	668.465739293	1974.87204439	312.670162487	4.11987769592	0.0658127427464
799.870193459	665.284782757	1841.15497622	376.0	-13.8864616914	-0.830578299176	-0.15524828022	641.090058107	582.704016859	1585.48369576	361.689620797	-1.69507069772	-0.0270778066728
799.870193459	665.284782757	1841.15497622	376.0	-7.17358969224	0.280283096966	0.0523893639188	910.768922864	499.150267161	1709.07807262	299.158882599	-0.661004943447	-0.0105591844001
799.870193459	665.284782757	1841.15497622	376.0	-16.3844181833	-0.626678103469	-0.117136094106	691.564187991	540.554852493	1539.49244551	307.373405026	-2.24679154088	-0.0358912386723
799.870193459	665.284782757	1841.15497622	376.0	11.0374073511	0.0167164643903	0.00312457278324	789.863464472	823.622762521	2044.37075091	430.884523913	3.68669938702	0.058892961454
799.870193459	665.284782757	1841.15497622	376.0	-2.43280462328	0.276319946807	0.0516485881882	900.295369412	543.944855989	1796.36327283	352.123047432	0.353812877289	0.005651962896
799.870193459	665.284782757	1841.15497622	376.0	0.690471532783	0.267548652373	0.0500090939015	888.719371551	586.263435693	1853.8676272	378.884819957	1.09999497948	0.017571804784
799.870193459	665.284782757	1841.15497622	376.0	6.83102713854	1.26461145867	0.236375973584	876.599335854	772.086266924	1966.9247723	318.239169526	3.79414208082	0.0606092984156
799.870193459	665.284782757	1841.15497622	376.0	7.52070694027	2.32842970015	0.435220504701	985.945369707	663.038837535	1979.62284629	330.638639052	4.07291441903	0.0650625306554
799.870193459	665.284782757	1841.15497622	376.0	2.61573156537	-0.234115005056	-0.0437598140292	768.372544257	682.365971096	1889.3146481	438.576132744	1.47490693118	0.0235608135972
799.870193459	665.284782757	1841.15497622	376.0	8.93697619261	0.00411762433025	0.000769649407523	799.194041081	770.464509854	2005.69855811	436.040007175	3.12762368989	0.0499620397746
799.870193459	665.284782757	1841.15497622	376.0	2.09589436671	1.20980705276	0.226132159394	993.395346602	547.074370067	1879.74363965	339.273922976	2.16270130713	0.0345479442033
799.870193459	665.284782757	1841.15497622	376.0	2.60560127543	0.148758331296	0.0278052955693	860.605526171	604.955505006	1889.12813376	423.567102582	1.26515815448	0.0202101941611
799.870193459	665.284782757	1841.15497622	376.0	-8.95801976154	-0.752972747238	-0.140742569577	652.569608451	738.774136044	1676.22394961	284.880205111	0.143661633491	0.00229491427303
799.870193459	665.284782757	1841.15497622	376.0	-1.38583891373	-0.958880213305	-0.179229946412	600.66550576	801.399918082	1815.63953409	413.574110251	1.32052078038	0.0210945811562
799.870193459	665.284782757	1841.15497622	376.0	-2.66459855558	0.17996383174	0.0336380993906	883.638084259	521.713886452	1792.09558731	386.743616603	-0.0680579354159	-0.00108718746671
799.870193459	665.284782757	1841.15497622	376.0	-3.85911278097	-0.498173112232	-0.093116469576	712.678551255	677.020062681	1770.10272921	380.404115276	0.508096335973	0.00811655488774
799.870193459	665.284782757	1841.15497622	376.0	16.3214932355	1.76809620542	0.33048527204	906.220897866	800.68718799	2141.65896111	434.750875259	5.09449026796	0.0813816336734
799.870193459	665.284782757	1841.15497622	376.0	-5.6511234466	-0.0385263044933	-0.00720117840997	823.704559481	601.338384117	1737.10903567	312.066092068	0.123763129979	0.00197704680478
799.870193459	665.284782757	1841.15497622	376.0	-3.69592835061	-0.286683734658	-0.0535857447959	756.156320326	704.703993096	1773.10720747	312.246894049	0.981369974758	0.0156768366575
799.870193459	665.284782757	1841.15497622	376.0	4.12209415009	-0.455440811869	-0.0851291237138	712.110024435	762.669710434	1917.04911778	442.269382916	2.05094510118	0.0327627012968
799.870193459	665.284782757	1841.15497622	376.0	-1.92517168255	-0.260631092592	-0.0487160920734	772.396938113	599.489462969	1805.70958198	433.823180901	0.20042352886	0.00320165381566
799.870193459	665.284782757	1841.15497622	376.0	2.35974248408	-0.907505734183	-0.169627240034	609.867049099	827.536700314	1884.60149239	447.197742974	1.90750089926	0.0304712603715
799.870193459	665.284782757	1841.15497622	376.0	-3.83054550056	-0.9537293911	-0.178267175907	602.308119002	811.714790195	1770.62869712	356.60578792	1.15514554225	0.0184528041892
799.870193459	665.284782757	1841.15497622	376.0	-3.58135007865	-0.526590713805	-0.0984281708047	709.808403253	602.43660087	1775.21677103	462.971766905	-0.239749979087	-0.0038298718704
799.870193459	665.284782757	1841.15497622	376.0	7.1931219758	0.929501266313	0.173738554451	916.11693081	679.377814728	1973.59149942	378.096753881	3.31432526443	0.0529444930421
799.870193459	665.284782757	1841.15497622	376.0	-0.580189351401	-0.0665498761743	-0.0124392291915	793.685251775	732.998698491	1830.4727911	303.788840835	1.80926232669	0.0289019541005
799.870193459	665.284782757	1841.15497622	376.0	0.503694373447	-0.118683560357	-0.0221838430575	805.740338665	587.946557409	1850.42877024	456.741874164	0.471391264536	0.00753021189355
799.870193459	665.284782757	1841.15497622	376.0	15.246963061	1.95945750822	0.366253739854	947.123509277	709.347897518	2121.87519534	465.40378854	4.72887205974	0.0755410872163
799.870193459	665.284782757	1841.15497622	376.0	-6.25786239915	-0.731518479416	-0.136732426059	654.94542408	772.725220926	1725.93803125	298.267386244	0.756192727021	0.0120797560227
799.870193459	665.284782757	1841.15497622	376.0	-5.75993511923	-0.845731523769	-0.158080658648	626.470921924	820.93922487	1735.10564414	287.695497348	1.02867002161	0.0164324284602
799.870193459	665.284782757	1841.15497622	376.0	-8.70310334632	-0.871909849519	-0.162973803648	629.86399732	596.917212299	1680.91735587	454.136146252	-1.09139896332	-0.017434488232
799.870193459	665.284782757	1841.15497622	376.0	2.78638822389	1.34649614698	0.251681522801	970.959095677	588.460068639	1892.45670166	333.037537341	2.56341484103	0.0409491188663
799.870193459	665.284782757	1841.15497622	376.0	4.34596015184	0.755425504358	0.141201028852	992.716857773	515.119938682	1921.17083782	413.334041361	1.56024578529	0.0249240540781
799.870193459	665.284782757	1841.15497622	376.0	-0.804602638399	0.106375590521	0.0198832879478	835.715873387	681.1075448	1826.3409947	309.517576513	1.59435867291	0.0254689883851
799.870193459	665.284782757	1841.15497622	376.0	0.224288119754	-0.0845751615113	-0.015808441404	788.643794942	743.084410087	1845.28446809	313.556263065	1.96044105691	0.0313169497909
799.870193459	665.284782757	1841.15497622	376.0	6.93051958021	2.23837818502	0.418388445798	994.146653488	613.389258672	1968.75658235	361.220670185	3.70222311721	0.0591409443644
799.870193459	665.284782757	1841.15497622	376.0	-9.55130011986	-0.979460498595	-0.183076728709	601.34779819	712.844342948	1665.30073877	351.108597628	-0.257282971646	-0.00410995162374
799.870193459	665.284782757	1841.15497622	376.0	4.79585841056	0.509947851728	0.0953173554633	842.830360902	786.308005404	1929.45416199	300.315795688	3.26951055843	0.0522286031699
799.870193459	665.284782757	1841.15497622	376.0	-4.66372314329	-0.863196619431	-0.16134516251	621.778745328	831.091127225	1755.28860549	302.418732934	1.22883666052	0.0196299786026
799.870193459	665.284782757	1841.15497622	376.0	6.65277771187	1.47940871664	0.276524993764	889.893069603	757.864396059	1963.64292411	315.885458453	3.80477422432	0.0607791409636
799.870193459	665.284782757	1841.15497622	376.0	1.52607125258	-0.766034005545	-0.14318392627	644.119177724	781.82633935	1869.25231302	443.30679595	1.62541732934	0.0259651330566
799.870193459	665.284782757	1841.15497622	376.0	4.87622931358	0.0410963579167	0.00768156222742	796.804936184	801.255166778	1930.93391487	332.873811913	2.9918126549	0.0477925344234
799.870193459	665.284782757	1841.15497622	376.0	2.83991033395	0.543597766774	0.10160705921	880.656639083	702.692702778	1893.44212665	310.092784789	2.66977551834	0.0426481712194
799.870193459	665.284782757	1841.15497622	376.0	-5.32591958598	-0.416057507083	-0.0777677583332	735.42865403	617.471489702	1743.09654273	390.196398998	-0.112915991975	-0.00180376983986
799.870193459	665.284782757	1841.15497622	376.0	-0.649981918491	0.542753169022	0.101449190471	941.929706704	562.676081361	1829.18780178	324.582013715	1.18995026966	0.0190087902502
799.870193459	665.284782757	1841.15497622	376.0	-0.604981408148	-0.441131931022	-0.0824545665462	717.405461437	755.488555741	1830.01633091	357.122313737	1.57682703849	0.0251889303273
799.870193459	665.284782757	1841.15497622	376.0	-0.218535531705	-0.0171704236068	-0.00320942497322	803.865531741	726.344153197	1837.1313984	306.921713461	1.86149581116	0.0297363548109
799.870193459	665.284782757	1841.15497622	376.0	5.4826883641	0.491938120499	0.0919510505605	907.371116098	641.827690975	1942.09976586	392.90095879	2.46095000571	0.0393123004108
799.870193459	665.284782757	1841.15497622	376.0	7.44158336891	0.00180041736466	0.000336526610218	807.140231568	728.914814579	1978.16605872	442.111012576	2.65673328739	0.0424398288721
799.870193459	665.284782757	1841.15497622	376.0	-15.068403485	-0.348366457694	-0.0651152257371	759.598219748	512.100576255	1563.72231562	292.023519613	-2.17587689231	-0.0347584168101
799.870193459	665.284782757	1841.15497622	376.0	2.84893931059	-0.135254265	-0.0252811710281	787.181536659	695.775456243	1893.6083641	410.6513712	1.77292644233	0.0283215086633
799.870193459	665.284782757	1841.15497622	376.0	-6.8185643034	-0.425497695259	-0.0795322794877	738.786351835	518.25797628	1715.61464024	458.570312122	-1.25741748507	-0.0200865412951
799.870193459	665.284782757	1841.15497622	376.0	-3.07447382425	0.153761539828	0.0287404747343	870.423621275	565.3685669	1784.54914841	348.756960234	0.324204996169	0.00517899354902
799.870193459	665.284782757	1841.15497622	376.0	1.00797151482	-0.687451393439	-0.128495587559	662.026706743	777.628589237	1859.71329392	420.057997941	1.63895515594	0.0261813922674
799.870193459	665.284782757	1841.15497622	376.0	2.49765838245	0.205512777724	0.0384136033129	876.308446699	584.261723449	1887.14073781	426.570567665	1.12462584947	0.0179652691609
799.870193459	665.284782757	1841.15497622	376.0	-15.5393334903	-0.935159914303	-0.174796245664	615.951236848	607.956034323	1555.05176439	331.144493219	-1.77499289963	-0.0283545191635
799.870193459	665.284782757	1841.15497622	376.0	-2.82042611215	-0.148556987443	-0.0277676612043	803.441302126	542.905725109	1789.2265605	442.879533266	-0.338535405336	-0.00540791382325
799.870193459	665.284782757	1841.15497622	376.0	16.461226378	2.39067207262	0.446854593014	995.784814482	715.556932772	2144.23166482	432.889917567	5.24095746709	0.083721365289
799.870193459	665.284782757	1841.15497622	376.0	8.12451067027	0.705216826771	0.131816229303	970.232258963	553.692105553	1990.73980872	466.815444199	2.160042355	0.0345054689297
799.870193459	665.284782757	1841.15497622	376.0	1.53695529368	0.0366895035755	0.0068578511356	839.79301145	589.135232621	1869.45270509	440.524461016	0.81322771986	0.0129908581447
799.870193459	665.284782757	1841.15497622	376.0	-4.53179492353	0.100688251566	0.0188202339375	864.69316929	532.545107162	1757.71760847	360.479332018	-0.252425391886	-0.00403235450298
799.870193459	665.284782757	1841.15497622	376.0	1.97123607284	0.149442666523	0.0279332086959	849.658678363	658.077700444	1877.44848726	369.712108457	1.75742505775	0.0280738827117
799.870193459	665.284782757	1841.15497622	376.0	2.32564732321	-0.0446539218509	-0.00834652744877	801.112102444	718.562208082	1883.97374764	364.299437111	2.05559673585	0.0328370085599
799.870193459	665.284782757	1841.15497622	376.0	-5.89011148097	0.0738535494001	0.013804401757	859.450404254	526.988808638	1732.70889558	346.269682688	-0.495332843704	-0.00791266523489
799.870193459	665.284782757	1841.15497622	376.0	5.22458100368	1.89435495071	0.354085037517	918.882303513	731.842926619	1937.34760935	286.62237922	3.70726047099	0.0592214132747
799.870193459	665.284782757	1841.15497622	376.0	2.88926558294	0.613858077723	0.114739827612	887.264689011	697.265347719	1894.35083327	309.820796542	2.70321916873	0.0431824148359
799.870193459	665.284782757	1841.15497622	376.0	-0.0108037186322	-0.449230134749	-0.0839682494859	712.965490708	779.125535832	1840.95606301	348.865036473	1.80923810639	0.0289015671948
799.870193459	665.284782757	1841.15497622	376.0	15.9627802891	2.36730104645	0.442486176906	990.470509734	725.920427018	2135.05449985	418.663563101	5.2179618847	0.0833540237173
799.870193459	665.284782757	1841.15497622	376.0	10.189870562	1.12529429197	0.210335381678	918.379398676	691.934757678	2028.76628514	418.452128785	3.77080529254	0.0602365062706
799.870193459	665.284782757	1841.15497622	376.0	2.92080158691	0.392978123325	0.0734538548272	854.81193151	736.771821011	1894.93145998	303.347707458	2.73381614518	0.0436711844278
799.870193459	665.284782757	1841.15497622	376.0	-3.80150614305	0.277580149867	0.051884140162	900.287482052	545.324441545	1771.16335669	325.551433096	0.220306105565	0.00351926686206
799.870193459	665.284782757	1841.15497622	376.0	2.86638588339	-0.785839446509	-0.146885877852	638.455086885	794.48222809	1893.92958255	460.992267571	1.81543633382	0.0290005804124
799.870193459	665.284782757	1841.15497622	376.0	11.8914561793	1.63719043771	0.306016904246	925.230983728	711.617302499	2060.09511341	423.246827179	4.25972441463	0.0680467158886
799.870193459	665.284782757	1841.15497622	376.0	-7.6362856446	-0.469446130093	-0.0877469402044	720.259696429	668.940438414	1700.55912307	311.35898823	0.0243784280992	0.000389431758773
799.870193459	665.284782757	1841.15497622	376.0	-4.26021940018	-0.732129894367	-0.136846709227	650.350566321	824.488598665	1762.71773473	287.878569746	1.32274704635	0.0211301445105
799.870193459	665.284782757	1841.15497622	376.0	8.57443635639	1.82975574563	0.342010419744	948.779841383	668.45594558	1999.02363787	381.787850912	3.84839831464	0.061476011416
799.870193459	665.284782757	1841.15497622	376.0	10.2341222101	2.16247445874	0.404200833409	954.326009711	730.528343588	2029.58102656	344.72667326	4.50026877168	0.0718892775028
799.870193459	665.284782757	1841.15497622	376.0	3.38623437463	0.220909905521	0.0412915711254	812.525072271	807.773497973	1903.50079891	283.202228667	2.97097706328	0.0474596974964
799.870193459	665.284782757	1841.15497622	376.0	8.89007046331	-0.341778060284	-0.0638837495857	728.543926051	809.276305961	2004.83495094	467.014718929	2.95867476031	0.0472631750848
799.870193459	665.284782757	1841.15497622	376.0	5.04620034861	0.221095203737	0.0413262063059	855.42653349	684.725438837	1934.06334504	393.911372717	2.39566241215	0.0382693676062
799.870193459	665.284782757	1841.15497622	376.0	-2.81124511139	0.141751505825	0.0264956085654	869.277916155	557.257991837	1789.39559695	362.859688962	0.24808514853	0.00396302154201
799.870193459	665.284782757	1841.15497622	376.0	4.98205114769	0.979244086925	0.18303627793	856.394624986	788.624894217	1932.88225884	287.862739636	3.49432732732	0.0558199253565
799.870193459	665.284782757	1841.15497622	376.0	1.92118183583	0.193328151503	0.0361361030847	842.550150229	709.7751174	1876.52691119	324.20164356	2.24286064423	0.0358284447959
799.870193459	665.284782757	1841.15497622	376.0	0.0581997667112	-0.510764390047	-0.095469979448	707.279918385	698.345434947	1842.22652412	436.601170785	1.05120160636	0.016792357929
799.870193459	665.284782757	1841.15497622	376.0	-0.842013235555	0.199601621057	0.0373087142163	857.578248176	657.580870844	1825.65220763	310.49308861	1.51742992953	0.024240094721
799.870193459	665.284782757	1841.15497622	376.0	-5.88078084312	-0.661852549783	-0.123710756969	677.116591392	640.139987026	1732.88068708	415.624108665	-0.206943052374	-0.00330579955869
799.870193459	665.284782757	1841.15497622	376.0	-2.88956306013	-0.943251375776	-0.176308668369	606.440462451	754.049379662	1787.95364214	427.46380003	0.803558620805	0.0128363996934
799.870193459	665.284782757	1841.15497622	376.0	1.06181609911	-0.328748028998	-0.0614482297193	737.078364011	777.809059187	1860.70465616	345.817232965	2.04225026101	0.0326238060865
799.870193459	665.284782757	1841.15497622	376.0	5.30661110643	-0.091603709791	-0.017122188746	784.712378596	759.418632891	1938.85791067	394.726899184	2.60875857072	0.0416734595961
799.870193459	665.284782757	1841.15497622	376.0	-0.206251818313	0.210306771767	0.0393096769659	880.716068256	570.649700241	1837.3575606	385.991792104	0.752572602217	0.012021926553
799.870193459	665.284782757	1841.15497622	376.0	-9.45044565935	-0.273959811869	-0.0512074414709	776.840924895	507.849104172	1667.15762568	382.467596617	-1.4526043014	-0.023204541556
799.870193459	665.284782757	1841.15497622	376.0	14.2832255365	2.12090807799	0.396431416447	951.577626709	748.23502725	2104.13129395	404.318639987	4.95246637377	0.0791128813702
799.870193459	665.284782757	1841.15497622	376.0	9.20610019362	2.24921903598	0.420414773081	967.401327696	710.618484432	2010.65354805	332.633735919	4.3764253016	0.0699109473099
799.870193459	665.284782757	1841.15497622	376.0	-4.06842470133	-0.656024114773	-0.122621329864	678.217897565	635.804560866	1766.24897237	452.226513943	-0.0877246167907	-0.00140135170592
799.870193459	665.284782757	1841.15497622	376.0	-16.6150265023	-0.631061374298	-0.117955397065	691.769701663	511.094845118	1535.24658897	332.38204219	-2.48591449685	-0.0397110941989
799.870193459	665.284782757	1841.15497622	376.0	-5.57290160933	-0.678410208406	-0.126805646431	668.356593646	746.623151105	1738.54922092	323.569476165	0.714823429414	0.0114189046232
799.870193459	665.284782757	1841.15497622	376.0	1.10737223715	0.435634664054	0.0814270400101	932.625800137	540.391495876	1861.54341527	388.526119253	0.932643665039	0.0148984611029
799.870193459	665.284782757	1841.15497622	376.0	4.76808380048	-0.448896253099	-0.0839058417007	706.39668615	827.955851292	1928.94278838	394.590250937	2.63475110296	0.0420886757661
799.870193459	665.284782757	1841.15497622	376.0	-12.8414564686	-0.562443659656	-0.10512965601	702.918919876	609.729998181	1604.72386143	292.074943368	-1.21401526506	-0.0193932150969
799.870193459	665.284782757	1841.15497622	376.0	-1.51582481713	-0.951051203931	-0.177766580174	602.754534332	794.657323684	1813.24629217	415.834434149	1.2627314535	0.0201714289697
799.870193459	665.284782757	1841.15497622	376.0	8.10144262939	1.55948086391	0.291491750264	903.855063539	740.354166784	1990.31509033	346.10586001	3.95909369847	0.0632443082823
799.870193459	665.284782757	1841.15497622	376.0	-0.00411899562234	-0.934410635757	-0.174656193599	604.732846937	827.103988791	1841.07913912	409.242303395	1.67298621237	0.0267250193669
799.870193459	665.284782757	1841.15497622	376.0	5.10874394782	0.813921234836	0.15213481025	994.41094764	524.516205803	1935.21486963	416.28771619	1.83295002613	0.0292803518552
799.870193459	665.284782757	1841.15497622	376.0	-9.95099021465	-0.80806192734	-0.151039612587	645.354015994	592.962831831	1657.9418247	419.624976871	-1.1746698726	-0.0187646944505
799.870193459	665.284782757	1841.15497622	376.0	-4.89187277281	-0.620442489541	-0.115970558793	682.325190955	727.687543456	1751.08801723	341.075282819	0.705654668233	0.0112724387897
799.870193459	665.284782757	1841.15497622	376.0	1.92404804496	-0.391537960062	-0.0731846654321	722.523110661	793.441378364	1876.57968254	360.615193517	2.17814940546	0.0347947189371
799.870193459	665.284782757	1841.15497622	376.0	5.62903216118	1.64467607359	0.307416088521	906.917429711	729.999893989	1944.79418196	307.876858265	3.65205318296	0.0583395077151
799.870193459	665.284782757	1841.15497622	376.0	-2.18697109037	-0.708679580357	-0.132463472964	656.267069434	808.585421849	1800.88944916	336.036957875	1.52435609604	0.0243507363585
799.870193459	665.284782757	1841.15497622	376.0	2.52298463911	0.26596420183	0.0497129349214	895.706872862	549.515924231	1887.60703345	442.384236355	0.833806707877	0.0133195959725
799.870193459	665.284782757	1841.15497622	376.0	-1.24737674252	-0.0393766029347	-0.00736011269808	817.088674321	636.962278355	1818.18883725	364.137884574	0.959684479068	0.0153304229883
799.870193459	665.284782757	1841.15497622	376.0	2.12390050964	0.250830643725	0.046884232472	862.020534867	674.607964961	1880.25927614	343.630776312	2.06697232923	0.033018727304
799.870193459	665.284782757	1841.15497622	376.0	10.6770117313	2.27891705314	0.425965804325	988.938119265	651.552472176	2037.73530902	397.244717576	4.31908568234	0.0689949789511
799.870193459	665.284782757	1841.15497622	376.0	-9.58033633913	-0.279497046189	-0.0522424385399	774.620048291	522.545666603	1664.76613697	367.600422077	-1.33224640884	-0.021281891515
799.870193459	665.284782757	1841.15497622	376.0	1.68385155706	-0.059073001879	-0.0110416825942	788.912416162	764.325597507	1872.15729295	318.919279282	2.30418362345	0.0368080451031
799.870193459	665.284782757	1841.15497622	376.0	-1.43689980076	-0.681173518072	-0.127322152911	662.100577246	806.897991252	1814.69942403	345.700855534	1.62387961379	0.0259405689103
799.870193459	665.284782757	1841.15497622	376.0	6.44427858923	-0.173620066226	-0.0324523488273	762.64004949	799.87100291	1959.80413214	397.293079743	2.91110296439	0.0465032422426
799.870193459	665.284782757	1841.15497622	376.0	-4.54178303521	0.37703291632	0.0704734423029	927.843152311	513.800818187	1757.53371185	315.889741357	-0.0426198812662	-0.000680828774221
799.870193459	665.284782757	1841.15497622	376.0	14.3376048353	1.72774626673	0.322943227427	894.803123839	822.338913732	2105.13250111	387.990463541	4.96230951747	0.0792701200874
799.870193459	665.284782757	1841.15497622	376.0	-6.22341976455	-0.789542824788	-0.147578098091	645.044665828	713.880668867	1726.57217353	367.646838835	0.295260846201	0.00471662693612
799.870193459	665.284782757	1841.15497622	376.0	-3.63338254904	-0.852024333612	-0.159256884787	630.054592666	702.558719572	1774.25877261	441.645460371	0.374358429679	0.00598016660829
799.870193459	665.284782757	1841.15497622	376.0	2.54532815265	-0.907368999734	-0.169601682193	610.468347783	812.22549656	1888.01841216	465.324567816	1.7943202003	0.0286632619856
799.870193459	665.284782757	1841.15497622	376.0	14.0112338757	1.43594647156	0.268401209638	881.67045291	802.311010796	2099.12350595	415.142042242	4.72840664903	0.0755336525405
799.870193459	665.284782757	1841.15497622	376.0	3.25025041766	-0.687357562312	-0.12847804903	658.465888804	817.33160609	1900.99712352	425.199628627	2.15306725032	0.0343940455323
799.870193459	665.284782757	1841.15497622	376.0	6.49067350993	0.684099135184	0.127868997231	906.092097013	678.833313783	1960.65833453	375.732923737	3.05988524771	0.0488799560338
799.870193459	665.284782757	1841.15497622	376.0	-13.2244354361	-0.577375958696	-0.107920739943	703.970777529	512.622859319	1597.67262511	381.07898826	-2.03722151532	-0.0325434746856
799.870193459	665.284782757	1841.15497622	376.0	10.3921123447	0.217571625064	0.0406675934699	841.393834449	735.184052947	2032.48986978	455.911982388	3.25155467914	0.0519417680373
799.870193459	665.284782757	1841.15497622	376.0	-2.17216328294	-0.759948692085	-0.142046484502	651.328498801	697.551835825	1801.16208384	452.281749214	0.556168332934	0.00888447816189
799.870193459	665.284782757	1841.15497622	376.0	-3.27812004836	0.272197105325	0.0508779636121	891.160040104	578.585056848	1780.79970582	311.054608868	0.60679883894	0.00969327218755
799.870193459	665.284782757	1841.15497622	376.0	9.89559098837	0.820460263853	0.153357058664	899.669486443	710.972551817	2023.34814212	412.706103865	3.67443179566	0.0586969935409
799.870193459	665.284782757	1841.15497622	376.0	-12.3654278647	-0.881491543819	-0.164764774546	626.910798633	654.254630036	1613.48828575	332.322857085	-0.984168469751	-0.0157215410503
799.870193459	665.284782757	1841.15497622	376.0	9.45309083126	2.01660614082	0.376935727256	925.62178026	776.998242201	2015.20102846	312.581006001	4.43483357305	0.07084398679
799.870193459	665.284782757	1841.15497622	376.0	3.22188823269	0.41377164817	0.0773404949851	930.972994808	528.103346288	1900.47493174	441.398590644	0.914482429967	0.0146083455266
799.870193459	665.284782757	1841.15497622	376.0	8.47369800942	0.322966090045	0.0603674934663	821.806232058	825.826858852	1997.16888879	349.535797876	3.74185393812	0.0597740245707
799.870193459	665.284782757	1841.15497622	376.0	12.4284676802	2.24747640803	0.420089048229	968.921686302	727.120531901	2069.98232738	373.940109175	4.78849665266	0.0764935567518
799.870193459	665.284782757	1841.15497622	376.0	-4.77329979812	0.219765797117	0.0410777190872	894.657929404	512.697527402	1753.27112945	345.915672647	-0.317808524969	-0.00507681349791
799.870193459	665.284782757	1841.15497622	376.0	0.921090124348	0.817061504442	0.152721776531	977.851603978	547.028891558	1858.11367288	333.233177341	1.6482937424	0.0263305709648
799.870193459	665.284782757	1841.15497622	376.0	2.80856374624	0.456269800679	0.0852840748933	895.709960166	655.403735033	1892.86498739	341.751292191	2.26187704922	0.0361322212335
799.870193459	665.284782757	1841.15497622	376.0	10.6351491556	2.14631733041	0.401180809423	981.132690267	641.272348697	2036.96455412	414.559515159	4.1371625894	0.0660888592555
799.870193459	665.284782757	1841.15497622	376.0	19.0800852365	1.78293202086	0.333258321656	904.901970628	824.357355907	2192.44891501	463.189588479	5.41341086055	0.0864762118299
799.870193459	665.284782757	1841.15497622	376.0	-8.28553608886	-0.062769213144	-0.0117325632045	826.303026902	531.291951362	1688.60541621	331.010437947	-0.898053960802	-0.014345909917
799.870193459	665.284782757	1841.15497622	376.0	10.1926720201	2.02345155308	0.378215243566	973.157284474	640.398414023	2028.81786432	415.262165826	3.99083363814	0.0637513360725
799.870193459	665.284782757	1841.15497622	376.0	3.81536147203	-0.19409885424	-0.036280159671	770.094326567	729.466637079	1911.40169382	411.840730173	2.08449189424	0.0332985925597
799.870193459	665.284782757	1841.15497622	376.0	1.89157341854	0.0833527526048	0.0155799537579	853.95817149	561.644896818	1875.98177434	460.378706033	0.600744189489	0.00959655254774
799.870193459	665.284782757	1841.15497622	376.0	-3.59194799916	-0.114223604741	-0.0213502064936	796.376502751	670.640497552	1775.02164689	308.004646583	0.903203010755	0.0144281631111
799.870193459	665.284782757	1841.15497622	376.0	10.0433149572	0.763132692698	0.142641624803	859.312617353	792.223147889	2026.06796933	374.532204086	4.03823700261	0.0645085783165
799.870193459	665.284782757	1841.15497622	376.0	14.3913419536	1.77988343884	0.332688493241	911.83944401	776.056795552	2106.12188474	418.225645178	4.84036970609	0.0773221997777
799.870193459	665.284782757	1841.15497622	376.0	7.58488870356	-0.0496847829547	-0.00928687531863	797.362838033	729.182588538	1980.80453202	454.259105451	2.59023091165	0.0413774906014
799.870193459	665.284782757	1841.15497622	376.0	-3.3042173112	-0.628137329632	-0.11740884666	675.789982437	783.847437412	1780.31921477	320.681794918	1.29199167434	0.0206388446381
799.870193459	665.284782757	1841.15497622	376.0	8.79771648783	1.0909392151	0.203913871982	970.990616678	593.104193432	2003.13457113	439.039761014	3.03250332519	0.0484425451309
799.870193459	665.284782757	1841.15497622	376.0	-8.48527331045	-0.124876379449	-0.0233413793362	807.81955391	571.462053499	1684.92794442	305.646337006	-0.613201957648	-0.00979555842888
799.870193459	665.284782757	1841.15497622	376.0	-7.04349733441	-0.22866962426	-0.042741985843	777.570846216	636.653757011	1711.47327454	297.248671317	0.0490468134933	0.000783495423216
799.870193459	665.284782757	1841.15497622	376.0	-7.37525586244	-0.37727943223	-0.070519520043	750.53141865	519.764657821	1705.3650859	435.069009425	-1.2375032312	-0.0197684222236
799.870193459	665.284782757	1841.15497622	376.0	-8.08889077342	-0.623753756853	-0.116589487262	685.686046283	656.193875392	1692.22596122	350.346039545	-0.255321859433	-0.0040786239526
799.870193459	665.284782757	1841.15497622	376.0	3.87327286053	-0.125510938845	-0.0234599885693	775.243441468	777.698886249	1912.46793223	359.525604514	2.56527808389	0.0409788831293
799.870193459	665.284782757	1841.15497622	376.0	-0.651615970147	0.300851076657	0.0562338461041	895.28203172	585.308628393	1829.15771636	348.567056243	1.01419819371	0.0162012491008
799.870193459	665.284782757	1841.15497622	376.0	7.92952030811	-0.297366214204	-0.0555824699446	739.186653566	796.75812847	1987.14973396	451.204951923	2.8474259074	0.0454860368594
799.870193459	665.284782757	1841.15497622	376.0	-0.322757720857	0.325243659227	0.0607932073322	898.923634812	588.513585973	1835.21250638	347.775285593	1.12133428835	0.0179126883122
799.870193459	665.284782757	1841.15497622	376.0	12.2486886287	2.2570591713	0.421880218935	967.550639484	740.895665939	2066.67231643	358.226011002	4.81782423279	0.0769620484472
799.870193459	665.284782757	1841.15497622	376.0	3.53208840736	1.78140970999	0.332973777567	955.834602784	633.28966864	1906.18619769	317.061926269	3.07965462884	0.0491957608441
799.870193459	665.284782757	1841.15497622	376.0	-10.0693880122	-0.141344595168	-0.0264195504987	808.72059055	516.448732873	1655.76193776	330.592614333	-1.33071623992	-0.021257447922
799.870193459	665.284782757	1841.15497622	376.0	-8.29246510569	-0.59799574247	-0.111774905135	690.25234568	683.023543804	1688.47784227	315.201952788	-0.0481302792321	-0.000768854300832
799.870193459	665.284782757	1841.15497622	376.0	0.532776948755	-0.444205164348	-0.0830290026818	717.945325043	740.862998448	1850.96422552	392.15590203	1.56706974559	0.0250330630285
799.870193459	665.284782757	1841.15497622	376.0	-11.3089835774	-0.273048058686	-0.0510370203152	776.888998339	516.982888714	1632.93906232	339.067175269	-1.57951724075	-0.0252319048044
799.870193459	665.284782757	1841.15497622	376.0	-3.59877761979	-0.65905438628	-0.123187735753	671.983026409	748.136780937	1774.89590299	354.77609564	0.977574064833	0.0156161991187
799.870193459	665.284782757	1841.15497622	376.0	-6.57844732858	-0.735455770313	-0.137468368283	659.482442511	659.441382965	1720.03556587	401.111740392	-0.166908443163	-0.00266626906011
799.870193459	665.284782757	1841.15497622	376.0	-5.77008511301	-0.212941353448	-0.0398021221399	780.284136193	642.91245637	1734.91876703	311.722174463	0.287278758286	0.0045891175445
799.870193459	665.284782757	1841.15497622	376.0	-0.624765596789	-0.0748992222415	-0.0139998546246	806.571614999	655.822506667	1829.65207334	367.257951675	1.15552134075	0.0184588073603
799.870193459	665.284782757	1841.15497622	376.0	5.75755011993	0.594853912824	0.111187647257	967.454643162	519.548190083	1947.16039676	460.157563512	1.37273695944	0.0219287054223
799.870193459	665.284782757	1841.15497622	376.0	9.24929488309	2.02256605826	0.378049730516	920.70397431	800.732382516	2011.44882922	290.012472395	4.43379239128	0.0708273544934
799.870193459	665.284782757	1841.15497622	376.0	-1.36171602544	0.665647676934	0.12442012653	978.572675515	513.608379419	1816.08367385	323.902618918	0.828922310053	0.0132415704481
799.870193459	665.284782757	1841.15497622	376.0	0.641715270196	0.785075457995	0.146743076261	939.716200303	608.247464652	1852.96994885	305.006283891	2.03327124823	0.0324803713775
799.870193459	665.284782757	1841.15497622	376.0	-9.05231603864	-0.236665000397	-0.0442364486723	784.260175308	532.249284053	1674.48780901	357.978349647	-1.14511067033	-0.0182925027209
799.870193459	665.284782757	1841.15497622	376.0	-12.3717238795	-0.8773088832	-0.163982968823	629.395048691	595.029707307	1613.37236636	388.947610367	-1.45758524518	-0.0232841093479
799.870193459	665.284782757	1841.15497622	376.0	-2.53479308445	-0.790564691677	-0.147769101248	643.308867966	720.062237766	1794.48550721	431.114401472	0.704000995265	0.0112460222886
799.870193459	665.284782757	1841.15497622	376.0	10.1290347295	-0.222845670149	-0.0416533962894	751.379823634	808.068686207	2027.64620318	468.19769334	3.20024163967	0.0511220709212
799.870193459	665.284782757	1841.15497622	376.0	14.5100512777	1.75160397246	0.327402611674	924.294509397	733.54468272	2108.30750737	450.468315249	4.64785790014	0.0742469313122
799.870193459	665.284782757	1841.15497622	376.0	4.22844084639	0.367236428299	0.0686423230465	869.754539257	699.477407409	1919.00712528	349.77517861	2.63348010676	0.0420683723124
799.870193459	665.284782757	1841.15497622	376.0	2.71643288187	0.199330781408	0.0372580899828	841.594596941	717.318165179	1891.1687154	332.255953276	2.39494953716	0.0382579798268
799.870193459	665.284782757	1841.15497622	376.0	6.72452467742	0.932017735832	0.174208922585	862.9247397	781.713528966	1964.96389694	320.325628276	3.69585203298	0.0590391698559
799.870193459	665.284782757	1841.15497622	376.0	-2.51287277832	-0.710932494806	-0.132884578468	662.651721381	700.857300009	1794.88909401	431.380072622	0.619092352153	0.00988965418775
799.870193459	665.284782757	1841.15497622	376.0	-3.31435568035	-0.624020210062	-0.1166392916	683.764611552	676.098250867	1780.13255168	420.269689259	0.411981089948	0.00658116757106
799.870193459	665.284782757	1841.15497622	376.0	1.07090619726	-0.430175511905	-0.0804066377392	723.474424414	712.522122975	1860.87201896	424.875471568	1.37462975215	0.0219589417277
799.870193459	665.284782757	1841.15497622	376.0	4.04928591661	0.166743927096	0.0311670891768	838.128626395	715.609726858	1915.70860537	361.970252119	2.48383691715	0.0396779060248
799.870193459	665.284782757	1841.15497622	376.0	-3.22847810342	-0.575992073219	-0.107662069761	687.987751435	771.46563038	1781.71369096	322.260309144	1.26163529597	0.0201539184659
799.870193459	665.284782757	1841.15497622	376.0	-12.1139308614	-0.784586355791	-0.146651655288	649.996322428	634.983437478	1618.11873535	333.138975441	-1.03702602212	-0.0165659108965
799.870193459	665.284782757	1841.15497622	376.0	2.88572418959	-0.213443883703	-0.0398960530287	776.551657398	649.132741826	1894.28563073	468.601231509	1.1753783749	0.0187760123785
799.870193459	665.284782757	1841.15497622	376.0	-4.68854395352	-0.477475152511	-0.0892476920581	715.319225931	709.458302393	1754.8316159	330.05408758	0.71439800507	0.0114121087072
799.870193459	665.284782757	1841.15497622	376.0	6.79713565341	0.433073379776	0.0809482952852	847.590105958	774.775785506	1966.30077754	343.934886075	3.41779175535	0.0545973123857
799.870193459	665.284782757	1841.15497622	376.0	8.60402703238	-0.326753051479	-0.0610753367251	732.128500615	805.05086054	1999.56844808	462.389086923	2.92436467704	0.0467150906875
799.870193459	665.284782757	1841.15497622	376.0	-4.94179946059	-0.93768807541	-0.175268799142	609.67738203	716.486960153	1750.16878953	424.004447351	0.291163327785	0.00465117137037
799.870193459	665.284782757	1841.15497622	376.0	5.46965052332	0.389230707299	0.0727534032335	916.874805379	563.655441742	1941.85971901	461.329471886	1.45163052485	0.02318898602
799.870193459	665.284782757	1841.15497622	376.0	5.88538049737	1.76309893336	0.329551202498	923.192444503	707.161625385	1949.51395211	319.159882225	3.66471383201	0.058541754505
799.870193459	665.284782757	1841.15497622	376.0	-13.3715009593	-0.990905097501	-0.185215906075	602.604382004	560.293292554	1594.96492091	432.067246351	-1.9484088964	-0.0311247427539
799.870193459	665.284782757	1841.15497622	376.0	3.88022207794	0.326665425194	0.0610589579803	829.594974686	788.283505184	1912.59587809	294.717398222	3.03961415776	0.0485561367054
799.870193459	665.284782757	1841.15497622	376.0	1.35984912264	0.053646398984	0.0100273642961	801.417510802	779.644163999	1866.19190601	285.130231207	2.44955859145	0.0391303289369
799.870193459	665.284782757	1841.15497622	376.0	-4.17340655793	-0.920118387172	-0.171984745266	614.132209005	697.978555297	1764.3160937	452.205329396	0.203388982961	0.00324902528691
799.870193459	665.284782757	1841.15497622	376.0	-6.79805910513	0.357720053836	0.0668635614646	925.056620779	507.624046603	1715.99217272	283.311505334	-0.423587375967	-0.00676657150107
799.870193459	665.284782757	1841.15497622	376.0	-9.63797165681	-0.600188257794	-0.112184721083	694.27348131	594.258518462	1663.70498145	375.172981679	-0.949043340036	-0.0151604367418
799.870193459	665.284782757	1841.15497622	376.0	9.40609554946	0.485570732221	0.0907608845273	890.343613087	686.857035935	2014.33577249	437.135123472	3.15518807338	0.0504023653894
799.870193459	665.284782757	1841.15497622	376.0	-10.0222574927	-0.146593236594	-0.0274006049708	807.412964749	516.741004345	1656.62968366	332.475714566	-1.32649427004	-0.0211900043138
799.870193459	665.284782757	1841.15497622	376.0	2.1123139012	-0.703818939569	-0.131554941976	656.54299169	799.805251969	1880.04594872	423.697705063	1.89829195426	0.0303241526239
799.870193459	665.284782757	1841.15497622	376.0	-10.3582127161	-0.508347498033	-0.0950182239314	713.902508236	632.591507932	1650.44422735	303.95021118	-0.656315409139	-0.0104842717115
799.870193459	665.284782757	1841.15497622	376.0	18.6043257465	1.90290964627	0.355684046031	919.659871943	810.832503287	2183.68944549	453.197070259	5.40380940461	0.0863228339395
799.870193459	665.284782757	1841.15497622	376.0	5.87220113609	0.490797331895	0.0917378190459	927.466207382	588.417625131	1949.27129965	433.387467134	1.96521759286	0.0313932522821
799.870193459	665.284782757	1841.15497622	376.0	-2.07248074093	-0.360935613505	-0.0674646006552	747.653156861	616.877179166	1802.99739392	438.467057896	0.239668940468	0.00382857732377
799.870193459	665.284782757	1841.15497622	376.0	-8.32329146534	-0.430106805756	-0.0803937954684	737.051625487	538.690408597	1687.91028122	412.168247133	-1.1861639992	-0.0189483066966
799.870193459	665.284782757	1841.15497622	376.0	2.86967648668	1.48449035181	0.277474832114	992.473578505	558.328420615	1893.99016765	343.188168533	2.47971677427	0.0396120890458
799.870193459	665.284782757	1841.15497622	376.0	-5.11999488846	-0.323914219617	-0.060544713947	747.504494662	712.335562287	1746.88793555	287.047878596	0.811495848882	0.0129631924742
799.870193459	665.284782757	1841.15497622	376.0	2.49714458497	0.24073413231	0.0449970340766	877.072571765	613.355449978	1887.13127801	396.703256264	1.50500166544	0.0240415601508
799.870193459	665.284782757	1841.15497622	376.0	-13.0209628271	-0.590080777016	-0.110295472339	697.220835761	595.144372595	1601.41887117	309.053662819	-1.35656368714	-0.0216703464399
799.870193459	665.284782757	1841.15497622	376.0	10.695700576	1.95672047101	0.365742144113	916.993663585	797.401206907	2038.07939961	323.684529121	4.60357895623	0.0735395999398
799.870193459	665.284782757	1841.15497622	376.0	7.15562042702	0.363891924228	0.0680171820986	865.254192077	716.45016378	1972.90103779	391.19668193	3.03922494845	0.0485499193043
799.870193459	665.284782757	1841.15497622	376.0	-9.22135347511	-0.370619676926	-0.0692747059675	746.801681285	615.410778017	1671.37556783	309.163108533	-0.54307325929	-0.00867529168195
799.870193459	665.284782757	1841.15497622	376.0	8.37403691005	1.61156712958	0.301227500856	981.784991862	592.922930753	1995.3339735	420.626050881	3.30542428506	0.0528023048732
799.870193459	665.284782757	1841.15497622	376.0	4.67544290559	0.432877610823	0.0809117029576	913.117639256	604.189435444	1927.23712593	409.930051232	1.93220915106	0.0308659608796
799.870193459	665.284782757	1841.15497622	376.0	2.11160015035	0.033194148152	0.00620451367328	831.419806049	635.968189127	1880.03280746	412.644812285	1.3670088103	0.0218372014425
799.870193459	665.284782757	1841.15497622	376.0	10.0706503638	0.278602923265	0.0520753127599	849.921052726	734.832569084	2026.57125653	441.817634717	3.31032674058	0.0528806188592
799.870193459	665.284782757	1841.15497622	376.0	-8.52676561017	-0.260140293617	-0.048624353947	777.201217554	551.478190515	1684.16400687	355.484598805	-0.926387985545	-0.0147985301205
799.870193459	665.284782757	1841.15497622	376.0	-5.77004969973	-0.897525100246	-0.167761700981	617.60310894	768.949943596	1734.91941904	348.366366504	0.678898501051	0.0108450239785
799.870193459	665.284782757	1841.15497622	376.0	9.07037059401	0.735847286129	0.137541548809	866.01815173	772.758893517	2008.15455577	369.377510522	3.84715226059	0.0614561063992
799.870193459	665.284782757	1841.15497622	376.0	-9.23692469395	-0.681312843639	-0.127348195073	673.84486696	626.406747126	1671.08887756	370.837263478	-0.688505029015	-0.0109984828916
799.870193459	665.284782757	1841.15497622	376.0	1.1272219647	-0.922296077027	-0.172391790098	607.176908432	823.900858806	1861.90887951	430.831112274	1.76064498352	0.0281253192256
799.870193459	665.284782757	1841.15497622	376.0	1.96630479533	0.230674526584	0.0431167339409	870.799537764	631.570707932	1877.3576948	374.987449107	1.62729980446	0.025995204544
799.870193459	665.284782757	1841.15497622	376.0	-9.54427892576	-0.602293520452	-0.112578228122	694.762694945	570.624800119	1665.43000983	400.042514767	-1.15651417958	-0.0184746674055
799.870193459	665.284782757	1841.15497622	376.0	-14.3682223949	-0.829509575556	-0.155048518796	642.362606343	546.601429088	1576.6137346	387.649699167	-2.03910491257	-0.0325735609036
799.870193459	665.284782757	1841.15497622	376.0	1.65826118758	0.0884494258892	0.0165326029699	851.061506226	588.669715087	1871.68613459	431.954913277	0.904931235495	0.0144557705351
799.870193459	665.284782757	1841.15497622	376.0	3.86290089624	0.0573362015003	0.0107170470094	792.228293794	820.757810285	1912.27696829	299.290864215	2.9702428316	0.047447968556
799.870193459	665.284782757	1841.15497622	376.0	-12.7850111773	-0.875544773908	-0.163653228768	630.260791105	578.964534138	1605.76310672	396.537781472	-1.63585600724	-0.0261318850997
799.870193459	665.284782757	1841.15497622	376.0	-7.49837373008	-0.180616913566	-0.03376017076	792.025374209	600.541061938	1703.09829515	310.531859003	-0.276579843427	-0.00441820836145
799.870193459	665.284782757	1841.15497622	376.0	-11.8761194319	-0.640594985962	-0.119737380554	684.764833201	604.456656511	1622.49721232	333.275722603	-1.15655290834	-0.0184752860757
799.870193459	665.284782757	1841.15497622	376.0	8.97769527405	0.0573130355163	0.0107127169189	815.320907212	736.506766543	2006.4482595	454.620585749	2.92264566713	0.0466876304653
799.870193459	665.284782757	1841.15497622	376.0	-6.98069171237	-0.118676153167	-0.0221824585358	802.813061563	626.285825039	1712.62962338	283.530736778	0.0761655319499	0.00121670178834
799.870193459	665.284782757	1841.15497622	376.0	-19.820049346	-0.867141189764	-0.162082465376	634.320114417	542.613277438	1476.23715139	299.303759539	-2.79930877712	-0.0447173926058
799.870193459	665.284782757	1841.15497622	376.0	-11.1541134543	-0.31568985542	-0.0590074496112	766.651658101	514.783334961	1635.7904613	354.355468238	-1.61020896177	-0.0257221878877
799.870193459	665.284782757	1841.15497622	376.0	-7.20486883726	-0.751793946286	-0.140522232951	657.108488401	621.923599807	1708.50217509	429.470086881	-0.595883359212	-0.00951890350179
799.870193459	665.284782757	1841.15497622	376.0	-8.63204423178	-0.436378011704	-0.0815659834961	728.357338585	661.508168912	1682.22566429	292.360156796	-0.147846900329	-0.00236177157075
799.870193459	665.284782757	1841.15497622	376.0	-0.557148621811	-0.779608856476	-0.145721281584	640.562679527	805.271581886	1830.89700664	385.062745228	1.6150949404	0.0258002386645
799.870193459	665.284782757	1841.15497622	376.0	-3.34592257891	-0.586381233282	-0.109603968838	682.292643764	806.255561103	1779.55135615	291.003151287	1.44646378554	0.0231064502483
799.870193459	665.284782757	1841.15497622	376.0	-1.76890894976	-0.177476573934	-0.0331731913894	793.789036624	576.365830994	1808.58662106	438.431753446	0.0772764731105	0.00123444845224
799.870193459	665.284782757	1841.15497622	376.0	-11.2151418124	-0.146022677412	-0.0272939583947	805.357962022	545.069311235	1634.66683465	284.239561389	-1.24612867266	-0.0199062088285
799.870193459	665.284782757	1841.15497622	376.0	9.10512267844	1.74681054532	0.326506643985	972.613164181	616.722215261	2008.7943955	419.459016059	3.58055456956	0.0571973573413
799.870193459	665.284782757	1841.15497622	376.0	16.3842716807	0.940821367242	0.175854461167	862.965865364	810.9334604	2142.81480958	468.915483818	4.74713303878	0.0758327961466
799.870193459	665.284782757	1841.15497622	376.0	1.89305186867	0.811779403962	0.15173446803	903.566111528	677.204656814	1876.0089949	295.238226557	2.6055945146	0.0416229155687
799.870193459	665.284782757	1841.15497622	376.0	11.3182272364	2.16561291744	0.404787461203	959.417406587	717.926794439	2049.5410802	372.196879173	4.57956159656	0.0731559360473
799.870193459	665.284782757	1841.15497622	376.0	16.8591125235	2.0676358858	0.386473997347	941.511487662	786.044307443	2151.55736539	424.001570283	5.28228061027	0.0843814793972
799.870193459	665.284782757	1841.15497622	376.0	-8.10886854971	-0.528117909512	-0.0987136279461	709.621239486	620.492943477	1691.8581394	361.743956435	-0.486173077618	-0.00776634309294
799.870193459	665.284782757	1841.15497622	376.0	-3.76688290147	0.202360367999	0.0378243678504	890.565837457	512.369245607	1771.80082423	368.865741164	-0.242976717418	-0.00388141721115
799.870193459	665.284782757	1841.15497622	376.0	12.4526941287	2.38779959267	0.446317680873	990.242118275	718.476449426	2070.42837384	361.709806139	4.86623549691	0.0777353913245
799.870193459	665.284782757	1841.15497622	376.0	-4.65367381149	0.282469559699	0.052798048542	893.665787771	574.396142015	1755.47362926	287.411699474	0.405554361877	0.00647850418333
799.870193459	665.284782757	1841.15497622	376.0	-2.50554756277	-0.29583711855	-0.0552966576729	757.679605876	675.897174719	1795.02396258	361.447181988	0.866667251275	0.0138445247808
799.870193459	665.284782757	1841.15497622	376.0	-3.45362361983	0.0164098108582	0.00306725436602	822.581664206	665.200010544	1777.56841308	289.78673833	1.02026176934	0.0162981113314
799.870193459	665.284782757	1841.15497622	376.0	-17.3747348734	-0.659865714969	-0.123339385975	683.720877167	542.209115662	1521.25918049	295.329187661	-2.39393929115	-0.0382418417117
799.870193459	665.284782757	1841.15497622	376.0	-6.12664671601	-0.249032899799	-0.04654820557	774.019242972	623.980363255	1728.35391533	330.354309102	0.0374040141505	0.000597508213267
799.870193459	665.284782757	1841.15497622	376.0	12.5812224875	1.8803517943	0.351467625102	955.988353193	667.817411718	2072.79478011	448.989015203	4.24008839429	0.0677330414424
799.870193459	665.284782757	1841.15497622	376.0	-9.74522310148	-0.273100247926	-0.0510467753133	772.905918917	571.391706121	1661.73031614	317.432691102	-0.908273047481	-0.0145091541131
799.870193459	665.284782757	1841.15497622	376.0	-9.67334887784	-0.325790236604	-0.0608953713279	759.669034306	582.147300695	1663.05363199	321.237296984	-0.846764495629	-0.013526589387
799.870193459	665.284782757	1841.15497622	376.0	-0.70576457826	-0.529258214342	-0.098926769036	696.914125192	775.376660368	1828.16075656	355.869971002	1.62566852424	0.0259691457546
799.870193459	665.284782757	1841.15497622	376.0	13.5692820016	2.13451326823	0.39897444266	955.454204813	733.004156784	2090.98648703	402.528125429	4.83711868008	0.0772702664549
799.870193459	665.284782757	1841.15497622	376.0	4.77492159515	0.687617190013	0.128526577572	916.739048966	654.011890535	1929.06868278	358.317743274	2.72601565763	0.0435465760004
799.870193459	665.284782757	1841.15497622	376.0	-10.3957886438	-0.539526479899	-0.100846071009	710.868684297	548.312337415	1649.75239628	390.571374572	-1.39501245877	-0.0222845440697
799.870193459	665.284782757	1841.15497622	376.0	-16.386796641	-0.660934247427	-0.123539111669	683.509727739	537.248523118	1539.44865442	318.69040356	-2.27906215444	-0.0364067436812
799.870193459	665.284782757	1841.15497622	376.0	8.06725207205	-0.227121734124	-0.042452660584	749.531940133	819.073438199	1989.68558918	421.080210852	3.12134442789	0.0498617320749
799.870193459	665.284782757	1841.15497622	376.0	2.02964027545	1.06022670094	0.198173215129	976.124589917	568.55332219	1878.52379915	333.84588704	2.18223376949	0.0348599643689
799.870193459	665.284782757	1841.15497622	376.0	15.7474746049	1.71842143572	0.321200268359	906.93830397	781.990736176	2131.09038853	442.161348387	4.94353853632	0.0789702641584
799.870193459	665.284782757	1841.15497622	376.0	0.328542269304	-0.182163469932	-0.0340492467163	785.662846138	639.610759231	1847.20394856	421.930343187	0.925596179358	0.0147858814594
799.870193459	665.284782757	1841.15497622	376.0	11.6360203697	0.448070894729	0.0837515691082	861.710175576	753.769503844	2055.39214429	439.912464866	3.7668181032	0.0601728131502
799.870193459	665.284782757	1841.15497622	376.0	-11.6635364935	-0.639474512155	-0.119527946197	686.133252451	577.25220495	1626.41119366	363.025736261	-1.35326177681	-0.0216176002685
799.870193459	665.284782757	1841.15497622	376.0	-18.6228505626	-0.821141490216	-0.153484390695	646.153029098	506.088571252	1498.27943637	346.037836019	-2.84223265414	-0.0454030775422
799.870193459	665.284782757	1841.15497622	376.0	-10.1537478121	-0.873046522848	-0.163186265953	630.476101513	570.928995568	1654.2087431	452.803646021	-1.46003087346	-0.0233231768924
799.870193459	665.284782757	1841.15497622	376.0	4.57474882455	-0.643584675586	-0.120296201044	668.969583746	794.815403275	1925.38319185	461.598204827	2.12420726946	0.0339330234738
799.870193459	665.284782757	1841.15497622	376.0	-8.30794487023	-0.67662477243	-0.12647192008	676.650472977	575.635471825	1688.19283582	435.906891014	-1.06372026703	-0.0169923365341
799.870193459	665.284782757	1841.15497622	376.0	-12.0299206842	-0.924976681476	-0.172892837659	618.802086225	547.281332172	1619.6654929	453.582074508	-1.88499063638	-0.0301116715077
799.870193459	665.284782757	1841.15497622	376.0	-7.14620793938	-0.0813006331362	-0.0151963800254	819.484863511	555.952941063	1709.58221313	334.144408556	-0.542126460328	-0.00866016709789
799.870193459	665.284782757	1841.15497622	376.0	-6.71184099779	-0.169690917438	-0.0317179284931	799.544853368	538.733920731	1717.57958169	379.30080759	-0.763024548412	-0.0121888905497
799.870193459	665.284782757	1841.15497622	376.0	-1.82809908663	-0.103400581479	-0.0193272114914	814.340366175	540.505608566	1807.49683891	452.650864171	-0.222482969991	-0.00355404105417
799.870193459	665.284782757	1841.15497622	376.0	-4.621750869	-0.769250392379	-0.143785120071	642.349203202	826.738790449	1756.0613801	286.973386452	1.26159459395	0.020153268274
799.870193459	665.284782757	1841.15497622	376.0	10.6140436638	0.199674055645	0.0373222533917	833.159324178	756.049074557	2036.57596931	447.367570575	3.40939656239	0.0544632038721
799.870193459	665.284782757	1841.15497622	376.0	4.8264036675	-0.13081413069	-0.0244512393813	770.295731138	799.4582668	1930.01654751	360.262549575	2.80230477891	0.0447652520592
799.870193459	665.284782757	1841.15497622	376.0	-8.02946392677	0.169187977935	0.0316239211093	883.674097881	513.683627633	1693.32010157	295.962376051	-0.770807073716	-0.0123132120402
799.870193459	665.284782757	1841.15497622	376.0	4.80571846681	1.70825881717	0.31930071349	947.893176128	648.654512191	1929.63570091	333.088012593	3.27150897413	0.0522605267432
799.870193459	665.284782757	1841.15497622	376.0	-6.57680714457	-0.789944131099	-0.147653108617	647.553165201	638.018392669	1720.0657642	434.494206327	-0.426150825689	-0.00680752117714
799.870193459	665.284782757	1841.15497622	376.0	-3.84745587734	-0.356376144413	-0.0666123634417	748.250001393	630.74287089	1770.31735087	391.324478589	0.228884456391	0.0036563012203
799.870193459	665.284782757	1841.15497622	376.0	-6.96171513168	-0.933878238994	-0.174556680186	609.589191991	768.375613671	1712.97901164	335.014205978	0.502010160776	0.00801933164179
799.870193459	665.284782757	1841.15497622	376.0	-0.641660905693	-0.283905502204	-0.0530664490101	763.946614496	634.977770714	1829.34100452	430.416619311	0.652984195302	0.0104310574329
799.870193459	665.284782757	1841.15497622	376.0	-6.8430768639	-0.343567249204	-0.0642181774213	756.840324264	550.597874496	1715.16332601	407.725127251	-0.84297478527	-0.0134660508829
799.870193459	665.284782757	1841.15497622	376.0	14.5231278142	1.54376748428	0.288554669958	892.988017585	787.813559936	2108.54826667	427.746689149	4.76957066811	0.0761912247302
799.870193459	665.284782757	1841.15497622	376.0	2.38321044182	-0.507953215899	-0.0949445263363	704.34645624	730.500173656	1885.03357386	450.186943964	1.54842139877	0.0247351661146
799.870193459	665.284782757	1841.15497622	376.0	10.175350481	1.06426290311	0.198927645441	897.114261204	730.984409432	2028.49894794	400.400277309	3.9333736106	0.0628334442587
799.870193459	665.284782757	1841.15497622	376.0	8.84762611878	1.55900288291	0.29140240802	884.227732135	790.114541003	2004.05348478	329.711211641	4.19679340457	0.0670414281881
799.870193459	665.284782757	1841.15497622	376.0	6.83461669649	1.98805062964	0.37159824853	987.139194531	599.162275484	1966.99086163	380.689391615	3.41716572067	0.0545873118318
799.870193459	665.284782757	1841.15497622	376.0	-13.5985310207	-0.93073853169	-0.173969819008	617.253183898	577.246919117	1590.78494564	396.284842621	-1.77808756669	-0.0284039547395
799.870193459	665.284782757	1841.15497622	376.0	2.21403474961	0.875955220648	0.163729947785	981.68050101	549.437125888	1881.91878718	350.801160285	1.88603778354	0.0301283990981
799.870193459	665.284782757	1841.15497622	376.0	9.50714610052	2.36904163571	0.442811520693	989.254465228	683.306110751	2016.19626974	343.635693763	4.41329634581	0.0704999416263
799.870193459	665.284782757	1841.15497622	376.0	7.44169998301	-0.552895038841	-0.103344867073	684.396470342	827.731631713	1978.16820577	466.040103713	2.72504231857	0.0435310274532
799.870193459	665.284782757	1841.15497622	376.0	5.00254284256	0.843096788976	0.157588184855	844.782112285	805.119685611	1933.2595427	283.357744804	3.48965834277	0.0557453409388
799.870193459	665.284782757	1841.15497622	376.0	-6.74629629464	-0.540146447834	-0.100961952866	707.146741747	607.763974801	1716.94520628	402.034489729	-0.473727652051	-0.00756753437781
799.870193459	665.284782757	1841.15497622	376.0	-9.4910660677	-0.513253231016	-0.0959351833675	716.444921383	558.827169386	1666.40974101	391.137650246	-1.18347645904	-0.0189053747451
799.870193459	665.284782757	1841.15497622	376.0	-7.05817425985	-0.0550009914711	-0.0102805591535	826.365858699	549.408847052	1711.2030496	335.428343849	-0.565501910187	-0.00903357684004
799.870193459	665.284782757	1841.15497622	376.0	5.76786231582	1.71107681515	0.319827442084	977.417359866	598.607324997	1947.35026027	371.325575402	3.13769940185	0.0501229936397
799.870193459	665.284782757	1841.15497622	376.0	-8.03800661843	-0.267336598491	-0.0499694576619	773.03268475	585.101561015	1693.16281737	335.028571607	-0.565795389434	-0.00903826500694
799.870193459	665.284782757	1841.15497622	376.0	2.22826355289	0.1251644182	0.0233952183552	864.338860079	553.453027339	1882.1807615	464.388874086	0.601272999212	0.00960499998742
799.870193459	665.284782757	1841.15497622	376.0	2.51080498894	0.357328048297	0.0667902894012	924.494030755	502.49976714	1887.38278721	460.388989318	0.437272668342	0.00698518639523
799.870193459	665.284782757	1841.15497622	376.0	11.1785993983	0.294778578839	0.055098799783	835.877740366	785.99391337	2046.97031531	425.098661574	3.77365313267	0.0602819989245
799.870193459	665.284782757	1841.15497622	376.0	4.07205862102	0.121447184474	0.0227004083129	812.119276157	782.580614372	1916.12788615	321.427995623	2.87387519038	0.045908549367
799.870193459	665.284782757	1841.15497622	376.0	-6.45001872356	-0.216617526635	-0.040489257315	787.50088334	547.797745915	1722.40013552	387.101506266	-0.697021320714	-0.01113452589
799.870193459	665.284782757	1841.15497622	376.0	5.38466350746	0.0173402596336	0.00324117002496	822.179282076	664.90584841	1940.29497634	453.20984585	1.89941786666	0.030342138445
799.870193459	665.284782757	1841.15497622	376.0	1.61192319531	-0.356178495631	-0.0665754197441	737.166492112	731.852585316	1870.83298034	401.813902911	1.69600470805	0.0270927269656
799.870193459	665.284782757	1841.15497622	376.0	12.565276679	2.13723977054	0.39948406926	968.973836159	679.390350388	2072.50119307	424.13700652	4.50283818578	0.0719303224565
799.870193459	665.284782757	1841.15497622	376.0	11.0742507934	0.360820206876	0.0674430293226	869.708786553	705.937488859	2045.04909578	469.402820366	3.26133561834	0.0520980130725
799.870193459	665.284782757	1841.15497622	376.0	7.27593452112	0.14166328246	0.0264791182167	820.759024083	769.282301681	1975.11620672	385.074880955	3.15398416873	0.0503831336858
799.870193459	665.284782757	1841.15497622	376.0	2.40072504	0.226674103717	0.042368991349	879.466950363	590.167393523	1885.35604476	415.721700869	1.22061686034	0.0194986718903
799.870193459	665.284782757	1841.15497622	376.0	-0.672295393619	0.511936243992	0.0956890175685	941.720063577	551.975748344	1828.77697612	335.081164201	1.02671193862	0.0164011491792
799.870193459	665.284782757	1841.15497622	376.0	-15.0287670119	-0.665050423702	-0.124308490412	681.052738725	568.340560288	1564.45208451	315.058785501	-1.86822446536	-0.0298438412997
799.870193459	665.284782757	1841.15497622	376.0	11.2495151843	1.36854794042	0.255803353349	961.11910943	624.668624294	2048.27598483	462.488251107	3.60073406616	0.057519713517
799.870193459	665.284782757	1841.15497622	376.0	-8.61986684643	0.0152858094813	0.00285716065072	843.198795195	548.505029918	1682.44986883	290.746043717	-0.698651128388	-0.0111605611564
799.870193459	665.284782757	1841.15497622	376.0	14.3857025516	2.34079207391	0.437531228768	978.127782249	799.144673022	2106.01805461	328.745599338	5.19525597726	0.0829913095409
799.870193459	665.284782757	1841.15497622	376.0	10.0908184064	2.2652846082	0.423417683776	959.541390401	776.822509808	2026.94258145	290.578681237	4.60266306287	0.0735249690554
799.870193459	665.284782757	1841.15497622	376.0	4.1311632689	0.374340486187	0.069970184334	886.275219654	657.294323798	1917.21609432	373.646550865	2.29815450385	0.0367117332883
799.870193459	665.284782757	1841.15497622	376.0	1.50772985931	-0.320847939267	-0.0599715774331	739.688550704	769.861205766	1868.91461955	359.364863079	2.0411565177	0.0326063341486
799.870193459	665.284782757	1841.15497622	376.0	2.48595235829	0.0466164559158	0.00871335624594	831.85868928	648.368133594	1886.92521177	406.698388893	1.54851118191	0.0247366003499
799.870193459	665.284782757	1841.15497622	376.0	6.18021313082	0.0199840713142	0.00373534043256	801.434407689	772.138901401	1954.94227782	381.368968724	2.92556782337	0.0467343102775
799.870193459	665.284782757	1841.15497622	376.0	2.68531513872	-0.116083956878	-0.0216979358651	800.430518969	628.743081592	1890.59578952	461.422188958	1.09128258201	0.0174326291055
799.870193459	665.284782757	1841.15497622	376.0	-1.17067562685	-0.643214523776	-0.12022701379	674.862745802	744.939545109	1819.60102366	399.798732746	1.21503177201	0.0194094532271
799.870193459	665.284782757	1841.15497622	376.0	12.7403185883	2.40669854849	0.44985019598	987.952420848	779.737709976	2075.72398589	308.033855067	4.99584967182	0.0798059053007
799.870193459	665.284782757	1841.15497622	376.0	2.51855339285	-0.109400627715	-0.0204487154607	787.89095647	723.745534483	1887.52544734	375.888956385	2.03228741242	0.0324646551504
799.870193459	665.284782757	1841.15497622	376.0	14.2415538495	2.1432483748	0.40060717286	965.286059992	699.569864239	2103.36405361	438.508129375	4.75287764396	0.0759245630026
799.870193459	665.284782757	1841.15497622	376.0	-4.81804097048	0.288054497574	0.0538419621633	903.04450262	542.107912674	1752.44737513	307.294959839	0.0809095206265	0.00129248435506
799.870193459	665.284782757	1841.15497622	376.0	-13.6791472593	-0.83249823555	-0.155607146832	640.002856107	604.164156597	1589.30067575	345.133663044	-1.50322907261	-0.0240132439714
799.870193459	665.284782757	1841.15497622	376.0	-6.04544631118	-0.218373125041	-0.0408174065498	784.960852575	576.365628547	1729.84894062	368.522459501	-0.372008506721	-0.00594262790289
799.870193459	665.284782757	1841.15497622	376.0	-7.34242647023	-0.545704778967	-0.102000893265	701.209264013	696.28131254	1705.96952588	308.478949332	0.215125696114	0.00343651271748
799.870193459	665.284782757	1841.15497622	376.0	-2.68332871394	0.212290455021	0.0396804588825	863.431849942	640.744045391	1791.75073607	287.574840738	1.15909190519	0.0185158451308
799.870193459	665.284782757	1841.15497622	376.0	-11.3313173573	-0.341534058066	-0.0638381416945	758.295942225	549.979793901	1632.52786282	324.252126694	-1.34587340546	-0.0214995751671
799.870193459	665.284782757	1841.15497622	376.0	12.1699169458	2.11698996614	0.395699059091	976.261513753	652.531050015	2065.22200767	436.429443898	4.30702282672	0.068802281577
799.870193459	665.284782757	1841.15497622	376.0	5.1908894314	-0.393775400299	-0.0736028785606	717.810418052	822.473572899	1936.72729529	396.443304341	2.69727608047	0.0430874773239
799.870193459	665.284782757	1841.15497622	376.0	-1.44322722948	-0.446029619635	-0.0833700223616	719.866953144	723.982433784	1814.58292626	370.733539334	1.22720961043	0.019603987387
799.870193459	665.284782757	1841.15497622	376.0	4.08463140861	-0.404823927037	-0.0756680237452	722.819184783	762.190421386	1916.35937066	431.349764487	2.11114639943	0.0337243833775
799.870193459	665.284782757	1841.15497622	376.0	14.2531214934	0.385901794766	0.0721311765918	843.097255266	793.248618208	2103.57703186	467.231158384	4.14486362674	0.0662118790213
799.870193459	665.284782757	1841.15497622	376.0	0.824129021053	-0.627776812524	-0.117341460285	670.73221843	830.783439744	1856.3284687	354.812810524	2.07770731271	0.0331902126631
799.870193459	665.284782757	1841.15497622	376.0	-7.10124080657	-0.866092346643	-0.161886419933	629.765433753	643.707987274	1710.41012773	436.936706706	-0.49971696116	-0.00798269906006
799.870193459	665.284782757	1841.15497622	376.0	-16.1679479248	-1.00329227922	-0.187531267144	599.955918452	583.632404063	1543.47799845	359.889675931	-2.06825551937	-0.0330392255491
799.870193459	665.284782757	1841.15497622	376.0	10.1138888711	-0.142943281942	-0.0267183704564	766.522002494	806.257489799	2027.36734446	454.587852163	3.29416447869	0.0526224357618
799.870193459	665.284782757	1841.15497622	376.0	-6.76833817042	-0.773675069449	-0.144612162514	652.370226199	605.981675355	1716.53938118	458.18747963	-0.738730445352	-0.0118008058363
799.870193459	665.284782757	1841.15497622	376.0	-4.78685850108	-0.406153048321	-0.0759164576301	740.753074328	560.700588609	1753.02149272	451.567829782	-0.630264075656	-0.0100681162245
799.870193459	665.284782757	1841.15497622	376.0	1.60419024386	0.341930141134	0.0639121759129	917.648869593	522.39824282	1870.69060472	430.643492306	0.584274312151	0.00933345546567
799.870193459	665.284782757	1841.15497622	376.0	7.89646238638	-0.355017421247	-0.0663583964947	724.062413157	827.507231962	1986.54108639	434.971441269	3.00894815773	0.0480662645004
799.870193459	665.284782757	1841.15497622	376.0	7.65382268979	1.04309132168	0.1949703405	910.590856204	696.660639426	1982.07371354	374.822217911	3.51264136112	0.056112481807
799.870193459	665.284782757	1841.15497622	376.0	8.47018040195	0.380855153988	0.0711878792501	885.099934283	666.88734662	1997.10412418	445.116843277	2.75812108222	0.0440594422081
799.870193459	665.284782757	1841.15497622	376.0	-2.2477228122	-0.238503545257	-0.0445801019172	777.680113404	599.946173254	1799.77091581	422.14462915	0.208423410734	0.00332944745582
799.870193459	665.284782757	1841.15497622	376.0	-6.05454350352	-0.95230135379	-0.178000253045	604.7364921	775.7542364	1729.68144721	349.190718714	0.64918094566	0.0103703026463
799.870193459	665.284782757	1841.15497622	376.0	-1.27017085277	0.505364263448	0.0944606099903	915.657545536	610.319958676	1817.76916235	291.791658142	1.48213486494	0.0236762757978
799.870193459	665.284782757	1841.15497622	376.0	-10.1341281161	-0.469650055624	-0.087785057126	725.235146057	591.612616895	1654.56997211	337.722209159	-0.929472235754	-0.0148477992932
799.870193459	665.284782757	1841.15497622	376.0	1.84617372825	-0.0411136726943	-0.00768479863445	803.332742997	710.436766137	1875.14589568	361.37638655	1.94367180149	0.0310490703114
799.870193459	665.284782757	1841.15497622	376.0	-12.1869544761	-0.267570240815	-0.0500131291243	778.932273209	508.464376345	1616.77425743	329.377607875	-1.76043444623	-0.0281219560101
799.870193459	665.284782757	1841.15497622	376.0	-12.9718542162	-0.487347342462	-0.0910929612079	721.142360913	597.514655658	1602.32303681	283.666020235	-1.2911868837	-0.0206259885575
799.870193459	665.284782757	1841.15497622	376.0	7.94554146742	-0.225578220385	-0.042164153343	747.958969078	831.243627875	1987.44470833	408.242111378	3.19635697335	0.0510600155487
799.870193459	665.284782757	1841.15497622	376.0	-6.11242472975	-0.964797552777	-0.180335991173	604.222631559	691.077774439	1728.61576414	433.315358139	-0.0783886397092	-0.00125221469184
799.870193459	665.284782757	1841.15497622	376.0	17.3410208745	2.15136540457	0.402124374686	952.38771992	794.32357245	2160.43004497	413.718752605	5.40751365719	0.0863820073034
799.870193459	665.284782757	1841.15497622	376.0	-4.5820363273	-0.19201599992	-0.0358908411065	793.67762227	537.976080484	1756.79258636	425.138883611	-0.596716896586	-0.0095322187953
799.870193459	665.284782757	1841.15497622	376.0	11.4838235074	1.46482872247	0.27379976121	912.101802665	725.924819851	2052.58996418	414.563341667	4.20568355966	0.0671834434451
799.870193459	665.284782757	1841.15497622	376.0	-8.14177881088	-0.96124076212	-0.17967117049	606.769139495	651.386448929	1691.25221049	433.096622063	-0.623871505397	-0.00996599848877
799.870193459	665.284782757	1841.15497622	376.0	-0.29814177383	0.499158796139	0.0933007095587	946.520466487	532.293680874	1835.66572411	356.85157675	0.830678116895	0.0132696184808
799.870193459	665.284782757	1841.15497622	376.0	0.279197544069	1.29289542116	0.241662695545	986.588693402	554.080948749	1846.29543569	305.625793541	2.02672657888	0.0323758239438
799.870193459	665.284782757	1841.15497622	376.0	7.18876012646	0.386518387531	0.0722464275759	881.273168188	679.450486654	1973.51119101	412.78753617	2.77911398578	0.0443947921051
799.870193459	665.284782757	1841.15497622	376.0	-12.932026235	-0.33600190767	-0.0628040948916	760.324402396	542.698538808	1603.05633166	300.03339046	-1.62349243918	-0.0259343840125
799.870193459	665.284782757	1841.15497622	376.0	6.74688833906	1.61768870648	0.302371720837	942.48672948	660.416266012	1965.37564661	362.472651119	3.50575035602	0.0560024018534
799.870193459	665.284782757	1841.15497622	376.0	2.8386055162	-0.368142914305	-0.0688117596831	730.075237818	768.629719617	1893.41810293	394.713145497	2.10601108538	0.0336423496067
799.870193459	665.284782757	1841.15497622	376.0	-2.42482106232	-0.867574074771	-0.162163378462	622.146768282	794.749678726	1796.51026256	379.613815555	1.26280532128	0.0201726089661
799.870193459	665.284782757	1841.15497622	376.0	0.139963577565	-0.673345062654	-0.125858890216	661.380457684	830.881374973	1843.73192259	351.470089932	1.96264236421	0.0313521144443
799.870193459	665.284782757	1841.15497622	376.0	-5.00473950992	0.469894332059	0.0878307162726	945.77428355	512.542699815	1749.00996568	290.692982317	0.0324412177902	0.000518230316137
799.870193459	665.284782757	1841.15497622	376.0	3.65171200486	0.151426751885	0.0283040657729	865.656893281	577.328896394	1908.38865351	465.402863836	1.03138543922	0.0164758057383
799.870193459	665.284782757	1841.15497622	376.0	4.36277322978	0.397086394019	0.0742217558915	926.894778388	529.072227431	1921.48039264	465.513386817	0.97290172037	0.0155415610283
799.870193459	665.284782757	1841.15497622	376.0	14.714908694	2.3534117614	0.43989004886	982.019941763	778.870610887	2112.07924988	351.188697233	5.22181730163	0.0834156118472
799.870193459	665.284782757	1841.15497622	376.0	-0.463614546346	0.0347298196381	0.00649155507255	844.407447095	559.800060513	1832.61911393	428.411606317	0.319871999879	0.0051097763559
799.870193459	665.284782757	1841.15497622	376.0	-6.95459135919	-0.51442686348	-0.0961545539216	715.316615921	563.957478586	1713.11017133	433.836076824	-0.896950529192	-0.0143282832139
799.870193459	665.284782757	1841.15497622	376.0	-5.58167246934	-0.23820826637	-0.0445249096019	774.466745203	645.270894684	1738.38773579	318.650095904	0.305615241447	0.00488203261098
799.870193459	665.284782757	1841.15497622	376.0	5.96272596655	0.343232498563	0.064155607208	883.307188574	654.769479192	1950.93800207	412.861334302	2.38850966223	0.0381551064254
799.870193459	665.284782757	1841.15497622	376.0	-11.1300518392	-0.820645153201	-0.153391617421	640.073431653	676.610577581	1636.23347292	319.549463689	-0.617720736406	-0.00986774339307
799.870193459	665.284782757	1841.15497622	376.0	1.07392901698	0.160615434813	0.0300215766005	873.756934497	547.066198482	1860.92767375	440.104540775	0.50472065006	0.00806263019265
799.870193459	665.284782757	1841.15497622	376.0	-2.76736160897	0.133200286222	0.0248972497611	845.559403132	657.250080765	1790.20356024	287.394076346	1.18412529157	0.018915739482
799.870193459	665.284782757	1841.15497622	376.0	-2.3675582881	0.309469051895	0.0578446825973	882.474080607	628.828305132	1797.56455898	286.262173241	1.22802785696	0.0196170584179
799.870193459	665.284782757	1841.15497622	376.0	15.9003495731	2.31074366453	0.431914703651	976.331613873	781.903456899	2133.90505362	375.669982845	5.33386297568	0.0852054788448
799.870193459	665.284782757	1841.15497622	376.0	15.9213132135	1.66662649294	0.311518970643	890.095039498	828.504280267	2134.29102673	415.69170696	5.09927261614	0.0814580290118
799.870193459	665.284782757	1841.15497622	376.0	-13.1712963435	-0.508857752164	-0.0951135985353	716.590082524	589.501117575	1598.65099816	292.559798056	-1.38593641734	-0.0221395593825
799.870193459	665.284782757	1841.15497622	376.0	6.83110836385	1.26680997138	0.236786910539	937.470224593	654.419649221	1966.92626779	375.036393974	3.324092403	0.0531005176198
799.870193459	665.284782757	1841.15497622	376.0	-13.2270710058	-0.688270310454	-0.12864865616	672.632567848	632.374132712	1597.62410018	292.617399625	-1.16574565585	-0.0186221350774
799.870193459	665.284782757	1841.15497622	376.0	3.62880906603	-0.043965150612	-0.00821778516113	816.081496195	625.77233685	1907.96697491	466.113141868	1.24403401774	0.0198727478872
799.870193459	665.284782757	1841.15497622	376.0	-3.72352412188	0.281889750739	0.0526896730354	907.580607215	515.230459661	1772.59912656	349.78805968	-0.0833600459398	-0.00133163012683
799.870193459	665.284782757	1841.15497622	376.0	1.75686567044	0.687088709005	0.128427796076	972.599618611	538.01930882	1873.50159593	362.882668503	1.44619576238	0.0231021687281
799.870193459	665.284782757	1841.15497622	376.0	-8.7102802411	-0.192669786161	-0.0360130441423	789.666116074	596.235544559	1680.78521811	294.883557482	-0.490659614597	-0.00783801301273
799.870193459	665.284782757	1841.15497622	376.0	8.10720811812	0.0973316232378	0.0181928267734	824.631498862	726.147530035	1990.42124192	439.642213018	2.82742028538	0.045166458233
799.870193459	665.284782757	1841.15497622	376.0	7.37450708955	-0.235591009279	-0.0440357026689	747.366533172	823.792890885	1976.93108047	405.77165641	3.08529607968	0.049285879867
799.870193459	665.284782757	1841.15497622	376.0	-0.111838614354	-0.256340215821	-0.0479140590319	768.27794665	650.654209962	1839.095854	420.16369739	0.897640391446	0.0143393033777
799.870193459	665.284782757	1841.15497622	376.0	6.56940888956	-0.420428084603	-0.0785846887109	717.23880356	775.176708089	1962.10797489	469.692463245	2.39248370102	0.0382185894732
799.870193459	665.284782757	1841.15497622	376.0	-12.5588871214	-0.87434383525	-0.163428754252	628.890986458	643.875528245	1609.92640102	337.159886321	-1.08285822656	-0.0172980547374
799.870193459	665.284782757	1841.15497622	376.0	5.46954948618	0.453464564479	0.0847597316783	901.431633897	645.412375009	1941.85785876	395.013849851	2.4338996147	0.0388801855384
799.870193459	665.284782757	1841.15497622	376.0	0.143012074249	-0.74462540928	-0.139182319492	649.76791756	776.40742073	1843.78805014	417.612711847	1.48831566249	0.0237750105829
799.870193459	665.284782757	1841.15497622	376.0	-0.626875745139	-0.105622612593	-0.0197425444099	798.829604549	664.797331516	1829.61322224	365.986286175	1.19858424397	0.0191467131624
799.870193459	665.284782757	1841.15497622	376.0	3.76336389829	-0.424962112938	-0.0794321706427	713.019703586	813.974710168	1910.4443379	383.449924149	2.46980227382	0.0394537104445
799.870193459	665.284782757	1841.15497622	376.0	5.99980814744	1.96877527134	0.36799537782	944.377999364	684.781647189	1951.62074249	322.461095933	3.70950486309	0.0592572661835
799.870193459	665.284782757	1841.15497622	376.0	4.35108994157	1.74285377031	0.325767059871	946.488344227	651.624441431	1921.2652852	323.152499538	3.24454964902	0.0518298665977
799.870193459	665.284782757	1841.15497622	376.0	-4.21024388675	-0.396416239646	-0.0740964933918	739.770884419	617.787579831	1763.63786138	406.079397134	0.0188835167998	0.000301653622999
799.870193459	665.284782757	1841.15497622	376.0	11.1382743683	0.169415606386	0.0316664684834	810.379391432	823.812579015	2046.22786901	412.035898567	3.86133276607	0.0616826320458
799.870193459	665.284782757	1841.15497622	376.0	13.1013110259	2.35381321083	0.439965086136	978.214565005	797.031697702	2082.37041612	307.124153413	5.03223803831	0.0803871891104
799.870193459	665.284782757	1841.15497622	376.0	-10.3560984913	-0.97667949323	-0.182556914622	604.810042068	592.325729045	1650.4831535	453.347382388	-1.38291097168	-0.0220912295796
799.870193459	665.284782757	1841.15497622	376.0	-11.5479008542	-0.661733622212	-0.123688527516	679.709524	605.463011114	1628.54022499	343.367689877	-1.12025327947	-0.0178954197999
799.870193459	665.284782757	1841.15497622	376.0	-7.59531434076	-0.217289675119	-0.0406148925457	786.131145611	567.741158951	1701.31346827	347.44116371	-0.625875722169	-0.00999801473114
799.870193459	665.284782757	1841.15497622	376.0	-1.00814626034	1.0810398401	0.202063521513	998.146705899	525.616817261	1822.59344118	298.829918016	1.53594841791	0.024535917219
799.870193459	665.284782757	1841.15497622	376.0	9.65151521911	0.707358981095	0.13221663198	889.018404885	723.2934356	2018.85432895	406.542488468	3.64309253179	0.0581963663226
799.870193459	665.284782757	1841.15497622	376.0	0.646648994469	0.268310712377	0.0501515350237	893.990900228	563.412688896	1853.06078636	395.657197232	0.847497671428	0.0135383014605
799.870193459	665.284782757	1841.15497622	376.0	-0.0203160794174	-0.627320020659	-0.117256078628	673.900749331	798.259470207	1840.78092571	368.620706171	1.76814777008	0.028245172046
799.870193459	665.284782757	1841.15497622	376.0	5.56927545115	-0.418564886873	-0.0782364274529	714.803474946	805.440859702	1943.69396832	423.449633675	2.57436867701	0.0411241002718
799.870193459	665.284782757	1841.15497622	376.0	4.60014962911	0.418736068815	0.0782684240775	923.071864856	562.420469161	1925.85086003	440.35852601	1.43526984882	0.0229276333677
799.870193459	665.284782757	1841.15497622	376.0	-7.29048992227	-0.381716114687	-0.0713488064836	748.679425949	534.100590907	1706.92575822	424.145741367	-1.08945616472	-0.0174034531106
799.870193459	665.284782757	1841.15497622	376.0	10.4970773111	1.99708742733	0.373287369594	958.582113052	672.185736753	2034.42243749	403.654587683	4.16561888881	0.0665434327286
799.870193459	665.284782757	1841.15497622	376.0	0.54824815486	0.492561583965	0.0920675857878	951.443592102	511.544577589	1851.2490744	388.26090471	0.658850074381	0.0105247615716
799.870193459	665.284782757	1841.15497622	376.0	-13.2371484942	-0.207322591395	-0.038751886242	792.721421909	521.911779584	1597.43855801	282.805356514	-1.77149863262	-0.0282987002016
799.870193459	665.284782757	1841.15497622	376.0	7.90858845136	0.242228565718	0.045276367424	860.051121994	680.463983191	1986.76434604	446.249240852	2.61956393017	0.0418460691721
799.870193459	665.284782757	1841.15497622	376.0	8.49874097964	0.877422369569	0.164004181228	925.912725068	661.048466819	1997.62996868	410.668776791	3.29460431744	0.0526294619399
799.870193459	665.284782757	1841.15497622	376.0	-12.5651140162	-0.98605141506	-0.184308675712	600.816624424	707.393952908	1609.81175424	301.601176907	-0.702658595972	-0.0112245782104
799.870193459	665.284782757	1841.15497622	376.0	2.292886196	-0.212742937572	-0.0397650350601	776.286362205	655.30274994	1883.37056451	451.781452368	1.20009695317	0.0191708778461
799.870193459	665.284782757	1841.15497622	376.0	-8.3422814299	-0.756159600948	-0.141338243168	657.434733093	587.352392826	1687.56064654	442.77352062	-1.03321367257	-0.016505010744
799.870193459	665.284782757	1841.15497622	376.0	3.05098943088	0.0142089638094	0.00265588108588	794.278084649	791.590038518	1897.32841995	311.460296779	2.69835015094	0.0431046349991
799.870193459	665.284782757	1841.15497622	376.0	3.05702072258	0.507429281594	0.0948465946905	950.526356325	524.202646107	1897.43946537	422.710462942	1.04666163134	0.0167198343665
799.870193459	665.284782757	1841.15497622	376.0	-6.07156930176	0.0676303396649	0.0126411849841	849.834702054	579.85916796	1729.36797588	299.674105869	-0.00405574947597	-6.47883302871e-05
799.870193459	665.284782757	1841.15497622	376.0	-1.94294495738	-0.301056844232	-0.0562723073331	764.270366721	576.050529745	1805.38234845	465.061451983	-0.111625515693	-0.00178315520277
799.870193459	665.284782757	1841.15497622	376.0	3.95388552657	0.0794723382066	0.0148546426554	823.048617845	719.718079764	1913.95213634	371.185438734	2.39137558392	0.0382008879221
799.870193459	665.284782757	1841.15497622	376.0	11.3366731864	-0.105564340608	-0.0197316524502	771.186402789	816.478333113	2049.88069872	462.215962822	3.50856457145	0.0560473573714
799.870193459	665.284782757	1841.15497622	376.0	-4.78525078867	-0.0535250928293	-0.0100046902485	817.622563085	618.767609859	1753.0510932	316.660920252	0.37362621568	0.00596846989905
799.870193459	665.284782757	1841.15497622	376.0	-10.4808392006	-0.126000898284	-0.0235515697727	813.617070229	502.290296159	1648.18648372	332.279117337	-1.49836428464	-0.0239355317035
799.870193459	665.284782757	1841.15497622	376.0	15.0006185686	1.84895334626	0.345598756311	919.290816581	771.900437922	2117.33961145	426.148356952	4.92023463794	0.0785979974112
799.870193459	665.284782757	1841.15497622	376.0	3.45783028463	-0.610975420127	-0.114201013108	673.847866498	826.810837979	1904.81899057	404.160286094	2.32839175541	0.0371947564762
799.870193459	665.284782757	1841.15497622	376.0	1.9151301287	0.150072491543	0.0280509329986	846.484978267	671.634969786	1876.41548988	358.295541829	1.87744341138	0.029991108808
799.870193459	665.284782757	1841.15497622	376.0	2.92807307884	0.367338677783	0.0686614350996	915.529473132	554.223831178	1895.06533941	425.312035104	1.11159288631	0.0177570748613
799.870193459	665.284782757	1841.15497622	376.0	9.45435208558	-0.102619421615	-0.0191812003018	775.289144799	798.129693422	2015.22425011	441.805411888	3.23714140196	0.051711523993
799.870193459	665.284782757	1841.15497622	376.0	11.8783204499	1.31711067595	0.246188911393	869.777942916	812.248246021	2059.85326427	377.827075334	4.50800884306	0.0720129208157
799.870193459	665.284782757	1841.15497622	376.0	-5.10364895154	-0.631325589151	-0.118004783019	680.622481756	714.35224494	1747.18888958	352.21416288	0.565503038643	0.00903359486649
799.870193459	665.284782757	1841.15497622	376.0	7.69401352103	-0.346374067409	-0.0647428163381	730.642416794	787.615876754	1982.81368903	464.555395481	2.68595126315	0.0429065696989
799.870193459	665.284782757	1841.15497622	376.0	6.97417205937	1.19579117482	0.223512369125	860.235900323	803.028836313	1969.56029214	306.2955555	3.86672991071	0.0617688484139
799.870193459	665.284782757	1841.15497622	376.0	4.67239764084	1.19122552287	0.222658976237	926.866000091	663.65572497	1927.18105789	336.659332829	3.09415458835	0.0494273895903
799.870193459	665.284782757	1841.15497622	376.0	7.44295375755	0.62599140287	0.117007738854	941.665132625	597.786084345	1978.1912897	438.740072731	2.42280296944	0.0387029228345
799.870193459	665.284782757	1841.15497622	376.0	1.84072494992	0.228075107973	0.0426308613033	878.932382764	594.557864939	1875.04557523	401.555327526	1.22466841998	0.0195633932904
799.870193459	665.284782757	1841.15497622	376.0	11.4838955188	0.431355995095	0.0806272888028	859.191618151	756.557417756	2052.59129002	436.842254116	3.75570547793	0.0599952951746
799.870193459	665.284782757	1841.15497622	376.0	2.93268964831	1.45954853448	0.272812810184	949.796022324	627.430839553	1895.15033761	317.923475735	2.82789468767	0.0451740365443
799.870193459	665.284782757	1841.15497622	376.0	-11.3238160573	-0.98367305778	-0.18386412295	602.098518786	660.584550664	1632.66597338	369.982903929	-0.883355058467	-0.0141111031704
799.870193459	665.284782757	1841.15497622	376.0	5.71935879157	2.29418408698	0.428819455509	996.146273787	614.05830659	1946.45723521	336.252654839	3.61693873123	0.0577785739814
799.870193459	665.284782757	1841.15497622	376.0	7.4590731095	0.473554221264	0.0885148077128	881.375345623	703.359622911	1978.48807195	393.753103417	3.10241825864	0.0495593971029
799.870193459	665.284782757	1841.15497622	376.0	-0.39142650614	0.023798716371	0.00444835820019	823.893741643	668.233760491	1833.94820762	341.820705486	1.42803397435	0.0228120443186
799.870193459	665.284782757	1841.15497622	376.0	-1.9236510798	-0.550933177751	-0.102978164066	701.656545797	646.53977702	1805.73757864	457.541255818	0.319291509236	0.00510050334242
799.870193459	665.284782757	1841.15497622	376.0	-3.12651077197	-0.130404920749	-0.0243747515418	795.630663102	655.07732902	1783.59106756	332.883075434	0.807839069068	0.0129047774611
799.870193459	665.284782757	1841.15497622	376.0	-2.52227309254	-0.297688829343	-0.0556427718399	761.607019568	631.466937527	1794.71601966	401.642062564	0.434356810792	0.00693860720116
799.870193459	665.284782757	1841.15497622	376.0	10.2610006217	1.89644632442	0.354475948491	920.744835217	757.731340844	2030.07589977	351.599723711	4.42760456077	0.0707285073606
799.870193459	665.284782757	1841.15497622	376.0	15.7673842648	2.37478493274	0.443885034158	999.013417547	676.155291109	2131.45695623	456.288247571	4.98405409154	0.0796174775007
799.870193459	665.284782757	1841.15497622	376.0	0.275739436204	0.422088002096	0.0788949536627	904.488482303	618.147579934	1846.23176657	323.59570433	1.62197423499	0.0259101315494
799.870193459	665.284782757	1841.15497622	376.0	-7.91543522767	-0.506863334803	-0.0947408102435	711.218010606	677.604149371	1695.41954663	306.597386656	0.0252864928624	0.000403937585661
799.870193459	665.284782757	1841.15497622	376.0	11.2797554352	2.36570752038	0.442188321566	983.244724883	731.304629804	2048.83275472	334.28340003	4.74940991238	0.0758691679294
799.870193459	665.284782757	1841.15497622	376.0	-0.466638291469	-0.618372834729	-0.115583707426	677.597953375	778.154402976	1832.56344209	376.811085741	1.58129727415	0.0252603398426
799.870193459	665.284782757	1841.15497622	376.0	2.00447271285	0.720924001329	0.134752149781	902.934369982	673.182631931	1878.06042532	301.943423402	2.54104142915	0.0405917161207
799.870193459	665.284782757	1841.15497622	376.0	-0.763789965689	0.153422897607	0.0286771771228	875.702918351	529.434887639	1827.09241926	421.954613266	0.14176611368	0.00226463440384
799.870193459	665.284782757	1841.15497622	376.0	3.67895624889	-0.134894436977	-0.0252139134537	786.695683905	697.826493561	1908.89026227	424.3680848	1.86195183411	0.0297436395225
799.870193459	665.284782757	1841.15497622	376.0	-1.19076904692	0.115871976323	0.0216583133314	860.307054486	574.418969167	1819.23107265	384.505049	0.549741036649	0.00878180569728
799.870193459	665.284782757	1841.15497622	376.0	6.00586641689	0.0289489740709	0.00541102319082	800.372409733	782.551364951	1951.73228462	368.808509932	2.98968213659	0.0477585005844
799.870193459	665.284782757	1841.15497622	376.0	20.0921271701	2.01120006865	0.375925246476	933.155726489	818.638732901	2211.08217544	459.287716045	5.62107477913	0.0897935268232
799.870193459	665.284782757	1841.15497622	376.0	-14.6916612588	-0.987023045985	-0.184490288969	604.450875604	512.651351673	1570.65872386	453.556496584	-2.46890502997	-0.0394393774756
799.870193459	665.284782757	1841.15497622	376.0	4.76101224311	-0.520040675585	-0.0972038645952	696.995307665	775.038703784	1928.81259005	456.7785786	2.12433707936	0.0339350971143
799.870193459	665.284782757	1841.15497622	376.0	-12.8675591912	-0.982339111412	-0.18361478718	603.050438669	655.036525933	1604.24326985	346.156305247	-1.10969206455	-0.0177267102963
799.870193459	665.284782757	1841.15497622	376.0	-9.43808666828	-0.428004827922	-0.0800009024154	737.817775435	538.832566887	1667.38517386	390.734831541	-1.2916385536	-0.0206332037316
799.870193459	665.284782757	1841.15497622	376.0	7.57280314909	0.492720577937	0.0920973042872	912.777466693	630.320160494	1980.58201823	437.484391048	2.52661615137	0.0403612803734
799.870193459	665.284782757	1841.15497622	376.0	6.84619494435	-0.149388627507	-0.0279231079453	773.722824537	758.410390627	1967.20403512	435.070819952	2.64916959239	0.0423190030734
799.870193459	665.284782757	1841.15497622	376.0	-4.3340180856	-0.820969222588	-0.153452191138	635.271339302	756.572590383	1761.35898656	369.515056877	0.813980484781	0.0130028831435
799.870193459	665.284782757	1841.15497622	376.0	15.941803067	1.96122295273	0.366583729482	925.262494971	800.463542522	2134.66827668	408.94223919	5.17876561611	0.0827278852414
799.870193459	665.284782757	1841.15497622	376.0	-7.92743595094	-0.512867771291	-0.0958631348208	710.663250783	664.6752377	1695.19859472	319.860106236	-0.080246200815	-0.00128188819193
799.870193459	665.284782757	1841.15497622	376.0	-7.65759512407	-0.846842984464	-0.158288408311	630.407959425	756.835469848	1700.16678253	312.923353258	0.393686574498	0.0062889229153
799.870193459	665.284782757	1841.15497622	376.0	9.62532651641	0.131916901465	0.0246573647599	816.384442981	782.861416365	2018.37215435	419.126295004	3.44034322279	0.0549575594695
799.870193459	665.284782757	1841.15497622	376.0	0.749330422179	0.619628192036	0.115818353652	957.4644776	552.045388412	1854.95131057	345.441444561	1.36747012955	0.0218445707596
799.870193459	665.284782757	1841.15497622	376.0	-3.0985475316	-0.354066947046	-0.0661807377657	745.922360647	668.347484676	1784.10591415	369.836068825	0.667916605816	0.0106695943421
799.870193459	665.284782757	1841.15497622	376.0	-11.8348385956	-0.529178834413	-0.098911931666	711.282114086	596.06711701	1623.25725649	315.908025389	-1.15309852314	-0.0184201042035
799.870193459	665.284782757	1841.15497622	376.0	3.28627163018	-0.454373712816	-0.0849296659469	715.831902781	728.323415803	1901.66032987	457.505011283	1.66788813864	0.0266435804895
799.870193459	665.284782757	1841.15497622	376.0	-2.23103414768	-0.433693571097	-0.0810642188967	725.832455399	692.105303281	1800.07817999	382.140421304	0.881409092885	0.0140800174582
799.870193459	665.284782757	1841.15497622	376.0	-8.2791095367	-0.794280691956	-0.148463680739	648.62322384	579.091356097	1688.72373899	461.009159058	-1.14765568632	-0.0183331579285
799.870193459	665.284782757	1841.15497622	376.0	1.70965740619	-0.837750365717	-0.156588853405	627.831436936	783.12043824	1872.63241863	461.680543451	1.56321678765	0.0249715141797
799.870193459	665.284782757	1841.15497622	376.0	6.65399225626	2.08571740512	0.389853720584	962.215750074	663.35386386	1963.66528576	338.095671826	3.78180707978	0.0604122536706
799.870193459	665.284782757	1841.15497622	376.0	9.93665657629	1.45123406957	0.271258704592	912.273885189	720.480037401	2024.10422324	391.35030065	4.03025228773	0.0643810269606
799.870193459	665.284782757	1841.15497622	376.0	3.3978186257	0.00664844771056	0.00124270050665	815.520295652	693.2527615	1903.71408293	394.941025774	2.00502304618	0.0320291221434
799.870193459	665.284782757	1841.15497622	376.0	17.9993041204	1.81781914244	0.33977927896	911.989234146	802.121880757	2172.55005971	458.43894481	5.26683473747	0.0841347402151
799.870193459	665.284782757	1841.15497622	376.0	6.41918216098	1.62774766116	0.304251899282	979.251934607	593.794268351	1959.34206801	386.295865047	3.13508259568	0.0500811916242
799.870193459	665.284782757	1841.15497622	376.0	6.78387968619	0.016898121338	0.0031585273529	818.551238434	682.514879217	1966.05671464	464.990596988	2.1809708846	0.0348397904888
799.870193459	665.284782757	1841.15497622	376.0	-14.0043659242	-0.479353197765	-0.0895987285541	724.430731637	575.329442891	1583.31289612	283.552721587	-1.60435688055	-0.0256287041621
799.870193459	665.284782757	1841.15497622	376.0	-9.30838506223	-0.487291018456	-0.0910824333562	716.500394141	666.284623307	1669.77318144	286.98816399	-0.244976405654	-0.00391336111268
799.870193459	665.284782757	1841.15497622	376.0	2.34550887621	-0.0855784382882	-0.0159959697735	791.068952656	731.410774521	1884.33942961	361.859702431	2.10994552884	0.0337052001413
799.870193459	665.284782757	1841.15497622	376.0	8.53960261055	1.6546116562	0.309273206767	915.217443742	725.41855031	1998.38229463	357.746300577	3.99688157003	0.063847948403
799.870193459	665.284782757	1841.15497622	376.0	1.78135402401	0.502759087762	0.0939736612639	947.14484102	533.157197613	1873.95246447	393.65042584	1.03898469452	0.0165971995929
799.870193459	665.284782757	1841.15497622	376.0	-5.59703276545	-0.315774765279	-0.0590233206128	757.548618101	636.54714307	1738.10492893	344.009167764	0.144067600832	0.00230139937431
799.870193459	665.284782757	1841.15497622	376.0	5.88524158103	0.985538570526	0.184212816921	873.654300621	759.0993028	1949.51139445	316.757791027	3.53905321648	0.0565343964294
799.870193459	665.284782757	1841.15497622	376.0	-0.290439801735	-0.150017006794	-0.0280405620177	799.567584705	581.275708306	1835.80752935	454.964236343	0.289328279925	0.00462185750679
799.870193459	665.284782757	1841.15497622	376.0	7.56783409551	0.438475535021	0.0819580439292	909.523591267	618.1479322	1980.49053026	452.81900679	2.30848841204	0.036876811694
799.870193459	665.284782757	1841.15497622	376.0	-14.5133473465	-0.838786711565	-0.156782562909	639.836984795	559.93447481	1573.94175933	374.170299725	-1.95396377328	-0.0312134788064
799.870193459	665.284782757	1841.15497622	376.0	3.35557520211	-0.521400373826	-0.0974580137993	695.491677063	794.778491173	1902.93631603	412.666147795	2.17738225465	0.0347824641319
799.870193459	665.284782757	1841.15497622	376.0	-4.46200355111	0.0858318131302	0.016043329557	854.966784954	572.190232342	1759.0025758	331.845558501	0.144027383222	0.00230075692048
799.870193459	665.284782757	1841.15497622	376.0	10.2488826091	0.378176062082	0.0706871144078	877.760995317	688.219344361	2029.85278838	463.872448702	3.07567710832	0.0491322221777
799.870193459	665.284782757	1841.15497622	376.0	-0.246527890544	-0.0745749685471	-0.0139392464574	818.694485589	565.41155996	1836.61601569	452.509970144	0.22825838598	0.00364630009553
799.870193459	665.284782757	1841.15497622	376.0	-7.6229522741	-0.594601053789	-0.111140383886	695.991787825	574.061138418	1700.80461109	430.751684844	-0.937105185123	-0.0149697313917
799.870193459	665.284782757	1841.15497622	376.0	-10.6624832646	-0.863597905764	-0.161420169302	631.993779452	607.79611139	1644.842135	405.052244161	-1.15971311153	-0.0185257685549
799.870193459	665.284782757	1841.15497622	376.0	-11.1070432491	-0.821762278688	-0.153600425923	642.723992201	579.144354897	1636.65709672	414.788749626	-1.42221855965	-0.0227191463204
799.870193459	665.284782757	1841.15497622	376.0	17.6416327068	1.95758813809	0.365904324877	924.562882596	814.1825589	2165.96477468	427.219333188	5.37127461255	0.0858031088266
799.870193459	665.284782757	1841.15497622	376.0	-3.64675309719	-0.196511620922	-0.0367311440975	784.793723213	632.170441928	1774.0126001	357.048434956	0.457639053432	0.0073105280101
799.870193459	665.284782757	1841.15497622	376.0	8.84835464676	2.02468615442	0.378446010173	982.070067763	617.75116795	2004.06689811	404.245662396	3.74324822446	0.0597962975154
799.870193459	665.284782757	1841.15497622	376.0	12.0853644074	0.909933709745	0.170081067242	900.139826701	720.153025652	2063.6652644	443.372412044	3.96469693853	0.0633338169094
799.870193459	665.284782757	1841.15497622	376.0	15.5266940508	1.9246399103	0.359745777627	935.698377149	738.019951267	2127.02547638	453.307147959	4.8672861275	0.0777521745607
799.870193459	665.284782757	1841.15497622	376.0	-5.70759103203	0.155798466027	0.0291212086032	870.870165422	565.805348124	1736.06937991	299.393866362	0.0201439778998	0.000321788784342
799.870193459	665.284782757	1841.15497622	376.0	1.67804089555	0.0496874541494	0.00928737460737	823.691949258	692.778055795	1872.05030967	355.580304614	1.89787634268	0.0303175134613
799.870193459	665.284782757	1841.15497622	376.0	-4.07306860193	-0.316628993368	-0.0591829894145	760.134818967	591.868755975	1766.16347097	414.159896026	-0.137606076581	-0.00219818013708
799.870193459	665.284782757	1841.15497622	376.0	8.7355924683	0.263050579809	0.0491683326746	853.626849533	714.888114709	2001.99077165	433.475807406	3.02446549335	0.0483141452612
799.870193459	665.284782757	1841.15497622	376.0	0.186050208948	-0.523830752741	-0.0979122902319	705.353047161	683.656010966	1844.5804489	455.57139077	0.898588395804	0.0143544472173
799.870193459	665.284782757	1841.15497622	376.0	4.65401909092	0.320799879945	0.0599625943822	871.214312904	680.818695443	1926.8426803	374.809671956	2.47147830446	0.0394804840969
799.870193459	665.284782757	1841.15497622	376.0	17.8523670012	2.33921145304	0.437235785615	982.439571042	820.192761888	2169.84471963	367.212386701	5.60475828494	0.0895328799512
799.870193459	665.284782757	1841.15497622	376.0	-1.88833335179	-0.695775906082	-0.13005157123	663.156917232	748.676953688	1806.38783274	394.553961822	1.12212828919	0.0179253720318
799.870193459	665.284782757	1841.15497622	376.0	-5.49925818323	-0.71869483608	-0.134335483379	661.479898204	701.714552722	1739.90511052	376.710659595	0.335838754815	0.0053648363389
799.870193459	665.284782757	1841.15497622	376.0	-15.326503207	-0.660912911005	-0.123535123552	682.472817458	558.796482667	1558.97029974	317.700999616	-1.97700061088	-0.031581479407
799.870193459	665.284782757	1841.15497622	376.0	0.423002164502	-0.449070422291	-0.08393839669	716.643573481	743.915275967	1848.94310162	388.38425217	1.57713028789	0.0251937745669
799.870193459	665.284782757	1841.15497622	376.0	1.04155069186	-0.0805802114261	-0.0150617217619	788.360245511	748.952505242	1860.33153861	323.018787857	2.10371627372	0.0336056912734
799.870193459	665.284782757	1841.15497622	376.0	9.17816630302	0.287966828836	0.0538255754834	837.111989452	777.032922318	2010.13924183	395.994330059	3.54023415255	0.0565532612229
799.870193459	665.284782757	1841.15497622	376.0	-8.70554440264	-0.394691148185	-0.0737740463896	746.426662004	524.266539509	1680.87241224	410.179210728	-1.32962091077	-0.0212399506512
799.870193459	665.284782757	1841.15497622	376.0	6.24256389753	1.04697988561	0.19569717488	947.5313598	626.502895401	1956.09025206	382.055996859	2.98920014798	0.0477508010859
799.870193459	665.284782757	1841.15497622	376.0	-7.14295051643	-0.882586962282	-0.16496952566	624.434562066	694.541356792	1709.64218733	390.666268476	-0.05399688723	-0.000862570083547
799.870193459	665.284782757	1841.15497622	376.0	-12.2548963422	-0.719212606753	-0.134432262944	666.435291828	603.291615016	1615.52334238	345.796435538	-1.26233264549	-0.0201650582347
799.870193459	665.284782757	1841.15497622	376.0	18.1287618854	1.66786088613	0.311749698342	895.454292321	816.8479711	2174.9335778	462.631314375	5.24206449459	0.0837390494344
799.870193459	665.284782757	1841.15497622	376.0	-0.282742653341	-0.00735744155997	-0.00137522272149	836.173086989	548.576342426	1835.94924578	451.199816369	0.137921657182	0.00220322136073
799.870193459	665.284782757	1841.15497622	376.0	-8.13037394424	-0.265535747643	-0.0496328500267	771.78570481	606.808997903	1691.46219176	312.867489044	-0.384427200678	-0.0061410095955
799.870193459	665.284782757	1841.15497622	376.0	4.24998998736	1.01767014002	0.190218717761	894.311026402	713.799124483	1919.40387836	311.293727472	3.1799507698	0.0507979356199
799.870193459	665.284782757	1841.15497622	376.0	8.30443882483	2.40694082844	0.449895481952	989.180045244	698.857869376	1994.05256489	306.014650266	4.33061158919	0.0691790988689
799.870193459	665.284782757	1841.15497622	376.0	-3.89063748683	-0.255519544058	-0.0477606624407	771.405750874	634.347798297	1769.52231052	363.76876135	0.380913175257	0.00608487500411
799.870193459	665.284782757	1841.15497622	376.0	17.5631631442	2.34949412634	0.439157780625	984.257582605	802.681417766	2164.52002843	377.581028056	5.55877837363	0.0887983765755
799.870193459	665.284782757	1841.15497622	376.0	-1.60921368313	-0.557712329603	-0.104245295253	695.386042504	725.841177574	1811.52685841	390.299638334	1.10269755391	0.0176149768996
799.870193459	665.284782757	1841.15497622	376.0	-13.1618609369	-0.786882821384	-0.147080901193	651.324965	582.765000424	1598.82471861	364.734753189	-1.58109220204	-0.0252570639304
799.870193459	665.284782757	1841.15497622	376.0	3.01845987277	-0.788084181006	-0.147305454394	637.9917035	792.536172035	1896.72950037	466.201624834	1.80683106854	0.0288631161109
799.870193459	665.284782757	1841.15497622	376.0	-7.45318899378	-0.679651561718	-0.127037675087	671.03101058	693.931774985	1703.93021617	338.967430605	0.0839435469527	0.00134095122928
799.870193459	665.284782757	1841.15497622	376.0	-3.2887734773	-0.532265459719	-0.0994888709756	707.633691667	619.056447107	1780.60355968	453.913420908	-0.0500897796065	-0.000800156223745
799.870193459	665.284782757	1841.15497622	376.0	7.55471601631	1.77938633493	0.332595576622	920.660987449	722.597005818	1980.24900609	336.991012822	3.93389724856	0.0628418090825
799.870193459	665.284782757	1841.15497622	376.0	-8.82485952766	-0.183896745404	-0.0343732234401	795.663792638	549.937655065	1678.67563588	333.074188176	-0.906831295971	-0.0144861229388
799.870193459	665.284782757	1841.15497622	376.0	-6.51383049823	-0.95821645283	-0.179105879034	605.421492999	713.154443752	1721.22526186	402.649325105	0.0925685411103	0.00147873068866
799.870193459	665.284782757	1841.15497622	376.0	-3.39822861849	-0.70793857328	-0.132324966968	664.649806718	672.288850079	1778.5883209	441.649664107	0.271021086794	0.00432941033218
799.870193459	665.284782757	1841.15497622	376.0	17.4455944385	2.34776429436	0.438834447543	988.353470353	730.467931431	2162.35540635	443.534004568	5.34394497506	0.0853665331479
799.870193459	665.284782757	1841.15497622	376.0	4.09329607741	-0.0176721053326	-0.00330319725843	780.229052814	830.260746925	1916.51890064	306.029100897	2.98249179946	0.047643638969
799.870193459	665.284782757	1841.15497622	376.0	0.901659161885	-0.245849795802	-0.0459532328602	745.968906533	816.95229482	1857.75591874	294.834717391	2.32911260136	0.0372062715871
799.870193459	665.284782757	1841.15497622	376.0	-2.61095992975	-0.147823656055	-0.0276305899169	802.580778342	556.570683009	1793.08315754	433.931696192	-0.168767960322	-0.00269597380706
799.870193459	665.284782757	1841.15497622	376.0	9.08522825188	0.665361587123	0.124366651799	936.911617943	617.647889845	2008.42810828	453.868600488	2.79084428011	0.0445821769986
799.870193459	665.284782757	1841.15497622	376.0	-1.95855536054	-0.210341035636	-0.0393160814273	776.007242022	673.816364822	1805.09493673	355.27132989	1.00886000332	0.0161159744939
799.870193459	665.284782757	1841.15497622	376.0	0.210288210787	-0.81942308592	-0.15316319363	630.082815319	829.872262673	1845.02670807	385.071630081	1.82958442154	0.0292265882035
799.870193459	665.284782757	1841.15497622	376.0	-11.8285937212	-0.981016705208	-0.18336760845	602.681876252	671.915024455	1623.3722343	348.775333595	-0.850633252127	-0.0135883906091
799.870193459	665.284782757	1841.15497622	376.0	8.92762966608	0.313782386274	0.0586509133222	869.194657828	687.174741863	2005.52647407	449.15707438	2.87233323757	0.0458839175331
799.870193459	665.284782757	1841.15497622	376.0	-9.0877388944	-0.653618019797	-0.122171592485	683.400730229	545.475838624	1673.83561934	444.959050483	-1.40051469861	-0.0223724392748
799.870193459	665.284782757	1841.15497622	376.0	1.91893327248	-0.565082830025	-0.105622958883	684.472575185	819.753699858	1876.48551165	372.25923661	2.18016047835	0.034826844702
799.870193459	665.284782757	1841.15497622	376.0	8.85937993817	1.80936761399	0.338199554016	905.508323909	775.437921011	2004.26989081	323.323645889	4.26520437773	0.0681342552353
799.870193459	665.284782757	1841.15497622	376.0	-10.8976422285	-0.512891136155	-0.0958675020851	716.670082269	562.285911493	1640.51249404	361.556500273	-1.3039056059	-0.0208291630335
799.870193459	665.284782757	1841.15497622	376.0	-14.3251952043	-0.281157839998	-0.0525528672893	775.782375456	511.307663597	1577.40593186	290.315892806	-2.04687933567	-0.032697752966
799.870193459	665.284782757	1841.15497622	376.0	1.18559221467	1.41462474516	0.264415840218	984.431621556	563.753397041	1862.98356627	314.798547678	2.26434244777	0.0361716045969
799.870193459	665.284782757	1841.15497622	376.0	0.213138300653	0.127841968175	0.023895694986	863.57107923	567.637430062	1845.07918264	413.870673352	0.617414485374	0.00986285120406
799.870193459	665.284782757	1841.15497622	376.0	0.220249240863	-0.372983466605	-0.0697165358141	722.570483657	818.804324335	1845.21010607	303.835298083	2.15024503005	0.0343489621414
799.870193459	665.284782757	1841.15497622	376.0	-2.71353544666	0.406623108611	0.0760043193666	910.170869895	590.436550138	1791.19458331	290.587163277	0.986693832803	0.0157618823131
799.870193459	665.284782757	1841.15497622	376.0	-4.54798589375	-0.137997128859	-0.0257938558614	794.161585051	655.161231925	1757.41950762	308.09669064	0.626621545674	0.0100099288446
799.870193459	665.284782757	1841.15497622	376.0	1.1895689667	0.688247710479	0.128644431865	958.511493507	565.530912438	1863.05678444	339.014378497	1.65418477782	0.0264246769619
799.870193459	665.284782757	1841.15497622	376.0	-12.7076570751	-0.83901206902	-0.156824685798	636.329330354	669.07048728	1607.18731562	301.787497984	-0.903940473473	-0.0144399436657
799.870193459	665.284782757	1841.15497622	376.0	0.330282655554	-0.126816566045	-0.0237040310364	796.587929294	647.833323037	1847.23599176	402.814739433	1.09189617383	0.0174424308919
799.870193459	665.284782757	1841.15497622	376.0	-5.55730086933	-0.667024209484	-0.124677422333	675.147580061	657.456615448	1738.83645472	406.232259208	-0.0176995190733	-0.000282739921299
799.870193459	665.284782757	1841.15497622	376.0	-4.59051977931	-0.278480090723	-0.0520523534063	766.115710983	635.416044362	1756.63639287	355.104637521	0.288291811077	0.00460530049643
799.870193459	665.284782757	1841.15497622	376.0	2.46209238159	-0.302233107222	-0.0564921695742	754.453739487	675.347204698	1886.48591262	456.684968434	1.29007651074	0.0206082509702
799.870193459	665.284782757	1841.15497622	376.0	2.5308956207	-0.0374061901043	-0.00699181123445	806.131870728	698.89816606	1887.75268688	382.722650092	1.91401006175	0.030575240603
799.870193459	665.284782757	1841.15497622	376.0	-5.62492988427	-0.482473337481	-0.0901819322394	713.836735224	715.502701221	1737.59129974	308.251863298	0.636358192058	0.0101654663268
799.870193459	665.284782757	1841.15497622	376.0	12.4118011693	2.28152340031	0.42645297202	975.327721465	716.618941285	2069.67547108	377.728808332	4.77631461629	0.0762989555317
799.870193459	665.284782757	1841.15497622	376.0	6.05146642531	-0.452388461613	-0.0845585909557	705.652954515	825.282771709	1952.57185144	421.636125216	2.72375523372	0.0435104669923
799.870193459	665.284782757	1841.15497622	376.0	-12.2036156258	-0.895491408629	-0.167381571706	624.905511152	601.454637677	1616.46749984	390.107351014	-1.39993472379	-0.0223631745015
799.870193459	665.284782757	1841.15497622	376.0	-4.99495148863	-0.492500047628	-0.0920560836689	712.94414152	696.653004989	1749.19017832	339.593031815	0.560428271582	0.00895252830003
799.870193459	665.284782757	1841.15497622	376.0	9.86043371999	0.0375652483382	0.00702154174546	802.107036154	782.726209764	2022.70084233	437.867596411	3.33826597876	0.053326932568
799.870193459	665.284782757	1841.15497622	376.0	0.814490866344	0.267334628455	0.0499690894309	900.812619942	527.180574075	1856.15101533	428.157821316	0.441146131992	0.00704706281137
799.870193459	665.284782757	1841.15497622	376.0	-17.9453086795	-0.78432080525	-0.146602019673	653.075208715	571.436612081	1510.75403247	286.24221167	-2.32410072881	-0.0371262097254
799.870193459	665.284782757	1841.15497622	376.0	-8.07137103497	-0.224075150379	-0.0418832056784	785.846736367	550.514633822	1692.54852676	356.187156568	-0.850123068767	-0.0135802407151
799.870193459	665.284782757	1841.15497622	376.0	-11.9861729906	-0.580363401154	-0.108479140403	702.225692977	530.511834451	1620.47095574	387.733428314	-1.7516517246	-0.0279816569426
799.870193459	665.284782757	1841.15497622	376.0	1.75661418859	0.336616388078	0.0629189510427	898.795726759	597.344820579	1873.49696576	377.356418424	1.4358473272	0.022936858262
799.870193459	665.284782757	1841.15497622	376.0	-5.38284756739	-0.629090115622	-0.117586937499	685.068997153	629.284683043	1742.04841037	427.694730171	-0.232642468655	-0.0037163333651
799.870193459	665.284782757	1841.15497622	376.0	15.338937364	2.30472765153	0.430790215239	977.742952406	747.471212692	2123.56858479	398.354419694	5.18574689829	0.0828394073209
799.870193459	665.284782757	1841.15497622	376.0	0.776108800226	0.778339596516	0.145484036732	990.636115241	518.660725018	1855.44434201	346.147501753	1.3145765256	0.0209996250095
799.870193459	665.284782757	1841.15497622	376.0	-1.5416144416	-0.520392616979	-0.0972696480334	696.283522724	800.180096205	1812.77146521	316.307846282	1.70225416582	0.0271925585594
799.870193459	665.284782757	1841.15497622	376.0	-2.4529339116	-0.316297253134	-0.0591209818942	761.224404868	568.204317338	1795.99266144	466.563939234	-0.256606763326	-0.00409914957391
799.870193459	665.284782757	1841.15497622	376.0	-15.0072814389	-0.961560018484	-0.179730844576	608.812059101	647.653982679	1564.84766721	308.381625429	-1.44131524409	-0.0230242051771
799.870193459	665.284782757	1841.15497622	376.0	-5.40474103615	-0.700037506178	-0.130848131996	666.678748203	678.160350847	1741.64531768	396.806218628	0.154833913513	0.00247338519989
799.870193459	665.284782757	1841.15497622	376.0	5.16890729324	0.562631245276	0.105164718743	852.594619272	772.257968465	1936.32257006	311.469982325	3.29820667213	0.0526870075421
799.870193459	665.284782757	1841.15497622	376.0	3.98158837586	0.160654809886	0.0300289364273	826.408847937	752.351397211	1914.46218873	335.701943583	2.72792164228	0.0435770230397
799.870193459	665.284782757	1841.15497622	376.0	-5.47364266019	-0.705627354336	-0.131892963427	666.559967711	648.066431478	1740.376732	425.750332809	-0.140775952652	-0.00224881713502
799.870193459	665.284782757	1841.15497622	376.0	-13.1821758747	-0.975725232424	-0.182378548117	606.192832449	583.86749535	1598.45068913	408.390361327	-1.7161250736	-0.0274141385559
799.870193459	665.284782757	1841.15497622	376.0	2.24282801379	0.390398177742	0.0729716220078	874.081282151	689.148864077	1882.4489158	319.218769572	2.36477916773	0.0377760250435
799.870193459	665.284782757	1841.15497622	376.0	0.411366197199	-0.078971415261	-0.0147610121983	811.700940727	612.192037556	1848.72886543	424.835887143	0.794591248172	0.0126931509293
799.870193459	665.284782757	1841.15497622	376.0	-11.0232798528	-0.506218789191	-0.0946203344282	717.190931136	583.821283314	1638.19931066	337.187096214	-1.13081193142	-0.0180640883614
799.870193459	665.284782757	1841.15497622	376.0	5.75998207247	0.596625621612	0.111518807778	965.178323008	527.426833832	1947.20517277	454.600015933	1.47278819997	0.0235269680507
799.870193459	665.284782757	1841.15497622	376.0	-11.7656013457	-0.309543146709	-0.0578585320951	765.172551378	562.057737935	1624.53202156	297.301732245	-1.28976192793	-0.0206032256857
799.870193459	665.284782757	1841.15497622	376.0	11.9479773411	2.45401606589	0.458694591755	998.069963538	737.525910398	2061.13575559	325.539881653	4.88531171298	0.0780401232106
799.870193459	665.284782757	1841.15497622	376.0	2.96221620753	-0.164410649623	-0.0307309625464	772.222770997	754.190221986	1895.69396733	369.280974345	2.25346609778	0.0359978609869
799.870193459	665.284782757	1841.15497622	376.0	11.0426627194	2.15457971959	0.402725181232	956.004368457	725.227862807	2044.46751038	363.235279117	4.56846317398	0.0729786449517
799.870193459	665.284782757	1841.15497622	376.0	-14.392382828	-0.93752703761	-0.175238698619	615.639363833	584.946376877	1576.16890358	375.583162873	-1.80703372256	-0.0288663533955
799.870193459	665.284782757	1841.15497622	376.0	-5.59905900977	0.0590257472926	0.0110328499612	844.016267007	600.964264523	1738.06762264	293.087091106	0.239641664877	0.00382814161145
799.870193459	665.284782757	1841.15497622	376.0	1.96662203299	0.144575136306	0.0270233899638	835.237159027	710.474981894	1877.36353564	331.651394719	2.19455944668	0.0350568601706
799.870193459	665.284782757	1841.15497622	376.0	-6.45623112073	-0.432562765753	-0.0808528534118	736.789424075	522.149050925	1722.28575566	463.34728066	-1.1961216399	-0.0191073744392
799.870193459	665.284782757	1841.15497622	376.0	-0.402992481668	-0.772518064658	-0.144395899936	641.806954658	809.547221454	1833.73526009	382.381083975	1.66887876591	0.0266594052062
799.870193459	665.284782757	1841.15497622	376.0	8.54689793494	0.141609092863	0.0264689893203	813.618766013	796.709226848	1998.51661286	388.188619996	3.4462463033	0.0550518578802
799.870193459	665.284782757	1841.15497622	376.0	-5.12376227653	-0.700293714316	-0.130896021368	667.825631428	645.125242137	1746.81857209	433.867698528	-0.133041879608	-0.00212526964229
799.870193459	665.284782757	1841.15497622	376.0	-1.61696306879	-0.408448344438	-0.0763454849417	719.485168283	792.410467002	1811.38418021	299.488544927	1.73541252233	0.0277222447656
799.870193459	665.284782757	1841.15497622	376.0	-3.76098590038	-0.0867528156178	-0.0162154795547	803.984980429	658.553726675	1771.90939716	309.370690053	0.811921725469	0.0129699956145
799.870193459	665.284782757	1841.15497622	376.0	-1.54880641723	-0.170085058013	-0.0317915996286	788.406167345	644.195323818	1812.63904979	380.037558631	0.821428727368	0.0131218646544
799.870193459	665.284782757	1841.15497622	376.0	2.86867886543	-0.676830718231	-0.126510414623	664.739116367	759.482370603	1893.9717999	469.750312929	1.63726007603	0.0261543143135
799.870193459	665.284782757	1841.15497622	376.0	-7.78088737396	0.0568728537773	0.0106304399584	854.739961907	533.770297846	1697.89678114	309.386521384	-0.677170567701	-0.0108174212093
799.870193459	665.284782757	1841.15497622	376.0	-14.7599420695	-0.971874507948	-0.181658786532	608.160130409	526.24664228	1569.40156832	434.994795628	-2.34887633915	-0.0375219862485
799.870193459	665.284782757	1841.15497622	376.0	-8.1070703321	-0.855746165585	-0.159952554315	631.421199157	678.710911017	1691.89124737	381.759137197	-0.265269214345	-0.00423752738571
799.870193459	665.284782757	1841.15497622	376.0	1.46910388949	0.716571216635	0.133938545165	982.053221519	524.612087201	1868.20345558	361.538146863	1.33380290178	0.0213067556195
799.870193459	665.284782757	1841.15497622	376.0	2.05982245909	0.326176230238	0.0609675196706	912.223697314	531.76352974	1879.07949992	435.092272869	0.701233859203	0.0112018188371
799.870193459	665.284782757	1841.15497622	376.0	-4.46945197401	-0.727267779533	-0.135937902716	659.757447376	690.693766915	1758.86543879	408.414224496	0.330803408264	0.00528439949304
799.870193459	665.284782757	1841.15497622	376.0	-6.43532778343	-0.162898473769	-0.0304483128541	803.788991625	500.317520751	1722.6706185	418.56410612	-1.12465703411	-0.0179657673181
799.870193459	665.284782757	1841.15497622	376.0	-3.82176120175	-0.391337371434	-0.0731471722306	742.996384028	580.234898856	1770.79042967	447.559146787	-0.32866794441	-0.00525028665192
799.870193459	665.284782757	1841.15497622	376.0	8.48095964257	0.582025557942	0.108789823914	915.16918913	648.631738924	1997.30258671	433.501658652	2.89790189389	0.0462923625222
799.870193459	665.284782757	1841.15497622	376.0	0.687904451628	0.300609133915	0.0561886231617	867.627676517	675.101449974	1853.82036326	311.091236768	1.97117129213	0.0314883592992
799.870193459	665.284782757	1841.15497622	376.0	5.29427680866	1.6005393636	0.299166236186	956.2078281	629.849838676	1938.63081713	352.573150358	3.18996776193	0.0509579514685
799.870193459	665.284782757	1841.15497622	376.0	-7.51975119742	-0.149849977151	-0.0280093415235	804.945354976	532.976737059	1702.70470285	364.782610811	-0.884215512629	-0.0141248484446
799.870193459	665.284782757	1841.15497622	376.0	15.968731303	1.9118793894	0.357360633532	927.132749944	767.158999212	2135.16406724	440.872318083	5.02467879253	0.0802664343854
799.870193459	665.284782757	1841.15497622	376.0	-1.78302147257	-0.501804759997	-0.0937952822425	713.395073204	639.268010802	1808.32678765	455.663703641	0.316697830973	0.00505907078231
799.870193459	665.284782757	1841.15497622	376.0	-1.88380466662	-0.319893044608	-0.05979309245	758.372040498	599.099724561	1806.47121285	448.999447796	0.119213142103	0.00190436329238
799.870193459	665.284782757	1841.15497622	376.0	-2.84200322552	-0.353000831246	-0.0659814637843	745.191252869	677.422126198	1788.82929241	366.215913339	0.778794170709	0.012440801449
799.870193459	665.284782757	1841.15497622	376.0	4.18179764602	-0.492600808484	-0.0920749174736	703.191920473	773.658935778	1918.14835167	441.29749542	2.10411980717	0.0336121374947
799.870193459	665.284782757	1841.15497622	376.0	9.6535585312	0.52037667428	0.0972666680898	912.648568579	640.213666664	2018.8919495	466.029714252	2.81616149905	0.0449866054161
799.870193459	665.284782757	1841.15497622	376.0	7.61339183152	0.601580618277	0.112444975379	947.508950319	577.205269079	1981.32931878	456.615099383	2.18070439782	0.0348355335114
799.870193459	665.284782757	1841.15497622	376.0	-6.09657289285	-0.254450712952	-0.0475608809256	771.01552507	644.044724959	1728.90762102	313.847370992	0.212857999321	0.00340028752909
799.870193459	665.284782757	1841.15497622	376.0	-3.32929243855	-0.719815317431	-0.134544919146	661.236879931	690.126427755	1779.85754281	428.494235125	0.436254423125	0.00696892049721
799.870193459	665.284782757	1841.15497622	376.0	-1.99294786549	-0.268365648911	-0.0501618035348	756.225258817	729.144667081	1804.46171742	319.09179152	1.39761106478	0.0223260553479
799.870193459	665.284782757	1841.15497622	376.0	-7.62158337191	0.0171220105956	0.00320037581226	843.283364182	551.742094787	1700.8298147	305.804355728	-0.529868255405	-0.00846434912787
799.870193459	665.284782757	1841.15497622	376.0	0.0307424190891	-0.645063659831	-0.120572646697	676.905864633	697.824044112	1841.7209918	466.99108305	0.872071749456	0.0139308586175
799.870193459	665.284782757	1841.15497622	376.0	-4.71447984852	-0.147935228039	-0.0276514444933	799.808646031	596.025712275	1754.35409588	358.519737576	0.0497421898434	0.00079460367162
799.870193459	665.284782757	1841.15497622	376.0	-9.36785253374	-0.789771046996	-0.147620756448	644.957612766	726.096254429	1668.67829313	297.624425931	-0.0135816173023	-0.000216958742848
799.870193459	665.284782757	1841.15497622	376.0	-1.61345478689	-0.371094853936	-0.0693635241002	728.501413711	780.125368666	1811.44877312	302.821990742	1.69405237196	0.0270615394881
799.870193459	665.284782757	1841.15497622	376.0	-8.61561630919	-0.533968042721	-0.0998071107889	712.778609078	525.326643618	1682.52812781	444.422875112	-1.44297031088	-0.0230506439437
799.870193459	665.284782757	1841.15497622	376.0	2.93929417682	-0.274331526469	-0.0512769208354	740.270213005	824.073916579	1895.27193722	330.927807634	2.59861291026	0.0415113883428
799.870193459	665.284782757	1841.15497622	376.0	11.839087089	0.756357399546	0.141375214868	869.956143713	773.352227643	2059.13091729	415.822545938	4.12507450418	0.0658957588527
799.870193459	665.284782757	1841.15497622	376.0	-10.936959886	-0.727088019737	-0.135904302755	662.273960769	657.693009781	1639.78859503	319.82162448	-0.674981183265	-0.010782447017
799.870193459	665.284782757	1841.15497622	376.0	0.677413051035	0.716886490677	0.133997474893	952.256328977	579.988970518	1853.62720031	321.38190082	1.75883077853	0.0280963383152
799.870193459	665.284782757	1841.15497622	376.0	-3.87293156633	0.0824344030201	0.0154082996299	854.351411086	570.990823537	1769.84830396	344.506069334	0.193487633729	0.00309085676884
799.870193459	665.284782757	1841.15497622	376.0	-5.56880672044	-0.59921233425	-0.112002305467	691.750353789	636.739620937	1738.62461417	410.13463944	-0.144733061586	-0.00231202973779
799.870193459	665.284782757	1841.15497622	376.0	3.20228157808	-0.387406896402	-0.0724125040003	728.117272712	749.601612631	1900.11394284	422.395057501	1.9505619689	0.0311591368833
799.870193459	665.284782757	1841.15497622	376.0	-14.082403811	-0.752577442783	-0.140668680894	660.379041993	559.774338235	1581.87609768	361.722717451	-1.85261115169	-0.0295944273433
799.870193459	665.284782757	1841.15497622	376.0	-4.65333863977	0.0803886552623	0.0150259168715	858.548078602	543.283447912	1755.47980029	353.648273776	-0.180292409642	-0.00288007044157
799.870193459	665.284782757	1841.15497622	376.0	23.4115738325	2.3855369985	0.445894766076	996.784304982	812.422142023	2272.19833284	462.99188584	6.11599301933	0.0976995689989
799.870193459	665.284782757	1841.15497622	376.0	-0.877616554389	-0.0602311491097	-0.0112581587121	798.802875587	713.851782102	1824.99669535	312.342037664	1.6422219466	0.0262335774218
799.870193459	665.284782757	1841.15497622	376.0	-4.03053387531	-0.0214379234256	-0.00400708849077	831.818588059	569.164324085	1766.9466012	365.963689059	0.0146104303342	0.000233393455817
799.870193459	665.284782757	1841.15497622	376.0	-2.96451426666	-0.287950191382	-0.0538224656789	752.300472659	729.340636397	1786.57367428	304.932565219	1.25670080634	0.020075092753
799.870193459	665.284782757	1841.15497622	376.0	3.543143263	-0.526824195845	-0.0984718123076	693.780991712	800.269328187	1906.38973472	412.339414818	2.23077190153	0.0356353338902
799.870193459	665.284782757	1841.15497622	376.0	-17.3219533792	-0.884157649483	-0.165263112053	629.233499038	569.194287613	1522.2309696	323.803182946	-2.26513908669	-0.0361843304583
799.870193459	665.284782757	1841.15497622	376.0	-6.41553644687	0.0107563451535	0.00201053180439	840.912498919	559.007152614	1723.03500767	323.11535614	-0.313574107348	-0.00500917104391
799.870193459	665.284782757	1841.15497622	376.0	13.571661466	0.385751026525	0.0721029956121	832.930909624	820.952392083	2091.03029665	437.146994946	4.24519170623	0.0678145639972
799.870193459	665.284782757	1841.15497622	376.0	-12.13682081	-0.273778254793	-0.0511735055688	777.547802191	506.380014714	1617.69729592	333.769479013	-1.77547004547	-0.0283621413015
799.870193459	665.284782757	1841.15497622	376.0	-10.7086898121	-0.513562653809	-0.0959930194035	717.947532144	531.062520318	1643.99140085	394.981348391	-1.56407843937	-0.0249852785842
799.870193459	665.284782757	1841.15497622	376.0	0.803180898628	-0.879461063532	-0.16438524552	617.598815731	809.113458359	1855.9427813	429.230507209	1.66317037649	0.0265682168768
799.870193459	665.284782757	1841.15497622	376.0	19.4440965259	2.30446589687	0.430741289135	980.763928346	757.112343812	2199.15092698	461.274654825	5.56979702224	0.0889743933265
799.870193459	665.284782757	1841.15497622	376.0	10.5414272485	1.99536975074	0.372966308549	915.682723036	825.593489368	2035.23898857	293.962776162	4.61883531251	0.0737833117014
799.870193459	665.284782757	1841.15497622	376.0	-4.20639645459	-0.198798539278	-0.0371586054724	790.569834462	558.069099086	1763.70869857	415.069765025	-0.357735261961	-0.0057146207981
799.870193459	665.284782757	1841.15497622	376.0	-10.0359419602	-0.535695738355	-0.100130044552	708.991159954	605.067553621	1656.37773141	342.319017831	-0.851222105998	-0.0135977972204
799.870193459	665.284782757	1841.15497622	376.0	-10.9426205028	0.0139186964545	0.00260162550552	847.243650434	508.220513767	1639.6843743	284.2202101	-1.39754421246	-0.0223249874195
799.870193459	665.284782757	1841.15497622	376.0	-5.34231490386	-0.912146024501	-0.170494584019	614.704474676	752.702750757	1742.79467952	375.387454086	0.590145757966	0.00942724852981
799.870193459	665.284782757	1841.15497622	376.0	7.6396495902	0.829667505795	0.155078038466	910.947218915	684.273894464	1981.81276481	386.591651433	3.32066404179	0.0530457514662
799.870193459	665.284782757	1841.15497622	376.0	-7.82102405734	0.146864682319	0.0274513424896	876.424222962	527.009253298	1697.15780259	293.724326335	-0.641081780713	-0.0102409230146
799.870193459	665.284782757	1841.15497622	376.0	15.0045074061	1.78263390488	0.333202599043	912.14183173	778.081275208	2117.41121098	427.188104044	4.90376815654	0.0783349545773
799.870193459	665.284782757	1841.15497622	376.0	-5.51454105258	-0.82924969084	-0.154999942213	630.74595484	810.161263498	1739.62372921	298.716510874	1.01814747307	0.0162643366306
799.870193459	665.284782757	1841.15497622	376.0	-9.11961230864	-0.186022572717	-0.0347705743396	798.593718186	502.811037469	1673.24878038	371.844024729	-1.38692796513	-0.0221553988041
799.870193459	665.284782757	1841.15497622	376.0	-4.66829696477	-0.280918293108	-0.0525080921697	769.65616582	577.955730524	1755.20439434	407.592498001	-0.292389074073	-0.004670751982
799.870193459	665.284782757	1841.15497622	376.0	-6.62505278003	0.0738394522643	0.0138017667784	856.036104315	552.305157878	1719.17748728	310.836225088	-0.328002555193	-0.0052396574312
799.870193459	665.284782757	1841.15497622	376.0	-6.38601527136	-0.24830623252	-0.0464123799103	777.460567294	582.503721278	1723.57853827	363.614249693	-0.381295727327	-0.00609098605954
799.870193459	665.284782757	1841.15497622	376.0	9.78356491447	0.398593265466	0.0745034141059	888.517107144	664.066851008	2021.28556849	468.701610338	2.85317008867	0.0455777969436
799.870193459	665.284782757	1841.15497622	376.0	7.66891551877	-0.013856544201	-0.00259000826187	783.997030078	826.573218893	1982.35159591	371.781346942	3.37220748097	0.053869129089
799.870193459	665.284782757	1841.15497622	376.0	6.2388179655	2.02676265526	0.37883414117	968.058887276	639.64836854	1956.02128365	348.314027829	3.58554297619	0.0572770443481
799.870193459	665.284782757	1841.15497622	376.0	-9.88059422089	-0.489797570851	-0.0915509478226	724.223017931	514.71619191	1659.23792404	420.298714198	-1.61721536879	-0.0258341113225
799.870193459	665.284782757	1841.15497622	376.0	-7.91573463629	-0.854135298769	-0.159651457714	631.402890631	690.621696681	1695.41403406	373.389446745	-0.141589825568	-0.00226181829981
799.870193459	665.284782757	1841.15497622	376.0	7.23240038633	0.643246223683	0.120232939006	921.667055124	643.793007986	1974.31467583	408.854612719	2.83591840673	0.0453022109702
799.870193459	665.284782757	1841.15497622	376.0	9.32911565266	0.352891156257	0.0659609637864	860.897030795	728.226354366	2012.91845329	423.795068131	3.29871095191	0.0526950631295
799.870193459	665.284782757	1841.15497622	376.0	-1.38308125235	-0.707313657588	-0.132208160297	661.321697215	732.435088148	1815.69030691	421.93352155	1.01308793144	0.0161835132818
799.870193459	665.284782757	1841.15497622	376.0	1.39147546232	-0.189616640181	-0.0354423626507	783.941952013	636.356324382	1866.77419593	446.475919538	0.964124753446	0.0154013538889
799.870193459	665.284782757	1841.15497622	376.0	-18.9655571239	-0.951745727595	-0.177896397681	613.458385024	556.48869105	1491.96967746	322.022601388	-2.60217037116	-0.0415682167917
799.870193459	665.284782757	1841.15497622	376.0	-5.20219393062	-0.310295454812	-0.0579991504322	765.987291916	523.425594386	1745.37452379	455.961637488	-0.946416046221	-0.015118467192
799.870193459	665.284782757	1841.15497622	376.0	-3.94247164898	-0.945090954722	-0.176652514901	604.18488082	814.667926134	1768.56796327	349.715156312	1.16926432742	0.0186783438886
799.870193459	665.284782757	1841.15497622	376.0	5.10495036173	0.329818849031	0.0616483829965	854.332277127	731.706435141	1935.14502383	349.106311567	2.90234104398	0.0463632754629
799.870193459	665.284782757	1841.15497622	376.0	-1.32231360882	0.572148786195	0.106943698354	938.666718625	576.142025827	1816.80913341	302.000388954	1.28185198587	0.0204768687838
799.870193459	665.284782757	1841.15497622	376.0	3.88485929673	0.457708997141	0.0855530835778	931.151218078	559.505820039	1912.68125648	422.02421836	1.42529412635	0.0227682767788
799.870193459	665.284782757	1841.15497622	376.0	8.94043798314	2.26628769204	0.423605176081	989.963783966	637.921835309	2005.76229504	377.876675764	4.06606800785	0.0649531630646
799.870193459	665.284782757	1841.15497622	376.0	2.23277663161	0.380787280674	0.0711751926493	907.662856602	593.428733423	1882.26385428	381.172264251	1.51575255082	0.0242132995338
799.870193459	665.284782757	1841.15497622	376.0	15.8017788507	2.41960266501	0.452262180375	999.310039121	719.239665342	2132.09021386	413.540509394	5.22405552505	0.0834513662149
799.870193459	665.284782757	1841.15497622	376.0	4.24489829121	0.780597792498	0.145906129439	945.456948416	608.610515238	1919.31013234	365.242668686	2.44587698056	0.0390715172614
799.870193459	665.284782757	1841.15497622	376.0	6.04116060007	2.37282585776	0.443518851918	982.861611213	683.831843705	1952.38210523	285.688650308	3.96566340413	0.0633492556571
799.870193459	665.284782757	1841.15497622	376.0	-12.8348766842	-0.126243155195	-0.0235968514384	813.892366748	502.067262042	1604.84500545	288.885376664	-1.82517843122	-0.0291562049716
799.870193459	665.284782757	1841.15497622	376.0	-1.03506966111	-0.351431588255	-0.0656881473374	750.162963461	607.861837028	1822.09773964	464.072939155	0.237055922607	0.00378683582439
799.870193459	665.284782757	1841.15497622	376.0	5.7270533779	-0.110996810916	-0.0207470674609	786.030585031	729.198193622	1946.59890447	431.370125821	2.35707019141	0.037652878457
799.870193459	665.284782757	1841.15497622	376.0	-0.929218495201	0.326466508815	0.0610217773487	914.165512729	526.943895342	1824.04662365	382.937215581	0.396463337926	0.00633328015857
799.870193459	665.284782757	1841.15497622	376.0	-1.82062150253	-0.879444986273	-0.164382240425	620.289952618	770.345078055	1807.63451282	416.999482151	1.11229534076	0.0177682961782
799.870193459	665.284782757	1841.15497622	376.0	-5.19450825549	-0.136357480847	-0.0254873795976	805.350953523	563.862240827	1745.51602898	376.302834631	-0.312714277201	-0.00499543573804
799.870193459	665.284782757	1841.15497622	376.0	2.07216306036	-0.439347780107	-0.0821210803938	722.684794086	693.515792803	1879.30670952	463.106122628	1.25293331609	0.0200149092026
799.870193459	665.284782757	1841.15497622	376.0	-11.7029568668	-0.793602679237	-0.14833694939	651.040831281	522.359382417	1625.6854035	452.285189801	-1.96583322347	-0.0314030866368
799.870193459	665.284782757	1841.15497622	376.0	6.72644590648	0.403891153496	0.0754936735506	857.134525049	746.38130438	1964.99926975	361.483440317	3.23684435768	0.0517067788767
799.870193459	665.284782757	1841.15497622	376.0	-9.12526482722	-0.94580603243	-0.176786174286	612.115740277	601.004068066	1673.14470876	460.024900414	-1.16613498025	-0.018628354317
799.870193459	665.284782757	1841.15497622	376.0	5.68998484051	-0.370262278171	-0.0692079024618	725.923648105	792.934021853	1945.91641525	427.058745295	2.54608036329	0.0406722102763
799.870193459	665.284782757	1841.15497622	376.0	1.93094486127	-0.26129861164	-0.0488408619888	766.999201798	643.607642108	1876.70666362	466.099819711	0.974384171514	0.0155652423564
799.870193459	665.284782757	1841.15497622	376.0	-15.292044634	-0.812120548655	-0.151798233393	646.772656754	544.945307889	1559.60473547	367.886770828	-2.14564454636	-0.0342754719866
799.870193459	665.284782757	1841.15497622	376.0	-12.7423410903	-0.845598541751	-0.158055802197	638.992904583	503.453757618	1606.54872915	464.102066945	-2.26666387221	-0.0362086880545
799.870193459	665.284782757	1841.15497622	376.0	-4.25937636338	-0.120542738375	-0.0225313529673	795.916999885	665.838412668	1762.73325635	300.977843793	0.770778025365	0.012312748009
799.870193459	665.284782757	1841.15497622	376.0	-10.6783654549	-0.496181168681	-0.0927441436787	720.987619206	554.458408976	1644.54971926	369.103691082	-1.33573121429	-0.0213375593337
799.870193459	665.284782757	1841.15497622	376.0	-3.29659951678	-0.212935709491	-0.0398010671945	784.666682762	590.366614645	1780.45947017	405.426172761	0.048157915986	0.000769295782524
799.870193459	665.284782757	1841.15497622	376.0	-1.63659281129	-0.335161907604	-0.0626470855335	742.069838109	733.897071973	1811.02276623	335.055856149	1.40710132249	0.0224776569088
799.870193459	665.284782757	1841.15497622	376.0	1.28552296182	-0.302497197111	-0.0565415321702	754.055254872	683.486849963	1864.8234462	427.281341363	1.28163611168	0.0204734203144
799.870193459	665.284782757	1841.15497622	376.0	-4.13990893618	-0.576041757924	-0.107671356621	697.161574945	628.9204203	1764.93283683	438.850841582	-0.0701555031725	-0.00112069493886
799.870193459	665.284782757	1841.15497622	376.0	-3.94601431234	0.261956113261	0.0489637594881	903.014828006	516.68444262	1768.50273734	348.803466717	-0.122167625306	-0.00195155950968
799.870193459	665.284782757	1841.15497622	376.0	3.35989946878	-0.00528356867356	-0.000987582929637	795.491953127	776.436566083	1903.01593248	331.087413272	2.63166283487	0.0420393424101
799.870193459	665.284782757	1841.15497622	376.0	2.03288329688	0.145329271031	0.0271643497254	868.69046794	554.919362039	1878.5835082	454.973678218	0.641032309804	0.0102401327445
799.870193459	665.284782757	1841.15497622	376.0	-8.46671344283	-0.120041453745	-0.0224376549056	809.802651213	562.416093463	1685.26966034	313.050915665	-0.687642224414	-0.0109847000705
799.870193459	665.284782757	1841.15497622	376.0	8.33347850312	1.87278699242	0.350053643443	961.434418031	645.069215535	1994.58723037	388.083596803	3.73487889996	0.0596626022358
799.870193459	665.284782757	1841.15497622	376.0	5.65413716273	0.693168435332	0.12956419352	915.952797491	658.372155346	1945.25640395	370.931451113	2.85091574632	0.045541785085
799.870193459	665.284782757	1841.15497622	376.0	-0.155213859591	0.0665946394859	0.0124475961656	852.112540186	554.973478072	1838.29724852	431.211230258	0.341114663582	0.00544911603167
799.870193459	665.284782757	1841.15497622	376.0	11.815724267	1.99574455705	0.373036365805	953.008518037	690.632015261	2058.70077154	415.060238237	4.37753439717	0.0699286644915
799.870193459	665.284782757	1841.15497622	376.0	-5.51235357058	-0.0257920063445	-0.00482093576534	833.440198453	546.572767741	1739.66400414	359.651037951	-0.38334400481	-0.00612370614712
799.870193459	665.284782757	1841.15497622	376.0	9.65654266899	1.82752052989	0.34159262241	902.619351328	795.27707286	2018.9468921	321.050467909	4.41629320232	0.0705478147335
799.870193459	665.284782757	1841.15497622	376.0	-5.96203681727	0.0770663224698	0.0144049200878	861.90192834	510.996637966	1731.38463867	358.486072366	-0.668427426209	-0.0106777544123
799.870193459	665.284782757	1841.15497622	376.0	-12.6285649854	-0.888861085366	-0.166142258947	625.283534678	652.68139173	1608.64352356	330.678597155	-1.03506922827	-0.0165346522089
799.870193459	665.284782757	1841.15497622	376.0	-1.65167516966	-0.515589122493	-0.0963717985969	703.96992751	733.831317187	1810.74507664	372.943831942	1.212813177	0.0193740124122
799.870193459	665.284782757	1841.15497622	376.0	5.98947867952	1.31552879848	0.24589323336	871.93697014	780.958477956	1951.43056097	298.535112878	3.71968540386	0.0594198946304
799.870193459	665.284782757	1841.15497622	376.0	-11.8916403923	-0.615759035888	-0.115095146895	694.400101658	512.499787469	1622.21144738	415.311558253	-1.92890879335	-0.0308132395104
799.870193459	665.284782757	1841.15497622	376.0	2.03912890937	0.258278554447	0.0482763653173	878.210081244	622.010890548	1878.6984996	378.47752781	1.58333369496	0.0252928705265
799.870193459	665.284782757	1841.15497622	376.0	0.391812006758	-0.101950515816	-0.0190561711806	780.107069735	769.001835544	1848.36884248	299.259937197	2.1281369269	0.0339957975543
799.870193459	665.284782757	1841.15497622	376.0	10.6218219743	0.240478784548	0.0449493055229	835.628761163	766.42505093	2036.71918006	434.665367968	3.53869984656	0.0565287515425
799.870193459	665.284782757	1841.15497622	376.0	5.53533382546	0.387917427775	0.0725079304253	918.795309411	554.417847754	1943.06905039	469.855893229	1.34198326111	0.021437432286
799.870193459	665.284782757	1841.15497622	376.0	-6.3476569016	-0.581329715921	-0.108659759985	698.538678111	580.838950952	1724.2847753	444.907146236	-0.746652755464	-0.0119273603109
799.870193459	665.284782757	1841.15497622	376.0	4.41308472858	0.583663418961	0.109095966161	955.858330844	548.044736369	1922.4067053	418.503638088	1.5878609139	0.0253651903179
799.870193459	665.284782757	1841.15497622	376.0	0.825790285067	-0.509973821265	-0.0953222095822	704.837982939	727.182845889	1856.35905514	424.338226315	1.3898266314	0.022201703377
799.870193459	665.284782757	1841.15497622	376.0	-3.70063680378	-0.39100062708	-0.0730842293607	740.307603846	628.121962167	1773.02051755	404.590951539	0.1758083202	0.00280843961981
799.870193459	665.284782757	1841.15497622	376.0	-3.88229188013	-0.585104394521	-0.109365307387	695.255862581	622.654781436	1769.67596607	451.765322057	-0.123455387335	-0.00197213078811
799.870193459	665.284782757	1841.15497622	376.0	-1.88778537854	-0.0325664115882	-0.00608717973611	818.584318574	637.123828022	1806.39792178	350.689775183	0.904101038057	0.0144425085952
799.870193459	665.284782757	1841.15497622	376.0	9.30347221677	0.139479627524	0.0260709584157	815.924800211	788.290104769	2012.4463179	408.231412916	3.4586164745	0.0552494644489
799.870193459	665.284782757	1841.15497622	376.0	-7.66142045129	-0.817093363129	-0.152727731426	639.580502877	698.404007942	1700.09635233	362.111841509	-0.0161844233623	-0.000258537114413
799.870193459	665.284782757	1841.15497622	376.0	-4.58806179856	-0.843693587558	-0.157699735992	633.942509582	661.019201302	1756.6816481	461.719937216	-0.0971826642223	-0.0015524387256
799.870193459	665.284782757	1841.15497622	376.0	17.0763992089	2.04472619493	0.382191812136	934.387853035	820.025888729	2155.55795001	401.144208244	5.38862918581	0.0860803384315
799.870193459	665.284782757	1841.15497622	376.0	8.02952365688	0.0604556875096	0.0113001285065	822.944956417	702.3310444	1988.99095059	463.714949775	2.54064062217	0.0405853134531
799.870193459	665.284782757	1841.15497622	376.0	-4.08247535619	-0.807605453668	-0.150954290405	636.704514282	784.891221596	1765.99027804	344.394542166	1.06301810436	0.016981119878
799.870193459	665.284782757	1841.15497622	376.0	-19.5322531639	-0.653981790237	-0.12223958696	687.159520943	500.008393139	1481.53592512	294.36801104	-2.99163640326	-0.0477897189019
799.870193459	665.284782757	1841.15497622	376.0	-9.17381376198	-0.570173623412	-0.106574509049	699.681431847	627.153932883	1672.25084763	345.415482898	-0.586323331477	-0.00936618740379
799.870193459	665.284782757	1841.15497622	376.0	-10.9465752871	-0.786890861416	-0.147082404003	651.71588584	552.648241862	1639.61156059	435.247432891	-1.61728625781	-0.025835243735
799.870193459	665.284782757	1841.15497622	376.0	10.1829381021	2.2727313812	0.424809603963	961.07196738	775.308319585	2028.63864781	292.258360844	4.61722763373	0.0737576299318
799.870193459	665.284782757	1841.15497622	376.0	-22.047644345	-0.970423056588	-0.181387487213	609.782920128	524.219009488	1435.22367522	301.221745603	-3.25586845977	-0.052010678271
799.870193459	665.284782757	1841.15497622	376.0	5.91452081288	0.537336813972	0.100436787658	862.40594318	751.86345252	1950.05047048	335.781074782	3.28674713772	0.0525039478869
799.870193459	665.284782757	1841.15497622	376.0	-14.3064085416	-0.410928818299	-0.0768091249157	743.824987436	521.932563934	1577.75182343	311.994272064	-2.01118052959	-0.0321274844982
799.870193459	665.284782757	1841.15497622	376.0	-4.54801316741	-0.735178076316	-0.137416462863	652.764240933	786.441694105	1757.41900547	318.213070428	1.07028240676	0.0170971630473
799.870193459	665.284782757	1841.15497622	376.0	-4.41130290401	-0.185226919686	-0.0346218541469	778.253089283	693.613624669	1759.93605328	288.069339332	0.899765039821	0.0143732434476
799.870193459	665.284782757	1841.15497622	376.0	7.14025525089	0.604267907123	0.112947272359	881.257248659	722.96652242	1972.61814108	368.394370003	3.32166544503	0.0530617483232
799.870193459	665.284782757	1841.15497622	376.0	-1.90043631689	0.254578221277	0.0475847142575	897.780140093	533.312566175	1806.1649984	375.07229213	0.254985247979	0.00407324677282
799.870193459	665.284782757	1841.15497622	376.0	7.4159448905	0.401034421418	0.074959704938	904.331431875	615.914136794	1977.6940146	457.448445932	2.20475344016	0.0352197035169
799.870193459	665.284782757	1841.15497622	376.0	-1.66858883045	0.235032720421	0.0439313496115	883.243265702	582.800858144	1810.43366993	344.389546086	0.776610230558	0.0124059142262
799.870193459	665.284782757	1841.15497622	376.0	-4.3054108661	-0.874959099382	-0.163543756894	622.03799084	774.90510567	1761.88568981	364.942593298	0.90806878745	0.0145058911733
799.870193459	665.284782757	1841.15497622	376.0	-9.11571050601	-0.812996377218	-0.151961939667	639.533830889	730.438255761	1673.32061862	303.348531967	0.0386566860778	0.00061751894693
799.870193459	665.284782757	1841.15497622	376.0	-11.6199439304	-0.577078173165	-0.107865079096	697.653033978	641.929529127	1627.21380031	287.631237204	-0.810320053609	-0.0129444098021
799.870193459	665.284782757	1841.15497622	376.0	-12.4913096736	-0.833231741196	-0.155744250691	641.018917815	549.027253603	1611.17060657	421.124435148	-1.83131436511	-0.0292542230847
799.870193459	665.284782757	1841.15497622	376.0	4.76584558354	-0.495827217574	-0.0926779845933	699.738529196	800.928414769	1928.90157934	428.234635371	2.37645448546	0.0379625317167
799.870193459	665.284782757	1841.15497622	376.0	18.0456956755	2.11825849552	0.395936167388	949.536680785	784.731030893	2173.40420014	439.13648846	5.41415046453	0.0864880265899
799.870193459	665.284782757	1841.15497622	376.0	-9.70241803341	-0.756774288591	-0.141453138054	657.806643095	580.634781348	1662.51842378	424.076999338	-1.21798859881	-0.019456686882
799.870193459	665.284782757	1841.15497622	376.0	13.8640914264	1.74385707058	0.325954592632	917.712453462	748.707806354	2096.41438542	429.994125606	4.6593597792	0.0744306673993
799.870193459	665.284782757	1841.15497622	376.0	-9.1595978276	-0.784771248119	-0.146686214602	647.432922224	691.94740512	1672.51258501	333.132257667	-0.221520378237	-0.00353866418909
799.870193459	665.284782757	1841.15497622	376.0	-14.7601466717	-0.814041197671	-0.15215723321	643.784184234	627.46880857	1569.39780127	298.144808469	-1.47793994209	-0.0236092642506
799.870193459	665.284782757	1841.15497622	376.0	2.26497062196	0.213415439706	0.0398907363936	848.166419089	701.716027616	1882.85659553	332.974148827	2.24754977835	0.0359033510918
799.870193459	665.284782757	1841.15497622	376.0	-3.9926226434	-0.0873644660417	-0.0163298067368	818.365711517	545.780595924	1767.64460574	403.498298295	-0.323573905643	-0.00516891223071
799.870193459	665.284782757	1841.15497622	376.0	2.82575574662	0.114974759575	0.0214906092664	847.131746218	639.0202171	1893.18151876	407.029555443	1.59079594386	0.0254120757805
799.870193459	665.284782757	1841.15497622	376.0	1.58541283555	0.491655206706	0.0918981694778	952.318708264	507.083419548	1870.34488353	410.942755719	0.691240977546	0.0110421881397
799.870193459	665.284782757	1841.15497622	376.0	14.8507618169	2.02222701032	0.377986357069	928.165608362	820.796382225	2114.58051641	365.618525828	5.15515306058	0.0823506878687
799.870193459	665.284782757	1841.15497622	376.0	0.964791146607	-0.198259976063	-0.037057939451	767.520670708	743.974209275	1858.91827642	347.423396439	1.92691361732	0.0307813676887
799.870193459	665.284782757	1841.15497622	376.0	-9.4909682705	-0.186950223698	-0.0349439670464	794.249147067	559.597653821	1666.41154161	312.564740725	-0.908428612365	-0.0145116391752
799.870193459	665.284782757	1841.15497622	376.0	0.57101084253	-0.665086082914	-0.124315155685	670.591179055	723.358505881	1851.66817076	457.718485822	1.13806832279	0.0181800051564
799.870193459	665.284782757	1841.15497622	376.0	-11.0764695023	-0.922996695296	-0.172522746784	618.546503255	580.406109968	1637.22000678	438.267393561	-1.50078160872	-0.0239741471042
799.870193459	665.284782757	1841.15497622	376.0	-2.37541035783	-0.643244615936	-0.120232638493	679.780829511	660.536444044	1797.41999021	457.102716653	0.31328907989	0.00500461788961
799.870193459	665.284782757	1841.15497622	376.0	-6.50649927337	-0.190738422998	-0.0356520416818	793.031406244	557.77657098	1721.36024107	370.552263843	-0.574220620112	-0.00917285335643
799.870193459	665.284782757	1841.15497622	376.0	-2.52353777565	0.250628801019	0.0468465048633	902.106538648	505.823785696	1794.69273488	386.762410539	-0.12034453427	-0.00192243664967
799.870193459	665.284782757	1841.15497622	376.0	3.89362627361	0.48912720939	0.091425646615	881.681552982	696.639418282	1912.84267011	334.521698844	2.71112315258	0.0433086765587
799.870193459	665.284782757	1841.15497622	376.0	8.96647053242	0.04216700423	0.00788168303365	802.697288375	783.479286004	2006.24159461	420.065020236	3.2788176263	0.0523772783755
799.870193459	665.284782757	1841.15497622	376.0	0.290176010516	0.679127980379	0.126939809417	955.014472823	568.439294615	1846.49756627	323.043798836	1.56567166158	0.0250107294182
799.870193459	665.284782757	1841.15497622	376.0	-1.17204041923	-0.573904946028	-0.107271952529	690.900936817	735.455957465	1819.57589571	393.219001432	1.20996401194	0.0193284985933
799.870193459	665.284782757	1841.15497622	376.0	1.31517290705	-0.723885419854	-0.135305685954	653.988043491	775.163335729	1865.36934764	436.21796842	1.60083984628	0.0255725215061
799.870193459	665.284782757	1841.15497622	376.0	13.8833310209	2.34856479904	0.438984074586	977.201797794	829.573611835	2096.76861617	289.993206543	5.10889697219	0.0816117727187
799.870193459	665.284782757	1841.15497622	376.0	-0.731750795001	0.592902630332	0.110822921557	943.373989904	572.545406846	1827.68231004	311.762913291	1.35328229438	0.0216179280253
799.870193459	665.284782757	1841.15497622	376.0	5.99662078642	0.5048699715	0.094368218972	944.901278926	540.260601341	1951.56205823	466.400177963	1.44635987149	0.0231047902794
799.870193459	665.284782757	1841.15497622	376.0	-11.4844479665	-0.821346439526	-0.153522698977	640.916117781	648.009311973	1629.70849099	340.783061237	-0.8796190642	-0.0140514227508
799.870193459	665.284782757	1841.15497622	376.0	3.05956032221	-0.406562617414	-0.0759930126008	714.884219137	828.509962424	1897.48622334	354.092041778	2.51292457631	0.0401425651168
799.870193459	665.284782757	1841.15497622	376.0	-12.6904228251	-0.668900095219	-0.125028055181	678.763373174	592.47084931	1607.50462487	336.270402384	-1.37256905074	-0.0219260231747
799.870193459	665.284782757	1841.15497622	376.0	1.39304785782	-0.282747472468	-0.0528499948539	740.771507791	810.448136416	1866.80314617	315.583501965	2.32994866026	0.0372196271606
799.870193459	665.284782757	1841.15497622	376.0	-7.20907909244	0.173740356768	0.0324748330408	882.932729772	523.441235574	1708.42465777	302.05069242	-0.561228034647	-0.00896530406784
799.870193459	665.284782757	1841.15497622	376.0	-10.3917355474	-0.963248945583	-0.180046531885	604.313041191	752.187557264	1649.82702007	293.326421616	-0.0914512869704	-0.00146088317844
799.870193459	665.284782757	1841.15497622	376.0	3.02092702141	0.644664471484	0.120498032053	864.340901621	744.795513375	1896.7749244	287.638509402	2.95288698353	0.0471707185867
799.870193459	665.284782757	1841.15497622	376.0	-14.6544523835	-0.968663049449	-0.181058513916	608.262351577	582.997720925	1571.34379692	380.083724417	-1.87379113818	-0.0299327657856
799.870193459	665.284782757	1841.15497622	376.0	-0.605904040519	0.408965230011	0.0764420990675	903.686040809	613.640798209	1829.99934382	312.672504804	1.45983127216	0.0233199883732
799.870193459	665.284782757	1841.15497622	376.0	-0.920385962343	-0.204564616019	-0.0382363768261	783.542472426	619.134748286	1824.20924427	421.532023558	0.57362191912	0.00916328944281
799.870193459	665.284782757	1841.15497622	376.0	-3.11615351433	-0.827329982296	-0.154641118186	635.276727457	712.715506273	1783.78176072	435.789526991	0.543002527925	0.00867416178795
799.870193459	665.284782757	1841.15497622	376.0	-1.83270500907	0.16981625801	0.0317413566374	880.930285413	522.427123273	1807.41203674	404.054628056	-0.00171585457194	-2.74098174431e-05
799.870193459	665.284782757	1841.15497622	376.0	0.753869369412	-0.257333346581	-0.0480996909496	747.413198405	797.830736047	1855.03487963	309.790945173	2.20144436323	0.0351668428631
799.870193459	665.284782757	1841.15497622	376.0	-0.923281855714	-0.166670316272	-0.0311533301443	780.127864358	705.067923609	1824.15592639	338.960138418	1.44623519623	0.0231027986618
799.870193459	665.284782757	1841.15497622	376.0	4.17721541334	0.0892208588187	0.0166767960409	822.087242386	730.495564783	1918.06398567	365.481178497	2.51137668293	0.0401178383854
799.870193459	665.284782757	1841.15497622	376.0	-2.19351568843	-0.284738730376	-0.0532221925936	757.448803408	696.468813398	1800.76895296	346.851336159	1.09477974446	0.0174884943205
799.870193459	665.284782757	1841.15497622	376.0	4.00581219116	0.940883268415	0.175866031479	944.378561501	620.908934489	1914.90818671	349.620690722	2.64662931361	0.0422784235401
799.870193459	665.284782757	1841.15497622	376.0	4.27199872536	0.43894176963	0.082045190585	909.149142817	618.157331088	1919.80909333	392.502619427	2.04995117907	0.0327468239469
799.870193459	665.284782757	1841.15497622	376.0	-12.9195661566	-0.977855016439	-0.182776638587	606.096986504	542.709792274	1603.28574102	454.478962242	-2.04942175644	-0.0327383667163
799.870193459	665.284782757	1841.15497622	376.0	0.430116068814	-0.138324385594	-0.0258550253447	799.803173985	601.489636635	1849.07407962	447.781269001	0.587263868867	0.00938121196273
799.870193459	665.284782757	1841.15497622	376.0	13.1535455488	0.685060080433	0.128048613165	888.672906683	727.572476717	2083.33213464	467.086751237	3.93327199535	0.062831821012
799.870193459	665.284782757	1841.15497622	376.0	-11.1581812458	-0.847109939847	-0.158338306513	632.755130214	712.661027971	1635.71556695	290.299408768	-0.393422759918	-0.00628470862489
799.870193459	665.284782757	1841.15497622	376.0	-11.5086452171	-0.408258117174	-0.0763099284437	742.769486417	543.081397549	1629.26298211	343.412098141	-1.46965305513	-0.0234768858647
799.870193459	665.284782757	1841.15497622	376.0	10.7942181595	1.83588852922	0.343156734434	941.119367823	692.939080562	2039.893261	405.834812618	4.18532348738	0.0668582026738
799.870193459	665.284782757	1841.15497622	376.0	0.903516656825	0.323608324351	0.0604875372618	909.161887608	545.49666415	1857.7901181	403.131566347	0.765001440904	0.012220470302
799.870193459	665.284782757	1841.15497622	376.0	6.74336161507	0.10904503277	0.0203822491158	801.295954589	821.145224152	1965.31071416	342.869535415	3.36237247091	0.0537120203021
799.870193459	665.284782757	1841.15497622	376.0	-1.45628559877	0.166101722384	0.0310470509128	868.041338719	589.479474222	1814.34250145	356.821688505	0.761476311148	0.0121641583251
799.870193459	665.284782757	1841.15497622	376.0	-2.6926513234	-0.351707402381	-0.0657397013796	751.886135825	584.623259098	1791.57909238	455.069697461	-0.142481841179	-0.00227606775046
799.870193459	665.284782757	1841.15497622	376.0	-18.664409244	-0.891052029678	-0.166551781248	628.938977762	510.578768986	1497.51427664	357.996529891	-2.83985808411	-0.0453651451136
799.870193459	665.284782757	1841.15497622	376.0	16.2565134121	1.29508688524	0.242072314999	866.85532028	830.803060829	2140.46258186	442.804200753	4.96087103172	0.0792471410817
799.870193459	665.284782757	1841.15497622	376.0	1.87170526695	0.297223682171	0.0555558284431	909.574460291	512.601600837	1875.61597088	453.43990975	0.400156773455	0.00639228072612
799.870193459	665.284782757	1841.15497622	376.0	-11.1524590991	-0.255385693159	-0.0477356435812	778.262160563	558.073244485	1635.82092054	299.485515494	-1.20110282175	-0.0191869460343
799.870193459	665.284782757	1841.15497622	376.0	10.6430400267	2.37892917846	0.444659659525	980.627196969	760.96953207	2037.10983729	295.513108248	4.7034281647	0.0751346352189
799.870193459	665.284782757	1841.15497622	376.0	9.16264088794	0.158896727869	0.0297003229662	822.989909323	771.876420664	2009.85339488	414.987064891	3.35884458081	0.0536556642303
799.870193459	665.284782757	1841.15497622	376.0	-17.8500914882	-0.794147331168	-0.148438753489	650.727656696	571.432247345	1512.50712852	290.347224481	-2.30965887648	-0.0368955092089
799.870193459	665.284782757	1841.15497622	376.0	-2.93661657274	-0.31718561492	-0.0592870308262	755.77159396	650.394702409	1787.08731405	380.921017685	0.558357086049	0.00891944226915
799.870193459	665.284782757	1841.15497622	376.0	-4.05591407673	-0.556475174455	-0.1040140513	697.344513965	713.766905647	1766.47931236	355.36789275	0.748760158956	0.0119610249034
799.870193459	665.284782757	1841.15497622	376.0	-4.37789450233	-0.527142571683	-0.0985313218098	704.496028778	705.571512092	1760.55115373	350.483612863	0.672884286299	0.0107489502604
799.870193459	665.284782757	1841.15497622	376.0	7.44597223529	-0.264049864449	-0.0493551148503	743.441948873	814.265258138	1978.24686455	420.539657543	2.9895570991	0.0477565031806
799.870193459	665.284782757	1841.15497622	376.0	-4.75146734368	0.210573041323	0.0393594469763	883.538496153	559.181283197	1753.67309877	310.953319425	0.14998170641	0.00239587390431
799.870193459	665.284782757	1841.15497622	376.0	-9.70574123556	-0.591901390799	-0.110635773981	699.638383664	512.018325731	1662.45723848	450.800529084	-1.71817965157	-0.0274469592902
799.870193459	665.284782757	1841.15497622	376.0	13.0568399984	2.30312632638	0.430490902126	970.630617738	782.910566834	2081.55163558	328.01045101	5.01088980092	0.080046162954
799.870193459	665.284782757	1841.15497622	376.0	19.5618789144	2.25806352732	0.422067949032	969.958412438	827.954087873	2201.31948329	403.406982978	5.75101985836	0.0918693268108
799.870193459	665.284782757	1841.15497622	376.0	-0.133187240034	-0.245913038089	-0.0459650538485	751.762352853	783.701090301	1838.70279272	303.239349564	2.01621954497	0.0322079799516
799.870193459	665.284782757	1841.15497622	376.0	-5.06820003864	-0.709713848606	-0.132656794132	662.265427302	728.784553556	1747.841559	356.791578143	0.615800111204	0.0098370624793
799.870193459	665.284782757	1841.15497622	376.0	12.7907556504	1.87652325273	0.350752009857	913.845266702	791.47557493	2076.65261037	371.331768737	4.79333683583	0.0765708759718
799.870193459	665.284782757	1841.15497622	376.0	-1.29650101732	0.218803619214	0.0408978727503	894.384465593	506.157618783	1817.28438322	416.742298843	-0.0628055813451	-0.00100328404705
799.870193459	665.284782757	1841.15497622	376.0	12.8406126305	2.33994120474	0.437372187802	998.61487527	648.679309534	2077.57055464	430.276369835	4.56136622164	0.072865275106
799.870193459	665.284782757	1841.15497622	376.0	5.32862771534	0.0662343275055	0.0123802481319	820.849615507	719.827844227	1939.26327056	398.585810828	2.50054971758	0.0399448836674
799.870193459	665.284782757	1841.15497622	376.0	-0.53682353804	-0.021750653807	-0.00406554276767	824.752764798	610.428129025	1831.27122293	396.090329109	0.782348124366	0.0124975738717
799.870193459	665.284782757	1841.15497622	376.0	10.2961668803	2.29107647179	0.428238592858	966.781453536	755.428242954	2030.72336509	308.513668602	4.62672847731	0.073909400596
799.870193459	665.284782757	1841.15497622	376.0	-3.13250664119	0.235504048469	0.044019448312	896.004136328	522.323109237	1783.48067431	365.153428747	-0.0180616996416	-0.00028852555338
799.870193459	665.284782757	1841.15497622	376.0	0.921344765913	1.82826119139	0.341731063812	983.021981297	577.91434254	1858.11836122	297.182037385	2.49998804553	0.0399359112704
799.870193459	665.284782757	1841.15497622	376.0	-2.16913509667	-0.294142174014	-0.05497984561	750.937140103	730.154701115	1801.21783744	320.125996225	1.35741752582	0.0216839860355
799.870193459	665.284782757	1841.15497622	376.0	5.65621435397	1.71634967153	0.320813022716	895.950542789	764.007968697	1945.29464826	285.336136773	3.76734293931	0.0601811971136
799.870193459	665.284782757	1841.15497622	376.0	1.55757889781	0.334283444849	0.0624828868877	893.809934346	613.109802981	1869.8324176	362.912680275	1.57369274138	0.0251388616835
799.870193459	665.284782757	1841.15497622	376.0	8.73826206512	0.626830564236	0.117164591446	915.23766579	656.918951802	2002.03992306	429.883305471	3.04383566089	0.0486235728576
799.870193459	665.284782757	1841.15497622	376.0	-4.46589369471	-0.424608863004	-0.0793661426176	723.297103218	739.299700204	1758.93095222	296.334148801	1.00530018009	0.0160591083082
799.870193459	665.284782757	1841.15497622	376.0	-7.10715633657	-0.13656988384	-0.0255270810916	799.51355693	623.086831468	1710.30121366	287.70082526	0.0149578646796	0.000238943525233
799.870193459	665.284782757	1841.15497622	376.0	4.52092150731	0.350413325208	0.0654978177958	864.25693475	709.77331019	1924.39214752	350.361902579	2.71716766091	0.0434052341998
799.870193459	665.284782757	1841.15497622	376.0	-8.12455869549	-0.415783250989	-0.077716495512	733.868908885	649.666098094	1691.5692595	308.03425252	-0.152291634422	-0.00243277371282
799.870193459	665.284782757	1841.15497622	376.0	6.13167776553	0.717557200784	0.134122841268	985.48427765	521.873323509	1954.04866652	446.691065363	1.69290572868	0.0270432225029
799.870193459	665.284782757	1841.15497622	376.0	5.30104742939	0.854450416511	0.159710358226	960.29272768	591.11046895	1938.75547475	387.352278124	2.49759868124	0.0398977425118
799.870193459	665.284782757	1841.15497622	376.0	-6.98611729115	-0.181714147424	-0.0339652612008	795.225275638	558.569320823	1712.52973007	358.735133605	-0.608340298024	-0.00971789613457
799.870193459	665.284782757	1841.15497622	376.0	-13.5990408465	-0.7034636603	-0.131488534635	673.875226816	503.2563115	1590.77555895	413.644020636	-2.23776575472	-0.0357470567846
799.870193459	665.284782757	1841.15497622	376.0	-18.1242284348	-0.905422624061	-0.169237873656	624.542585177	555.491925078	1507.45984249	327.425332234	-2.47494243083	-0.0395358215787
799.870193459	665.284782757	1841.15497622	376.0	-11.1741035514	-0.71313812294	-0.133296845409	667.404451651	610.193736083	1635.42241263	357.824224899	-1.07164899071	-0.0171189934618
799.870193459	665.284782757	1841.15497622	376.0	-4.48379944936	-0.739463894075	-0.138217550294	658.690733288	641.870677633	1758.60127953	458.03986861	-0.157406840521	-0.00251448627031
799.870193459	665.284782757	1841.15497622	376.0	8.53118019543	2.23429892889	0.417625968017	966.916683149	700.467391329	1998.22722491	330.843150436	4.25356215287	0.0679482772024
799.870193459	665.284782757	1841.15497622	376.0	-2.59255088657	-0.373660087588	-0.0698430070258	740.941843843	673.526296488	1793.42209656	378.953956225	0.744370742333	0.011890906427
799.870193459	665.284782757	1841.15497622	376.0	-9.44966740419	-0.823971833318	-0.154013426788	640.343820417	634.185314696	1667.17195457	392.642819455	-0.766570165316	-0.0122455297974
799.870193459	665.284782757	1841.15497622	376.0	-1.2975444193	-0.349138049477	-0.0652594485003	729.782905454	799.295404579	1817.26517257	288.186862538	1.8610165532	0.029728698933
799.870193459	665.284782757	1841.15497622	376.0	6.26473490783	0.424030716838	0.0792580779137	880.57353166	691.473027269	1956.49845472	384.451895789	2.84600354668	0.0454633154422
799.870193459	665.284782757	1841.15497622	376.0	-6.19930031502	-0.493154296627	-0.0921783732014	717.610411483	616.510463083	1727.01624998	392.89537541	-0.289106018997	-0.00461830701273
799.870193459	665.284782757	1841.15497622	376.0	9.62343210085	0.425952387208	0.079617268637	890.47842771	668.894683091	2018.33727522	458.964164423	2.93120700366	0.0468243930297
799.870193459	665.284782757	1841.15497622	376.0	0.580348561385	-0.323726219619	-0.0605095737605	749.218363929	688.302195096	1851.84009263	414.319533609	1.24103898811	0.0198249039634
799.870193459	665.284782757	1841.15497622	376.0	-12.7918780114	-0.829721456323	-0.155088122677	640.538721812	602.729528328	1605.63667766	362.368427519	-1.40499062072	-0.022443939628
799.870193459	665.284782757	1841.15497622	376.0	16.7152134605	1.49424034997	0.279297261676	882.151172705	817.319267816	2148.90796063	449.437520108	5.03970408384	0.0805064550135
799.870193459	665.284782757	1841.15497622	376.0	4.69408601314	0.928120790423	0.173480521574	991.639776519	542.288851535	1927.58037444	393.651746381	2.13644383502	0.0341284957671
799.870193459	665.284782757	1841.15497622	376.0	-7.52276605043	-0.478823365406	-0.0894996944684	720.646794338	627.120311534	1702.64919473	354.882088857	-0.318174324657	-0.0050826569434
799.870193459	665.284782757	1841.15497622	376.0	9.02745158064	2.10993221335	0.394379852963	969.980960623	657.885465602	2007.36435022	379.497923994	4.03796654926	0.0645042579754
799.870193459	665.284782757	1841.15497622	376.0	-6.8474580282	-0.301905037023	-0.0564308480417	766.404652836	557.965486286	1715.08266199	390.712522864	-0.726368753618	-0.0116033347223
799.870193459	665.284782757	1841.15497622	376.0	12.0557224559	1.38435898834	0.258758689409	924.983411031	695.294676286	2063.11951013	442.841422815	4.06945900085	0.0650073322819
799.870193459	665.284782757	1841.15497622	376.0	-14.2751546257	-0.755124676883	-0.141144799417	658.090826507	610.259587757	1578.32725646	309.976842198	-1.49952666909	-0.0239541001452
799.870193459	665.284782757	1841.15497622	376.0	7.51600510804	1.14088079942	0.213248747555	975.579583015	585.527184968	1979.53627828	418.429510292	2.91097658534	0.0465012234079
799.870193459	665.284782757	1841.15497622	376.0	3.40752409512	0.453373173909	0.0847426493288	908.672224456	623.752305645	1903.89277566	371.468245558	2.04786816649	0.0327135489855
799.870193459	665.284782757	1841.15497622	376.0	13.2234020875	1.09403429525	0.204492391636	889.060670723	756.454775415	2084.61830177	439.102855637	4.33110279079	0.0691869455398
799.870193459	665.284782757	1841.15497622	376.0	-2.03483046283	-0.200229041404	-0.0374259890475	788.741212638	571.617148878	1803.69059389	443.332232377	-0.0290619833257	-0.000464248934915
799.870193459	665.284782757	1841.15497622	376.0	-4.17893851893	0.477218983189	0.0891998099419	945.468763367	518.955487064	1764.21424172	299.789991292	0.216094281354	0.00345198532515
799.870193459	665.284782757	1841.15497622	376.0	-14.5076236583	-0.263750406442	-0.0492991413909	780.386160256	505.927895441	1574.0471413	287.733085604	-2.10891237945	-0.0336886961574
799.870193459	665.284782757	1841.15497622	376.0	-8.75963375403	-0.414567451082	-0.077489243193	741.983965259	517.518534999	1679.87654346	420.374043197	-1.41931954357	-0.0226728361592
799.870193459	665.284782757	1841.15497622	376.0	3.77372506712	-0.407345995597	-0.0761394384293	722.3990199	762.264540101	1910.63510308	425.971543078	2.08325225336	0.0332787899898
799.870193459	665.284782757	1841.15497622	376.0	-2.96190954863	-0.485813877409	-0.090806332226	715.009725639	682.646424007	1786.62163117	388.965481525	0.663146944282	0.0105934016658
799.870193459	665.284782757	1841.15497622	376.0	9.90326061772	2.33979174073	0.437344250603	976.208506881	735.542055005	2023.48935189	311.738790001	4.57043263401	0.0730101059746
799.870193459	665.284782757	1841.15497622	376.0	-18.0727979398	-0.942963964931	-0.176254946716	616.056048674	509.773172684	1508.40675761	382.577536249	-2.79737299448	-0.0446864695603
799.870193459	665.284782757	1841.15497622	376.0	-20.8464570113	-0.969559847084	-0.181226139642	609.601758256	542.693680732	1457.33939559	305.043956601	-2.96897198969	-0.0474276675669
799.870193459	665.284782757	1841.15497622	376.0	-10.1732256575	-0.615226276822	-0.114995565761	687.881615543	657.784472183	1653.85012578	308.184038056	-0.504364542004	-0.00805694156556
799.870193459	665.284782757	1841.15497622	376.0	-0.0890838306059	-0.0730636652266	-0.0136567598554	783.39429176	773.601518308	1839.51480484	282.518994768	2.11275871941	0.0337501392877
799.870193459	665.284782757	1841.15497622	376.0	-4.17270890354	0.315696689132	0.0590087269406	914.81748111	515.444989378	1764.3289386	334.066468108	-0.0772579370431	-0.00123415234893
799.870193459	665.284782757	1841.15497622	376.0	2.44956780126	0.563575096151	0.105341139468	949.984511281	554.463275139	1886.25531569	381.807529265	1.45483948044	0.0232402472914
799.870193459	665.284782757	1841.15497622	376.0	3.50507689074	0.223250288674	0.0417290259205	850.75929954	700.259252411	1905.68887381	354.670321859	2.38238284664	0.0380572339719
799.870193459	665.284782757	1841.15497622	376.0	-8.75658587898	-0.705489074231	-0.131867116679	665.688650081	686.230880298	1679.93265956	328.01312918	-0.158295842964	-0.00252868758728
799.870193459	665.284782757	1841.15497622	376.0	0.946561176336	0.0457289351067	0.00854746450592	834.599540995	634.203765366	1858.58263442	389.779328057	1.26722757278	0.0202432519614
799.870193459	665.284782757	1841.15497622	376.0	-2.2296031584	0.157064584793	0.0293578663165	876.612792669	532.534262122	1800.10452672	390.957471925	0.0569095731805	0.000909098613108
799.870193459	665.284782757	1841.15497622	376.0	16.7409997019	2.41178227452	0.450800425144	994.966529573	785.133679032	2149.3827253	369.282516691	5.47713919776	0.0874942363859
799.870193459	665.284782757	1841.15497622	376.0	3.83695453852	-0.711575946437	-0.133004849801	654.847711598	788.432612846	1911.79925564	468.518931193	1.92722988384	0.0307864198697
799.870193459	665.284782757	1841.15497622	376.0	9.83117296725	2.01123031749	0.375930900466	970.141772674	644.755230352	2022.16210652	407.265103498	3.97198440423	0.0634502300996
799.870193459	665.284782757	1841.15497622	376.0	9.68486534799	0.282653652238	0.0528324583622	833.245755161	787.824515156	2019.46835651	398.398086194	3.6441882471	0.058213869762
799.870193459	665.284782757	1841.15497622	376.0	8.67993979525	1.96954300857	0.368138880107	922.680211126	763.137801145	2000.96611969	315.148107418	4.28697299753	0.0684819967657
799.870193459	665.284782757	1841.15497622	376.0	-9.67650899284	-0.438688774953	-0.0819979018604	731.784597785	602.879975759	1662.99544937	328.330875826	-0.75508132157	-0.012062001942
799.870193459	665.284782757	1841.15497622	376.0	5.13207817144	0.0094056279755	0.00175806130383	800.409740019	768.205397825	1935.64448885	367.029351008	2.78390822636	0.0444713774179
799.870193459	665.284782757	1841.15497622	376.0	-1.90780811844	0.127647858128	0.0238594127343	843.505818121	663.17257514	1806.02927211	299.350878846	1.33829226005	0.0213784706078
799.870193459	665.284782757	1841.15497622	376.0	-4.76445741955	-0.345659785052	-0.0646093056172	752.998008396	598.647490053	1753.43393135	401.788432897	-0.166352645064	-0.00265739049624
799.870193459	665.284782757	1841.15497622	376.0	-1.47681199989	-0.474516099334	-0.0886945980063	717.443200245	679.498979178	1813.96457859	417.022399168	0.784122006965	0.0125259106544
799.870193459	665.284782757	1841.15497622	376.0	-19.4917897681	-0.963884955337	-0.180165412213	611.148514863	508.412091049	1482.28091895	362.720313035	-2.9843715826	-0.0476736674537
799.870193459	665.284782757	1841.15497622	376.0	10.4601262814	2.36797405374	0.442611972661	997.175022156	655.750868769	2033.74211177	380.816220841	4.40497271414	0.0703669762642
799.870193459	665.284782757	1841.15497622	376.0	-12.1073450763	-0.47912719125	-0.0895564843457	725.64093918	548.638883116	1618.23998986	343.960167559	-1.54161588238	-0.0246264517952
799.870193459	665.284782757	1841.15497622	376.0	-1.23216255705	0.15004690595	0.0280461506449	857.082937716	625.428887038	1818.46895398	335.957129228	1.11712075114	0.0178453794112
799.870193459	665.284782757	1841.15497622	376.0	-1.34033524673	-0.155451699322	-0.0290563923967	777.420588193	732.794976934	1816.47732712	306.261761997	1.61953204894	0.0258711189927
799.870193459	665.284782757	1841.15497622	376.0	10.4202255224	2.28275903743	0.426683932229	968.672273355	737.153290615	2033.00747696	327.181912985	4.61083054583	0.0736554400292
799.870193459	665.284782757	1841.15497622	376.0	-1.07040298541	0.5864451961	0.109615924505	952.173580776	550.962803915	1821.44719838	318.310813694	1.1006322252	0.0175819844281
799.870193459	665.284782757	1841.15497622	376.0	9.02129862864	2.10110621633	0.392730133894	957.323720943	691.008672614	2007.25106484	358.91867128	4.17963795095	0.0667673794081
799.870193459	665.284782757	1841.15497622	376.0	14.7787159945	2.37864936643	0.44460735821	994.369477591	700.629786753	2113.25404117	418.254776826	5.0223698115	0.0802295497044
799.870193459	665.284782757	1841.15497622	376.0	4.84102727016	-0.0875369572659	-0.0163620480871	798.416931325	681.297378519	1930.2857907	450.571480857	1.85892067077	0.0296952183829
799.870193459	665.284782757	1841.15497622	376.0	7.86606279994	2.05552235075	0.384209785188	945.493168349	708.625855791	1985.98138289	331.86235875	4.08045849572	0.0651830430626
799.870193459	665.284782757	1841.15497622	376.0	-9.31601912939	-0.916722863125	-0.171350067874	619.65206304	581.395263818	1669.63262643	468.585299573	-1.33727041695	-0.0213621472356
799.870193459	665.284782757	1841.15497622	376.0	0.887307745127	0.170693579483	0.0319053419594	833.245637911	726.128692293	1857.49168692	298.117356716	2.1996812924	0.0351386787924
799.870193459	665.284782757	1841.15497622	376.0	-6.99342716599	-0.672654183064	-0.125729753844	677.402759962	571.901620683	1712.39514394	463.090763296	-0.987440505729	-0.0157738099957
799.870193459	665.284782757	1841.15497622	376.0	-13.1836184817	-0.550967925992	-0.102984659064	709.064705847	540.942290683	1598.42412849	348.417131965	-1.7801905887	-0.0284375493403
799.870193459	665.284782757	1841.15497622	376.0	-19.6063278156	-0.890909063613	-0.166525058619	629.304392996	499.857590509	1480.17209599	351.010112481	-3.03074771354	-0.0484145002162
799.870193459	665.284782757	1841.15497622	376.0	-9.21292798785	-0.427422506269	-0.0798920572465	739.108107057	515.164154307	1671.53069411	417.258432748	-1.49582363716	-0.0238949462804
799.870193459	665.284782757	1841.15497622	376.0	-15.7055288417	-0.972587997388	-0.181792149045	606.330806451	647.451029843	1551.99185041	298.210014112	-1.55270893508	-0.0248036571099
799.870193459	665.284782757	1841.15497622	376.0	-12.4862635464	-0.576715523967	-0.107797294199	704.359156531	502.916898931	1611.26351359	403.987458126	-2.04404024656	-0.0326524001048
799.870193459	665.284782757	1841.15497622	376.0	13.5701117964	2.42302281188	0.452901460164	995.907249529	731.551679558	2091.00176483	363.542835745	5.04505927072	0.0805920011297
799.870193459	665.284782757	1841.15497622	376.0	5.80278475143	0.506873826123	0.094742771238	927.678332724	594.579906538	1947.99323643	425.734997164	2.05576174081	0.0328396444219
799.870193459	665.284782757	1841.15497622	376.0	5.26802012997	0.591192227635	0.110503220119	964.293782971	527.495835594	1938.14739099	446.357772422	1.42755774933	0.0228044368903
799.870193459	665.284782757	1841.15497622	376.0	2.29340661095	-0.183309054218	-0.0342633746202	785.797086097	628.536323892	1883.38014616	469.046736169	0.954171177267	0.0152423510746
799.870193459	665.284782757	1841.15497622	376.0	19.4306165182	2.11784067607	0.395858070294	947.691520793	817.125102028	2198.90273915	434.08611633	5.6338037731	0.089996865385
799.870193459	665.284782757	1841.15497622	376.0	17.8720079073	2.27887379416	0.425957718534	978.332842483	732.034546576	2170.20633915	459.838950093	5.32112431116	0.0850019858012
799.870193459	665.284782757	1841.15497622	376.0	8.06655188681	0.748174775832	0.139845752492	856.847092678	789.468526952	1989.67269769	343.357078059	3.80727346709	0.0608190649696
799.870193459	665.284782757	1841.15497622	376.0	-0.191123458678	-0.456435609137	-0.0853150671285	717.140800403	724.549462848	1837.63609715	395.945833895	1.34186240247	0.0214355016369
799.870193459	665.284782757	1841.15497622	376.0	-5.810605704	-0.700231128247	-0.130884323037	669.026127428	616.78308792	1734.17272015	448.3635048	-0.471586310561	-0.00753332764474
799.870193459	665.284782757	1841.15497622	376.0	3.79845889644	-0.345630427219	-0.0646038181717	733.973678135	771.956581814	1911.09049121	405.160231259	2.24722221895	0.0358981185136
799.870193459	665.284782757	1841.15497622	376.0	-5.21131297158	-0.73664147249	-0.137689994858	654.943813462	751.754456202	1745.20662811	338.508358449	0.751128850005	0.0119988634186
799.870193459	665.284782757	1841.15497622	376.0	-3.41214506654	-0.393236326739	-0.0735021171474	741.842353778	591.169079769	1778.33209753	445.320663981	-0.182277110988	-0.00291177493591
799.870193459	665.284782757	1841.15497622	376.0	-1.90275004989	-0.167437015282	-0.0312966383704	786.780326835	661.105511264	1806.12239899	358.236560888	0.951696990341	0.0152028273217
799.870193459	665.284782757	1841.15497622	376.0	-4.38465122783	-0.287589380744	-0.0537550244382	769.720828417	550.064082375	1760.42675195	440.641841154	-0.568739963592	-0.00908530293278
799.870193459	665.284782757	1841.15497622	376.0	-6.87029322223	-0.278376916821	-0.0520330685646	765.733497041	642.53520189	1714.66223067	306.393531743	0.07492394771	0.00119686817428
799.870193459	665.284782757	1841.15497622	376.0	5.71241631282	2.02323016079	0.37817386183	982.57850347	607.520535548	1946.32941342	356.230374404	3.36544661499	0.053761128035
799.870193459	665.284782757	1841.15497622	376.0	6.43291179503	0.22293829471	0.0416707092915	865.530895349	645.772568574	1959.59485185	448.291387923	2.12860441975	0.0340032654913
799.870193459	665.284782757	1841.15497622	376.0	6.69782322465	1.05276149589	0.196777849699	904.255669973	706.129037916	1964.47228182	354.087573927	3.4594279761	0.0552624277332
799.870193459	665.284782757	1841.15497622	376.0	-14.3276832478	-0.516955154605	-0.096627131702	717.071776932	547.542008282	1577.36012312	312.746337909	-1.86365806949	-0.0297708956787
799.870193459	665.284782757	1841.15497622	376.0	-3.14268474615	-0.0442055448584	-0.00826271866513	819.890094737	615.433542043	1783.29327963	347.969642846	0.544228686917	0.00869374899229
799.870193459	665.284782757	1841.15497622	376.0	1.51583694727	0.512773023304	0.0958454249166	946.844293406	539.717085759	1869.0638836	382.502504438	1.11042690079	0.0177384488944
799.870193459	665.284782757	1841.15497622	376.0	-10.5997835468	-0.181511686975	-0.0339274181261	795.615666919	559.756614675	1645.99653398	290.624252381	-1.05856646681	-0.0169100074571
799.870193459	665.284782757	1841.15497622	376.0	-2.09820905421	-0.0465172739327	-0.00869481755752	800.907370422	713.432590918	1802.5236958	288.183734463	1.49447180133	0.023873351459
799.870193459	665.284782757	1841.15497622	376.0	1.29555759436	0.523563873647	0.0978624062892	934.266015247	578.837794829	1865.00819933	351.904389259	1.52485526107	0.0243587102407
799.870193459	665.284782757	1841.15497622	376.0	-3.16432141726	-0.14092810651	-0.0263417021514	782.752619613	716.555931317	1782.89491498	283.586364049	1.2766049386	0.0203930501374
799.870193459	665.284782757	1841.15497622	376.0	14.2900826009	0.727492151086	0.135979841324	847.16293915	828.193454618	2104.25754313	428.901149359	4.55170582998	0.0727109557505
799.870193459	665.284782757	1841.15497622	376.0	16.8000017389	2.24080596148	0.41884223579	963.402889674	827.832907589	2150.46904424	359.233246972	5.46404292795	0.087285030798
799.870193459	665.284782757	1841.15497622	376.0	-4.47685015803	-0.361100037189	-0.0674953340541	743.356337079	682.025563927	1758.72922675	333.347325747	0.628420374536	0.01003866413
799.870193459	665.284782757	1841.15497622	376.0	13.6227602356	1.78995640724	0.334571291072	921.86951309	744.446852056	2091.97110419	425.654739045	4.64778780004	0.0742458115023
799.870193459	665.284782757	1841.15497622	376.0	4.14692564947	0.51066839828	0.0954520370617	949.718838695	528.563883066	1917.50630417	439.22358241	1.18782182656	0.0189747895617
799.870193459	665.284782757	1841.15497622	376.0	4.38135613859	-0.092092606849	-0.0172135713737	800.93460782	658.395791543	1921.82253279	462.492133425	1.57644473981	0.0251828233196
799.870193459	665.284782757	1841.15497622	376.0	-5.68759248833	-0.306405537803	-0.0572720631407	764.898796321	560.472827293	1736.43758409	411.065960477	-0.595335460123	-0.00951015112018
799.870193459	665.284782757	1841.15497622	376.0	2.00284124652	-0.667913904021	-0.124843720378	667.295113995	756.493511039	1878.03038749	454.241762458	1.55655006584	0.0248650170262
799.870193459	665.284782757	1841.15497622	376.0	15.2308761501	1.43157762162	0.267584602172	900.035742516	758.877830213	2121.57901037	462.665437646	4.65054309433	0.074289825788
799.870193459	665.284782757	1841.15497622	376.0	1.61973374243	0.701766166345	0.131171246046	886.96187126	699.209531562	1870.97678462	284.805381794	2.601493885	0.0415574103035
799.870193459	665.284782757	1841.15497622	376.0	4.3557815113	0.0791608411537	0.0147964189072	803.092295864	795.548639985	1921.35166426	322.710728416	2.93631964251	0.0469060645768
799.870193459	665.284782757	1841.15497622	376.0	-0.839061676654	0.53491574798	0.0999842519589	958.503156749	514.119012955	1825.7065504	353.084380699	0.641297798797	0.0102443737827
799.870193459	665.284782757	1841.15497622	376.0	-11.6920996217	-0.607081180035	-0.113473117763	693.291141437	588.890944106	1625.88530221	343.703216664	-1.23779860753	-0.0197731406954
799.870193459	665.284782757	1841.15497622	376.0	-0.255492173269	0.47369700985	0.0885414971683	932.449903479	561.821976944	1836.45096935	342.179088931	1.10593482966	0.0176666905696
799.870193459	665.284782757	1841.15497622	376.0	-6.22316759742	0.248444104227	0.0464381503228	898.331847891	526.420257282	1726.57681632	301.824711145	-0.307944080937	-0.00491923451977
799.870193459	665.284782757	1841.15497622	376.0	-4.41024426693	-0.182545159858	-0.0341205906277	789.15758953	622.933063908	1759.95554443	347.864890994	0.303300054052	0.00484504878677
799.870193459	665.284782757	1841.15497622	376.0	-8.78898701678	-0.655099080411	-0.122448426245	682.334789606	563.059427622	1679.3361044	433.941887169	-1.20633456352	-0.019270520184
799.870193459	665.284782757	1841.15497622	376.0	-9.261179001	-0.233185579431	-0.0435860896133	781.960182554	575.805620646	1670.64231818	312.876514983	-0.774689251934	-0.0123752276667
799.870193459	665.284782757	1841.15497622	376.0	10.5217501439	-0.203874811889	-0.0381074414747	752.040809733	827.063986798	2034.87670258	455.771906044	3.39856272665	0.0542901394034
799.870193459	665.284782757	1841.15497622	376.0	-2.00003542455	-0.544647387048	-0.101803249916	691.266727729	801.312337547	1804.33122447	311.752159195	1.6311422329	0.0260565851901
799.870193459	665.284782757	1841.15497622	376.0	-11.1884714568	-0.84759507078	-0.158428985193	635.557240207	619.823669721	1635.15787723	379.776967298	-1.09545191221	-0.0174992318244
799.870193459	665.284782757	1841.15497622	376.0	5.75426119537	0.286729831659	0.0535943610578	884.237644152	617.258594354	1947.09984256	445.603604053	1.88783897533	0.0301571721299
799.870193459	665.284782757	1841.15497622	376.0	-19.8539671122	-0.895506988031	-0.167384483744	628.217324805	499.526347672	1475.61267275	347.869000278	-3.06640667715	-0.0489841322229
799.870193459	665.284782757	1841.15497622	376.0	8.11194585134	0.0938075259049	0.0175341169916	799.16974183	825.587803536	1990.50847093	365.75092556	3.51541819929	0.0561568402443
799.870193459	665.284782757	1841.15497622	376.0	15.59270905	1.402396496	0.262130186168	890.296127176	780.611175227	2128.24091482	457.333612414	4.76054732464	0.0760470818632
799.870193459	665.284782757	1841.15497622	376.0	2.81825166847	0.670297491528	0.125289250753	928.788266458	623.777151493	1893.04335705	340.477939102	2.28398896688	0.0364854467553
799.870193459	665.284782757	1841.15497622	376.0	-4.24941179746	-0.0400528242613	-0.00748650920772	820.850840073	616.010888334	1762.91671945	326.05499104	0.429387472012	0.00685922479252
799.870193459	665.284782757	1841.15497622	376.0	15.6793863453	2.37318571876	0.443586115656	985.182606525	831.244630643	2129.83677815	313.409540986	5.35308139575	0.0855124823602
799.870193459	665.284782757	1841.15497622	376.0	3.56300618976	-0.211281801869	-0.0394919255829	771.248088758	695.344051393	1906.75544198	440.163301831	1.71352917861	0.0273726705848
799.870193459	665.284782757	1841.15497622	376.0	-5.9574064151	-0.793266198529	-0.1482740558	640.258190116	787.408908341	1731.46989155	303.802793094	0.848912949062	0.0135609097294
799.870193459	665.284782757	1841.15497622	376.0	-9.67062554926	-0.0843852485595	-0.015772943656	819.098398309	553.983045326	1663.10377268	290.022329049	-0.895926961331	-0.0143119322896
799.870193459	665.284782757	1841.15497622	376.0	3.23965737274	0.222069708016	0.0415083566385	851.226866126	697.728611836	1900.80208915	351.846611185	2.33337333828	0.0372743344774
799.870193459	665.284782757	1841.15497622	376.0	6.2720902372	0.347753428438	0.0650006408295	854.867621392	738.049251611	1956.63387773	363.717004728	3.08337527696	0.0492551961176
799.870193459	665.284782757	1841.15497622	376.0	-10.5073368333	-0.52677845265	-0.0984632621775	712.049468014	587.690697131	1647.69862124	347.958456097	-1.0489936994	-0.0167570878499
799.870193459	665.284782757	1841.15497622	376.0	4.85738968855	0.456353072855	0.085299639786	934.9040791	544.44618797	1930.58704818	451.236781111	1.31679162171	0.0210350099314
799.870193459	665.284782757	1841.15497622	376.0	14.1194744672	2.08642468998	0.389985923361	944.035110141	765.138558684	2101.11638299	391.94271416	4.97226704884	0.0794291860837
799.870193459	665.284782757	1841.15497622	376.0	-0.34171726063	-0.104471209983	-0.0195273289688	785.90903056	738.388468444	1834.86343187	310.565932864	1.83715756139	0.0293475648785
799.870193459	665.284782757	1841.15497622	376.0	2.80865761314	-0.214964639206	-0.0401803063937	762.88730309	751.744225621	1892.86671563	378.235186914	2.15634429915	0.0344463945551
799.870193459	665.284782757	1841.15497622	376.0	-0.144601163694	-0.867509514652	-0.16215131115	621.712483605	785.787432207	1838.4926447	430.992728884	1.40276923694	0.0224084542643
799.870193459	665.284782757	1841.15497622	376.0	3.53760617024	1.98427532007	0.37089258319	965.51325191	629.581286071	1906.28778826	311.193250278	3.17744433078	0.0507578966578
799.870193459	665.284782757	1841.15497622	376.0	0.708602552908	0.0283300119437	0.00529532933528	800.936823623	767.290194168	1854.20144738	285.97442959	2.27666123988	0.0363683904135
799.870193459	665.284782757	1841.15497622	376.0	-1.30734287941	0.161531634445	0.0301928288682	860.647749106	619.35111849	1817.08476774	337.085900139	1.06741725964	0.0170513939239
799.870193459	665.284782757	1841.15497622	376.0	11.8341699777	2.46986719081	0.461657418843	997.911494683	776.838339763	2059.04038565	284.290551208	4.87467824616	0.0778702595233
799.870193459	665.284782757	1841.15497622	376.0	-2.33646053523	-0.72768765571	-0.136016384245	657.755292192	719.924380911	1798.1371168	420.457443701	0.792612541978	0.0126615422041
799.870193459	665.284782757	1841.15497622	376.0	-0.294309440869	0.0123995564161	0.00231767409646	806.383971545	735.678627064	1835.7362833	293.673684691	1.94380070072	0.0310511294045
799.870193459	665.284782757	1841.15497622	376.0	11.9825669608	2.03186045559	0.379787001045	922.72908962	831.327421905	2061.77260409	307.716092568	4.82517962119	0.0770795466644
799.870193459	665.284782757	1841.15497622	376.0	3.33574389225	0.261820980022	0.0489385009387	865.355085041	670.898846887	1902.57119088	366.317258955	2.17490680309	0.0347429201772
799.870193459	665.284782757	1841.15497622	376.0	-7.94305475295	-0.782428207312	-0.146248263049	649.709999334	634.605329703	1694.91102837	410.595699332	-0.574745176625	-0.00918123285344
799.870193459	665.284782757	1841.15497622	376.0	-10.7021576698	-0.924118155923	-0.172732365593	616.737267811	653.075862737	1644.11166772	374.298537169	-0.824806974614	-0.0131758302654
799.870193459	665.284782757	1841.15497622	376.0	21.5132890029	2.3742150866	0.443778520859	993.030608437	809.266771998	2237.24796724	434.950586807	5.94972123546	0.0950434702151
799.870193459	665.284782757	1841.15497622	376.0	-5.00143192639	0.0210194505603	0.0039288692636	835.954976615	602.616011736	1749.07086342	310.49987507	0.287883762425	0.00459878214736
799.870193459	665.284782757	1841.15497622	376.0	4.14780062683	1.01526201271	0.189768600506	891.158211445	719.094665291	1917.52241386	307.269537124	3.185355236	0.0508842689457
799.870193459	665.284782757	1841.15497622	376.0	15.0619384533	1.63973733768	0.306492960314	893.537221207	805.353608909	2118.46860556	419.577775448	4.93072196228	0.078765526554
799.870193459	665.284782757	1841.15497622	376.0	-6.30556348163	-0.103430335739	-0.0193327730353	803.97006517	638.489283242	1725.0597804	282.600431984	0.286245595123	0.00457261334062
799.870193459	665.284782757	1841.15497622	376.0	-18.8720852154	-0.836321060668	-0.156321693583	642.116598951	522.537949311	1493.69064016	329.036091896	-2.77270911917	-0.044292477942
799.870193459	665.284782757	1841.15497622	376.0	10.6502639111	2.17988217286	0.40745461175	944.9111666	800.506767071	2037.2428402	291.824906525	4.66658624151	0.0745461060944
799.870193459	665.284782757	1841.15497622	376.0	2.47319118499	-0.0215289998735	-0.00402411212588	803.296274252	728.767904379	1886.69025879	354.626080159	2.18327820729	0.0348766486787
799.870193459	665.284782757	1841.15497622	376.0	-3.19212786722	-0.868620311062	-0.162358936647	623.207626824	772.415444437	1782.38295514	386.759883881	1.01123513591	0.0161539159091
799.870193459	665.284782757	1841.15497622	376.0	2.21933578702	0.344287133128	0.0643527351642	920.174223231	510.822872756	1882.0163875	451.019291511	0.493925368541	0.00789018160608
799.870193459	665.284782757	1841.15497622	376.0	-6.34431826502	-0.238534207442	-0.0445858331668	783.348534327	529.854445598	1724.34624477	411.143264847	-0.894264732483	-0.0142853791132
799.870193459	665.284782757	1841.15497622	376.0	4.024061917	0.319530024519	0.0597252382278	850.726110974	735.267275471	1915.24419245	329.250806002	2.79333897999	0.0446220284343
799.870193459	665.284782757	1841.15497622	376.0	-12.4550678981	-0.893172213567	-0.166948077302	625.560860749	598.866040111	1611.83787382	387.410972958	-1.44668429061	-0.0231099726934
799.870193459	665.284782757	1841.15497622	376.0	7.28199613473	0.703539959567	0.131502796181	845.830796752	806.509999344	1975.22781042	322.887014324	3.74815685002	0.0598747100641
799.870193459	665.284782757	1841.15497622	376.0	-7.56223154714	-0.909097489198	-0.169924764336	617.859987291	705.453398048	1701.92257377	378.609188433	-0.0300169295666	-0.000479503667199
799.870193459	665.284782757	1841.15497622	376.0	10.0048814957	0.673783137431	0.125940773351	932.730906498	628.666876099	2025.36034974	463.962567141	2.96553278057	0.0473727281241
799.870193459	665.284782757	1841.15497622	376.0	0.341339424989	0.12943121407	0.0241927502935	873.098327588	505.217718277	1847.43956403	469.123518161	-0.102575426879	-0.00163858509391
799.870193459	665.284782757	1841.15497622	376.0	13.3516032699	1.76749795271	0.330373449105	933.332116615	709.827122056	2086.97868423	443.819445554	4.44850342065	0.0710623549624
799.870193459	665.284782757	1841.15497622	376.0	5.9159129109	-0.10657509615	-0.0199205787196	783.74483005	748.340691599	1950.07610116	417.990579516	2.54909353957	0.0407203440826
799.870193459	665.284782757	1841.15497622	376.0	-8.72717924939	-0.931013280472	-0.17402117392	615.579838458	607.558990675	1680.47408118	457.33525205	-1.05464635469	-0.0168473858577
799.870193459	665.284782757	1841.15497622	376.0	-14.9583109299	-0.94742646014	-0.17708905797	614.07445386	537.206302	1565.74929017	414.468534311	-2.25877956181	-0.0360827406041
799.870193459	665.284782757	1841.15497622	376.0	1.86080204976	-0.123450647579	-0.023074887398	783.347740115	734.786282932	1875.41522575	357.281202706	2.03966198298	0.032582459792
799.870193459	665.284782757	1841.15497622	376.0	-11.0370285837	-0.810282325771	-0.151454640331	643.335669392	650.235554442	1637.94617522	344.374951386	-0.798773558544	-0.0127599609991
799.870193459	665.284782757	1841.15497622	376.0	-4.01544782346	-0.646143604725	-0.120774505556	677.302143262	710.072575514	1767.2243588	379.849640021	0.633121984517	0.0101137697207
799.870193459	665.284782757	1841.15497622	376.0	-15.9028030462	-0.93122474398	-0.174060699809	618.398359984	522.2918282	1548.35972657	407.669538389	-2.46218798898	-0.0393320765013
799.870193459	665.284782757	1841.15497622	376.0	9.03643873566	0.705586230106	0.131885276655	852.193409979	800.198841069	2007.52981767	355.137566622	3.93333637566	0.0628328494514
799.870193459	665.284782757	1841.15497622	376.0	-8.60887081761	-0.984804427535	-0.184075593932	600.441897898	681.423119802	1682.65232276	400.787305062	-0.42003404968	-0.00670980910032
799.870193459	665.284782757	1841.15497622	376.0	8.48530688189	1.04681157461	0.195665714881	983.537948328	569.330214886	1997.38262612	444.514462906	2.79939749027	0.0447188097487
799.870193459	665.284782757	1841.15497622	376.0	15.7026394868	2.33002453292	0.435518604284	990.805983409	687.723806478	2130.26490453	451.735114638	4.99106213661	0.0797294271023
799.870193459	665.284782757	1841.15497622	376.0	6.46176576645	0.691825088285	0.129313100614	951.060400356	590.372970126	1960.12609818	418.692727695	2.38124071968	0.0380389891322
799.870193459	665.284782757	1841.15497622	376.0	7.9781352569	-0.206865033328	-0.0386663613697	758.113109109	786.917909032	1988.04481051	443.013792367	2.89499975344	0.0462460024512
799.870193459	665.284782757	1841.15497622	376.0	-4.6262021121	-0.897853663835	-0.167823114735	614.138558354	831.287155173	1755.97942582	310.553712293	1.21554948709	0.019417723436
799.870193459	665.284782757	1841.15497622	376.0	4.20095100422	0.272427501883	0.0509210283894	894.267278538	560.616395111	1918.50099468	463.61732103	1.09796940016	0.0175394472869
799.870193459	665.284782757	1841.15497622	376.0	2.23894270664	-0.562420896285	-0.105125401175	686.00139828	808.556131906	1882.37738127	387.819851089	2.13496448877	0.0341048640379
799.870193459	665.284782757	1841.15497622	376.0	-15.3574976908	-0.831762280664	-0.155469585171	642.325745606	533.444931874	1558.39964326	382.62896578	-2.25405445144	-0.0360072596077
799.870193459	665.284782757	1841.15497622	376.0	-6.57016399476	-0.744553591279	-0.139168895566	658.851835714	615.950343063	1720.18807488	445.385896104	-0.591757231438	-0.00945299091755
799.870193459	665.284782757	1841.15497622	376.0	7.54111371303	2.19559762887	0.410392080163	977.381294221	649.905087844	1979.99856661	352.712184541	3.91047557031	0.0624676608676
799.870193459	665.284782757	1841.15497622	376.0	2.73859280822	1.35173334056	0.252660437488	960.051281916	606.151635662	1891.57671398	325.373796404	2.65196967347	0.0423637328031
799.870193459	665.284782757	1841.15497622	376.0	-1.65331994853	0.0717630955556	0.0134136627207	844.938009873	609.295227411	1810.71479371	356.481556428	0.802196712579	0.0128146439709
799.870193459	665.284782757	1841.15497622	376.0	-2.68602551057	0.39384667178	0.0736162003328	931.80796126	511.892171352	1791.70108387	348.000951254	0.171656364204	0.00274211444415
799.870193459	665.284782757	1841.15497622	376.0	-18.8686017356	-0.912555762984	-0.170571170651	622.946799128	554.925397193	1493.75477642	315.882580098	-2.58784031317	-0.0413393021273
799.870193459	665.284782757	1841.15497622	376.0	-15.2313964296	-0.946912343474	-0.176992961397	614.222940038	539.675014764	1560.72136291	406.823408103	-2.26585231176	-0.03619572383
799.870193459	665.284782757	1841.15497622	376.0	1.18429201163	-0.541431112471	-0.101202077097	696.705615345	740.63441958	1862.95962752	425.619592596	1.50414425535	0.024027863504
799.870193459	665.284782757	1841.15497622	376.0	14.6847694916	1.83465834919	0.342926794242	924.286897006	749.853123389	2111.52434046	437.384320061	4.79062718225	0.0765275907708
799.870193459	665.284782757	1841.15497622	376.0	-5.10136833094	0.121058856997	0.0226278237377	864.562444898	560.940295606	1747.23087934	321.728138832	0.00414293672653	6.61810978679e-05
799.870193459	665.284782757	1841.15497622	376.0	13.9186329592	0.557601852441	0.104224645316	854.470114366	793.535496303	2097.41857957	449.412968897	4.26689525776	0.0681612660983
799.870193459	665.284782757	1841.15497622	376.0	-8.63591050119	-0.913970553072	-0.170835617397	616.649134703	718.058371381	1682.15448028	347.446974198	-0.0542402877876	-0.000866458271368
799.870193459	665.284782757	1841.15497622	376.0	2.14796967855	-0.0170342240741	-0.00318396711666	815.76879759	667.597412307	1880.70242684	397.336216942	1.61383967577	0.0257801865139
799.870193459	665.284782757	1841.15497622	376.0	-9.6115382381	-0.893635737225	-0.167034717238	622.510688043	695.242759678	1664.19166165	346.438213933	-0.331908818544	-0.00530205780422
799.870193459	665.284782757	1841.15497622	376.0	7.25466561738	1.85003846391	0.345801582039	911.176281837	757.432074393	1974.72461324	306.116257009	4.03158037286	0.064402242378
799.870193459	665.284782757	1841.15497622	376.0	11.1508051552	2.16388156451	0.404463843833	965.942486383	692.007261969	2046.45858022	388.508831867	4.45499121688	0.0711659938799
799.870193459	665.284782757	1841.15497622	376.0	3.77103616616	-0.44126191923	-0.0824788634074	715.737057455	757.625521353	1910.58559624	437.223017436	1.99702422761	0.0319013454889
799.870193459	665.284782757	1841.15497622	376.0	4.54117650253	-0.751015283845	-0.140376688569	643.627876845	825.838267926	1924.76507337	455.2989286	2.24894133979	0.0359255805079
799.870193459	665.284782757	1841.15497622	376.0	4.43947993745	0.524248639673	0.0979903999389	957.104689995	510.855411625	1922.892682	454.932580383	1.01963120542	0.0162880384252
799.870193459	665.284782757	1841.15497622	376.0	-8.2909318976	-0.690844245189	-0.129129765456	669.439043084	675.390858362	1688.50607101	343.676169563	-0.174437188443	-0.00278653655659
799.870193459	665.284782757	1841.15497622	376.0	2.41726320267	-0.480603133322	-0.0898323613686	703.302642275	803.741064295	1885.66053796	378.616831391	2.20569255071	0.0352347052829
799.870193459	665.284782757	1841.15497622	376.0	-0.97295952682	-0.664641881096	-0.124232127308	667.863029876	776.204571278	1823.24128347	379.173682318	1.46786925534	0.0234483906604
799.870193459	665.284782757	1841.15497622	376.0	-2.37325740224	0.621221582947	0.116116183728	970.395918619	516.600518001	1797.45962946	310.463192837	0.662559957595	0.0105840248817
799.870193459	665.284782757	1841.15497622	376.0	-0.849514748067	-0.786793953143	-0.147064290307	641.485133483	761.511092335	1825.51409316	422.51786734	1.22634085268	0.0195901094677
799.870193459	665.284782757	1841.15497622	376.0	-2.25027617856	0.0725196616493	0.0135550769438	851.278772648	574.273420255	1799.72390438	374.171711473	0.380669533103	0.00608098295692
799.870193459	665.284782757	1841.15497622	376.0	5.23353858969	-0.486619949284	-0.0909569998661	701.908765949	796.450664663	1937.51253239	439.15310178	2.38879714302	0.0381596987704
799.870193459	665.284782757	1841.15497622	376.0	-5.12001326949	-0.622230946986	-0.116304849904	680.527748329	747.836975396	1746.88759712	318.522873397	0.823608588637	0.0131566867194
799.870193459	665.284782757	1841.15497622	376.0	-1.51263050626	-0.797008790932	-0.148973605782	639.406973314	761.967387075	1813.30510438	411.93074399	1.1601265888	0.0185323736231
799.870193459	665.284782757	1841.15497622	376.0	-1.55791824421	0.0063167910565	0.00118070860869	830.492654813	613.855265993	1812.47128694	368.123366131	0.763027520549	0.0121889380279
799.870193459	665.284782757	1841.15497622	376.0	0.741027306527	-0.310754653252	-0.0580849819162	740.21389626	780.278403922	1854.79843735	334.306137163	2.04125431493	0.0326078964046
799.870193459	665.284782757	1841.15497622	376.0	-8.24060379583	-0.968697073036	-0.181064873465	601.801394713	769.751002167	1689.43268936	317.880292479	0.320851292588	0.00512542000939
799.870193459	665.284782757	1841.15497622	376.0	-1.73635821937	-0.00947695934575	-0.00177139427023	816.165675048	674.490503883	1809.18593046	318.529751525	1.28532300101	0.02053231631
799.870193459	665.284782757	1841.15497622	376.0	16.0316104617	1.72127772394	0.321734154008	910.137302293	773.146794153	2136.32177	453.037673554	4.93080141982	0.0787667958437
799.870193459	665.284782757	1841.15497622	376.0	-16.9050022197	-0.826920676636	-0.154564612455	643.27251128	553.838543039	1529.90768662	332.796632299	-2.29075352054	-0.0365935067179
799.870193459	665.284782757	1841.15497622	376.0	0.666832223472	0.415143518751	0.0775969193928	892.986034606	645.56407961	1853.43239088	314.882276666	1.88680472771	0.0301406506024
799.870193459	665.284782757	1841.15497622	376.0	3.12275618739	0.27880937861	0.052113902544	901.670690405	530.88143089	1898.64975716	466.09763586	0.676195254009	0.0108018411183
799.870193459	665.284782757	1841.15497622	376.0	6.04186666713	1.21890499851	0.227832710002	943.877474978	639.141109501	1952.39510501	369.376520536	3.13830485639	0.0501326654375
799.870193459	665.284782757	1841.15497622	376.0	-5.64835236686	-0.796487153786	-0.148876103511	643.448493239	711.556704889	1737.16005554	382.154857412	0.330425116854	0.00527835649926
799.870193459	665.284782757	1841.15497622	376.0	-0.521269584698	-0.0567642493092	-0.0106101400578	793.129914572	743.005142546	1831.55759532	295.4225382	1.89222253939	0.0302271971149
799.870193459	665.284782757	1841.15497622	376.0	1.31605118185	0.151176457743	0.0282572818211	842.918873669	685.452045969	1865.38551804	337.014598402	1.93422256296	0.0308981240089
799.870193459	665.284782757	1841.15497622	376.0	5.53411053052	0.147092480434	0.0274939215765	836.32963694	712.098945822	1943.04652764	394.617944876	2.5684466552	0.0410294992843
799.870193459	665.284782757	1841.15497622	376.0	4.8454557957	2.136866365	0.399414273832	953.290915476	687.657744122	1930.36732672	289.418667122	3.66389888099	0.0585287361181
799.870193459	665.284782757	1841.15497622	376.0	-0.87281131063	-0.00433301661482	-0.000809909647631	831.626015855	590.150253149	1825.08516734	403.308898333	0.561749107012	0.00897362790754
799.870193459	665.284782757	1841.15497622	376.0	-15.9758310982	-0.956297564931	-0.178747208398	611.367676097	588.13225991	1547.01516696	347.515230953	-1.98515688352	-0.0317117713022
799.870193459	665.284782757	1841.15497622	376.0	-7.65731046824	-0.631576940868	-0.118051764648	682.149086562	690.482276555	1700.17202349	327.540660369	0.0679222764794	0.00108502039104
799.870193459	665.284782757	1841.15497622	376.0	7.50552463738	0.535025050299	0.100004682299	930.653211695	597.707845188	1979.34331657	450.982259685	2.26659146383	0.036207531371
799.870193459	665.284782757	1841.15497622	376.0	8.23595850812	1.49850024335	0.280093503429	924.479351503	693.368503783	1992.79173613	374.943880842	3.76010581867	0.0600655881576
799.870193459	665.284782757	1841.15497622	376.0	-6.14573682296	-0.151144458788	-0.028251300708	794.009043616	639.102653776	1728.00243688	294.890739483	0.267176723286	0.00426799877454
799.870193459	665.284782757	1841.15497622	376.0	-1.25492676339	0.102402616733	0.0191406760249	839.288228972	663.60708542	1818.04982966	315.154515272	1.39186445924	0.0222342565374
799.870193459	665.284782757	1841.15497622	376.0	8.44715742359	0.286388606412	0.0535305806377	860.481235601	702.904074284	1996.68023547	433.294925585	2.93427765398	0.0468734449517
799.870193459	665.284782757	1841.15497622	376.0	9.79465724669	2.31782762257	0.433238807956	970.819961038	748.173373126	2021.48979552	302.496461353	4.56179175564	0.0728720727737
799.870193459	665.284782757	1841.15497622	376.0	-5.79733837276	-0.214147099418	-0.0400274952184	781.419111947	630.69773306	1734.41699228	322.300147272	0.175864429896	0.00280933594084
799.870193459	665.284782757	1841.15497622	376.0	-6.36457054527	0.398204793809	0.0744308025811	932.967214432	508.409816722	1723.97336891	282.596337753	-0.299971448516	-0.00479187617438
799.870193459	665.284782757	1841.15497622	376.0	1.76669720276	-0.37978790668	-0.070988393772	723.567576955	803.137807535	1873.68260968	346.97722519	2.23893288495	0.0357657010375
799.870193459	665.284782757	1841.15497622	376.0	4.62792705643	1.13642204869	0.212415336203	985.409109004	563.581744724	1926.36228551	377.371431784	2.49141906784	0.0397990266428
799.870193459	665.284782757	1841.15497622	376.0	5.84968317517	0.834434836782	0.155969128371	907.879450325	685.407623514	1948.85670909	355.56963525	3.14655315243	0.0502644273551
799.870193459	665.284782757	1841.15497622	376.0	-3.21627876228	-0.847176265268	-0.158350703788	629.697769436	736.537125636	1781.93829974	415.703404664	0.729087064187	0.0116467582139
799.870193459	665.284782757	1841.15497622	376.0	-13.7089239932	-0.806270496759	-0.150704765749	647.669861474	552.400740521	1588.75243993	388.681837934	-1.90491082778	-0.0304298854278
799.870193459	665.284782757	1841.15497622	376.0	4.18483520083	-0.107196667726	-0.0200367603227	788.497296622	720.893554609	1918.20427776	408.813426532	2.16104969956	0.0345215606958
799.870193459	665.284782757	1841.15497622	376.0	5.63717568911	0.44522658054	0.0832199215964	923.801496302	576.39100885	1944.94411693	444.751611782	1.72519628543	0.0275590460932
799.870193459	665.284782757	1841.15497622	376.0	13.854076113	0.856284721861	0.160053219039	869.270665217	786.332026024	2096.22998798	440.627296738	4.4061675738	0.0703860634792
799.870193459	665.284782757	1841.15497622	376.0	-2.53540009809	0.661379763942	0.123622385784	970.395398119	527.01664314	1794.47433114	297.062289885	0.817070939102	0.0130522514234
799.870193459	665.284782757	1841.15497622	376.0	-7.37458169932	-0.246582472392	-0.0460901817555	779.770745813	558.220181124	1705.37749828	367.386571347	-0.721561605964	-0.0115265432263
799.870193459	665.284782757	1841.15497622	376.0	2.72012354438	-0.299046153465	-0.0558964772831	738.556304865	806.267693357	1891.23666621	346.412667991	2.44491422649	0.0390561378033
799.870193459	665.284782757	1841.15497622	376.0	-2.56263515814	-0.478442576742	-0.0894285190171	708.713160711	767.280375665	1793.97289148	317.979355104	1.39892378394	0.0223470253026
799.870193459	665.284782757	1841.15497622	376.0	-0.181319471046	-0.386262686005	-0.0721986328982	740.568620559	628.065325202	1837.81660375	469.182657992	0.472499617657	0.00754791721497
799.870193459	665.284782757	1841.15497622	376.0	4.22402020127	-0.711959304457	-0.133076505506	652.879695256	815.714796508	1918.92573435	450.331242584	2.18938839614	0.0349742555295
799.870193459	665.284782757	1841.15497622	376.0	13.3698440369	1.95394674962	0.365223691518	933.789176723	745.680945825	2087.31452501	407.844402465	4.7379441694	0.0756860090959
799.870193459	665.284782757	1841.15497622	376.0	9.5819627088	0.398526205122	0.074490879462	843.84819403	786.379972833	2017.57375945	387.345592585	3.7335970854	0.0596421259648
799.870193459	665.284782757	1841.15497622	376.0	-0.211335361342	0.144912211942	0.0270863947555	835.572445844	704.324371844	1837.26396469	297.367147007	1.88608134907	0.030129095033
799.870193459	665.284782757	1841.15497622	376.0	20.3066678534	2.32910853169	0.4353473891	983.776486986	795.54390943	2215.0322019	435.711805487	5.78561859798	0.0924220223319
799.870193459	665.284782757	1841.15497622	376.0	12.2229497031	0.677773974739	0.12668672425	884.652308922	734.518487759	2066.19842292	447.027626235	3.90001013793	0.0623004814365
799.870193459	665.284782757	1841.15497622	376.0	4.95092744162	0.212957493389	0.0398051389511	851.948787252	692.576736801	1932.30922318	387.783699123	2.44414675378	0.0390438778559
799.870193459	665.284782757	1841.15497622	376.0	0.288779993944	-0.470663068107	-0.0879744052536	709.710981089	767.737951495	1846.47186345	369.022930861	1.73353034373	0.0276921780148
799.870193459	665.284782757	1841.15497622	376.0	7.72371923539	0.617966155114	0.115507692545	902.425696081	681.238945413	1983.36061727	399.695975774	3.12836897269	0.0499739452507
799.870193459	665.284782757	1841.15497622	376.0	-3.5879093875	-0.131615684547	-0.0246010625321	795.108743119	657.117336482	1775.09600399	322.869924385	0.769957293995	0.0122996372843
799.870193459	665.284782757	1841.15497622	376.0	-0.00253151689012	-0.235461347044	-0.0440114667372	776.807021555	612.4910687	1841.10836707	451.810276812	0.531207871438	0.00848574874502
799.870193459	665.284782757	1841.15497622	376.0	13.0037053609	0.116262493512	0.0217313071984	806.166863851	815.653630544	2080.57334456	458.752850166	3.90152723341	0.0623247161887
799.870193459	665.284782757	1841.15497622	376.0	-10.0933556639	-0.788203964734	-0.147327843876	648.598273437	640.881675423	1655.32065614	365.840707283	-0.747062871959	-0.0119339116926
799.870193459	665.284782757	1841.15497622	376.0	-3.52620137296	-0.267115091175	-0.0499280544252	757.133879555	724.495653251	1776.23214417	294.60261136	1.1667633165	0.0186383916374
799.870193459	665.284782757	1841.15497622	376.0	-4.86289681211	-0.904020946758	-0.168975877899	615.947278908	765.211608156	1751.62150957	370.462622509	0.747185811345	0.0119358755806
799.870193459	665.284782757	1841.15497622	376.0	11.2752584049	1.21095565858	0.226346852072	872.13499024	796.084388461	2048.74995742	380.530578719	4.35662194461	0.0695945997541
799.870193459	665.284782757	1841.15497622	376.0	14.9621869816	2.34735518039	0.438757977642	980.262903145	798.586000377	2116.63202638	337.783122857	5.26666153579	0.0841319734151
799.870193459	665.284782757	1841.15497622	376.0	-0.303210593012	0.0801398691487	0.0149794147942	842.78764645	628.64103144	1835.57239929	364.143721405	1.14444246035	0.0182818284402
799.870193459	665.284782757	1841.15497622	376.0	-8.40723143301	-0.637082180515	-0.119080781405	679.89942057	710.780036414	1686.36481633	295.685359341	0.108528215398	0.00173367756226
799.870193459	665.284782757	1841.15497622	376.0	-12.7562123834	-0.846711804579	-0.158263888706	637.957200851	543.188811491	1606.29333714	425.147324801	-1.91829244767	-0.0306436493238
799.870193459	665.284782757	1841.15497622	376.0	19.7296903675	2.35505140511	0.44019652432	988.694333156	767.100924669	2204.40915221	448.613894385	5.67082577114	0.0905882711045
799.870193459	665.284782757	1841.15497622	376.0	-3.4605080916	0.387033744739	0.072342756026	911.726236045	576.114233983	1777.44165929	289.601189257	0.729504111785	0.0116534203161
799.870193459	665.284782757	1841.15497622	376.0	-0.493934867594	0.6607992866	0.123513885346	974.614116582	522.784778967	1832.06086982	334.661974273	1.01101022548	0.0161503230908
799.870193459	665.284782757	1841.15497622	376.0	-13.2671809294	-0.96010093074	-0.179458117895	609.144138055	635.219652104	1596.88561433	352.521824172	-1.29546031507	-0.0206942542343
799.870193459	665.284782757	1841.15497622	376.0	3.9286168531	-0.730578791808	-0.136556783516	648.612745549	821.103655146	1913.4869009	443.770500209	2.18781658271	0.0349491466887
799.870193459	665.284782757	1841.15497622	376.0	8.52833147147	2.34647608005	0.438593659822	994.497786366	646.534293431	1998.17477549	357.142695695	4.13847196729	0.0661097758353
799.870193459	665.284782757	1841.15497622	376.0	-1.76572823866	-0.153060145725	-0.0286093730328	789.996057854	659.529615136	1808.64518288	359.119509893	0.969750638462	0.0154912242566
799.870193459	665.284782757	1841.15497622	376.0	-9.51662375718	-0.458011176845	-0.0856095657654	727.735267508	593.96216064	1665.93918434	344.241756196	-0.825228346487	-0.0131825614455
799.870193459	665.284782757	1841.15497622	376.0	-4.94997019598	0.249787518351	0.0466892557666	892.321438723	555.053129734	1750.01835363	302.643785175	0.13828742284	0.00220906426262
799.870193459	665.284782757	1841.15497622	376.0	-12.6613487903	-0.910837676221	-0.170250032938	619.741770571	669.405174993	1608.03992291	318.892977344	-0.931545616195	-0.0148809203865
799.870193459	665.284782757	1841.15497622	376.0	5.43270989022	1.61291149821	0.301478784713	888.786113981	766.477833861	1941.1795847	285.915636862	3.70360961959	0.0591630929648
799.870193459	665.284782757	1841.15497622	376.0	5.85991468701	0.0321773608134	0.00601445996512	820.668642207	689.136481382	1949.04508708	439.239963488	2.2066002528	0.0352492053163
799.870193459	665.284782757	1841.15497622	376.0	-3.32100271051	0.482386044879	0.0901656158653	950.823308636	505.702554494	1780.01016955	323.484306421	0.186154438952	0.0029737130823
799.870193459	665.284782757	1841.15497622	376.0	4.30531539192	0.0863853768143	0.0161467994045	838.188336618	654.232353689	1920.4225048	428.00181449	1.8214175105	0.0290961263658
799.870193459	665.284782757	1841.15497622	376.0	10.2647183867	1.39827712003	0.261360209351	973.369730809	602.849043	2030.14434959	453.925575779	3.40733411481	0.054430257425
799.870193459	665.284782757	1841.15497622	376.0	-0.136405171	1.05727221118	0.197620974052	999.18261214	525.990527072	1838.64354562	313.470406411	1.63145218278	0.0260615364662
799.870193459	665.284782757	1841.15497622	376.0	1.05363989958	-0.881825100637	-0.164827121614	617.447211745	798.134232889	1860.55411966	444.972675025	1.58958380037	0.025392712466
799.870193459	665.284782757	1841.15497622	376.0	16.8940434103	2.28391981957	0.426900900854	979.382554297	723.918903928	2152.20049715	448.899038924	5.2129546091	0.0832740352892
799.870193459	665.284782757	1841.15497622	376.0	9.17481280505	1.99143047227	0.372229994817	947.372484856	695.474228779	2010.07749874	367.230785099	4.13716870755	0.0660889569896
799.870193459	665.284782757	1841.15497622	376.0	-15.6200814211	-0.95802310588	-0.179069739417	610.503905471	609.954427411	1553.56506984	333.10673696	-1.78351352563	-0.0284906313999
799.870193459	665.284782757	1841.15497622	376.0	-1.32666154787	0.0751424697097	0.0140453214411	855.02591802	551.513111375	1816.72908111	410.190051715	0.219349925232	0.00350399241585
799.870193459	665.284782757	1841.15497622	376.0	11.2720731668	1.3424863838	0.250932034354	865.565857162	822.64799324	2048.69131225	360.477461847	4.48210626553	0.0715991416219
799.870193459	665.284782757	1841.15497622	376.0	-10.9651726247	-0.834822407946	-0.156041571579	635.83096386	704.162326819	1639.26915479	299.275864107	-0.412556484047	-0.00659035917008
799.870193459	665.284782757	1841.15497622	376.0	-1.70393063211	1.25771905901	0.235087674581	998.244059152	528.35756132	1809.78297259	283.18135212	1.58248186663	0.0252792630452
799.870193459	665.284782757	1841.15497622	376.0	-2.53210267526	-0.96422184951	-0.180228383086	600.178050085	792.049833458	1794.53504181	402.307158264	1.13356007846	0.0181079884738
799.870193459	665.284782757	1841.15497622	376.0	-0.35034192762	0.311533191675	0.0582305031168	886.471215355	622.480012561	1834.70463838	325.753410466	1.42581419579	0.0227765845973
799.870193459	665.284782757	1841.15497622	376.0	1.97443077133	-0.290392311023	-0.0542789366398	747.639875966	755.406486587	1877.50730661	374.460944061	2.01213680372	0.0321427604428
799.870193459	665.284782757	1841.15497622	376.0	10.8612108037	2.11467638148	0.39526661336	937.623315876	791.325129378	2041.12669941	312.178254151	4.6753116911	0.0746854902731
799.870193459	665.284782757	1841.15497622	376.0	-2.16402627085	0.667454045415	0.124757765498	967.206038539	535.779918541	1801.31189884	298.325941764	0.956970382583	0.0152870668144
799.870193459	665.284782757	1841.15497622	376.0	3.46058916634	0.442142973684	0.082643546483	847.311268679	762.918690718	1904.86978586	294.639826461	2.96142844971	0.0473071637333
799.870193459	665.284782757	1841.15497622	376.0	3.0051915149	-0.852363549029	-0.159320289538	622.674037303	811.79399238	1896.48520934	462.017179654	1.89300791342	0.0302397430259
799.870193459	665.284782757	1841.15497622	376.0	-0.240537533566	0.607161900115	0.113488205629	936.709549246	590.321934748	1836.72630745	309.694823454	1.58679447597	0.0253481545681
799.870193459	665.284782757	1841.15497622	376.0	-2.84493332433	0.33943111085	0.0634450674487	905.170723658	572.780073674	1788.77534475	310.824547413	0.703552423368	0.0112388566033
799.870193459	665.284782757	1841.15497622	376.0	-4.34701841591	-0.87609905078	-0.163756831921	623.531350395	732.613011112	1761.11963033	404.975268828	0.558450095545	0.00892092804384
799.870193459	665.284782757	1841.15497622	376.0	-3.74801754757	0.621690912279	0.116203908837	973.080472422	507.239939474	1772.14816463	291.827752733	0.397934609068	0.00635678289246
799.870193459	665.284782757	1841.15497622	376.0	-6.91875451451	-0.312449341844	-0.0584017461391	761.640735774	593.030599715	1713.76998318	359.098647692	-0.405575475867	-0.00647884146752
799.870193459	665.284782757	1841.15497622	376.0	10.0661420217	1.81068760528	0.338446281362	908.377226997	774.17196401	2026.48825096	343.939059955	4.40908227874	0.0704326242611
799.870193459	665.284782757	1841.15497622	376.0	-3.25424758364	-0.0187234780772	-0.00349971552845	816.329584814	663.785011711	1781.23923489	301.124638367	0.996514756642	0.0159187660805
799.870193459	665.284782757	1841.15497622	376.0	-0.190348767637	0.368886939691	0.0689508298489	928.227595714	501.922956019	1837.65036041	407.499808676	0.24645037346	0.00393690692429
799.870193459	665.284782757	1841.15497622	376.0	17.427071916	2.28932273982	0.427910792489	973.404054862	806.671758946	2162.01437801	381.938564198	5.52312058967	0.0882287634133
799.870193459	665.284782757	1841.15497622	376.0	-5.12318176161	-0.846812439066	-0.158282698891	628.999397961	769.542059538	1746.82926027	348.287802773	0.800638278515	0.0127897488581
799.870193459	665.284782757	1841.15497622	376.0	8.10974972246	2.0071308827	0.375164650972	943.142516947	705.340973374	1990.46803679	341.984546469	4.06727615963	0.0649724626139
799.870193459	665.284782757	1841.15497622	376.0	-8.07448920464	-0.793356422909	-0.14829092017	643.356067226	741.488973704	1692.49111642	307.646075491	0.269056527649	0.00429802759822
799.870193459	665.284782757	1841.15497622	376.0	0.375882405537	-0.430644516867	-0.0804943022182	722.588088497	723.708851305	1848.07555383	401.778614028	1.41760643244	0.0226454701668
799.870193459	665.284782757	1841.15497622	376.0	-0.401364095372	0.54296242592	0.10148830391	953.984864545	531.957643753	1833.7652412	347.822732904	0.898806408761	0.0143579298524
799.870193459	665.284782757	1841.15497622	376.0	-3.52223720729	-0.837544175488	-0.156550313175	634.278010253	680.378085308	1776.3051306	461.649035039	0.18544094593	0.0029623154302
799.870193459	665.284782757	1841.15497622	376.0	0.424317836688	-0.172992806984	-0.0323351041092	773.605138062	736.602028095	1848.96732518	338.760159024	1.83999905567	0.0293929561609
799.870193459	665.284782757	1841.15497622	376.0	6.67711558798	0.736629949046	0.137687840943	864.407039141	767.442550566	1964.09102213	332.241432425	3.56004223441	0.0568696842558
799.870193459	665.284782757	1841.15497622	376.0	-2.52716328216	-0.372154995262	-0.0695616813575	739.535117491	690.790213957	1794.62598369	364.300652242	0.909750169712	0.0145327503149
799.870193459	665.284782757	1841.15497622	376.0	2.58278766914	0.396334034678	0.0740811279772	932.342253846	506.005936959	1888.70809991	450.359909107	0.563279157453	0.00899806960788
799.870193459	665.284782757	1841.15497622	376.0	11.2939986664	1.49631339481	0.279684746693	908.550913641	735.579998253	2049.09499468	404.964082782	4.2450305216	0.0678119891629
799.870193459	665.284782757	1841.15497622	376.0	6.53045741833	2.18240573303	0.40792630524	949.340664793	729.274203728	1961.39081794	282.775949422	4.02223225751	0.0642529114619
799.870193459	665.284782757	1841.15497622	376.0	0.81220571296	0.895058326465	0.167300621769	987.753125868	537.305974199	1856.10894212	331.049842051	1.65682009714	0.0264667747147
799.870193459	665.284782757	1841.15497622	376.0	1.71213722702	0.245962214466	0.0459742456945	877.420340061	616.170010615	1872.67807597	379.087725295	1.47295731623	0.0235296695883
799.870193459	665.284782757	1841.15497622	376.0	-0.937743545498	0.306455815714	0.0572814608811	910.401780168	524.548846892	1823.88966426	388.939037204	0.333348332415	0.00532505323346
799.870193459	665.284782757	1841.15497622	376.0	4.15996919913	-0.635088015744	-0.118708040326	670.352347393	803.391930554	1917.74645614	444.002178188	2.17630201814	0.0347652079576
799.870193459	665.284782757	1841.15497622	376.0	-5.60965546284	-0.652435335296	-0.121950529962	680.212807438	615.634209989	1737.87252551	442.025508087	-0.413254228408	-0.00660150524613
799.870193459	665.284782757	1841.15497622	376.0	-10.2585767425	-0.852303379712	-0.159309042937	634.66968827	604.052342459	1652.27868003	413.556649303	-1.14370833218	-0.0182701011531
799.870193459	665.284782757	1841.15497622	376.0	-7.02518959503	-0.42058481523	-0.0786139841552	739.775793979	523.428916102	1711.8103484	448.605638318	-1.21573059335	-0.0194206165072
799.870193459	665.284782757	1841.15497622	376.0	-2.50224795974	-0.739912044011	-0.138301316638	653.893287469	740.838053434	1795.08471339	400.353372485	0.949850540475	0.0151733313175
799.870193459	665.284782757	1841.15497622	376.0	-12.6164136012	-0.978069825384	-0.182816789791	603.416252613	682.390456874	1608.86724938	323.060539892	-0.873292601509	-0.0139503610465
799.870193459	665.284782757	1841.15497622	376.0	6.77701005066	0.00617116179645	0.00115348818625	791.631476949	805.656311201	1965.930234	368.642445853	3.18501896995	0.0508788972836
799.870193459	665.284782757	1841.15497622	376.0	-9.30879787298	-0.50463905755	-0.0943250574859	720.478435295	515.048526127	1669.76558095	434.23861953	-1.57578603714	-0.0251723009128
799.870193459	665.284782757	1841.15497622	376.0	-9.9311218055	-0.799079673982	-0.149360686726	646.126150944	638.082301621	1658.3076329	374.099180334	-0.761737944365	-0.0121683377694
799.870193459	665.284782757	1841.15497622	376.0	14.3618166198	0.695483993169	0.129997008069	861.314494383	792.803226048	2105.57827759	451.460557157	4.38859973426	0.0701054270649
799.870193459	665.284782757	1841.15497622	376.0	-7.81278332855	-0.176832662014	-0.0330528340213	796.106594495	563.88268083	1697.30952718	337.320251857	-0.647581014644	-0.0103447446429
799.870193459	665.284782757	1841.15497622	376.0	3.39993931434	0.0953166176323	0.0178161902116	832.491181816	690.568772069	1903.75312809	380.693174205	2.11164508664	0.0337323496268
799.870193459	665.284782757	1841.15497622	376.0	1.1489655747	-0.212697030434	-0.0397564542867	774.338861574	675.646420431	1862.30921307	412.323931065	1.31908534959	0.0210716509519
799.870193459	665.284782757	1841.15497622	376.0	-7.57980729524	0.162090395906	0.0302972702628	881.158379261	519.074840378	1701.59897701	301.365757374	-0.66682399574	-0.010652140507
799.870193459	665.284782757	1841.15497622	376.0	1.19984777311	-0.607718262014	-0.113592198507	676.641418427	810.56783078	1863.2460332	376.036783991	2.00046684953	0.0319563394493
799.870193459	665.284782757	1841.15497622	376.0	-0.111602042552	-0.675883054646	-0.126333281242	663.564081219	797.60023067	1839.10020966	377.935897767	1.70577465175	0.0272487963538
799.870193459	665.284782757	1841.15497622	376.0	-8.27553996683	-0.793333277703	-0.148286593963	646.134668267	668.985662009	1688.78946031	373.669130032	-0.310694058617	-0.00496316387567
799.870193459	665.284782757	1841.15497622	376.0	-0.199488350891	0.321917681258	0.0601715292072	913.932175465	522.458839047	1837.48208652	401.091072005	0.401488151679	0.00641354874887
799.870193459	665.284782757	1841.15497622	376.0	-4.12387753998	0.0540274748104	0.0100985934225	848.586527509	569.010193145	1765.22799968	347.631279022	0.106513333901	0.00170149095689
799.870193459	665.284782757	1841.15497622	376.0	13.1689419682	2.25261682672	0.421049874153	962.818709804	783.02596767	2083.61560658	337.770929105	5.0056648872	0.0799626978786
799.870193459	665.284782757	1841.15497622	376.0	9.97421821013	-0.0529424077331	-0.00989577714638	788.0067449	775.650772628	2024.79579113	461.138273603	3.16606150352	0.0505760623566
799.870193459	665.284782757	1841.15497622	376.0	-9.2412146595	-0.698428765797	-0.130547432859	671.82810541	571.935304572	1671.00989265	427.246482668	-1.20306999288	-0.0192183704933
799.870193459	665.284782757	1841.15497622	376.0	-9.10751134211	-0.56742337975	-0.106060444813	703.310022951	562.074527546	1673.47157793	408.087027434	-1.16299735975	-0.0185782325838
799.870193459	665.284782757	1841.15497622	376.0	15.0725443391	1.91927985008	0.358743897211	922.693643169	785.120059457	2118.66387636	410.850173732	5.02164992434	0.0802180499096
799.870193459	665.284782757	1841.15497622	376.0	-5.83310492916	-0.66273131284	-0.123875011746	670.528193617	764.219747368	1733.75847455	299.01053356	0.806417728848	0.0128820723458
799.870193459	665.284782757	1841.15497622	376.0	-1.59272271674	-0.222867684549	-0.0416575111306	783.848638913	561.625297534	1811.83048266	466.356546212	-0.138027174675	-0.00220490694369
799.870193459	665.284782757	1841.15497622	376.0	1.1279779066	-0.749701132451	-0.140131052795	646.081467606	812.401547366	1861.92279757	403.439782602	1.85991654685	0.0297111269466
799.870193459	665.284782757	1841.15497622	376.0	16.3888061924	2.17081717076	0.405760218834	968.560063038	705.226362702	2142.89829697	469.11187123	4.97633633405	0.0794941906398
799.870193459	665.284782757	1841.15497622	376.0	-18.4334130705	-0.770800564562	-0.144074871881	656.903990055	555.159469845	1501.76727418	289.703814283	-2.49741988795	-0.039894886389
799.870193459	665.284782757	1841.15497622	376.0	0.756559414124	1.53333098692	0.286603922788	992.063302061	553.507065565	1855.08440752	309.514039891	2.21286254996	0.0353492420121
799.870193459	665.284782757	1841.15497622	376.0	-4.15798506493	0.293820647936	0.0549197472777	892.559301353	586.127851528	1764.60002728	285.912874402	0.595826128955	0.00951798928044
799.870193459	665.284782757	1841.15497622	376.0	3.36140658891	2.06196521091	0.385414058114	961.530759985	645.413450352	1903.0436809	296.099470561	3.26587495249	0.0521705263977
799.870193459	665.284782757	1841.15497622	376.0	-5.13955538775	-0.4784205214	-0.0894243965234	719.10747906	648.236832684	1746.52779644	379.183484696	0.132257410432	0.00211273818582
799.870193459	665.284782757	1841.15497622	376.0	-3.51503412599	-0.789813857236	-0.147628758362	640.827375869	779.344354844	1776.43775049	356.266019777	1.10373998928	0.0176316292217
799.870193459	665.284782757	1841.15497622	376.0	-17.8372459579	-0.990193526781	-0.185082902202	604.006123357	552.017548045	1512.74363464	356.71996324	-2.49383530231	-0.0398376246376
799.870193459	665.284782757	1841.15497622	376.0	-6.24539351772	-0.860570508704	-0.160854300692	629.294208464	696.435946494	1726.16760268	400.437447722	0.0741522330735	0.00118454046443
799.870193459	665.284782757	1841.15497622	376.0	7.97877132556	2.22778406197	0.416408235883	965.299343326	699.859801984	1988.05652152	322.897376208	4.17874412809	0.0667531010877
799.870193459	665.284782757	1841.15497622	376.0	10.0254110712	-0.0863867043849	-0.0161470475486	772.529884392	828.245819608	2025.73833104	424.962627041	3.5142314201	0.0561378821102
799.870193459	665.284782757	1841.15497622	376.0	17.7199669254	2.31800692312	0.433272322079	983.655468459	734.17618483	2167.40702905	449.575375758	5.35435559859	0.0855328370382
799.870193459	665.284782757	1841.15497622	376.0	10.2014630692	1.64751314005	0.307946381317	879.593182167	826.924528826	2028.97972116	322.462010169	4.47478272232	0.0714821521137
799.870193459	665.284782757	1841.15497622	376.0	-8.55939224218	-0.449393830249	-0.0839988467755	734.371296089	499.488317199	1683.56330002	449.703686727	-1.61344549813	-0.0257738897465
799.870193459	665.284782757	1841.15497622	376.0	-0.439593739262	-0.569232847156	-0.10639866302	688.116628012	778.235675378	1833.06137421	366.709070821	1.63500413106	0.026118276854
799.870193459	665.284782757	1841.15497622	376.0	-7.15287443542	-0.0908937830205	-0.0169894921534	816.570748192	562.773714331	1709.45947261	330.115010083	-0.487799752212	-0.0077923283101
799.870193459	665.284782757	1841.15497622	376.0	11.2731553476	0.255614274018	0.0477783689753	847.581523903	732.402816854	2048.71123687	468.726896117	3.34532464986	0.0534396908924
799.870193459	665.284782757	1841.15497622	376.0	11.7332760187	1.80689180513	0.337736786006	901.710297605	806.648061719	2057.18277151	348.824412184	4.68214171538	0.0747945960924
799.870193459	665.284782757	1841.15497622	376.0	1.07204062165	-0.168842350198	-0.031559317794	767.686478781	774.366347243	1860.89290547	318.840079444	2.18336638611	0.0348780572862
799.870193459	665.284782757	1841.15497622	376.0	10.0030193106	0.573648479665	0.107224014891	841.602422984	816.358870465	2025.32606403	367.364770576	4.02647284072	0.0643206524077
799.870193459	665.284782757	1841.15497622	376.0	1.12410288029	0.38102008013	0.0712187065663	891.47994479	639.975480738	1861.85145233	330.396026806	1.8478436249	0.0295182687684
799.870193459	665.284782757	1841.15497622	376.0	8.98216736215	1.40363125559	0.262360982353	899.639063865	741.045750613	2006.53059758	365.845783098	3.9960363204	0.0638344460128
799.870193459	665.284782757	1841.15497622	376.0	5.48701429327	0.355249005527	0.066401683276	885.615004838	652.835490941	1942.17941292	403.728917143	2.35001113056	0.0375401139068
799.870193459	665.284782757	1841.15497622	376.0	-10.0172477314	-0.70151231617	-0.131123797415	668.554219329	644.893679956	1656.72192113	343.274021844	-0.639108895863	-0.0102094072821
799.870193459	665.284782757	1841.15497622	376.0	-9.10866757049	-0.440236008176	-0.0822871043319	735.646109515	521.990152776	1673.45028998	415.814027684	-1.43159502123	-0.0228689300515
799.870193459	665.284782757	1841.15497622	376.0	-2.23899349971	-0.439931999215	-0.0822302802271	726.329998899	666.660062535	1799.93163598	406.941574546	0.632846236502	0.0101093648004
799.870193459	665.284782757	1841.15497622	376.0	-6.06197764784	-0.263853544557	-0.0493184195433	773.394756268	586.988118088	1729.5445731	369.161698739	-0.31983212308	-0.00510913934633
799.870193459	665.284782757	1841.15497622	376.0	1.02650399707	0.0250854071615	0.00468886115169	833.53459587	614.979614557	1860.05450564	411.540295211	1.03972610387	0.0166090431928
799.870193459	665.284782757	1841.15497622	376.0	4.85468127306	0.963466121981	0.180087125604	910.497056262	684.114392522	1930.53718205	335.92573327	3.10222358734	0.0495562873376
799.870193459	665.284782757	1841.15497622	376.0	-11.260087421	-0.709488905467	-0.132614748685	666.955541653	643.795364821	1633.83931634	323.088409866	-0.812226069717	-0.0129748573437
799.870193459	665.284782757	1841.15497622	376.0	-0.423658880485	0.25321311602	0.0473295543963	880.152883482	609.895256053	1833.35475966	343.306620121	1.20952722365	0.0193215211445
799.870193459	665.284782757	1841.15497622	376.0	-1.94107615459	-0.133538434936	-0.0249604551282	807.440953734	534.63685331	1805.416756	463.33894896	-0.341915900855	-0.00546191534912
799.870193459	665.284782757	1841.15497622	376.0	-2.21268882129	-0.43017310577	-0.0804061879943	724.829968348	710.791086599	1800.41594587	364.794890928	1.05249550258	0.0168130271978
799.870193459	665.284782757	1841.15497622	376.0	-9.59692079942	-0.34810609858	-0.0650665604823	753.767272532	591.416731374	1664.46079135	319.276787447	-0.77501794787	-0.0123804784005
799.870193459	665.284782757	1841.15497622	376.0	-4.05131441273	-0.546168644214	-0.102087597049	699.608601253	714.282154105	1766.5639993	352.673243945	0.763448749837	0.0121956669303
799.870193459	665.284782757	1841.15497622	376.0	17.1109778967	2.19405253579	0.410103277718	968.617761035	719.842350043	2156.19459724	467.734486162	5.12662519144	0.0818949711092
799.870193459	665.284782757	1841.15497622	376.0	-0.218258249812	0.360470597868	0.0673776818446	901.945720724	598.758471284	1837.13650359	336.432311581	1.29191884974	0.0206376813057
799.870193459	665.284782757	1841.15497622	376.0	3.10442001146	0.167201535989	0.0312526235494	841.632368014	702.016358823	1898.31215974	354.663432903	2.28079131457	0.0364343660474
799.870193459	665.284782757	1841.15497622	376.0	1.23218898703	0.0743765812591	0.0139021647213	813.105980347	749.575371512	1863.84148507	301.160133208	2.29050068768	0.0365894678543
799.870193459	665.284782757	1841.15497622	376.0	-2.66870834173	-0.571838962921	-0.106885787462	688.901116212	769.870403634	1792.01991978	333.248399936	1.32279082089	0.0211308437841
799.870193459	665.284782757	1841.15497622	376.0	-3.26453329499	-0.391630490645	-0.0732019608682	742.097348596	592.74762927	1781.04985901	446.204881139	-0.151646871055	-0.00242247397852
799.870193459	665.284782757	1841.15497622	376.0	-3.13388589881	-0.907304869455	-0.169589695225	616.441871766	709.527843642	1783.45528004	457.485564634	0.413596011055	0.00660696503283
799.870193459	665.284782757	1841.15497622	376.0	8.21276205698	0.401092295748	0.0749705225697	863.76353751	732.337305644	1992.36465351	396.26381036	3.28931930096	0.0525450367565
799.870193459	665.284782757	1841.15497622	376.0	-6.49171255836	0.0169353387719	0.0031654838826	840.542216963	571.174546512	1721.63248741	309.915723931	-0.198935262159	-0.00317787958721
799.870193459	665.284782757	1841.15497622	376.0	-3.45829960848	0.56169066439	0.104988909232	956.320034066	527.745477776	1777.48232088	293.41680904	0.538964513297	0.00860965676193
799.870193459	665.284782757	1841.15497622	376.0	-4.88760297591	-0.565547912679	-0.10570989022	699.667950617	631.536770539	1751.16663081	419.961909652	-0.096894578333	-0.00154783671458
799.870193459	665.284782757	1841.15497622	376.0	-4.3695326816	-0.436578840812	-0.0816035216471	731.013425204	606.343037077	1760.70510781	423.348645531	-0.15750854908	-0.00251611100767
799.870193459	665.284782757	1841.15497622	376.0	-12.5434189858	-0.63353014955	-0.118416850383	686.766661122	599.15398948	1610.21119337	324.290542771	-1.28169677222	-0.0204743893327
799.870193459	665.284782757	1841.15497622	376.0	-1.36921990049	-0.462884418718	-0.0865204520969	716.98996057	715.579730797	1815.94551588	383.375824516	1.14269373021	0.0182538934538
799.870193459	665.284782757	1841.15497622	376.0	15.9567939453	2.28933614223	0.427913297613	980.246213078	717.754911904	2134.94428199	436.943157003	5.11433241936	0.0816986009482
799.870193459	665.284782757	1841.15497622	376.0	6.87774540129	0.806081270312	0.15066939632	972.181769236	567.206096298	1967.78492792	428.397062389	2.37325074171	0.0379113537015
799.870193459	665.284782757	1841.15497622	376.0	-7.26167734244	-0.90866248435	-0.169843455019	619.820296983	638.905931545	1707.45624247	448.730013942	-0.607025100035	-0.00969688658203
799.870193459	665.284782757	1841.15497622	376.0	-6.4598279615	-0.383572665701	-0.0716958253647	741.63809986	641.825557202	1722.21953225	338.755875186	0.0221338214587	0.000353575422663
799.870193459	665.284782757	1841.15497622	376.0	8.66771552342	1.57686941384	0.294741946512	893.581439037	768.304606397	2000.7410519	338.855006465	4.12271258178	0.0658580284629
799.870193459	665.284782757	1841.15497622	376.0	15.5386575848	1.70074299218	0.31789588639	911.663280811	763.067399146	2127.24574358	452.515063619	4.83514942156	0.0772388086511
799.870193459	665.284782757	1841.15497622	376.0	-0.746885619097	-0.591036703946	-0.11047415027	688.468730825	714.199930993	1827.40365447	424.734992655	1.03667415924	0.0165602900838
799.870193459	665.284782757	1841.15497622	376.0	13.1111957164	1.89001548965	0.353273923299	959.461877798	661.946296759	2082.55240859	461.144234035	4.25594179678	0.0679862906834
799.870193459	665.284782757	1841.15497622	376.0	16.8484823331	2.36927945142	0.442855972228	994.347784562	704.450812211	2151.36164711	452.563050335	5.20289932461	0.0831134077414
799.870193459	665.284782757	1841.15497622	376.0	3.62025797588	2.23977157892	0.418648893256	985.79609628	618.660176674	1907.80953609	303.353263137	3.32176870062	0.0530633977735
799.870193459	665.284782757	1841.15497622	376.0	-12.8947033636	-0.743718721765	-0.13901284519	658.871095577	653.656539052	1603.74350357	291.215868941	-0.994478923326	-0.0158862447816
799.870193459	665.284782757	1841.15497622	376.0	-4.77695528179	-0.162437264147	-0.0303621054481	797.987700199	577.046358064	1753.20382633	378.169768071	-0.167471180347	-0.002675258472
799.870193459	665.284782757	1841.15497622	376.0	-2.19767181839	-0.390914848601	-0.0730681960001	725.78731118	771.810582297	1800.69243217	303.094538694	1.54938671474	0.0247505864974
799.870193459	665.284782757	1841.15497622	376.0	6.88749355046	1.7083908895	0.319325399907	888.907970933	789.386060076	1967.96440646	289.670375449	3.98738750889	0.0636962860845
799.870193459	665.284782757	1841.15497622	376.0	10.0027628571	2.29013462507	0.428062546741	982.185879159	675.838488208	2025.32134232	367.296974952	4.37434482435	0.069877712849
799.870193459	665.284782757	1841.15497622	376.0	-1.00712586094	0.250113890968	0.0467502599941	884.142364884	591.450029408	1822.61222831	347.019834019	0.95813821701	0.0153057223165
799.870193459	665.284782757	1841.15497622	376.0	9.18722915886	-0.102333699759	-0.0191277943475	770.281384033	826.255616407	2010.30610305	413.769102611	3.41329180227	0.0545254281512
799.870193459	665.284782757	1841.15497622	376.0	3.82611009846	-0.296085668281	-0.0553431155665	750.616492269	717.534519269	1911.59959269	443.448581151	1.82761795227	0.0291951749564
799.870193459	665.284782757	1841.15497622	376.0	-7.31174866568	-0.19551239321	-0.0365443725625	788.305234385	603.300855007	1706.53435181	314.928262418	-0.242419153684	-0.00387251044223
799.870193459	665.284782757	1841.15497622	376.0	-0.00409815587608	-0.114484694241	-0.0213990082694	793.547743627	685.967242265	1841.07952282	361.564536923	1.44493100995	0.0230819650151
799.870193459	665.284782757	1841.15497622	376.0	1.80180497267	1.84262745483	0.344416346697	949.882105698	640.554142345	1874.32899813	283.89275009	2.89848881256	0.0463017382198
799.870193459	665.284782757	1841.15497622	376.0	2.0097841697	0.213405196324	0.0398888217428	876.352712173	592.727235056	1878.15821747	409.078270238	1.19360097166	0.0190671081735
799.870193459	665.284782757	1841.15497622	376.0	9.20276398913	2.27283985725	0.424829879861	970.818798448	708.352740658	2010.59212335	331.420584246	4.38518338091	0.0700508527302
799.870193459	665.284782757	1841.15497622	376.0	-4.85093685115	-0.482267133664	-0.09014338947	721.8476229	576.281484368	1751.84171099	453.712603721	-0.560688054788	-0.0089566781915
799.870193459	665.284782757	1841.15497622	376.0	-14.2296975502	-0.665642838762	-0.124419222198	681.619595522	546.816438827	1579.16419167	350.72815732	-1.9243798271	-0.0307408918066
799.870193459	665.284782757	1841.15497622	376.0	10.9966276737	1.56614323995	0.292737054197	933.111849092	687.23904969	2043.61993385	423.269035064	4.02648740676	0.064320885092
799.870193459	665.284782757	1841.15497622	376.0	-1.90564012497	-0.479488679808	-0.0896240523006	710.633815124	746.162118913	1806.06918823	349.273254189	1.32288201225	0.0211323005152
799.870193459	665.284782757	1841.15497622	376.0	-0.217465172955	0.547839354978	0.102399879435	949.78266924	545.621693368	1837.15110536	341.746742755	1.07289971726	0.0171389731192
799.870193459	665.284782757	1841.15497622	376.0	-2.4573172541	0.233798658136	0.0437006837637	891.311131718	544.332561048	1795.91195731	360.268264545	0.287714011484	0.004596070471
799.870193459	665.284782757	1841.15497622	376.0	-12.0918222485	-0.621024315251	-0.116079311262	690.885776683	570.087105433	1618.52578917	357.552907056	-1.45096448718	-0.0231783464406
799.870193459	665.284782757	1841.15497622	376.0	-4.60444399124	0.315379161643	0.058949376008	907.111137091	547.38162292	1756.38002654	301.887266533	0.199176128639	0.00318172729456
799.870193459	665.284782757	1841.15497622	376.0	1.78309385204	-0.208117977691	-0.0389005565778	769.813362036	715.367818579	1873.9844974	388.803316788	1.75857093876	0.0280921875202
799.870193459	665.284782757	1841.15497622	376.0	-7.02874665718	-0.65489690462	-0.122410636378	675.417699867	717.302701459	1711.74485737	319.024456046	0.333353927947	0.00532514261896
799.870193459	665.284782757	1841.15497622	376.0	-8.97396966856	-0.368093803033	-0.0688025800062	752.958551275	523.588518257	1675.9302871	399.383217568	-1.33748146234	-0.0213655185677
799.870193459	665.284782757	1841.15497622	376.0	6.98414706786	-0.325437714676	-0.0608294793787	731.01984467	819.937595295	1969.7439475	418.786507538	2.91636300466	0.0465872684451
799.870193459	665.284782757	1841.15497622	376.0	-14.2714957267	-0.476555201104	-0.0890757385241	728.016149616	522.360310496	1578.39462246	328.018162352	-2.03006938228	-0.0324292233591
799.870193459	665.284782757	1841.15497622	376.0	-4.58104025074	-0.388156423287	-0.0725526024836	743.541087402	587.585155566	1756.81092568	425.684682708	-0.311735348408	-0.00497979789789
799.870193459	665.284782757	1841.15497622	376.0	-5.44449340339	-0.678095033055	-0.12674673515	672.188621421	666.816407494	1740.91341499	401.908386075	0.0690380328474	0.0011028439752
799.870193459	665.284782757	1841.15497622	376.0	-6.03990181311	-0.796834263865	-0.1489409839	642.384837296	736.788001329	1729.95102343	350.778184801	0.492125059368	0.00786142267361
799.870193459	665.284782757	1841.15497622	376.0	2.3927277639	-0.22835275058	-0.0426827571177	770.565509464	675.057666234	1885.20880251	439.585626811	1.39130627847	0.0222253399117
799.870193459	665.284782757	1841.15497622	376.0	3.22665843651	0.282017604652	0.0527135709629	882.219092275	623.041427479	1900.56275859	395.302238832	1.74038057685	0.027801606659
799.870193459	665.284782757	1841.15497622	376.0	-22.3869599111	-0.89317279643	-0.166948186249	629.117513358	504.444876747	1428.97634979	295.413959684	-3.41337725236	-0.0545267931686
799.870193459	665.284782757	1841.15497622	376.0	-11.5553715026	-0.394376755301	-0.0737152813647	745.249705561	557.696010679	1628.40267878	325.456962536	-1.3442332632	-0.0214733748116
799.870193459	665.284782757	1841.15497622	376.0	6.67012164526	-0.242480603521	-0.0453234772937	757.591631747	742.389723046	1963.96225281	463.980898015	2.35473564783	0.0376155854286
799.870193459	665.284782757	1841.15497622	376.0	-17.0012636335	-0.613964625394	-0.114759743064	695.1911814	529.262375006	1528.13536481	303.681808402	-2.41208284089	-0.0385316747747
799.870193459	665.284782757	1841.15497622	376.0	-5.61596280109	-0.105206782348	-0.0196648191304	809.075150782	602.427139187	1737.75639764	326.254107673	0.0612303732532	0.000978120978486
799.870193459	665.284782757	1841.15497622	376.0	2.4193439131	-0.631982816569	-0.118127629265	674.670532941	762.59591051	1885.69884706	448.432403613	1.68969855089	0.0269919896308
799.870193459	665.284782757	1841.15497622	376.0	17.9676990017	2.22855551668	0.416552433024	968.441665426	754.325596616	2171.9681605	449.200898455	5.37876431757	0.0859227526769
799.870193459	665.284782757	1841.15497622	376.0	7.15046107837	0.396251239292	0.0740656522041	908.737310239	598.066251973	1972.80604618	466.002483971	1.98026945084	0.0316336972977
799.870193459	665.284782757	1841.15497622	376.0	10.3145966512	0.411143485391	0.0768492496059	847.226241227	781.761977743	2031.06268574	402.074466767	3.78741347592	0.0605018127143
799.870193459	665.284782757	1841.15497622	376.0	-0.303539256073	-0.337656576343	-0.0631133787557	733.518067932	790.273098651	1835.5663481	311.775181516	1.95280345247	0.0311949433302
799.870193459	665.284782757	1841.15497622	376.0	-5.87264455875	-0.263033605823	-0.0491651599669	772.090520863	606.978363269	1733.03048869	353.961604555	-0.105860786243	-0.00169106687289
799.870193459	665.284782757	1841.15497622	376.0	0.385714946384	-0.51067413955	-0.0954531101962	707.790573409	689.894053504	1848.25658615	450.571959233	0.993747922189	0.0158745674471
799.870193459	665.284782757	1841.15497622	376.0	4.29507829582	0.262930607861	0.0491459080114	845.576141728	733.488161658	1920.23402399	341.169720606	2.75338263613	0.043983748181
799.870193459	665.284782757	1841.15497622	376.0	-1.45200083608	-0.0124553278111	-0.00232809865629	822.513533844	637.917825245	1814.42139057	353.990031479	0.985166768027	0.0157374883071
799.870193459	665.284782757	1841.15497622	376.0	-4.41388518537	-0.619229197094	-0.115743775158	687.307643757	625.158963834	1759.88850948	447.42190189	-0.180812021022	-0.00288837094284
799.870193459	665.284782757	1841.15497622	376.0	-9.51981216311	-0.939232711743	-0.175557516214	610.30122643	736.139508851	1665.88048085	319.439745567	-0.0546284837579	-0.00087265948495
799.870193459	665.284782757	1841.15497622	376.0	-3.60928876801	-0.205815848882	-0.0384702521275	781.850854406	639.535669974	1774.70237646	353.315852078	0.520213812305	0.00831012479721
799.870193459	665.284782757	1841.15497622	376.0	9.84875664077	1.96754268499	0.367764987848	923.751099437	767.180550157	2022.4858492	331.55419961	4.44260352314	0.0709681073983
799.870193459	665.284782757	1841.15497622	376.0	-8.41113882727	-0.167228486269	-0.0312576609849	799.922717259	545.83783622	1686.29287514	340.532321662	-0.879226047884	-0.0140451445349
799.870193459	665.284782757	1841.15497622	376.0	10.5330993226	2.29525885432	0.429020346602	985.777574744	667.501050984	2035.08565854	381.807032816	4.39738113698	0.0702457050636
799.870193459	665.284782757	1841.15497622	376.0	0.57928440655	0.162370709241	0.0303496652787	877.698392637	525.588112819	1851.82049989	448.533994438	0.216143037374	0.0034527641753
799.870193459	665.284782757	1841.15497622	376.0	-12.1473070046	-0.351906642209	-0.065776942469	757.33689247	527.385404821	1617.50422882	332.781931534	-1.64702470427	-0.0263102987902
799.870193459	665.284782757	1841.15497622	376.0	3.99693251063	-0.123780832552	-0.0231366042153	766.869783726	820.845567137	1914.74469803	327.029347169	2.84058612487	0.0453767751577
799.870193459	665.284782757	1841.15497622	376.0	-5.76179290251	-0.307084337765	-0.0573989416384	765.662231011	545.275552251	1735.07143947	424.13365621	-0.75934877671	-0.0121301721519
799.870193459	665.284782757	1841.15497622	376.0	10.421478668	1.89386165755	0.353992833188	918.652190255	764.915416404	2033.03054931	349.462942648	4.46606878862	0.0713429518948
799.870193459	665.284782757	1841.15497622	376.0	-17.3533555136	-0.991649371745	-0.185355022756	602.952991331	598.916507141	1521.65280764	319.783309165	-2.11484494068	-0.033783465506
799.870193459	665.284782757	1841.15497622	376.0	7.12562677784	-0.171756446065	-0.0321040086102	766.742980756	775.536474838	1972.34880822	430.069352629	2.78410645205	0.0444745439625
799.870193459	665.284782757	1841.15497622	376.0	4.20740875142	0.539188929025	0.100782977388	934.26225182	587.896110835	1918.61989181	396.461529158	1.91487484343	0.0305890550069
799.870193459	665.284782757	1841.15497622	376.0	0.655273984992	-0.32840386867	-0.061383900686	740.580023308	753.007759042	1853.2195858	359.631803449	1.81502473894	0.0289940054143
799.870193459	665.284782757	1841.15497622	376.0	-1.71844472377	-0.0699555942954	-0.0130758120178	798.159662721	707.295604978	1809.51574567	304.060477972	1.47682638269	0.0235914757619
799.870193459	665.284782757	1841.15497622	376.0	-2.6705673293	-0.63251113125	-0.118226379673	672.15468771	811.951389303	1791.98569294	307.879615927	1.5400793789	0.0246019070111
799.870193459	665.284782757	1841.15497622	376.0	-8.78335521632	-0.77665921053	-0.145169945893	650.01086679	670.636341369	1679.43979457	358.792586413	-0.339304715843	-0.00542020312848
799.870193459	665.284782757	1841.15497622	376.0	-1.03848099405	0.0300404146204	0.00561503077016	846.742260251	535.620022078	1822.03493172	439.672649388	-0.0100462182055	-0.000160482718938
799.870193459	665.284782757	1841.15497622	376.0	3.71224611937	-0.0478107191259	-0.00893658301419	803.674800387	700.196844592	1909.50318037	405.631535393	2.01649447426	0.0322123717934
799.870193459	665.284782757	1841.15497622	376.0	-13.6433200772	-0.947208455936	-0.177048309521	613.850784187	538.42929993	1589.96030969	437.680225577	-2.12380438533	-0.0339265876251
799.870193459	665.284782757	1841.15497622	376.0	-3.98837645649	-0.923254173388	-0.17257087353	612.526399253	724.223237396	1767.72278462	430.973147968	0.462380171187	0.00738626471545
799.870193459	665.284782757	1841.15497622	376.0	7.4294183337	-0.361915066186	-0.0676476759227	727.650488456	787.188572112	1977.94208157	463.103021003	2.64169949217	0.0421996723989
799.870193459	665.284782757	1841.15497622	376.0	0.687448441641	-0.0751176265396	-0.0140406778579	811.6307905	618.19228709	1853.81196741	423.988889819	0.888108738867	0.014187040557
799.870193459	665.284782757	1841.15497622	376.0	-0.919021772023	-0.5485887173	-0.102539947159	700.783745866	671.068596738	1824.23436113	452.382018523	0.653161546124	0.0104338905132
799.870193459	665.284782757	1841.15497622	376.0	9.47332344257	0.632131450784	0.118155411362	854.682616436	790.519656118	2015.57354219	370.371269638	3.90470616263	0.0623754978056
799.870193459	665.284782757	1841.15497622	376.0	-1.32479805398	-0.601401265658	-0.112411451525	689.21305074	659.946400043	1816.76339092	467.603940137	0.440192723032	0.0070318326363
799.870193459	665.284782757	1841.15497622	376.0	2.82977662298	1.13848635716	0.212801188255	961.537553175	597.237740801	1893.25554933	334.48025535	2.50302768393	0.0399844677944
799.870193459	665.284782757	1841.15497622	376.0	-1.86960417459	0.158411215067	0.0296095729097	873.6642855	551.351269229	1806.73266592	381.717111192	0.301707730951	0.00481961231551
799.870193459	665.284782757	1841.15497622	376.0	-6.5657364091	-0.935149333284	-0.174794267904	609.020253967	772.089121678	1720.26959359	339.16021795	0.575681853023	0.00919619573519
799.870193459	665.284782757	1841.15497622	376.0	18.2375348755	2.38405867578	0.445618444071	991.979532125	776.532223952	2176.93625711	408.424501038	5.59225965315	0.0893332212964
799.870193459	665.284782757	1841.15497622	376.0	4.30318852097	-0.173815708583	-0.0324889174922	759.897352731	814.670195561	1920.38334581	345.815797514	2.79486235203	0.0446463634509
799.870193459	665.284782757	1841.15497622	376.0	11.7212548955	1.82784388339	0.341653062316	943.759053461	688.229965477	2056.961444	424.972425062	4.24066063221	0.0677421826231
799.870193459	665.284782757	1841.15497622	376.0	-2.21891840625	-0.593823010822	-0.110994955294	690.834038816	667.746724615	1800.30124956	441.72048613	0.458889786832	0.00733050777688
799.870193459	665.284782757	1841.15497622	376.0	-6.67595625262	-0.629460651797	-0.117656196598	684.262196781	652.74063816	1718.24027546	381.23744052	-0.134537890251	-0.0021491675759
799.870193459	665.284782757	1841.15497622	376.0	2.37459201399	-0.0900435208375	-0.0168305646425	798.985976086	679.615992734	1884.87489525	406.272926426	1.64235586758	0.0262357167345
799.870193459	665.284782757	1841.15497622	376.0	-1.1513329368	-0.34980518186	-0.0653841461421	744.003832199	690.174883482	1819.95715256	385.778436876	1.06831333126	0.0170657081671
799.870193459	665.284782757	1841.15497622	376.0	5.64963887008	0.408699970463	0.0763925178435	822.823943841	823.770395846	1945.17358341	298.579243724	3.44438484027	0.055022122049
799.870193459	665.284782757	1841.15497622	376.0	10.5225333818	2.29867058598	0.429658053454	978.444517424	698.62836503	2034.8911232	357.818240745	4.52563277023	0.0722944531986
799.870193459	665.284782757	1841.15497622	376.0	7.10112486615	0.408684681015	0.0763896600028	877.616613795	696.284046312	1971.89769006	397.99702995	2.93905252711	0.0469497208804
799.870193459	665.284782757	1841.15497622	376.0	-17.105766157	-0.974345785297	-0.182120707532	607.538499457	567.456827178	1526.2113114	351.215984762	-2.28604344976	-0.0365182659707
799.870193459	665.284782757	1841.15497622	376.0	-1.07947499766	0.527401303476	0.0985796828927	933.045837026	577.937793345	1821.28016858	310.296538209	1.25993562855	0.0201267672292
799.870193459	665.284782757	1841.15497622	376.0	13.4544098662	1.84143679134	0.344193792774	905.566926277	816.709728666	2088.87151299	366.594858045	4.91207273065	0.0784676155056
799.870193459	665.284782757	1841.15497622	376.0	4.38418950071	-0.054993631696	-0.0102791834946	803.032627501	694.706864295	1921.87469938	424.135207579	2.00927341347	0.0320970193845
799.870193459	665.284782757	1841.15497622	376.0	-0.271051120857	-0.694814411205	-0.129871852562	661.854713929	762.807773947	1836.16450502	411.50201714	1.39257759681	0.0222456485113
799.870193459	665.284782757	1841.15497622	376.0	-5.31150459824	-0.279926247941	-0.0523226631666	765.9953648	633.849647702	1743.36194499	343.516932492	0.190855669428	0.00304881261067
799.870193459	665.284782757	1841.15497622	376.0	-1.33097662208	0.499108607209	0.0932913284502	907.554875068	625.825575428	1816.64963391	283.26918341	1.58489200465	0.0253177636526
799.870193459	665.284782757	1841.15497622	376.0	-1.97511092948	0.266510870004	0.0498151158885	893.042252157	567.296046547	1804.79012305	344.451824348	0.633300098078	0.0101166149853
799.870193459	665.284782757	1841.15497622	376.0	9.18066011863	1.46714585759	0.274232870577	987.486984909	579.523604643	2010.18515684	443.174567288	3.21425496531	0.0513459259635
799.870193459	665.284782757	1841.15497622	376.0	0.046776464076	0.0715987981247	0.0133829529205	854.785726981	543.266807843	1842.01620341	443.963668588	0.229561614253	0.00366711843854
799.870193459	665.284782757	1841.15497622	376.0	0.0602894032098	-0.682540643058	-0.127577690291	665.151883024	751.763791757	1842.26499756	425.349322783	1.33936107936	0.0213955443987
799.870193459	665.284782757	1841.15497622	376.0	8.74256719315	1.05603844823	0.197390364155	851.441328318	821.607231394	2002.11918714	329.07062743	4.09296196506	0.0653827789946
799.870193459	665.284782757	1841.15497622	376.0	0.124689181609	-0.283337301652	-0.0529602432994	762.25820056	650.105155492	1843.45069729	431.087341237	0.873831263131	0.0139589658647
799.870193459	665.284782757	1841.15497622	376.0	-8.22118548903	-0.267099129126	-0.0499250708646	771.931194514	600.543897392	1689.79021048	317.315118575	-0.451810596676	-0.00721742167214
799.870193459	665.284782757	1841.15497622	376.0	13.8041993038	2.32666360579	0.434890393605	983.1097057	717.878022037	2095.31167863	394.323950888	4.9550680091	0.0791544410399
799.870193459	665.284782757	1841.15497622	376.0	15.2210746772	1.99107259802	0.372163102433	950.061690513	707.792120844	2121.39855007	463.544738712	4.74383567823	0.0757801226555
799.870193459	665.284782757	1841.15497622	376.0	4.87732267254	1.56099006841	0.291773844562	970.31774922	602.595069007	1930.95404531	358.041227081	2.98627026874	0.0477039979032
799.870193459	665.284782757	1841.15497622	376.0	11.977922653	1.95008763358	0.364502361416	934.618276943	735.634334437	2061.68709519	391.434483809	4.56228825531	0.0728800040784
799.870193459	665.284782757	1841.15497622	376.0	1.38616272851	-0.219786752451	-0.0410816359722	750.826620566	816.025559497	1866.67638027	299.824200208	2.40962623909	0.0384924319343
799.870193459	665.284782757	1841.15497622	376.0	6.05180972487	-0.141660310324	-0.0264785626774	779.664488551	730.757460592	1952.57817212	442.156222974	2.35117279502	0.037558670847
799.870193459	665.284782757	1841.15497622	376.0	0.138571677699	-0.64965320968	-0.121430506482	667.58462641	816.556304727	1843.70629556	359.565364419	1.89093302725	0.0302065978794
799.870193459	665.284782757	1841.15497622	376.0	-12.8001429644	-0.572434392466	-0.106997082704	705.215350895	509.079832104	1605.48450707	391.189324067	-2.01917663713	-0.0322552178456
799.870193459	665.284782757	1841.15497622	376.0	-0.95084784141	-0.364130852704	-0.068061841627	745.093132902	641.971560158	1823.64839387	436.583700808	0.591496520568	0.00944882620715
799.870193459	665.284782757	1841.15497622	376.0	-1.44100674164	-0.188083544591	-0.0351558027273	789.781239697	595.223904526	1814.62380888	429.618664662	0.296679929258	0.00473929599453
799.870193459	665.284782757	1841.15497622	376.0	-1.38966004214	-0.0470409113646	-0.00879269371301	822.654385032	588.247735097	1815.5691812	404.66706107	0.431157216551	0.00688749547206
799.870193459	665.284782757	1841.15497622	376.0	-0.293754344402	0.453545580945	0.084774874943	927.800153942	565.915718381	1835.74650349	342.030631163	1.10917941217	0.0177185209612
799.870193459	665.284782757	1841.15497622	376.0	8.21676559495	2.33773778182	0.436960333051	972.907394987	732.476365583	1992.43836485	287.054604282	4.33302117449	0.0692175906468
799.870193459	665.284782757	1841.15497622	376.0	2.96087056938	-0.704801230145	-0.131738547691	656.488189417	792.039533426	1895.66919204	447.141469201	1.90125817295	0.0303715363091
799.870193459	665.284782757	1841.15497622	376.0	14.0559515312	0.217189226692	0.0405961171387	818.915838396	815.99624415	2099.94682729	465.034744741	4.09397020581	0.0653988850769
799.870193459	665.284782757	1841.15497622	376.0	-7.15344786966	-0.756726271231	-0.141444162847	653.5652174	690.300732574	1709.44891479	365.582964819	0.0255903105766	0.000408790903779
799.870193459	665.284782757	1841.15497622	376.0	1.30424907899	-0.822487579729	-0.153735996211	630.447062955	803.547997328	1865.16822304	431.173162754	1.72485130613	0.0275535352418
799.870193459	665.284782757	1841.15497622	376.0	7.03297467019	0.398912251549	0.0745630376728	850.760488393	762.043934381	1970.64293933	357.838516559	3.35165901269	0.053540878797
799.870193459	665.284782757	1841.15497622	376.0	-6.12798197501	-0.898845522537	-0.168008508885	621.838908178	637.446152426	1728.32933114	469.044270537	-0.518788049313	-0.00828734903056
799.870193459	665.284782757	1841.15497622	376.0	-5.66204418318	0.132464665338	0.0247597505304	871.586554501	535.524954292	1736.90796798	329.796459189	-0.302126035776	-0.00482629450122
799.870193459	665.284782757	1841.15497622	376.0	11.0652775392	0.351993291003	0.0657931385053	835.916281334	801.082462077	2044.88388426	407.885140849	3.90513550686	0.0623823563396
799.870193459	665.284782757	1841.15497622	376.0	-14.1970400404	-0.807720265226	-0.15097575051	646.773061997	575.880182608	1579.76546704	357.112222432	-1.77189378519	-0.028305012543
799.870193459	665.284782757	1841.15497622	376.0	10.2903019104	1.06764800865	0.199560375449	917.843368117	690.388030817	2030.61538191	422.383982972	3.74160022721	0.0597699716806
799.870193459	665.284782757	1841.15497622	376.0	1.98945136278	0.145284145517	0.02715591505	847.745093705	663.00954036	1877.78385898	367.029224917	1.79914046669	0.0287402630462
799.870193459	665.284782757	1841.15497622	376.0	10.4185769882	0.0576058576565	0.0107674500292	799.630794492	807.519133177	2032.97712489	425.827197216	3.58129384868	0.0572091669119
799.870193459	665.284782757	1841.15497622	376.0	8.85597486363	0.632105543447	0.118150568869	929.947020022	626.182583387	2004.20719811	448.077594701	2.80203946876	0.0447610138779
799.870193459	665.284782757	1841.15497622	376.0	12.2682661643	1.75334948118	0.327728874987	893.961662827	821.496760317	2067.0327692	351.574346052	4.75265494808	0.0759210055604
799.870193459	665.284782757	1841.15497622	376.0	-8.93915317861	-0.713825087381	-0.133425249978	666.238306795	625.405689076	1676.57131264	384.927316766	-0.693407283999	-0.0110767936741
799.870193459	665.284782757	1841.15497622	376.0	0.551873550208	-0.274700897676	-0.0513459621824	756.219033919	717.295342876	1851.31582355	377.801446753	1.57229424014	0.025116521408
799.870193459	665.284782757	1841.15497622	376.0	0.168655817616	0.63397359688	0.118499737735	951.706315926	566.414886405	1844.26019119	326.138988864	1.46580888148	0.0234154773399
799.870193459	665.284782757	1841.15497622	376.0	-1.59087748567	0.136511025012	0.0255160794415	855.29172697	621.729412352	1811.86445622	334.843316901	1.02282902778	0.0163391218495
799.870193459	665.284782757	1841.15497622	376.0	-2.0281667506	-0.404126323935	-0.0755376306421	726.158795328	748.412518984	1803.81328316	329.24196885	1.40035954221	0.0223699607381
799.870193459	665.284782757	1841.15497622	376.0	13.7329045613	1.96200659182	0.366730204078	928.420163134	771.514982685	2093.99903192	394.063886106	4.87525812716	0.077879522798
799.870193459	665.284782757	1841.15497622	376.0	5.69043655147	0.171222645177	0.0320042327433	826.913813747	759.133825892	1945.92473195	359.877092313	2.9661023239	0.0473818262603
799.870193459	665.284782757	1841.15497622	376.0	2.17879822643	1.36648125642	0.255417057274	983.941208832	566.487396537	1881.27002818	330.841422814	2.38010738395	0.0380208847277
799.870193459	665.284782757	1841.15497622	376.0	-2.66946368092	0.137983049003	0.0257912241126	876.395432484	505.990467732	1792.00601282	409.6201126	-0.3137600241	-0.00501214096007
799.870193459	665.284782757	1841.15497622	376.0	-2.11729406622	0.656814248506	0.122769018412	973.04019965	521.525755379	1802.17231116	307.606356126	0.806639383452	0.0128856131542
799.870193459	665.284782757	1841.15497622	376.0	0.64056410115	-0.178181199815	-0.0333048971618	781.489193161	678.087047474	1852.94875404	393.372513405	1.34698067138	0.021517263121
799.870193459	665.284782757	1841.15497622	376.0	12.9670864427	1.31003487354	0.244866331503	929.045216521	684.795006967	2079.89913353	466.058910037	4.04907206035	0.0646816623059
799.870193459	665.284782757	1841.15497622	376.0	-5.35585296663	-0.461334653835	-0.0862307764178	726.200592238	591.250786103	1742.5454228	425.094044462	-0.425348264032	-0.00679470070338
799.870193459	665.284782757	1841.15497622	376.0	-15.260753429	-0.600298702789	-0.112205365007	697.938973708	534.598250454	1560.18085505	327.643630887	-2.12117441609	-0.0338845753368
799.870193459	665.284782757	1841.15497622	376.0	-4.78334067453	-0.806452872667	-0.150738854704	634.402960359	826.882666014	1753.08626136	291.800634984	1.22030408592	0.0194936754939
799.870193459	665.284782757	1841.15497622	376.0	-9.19787935068	-0.968333070857	-0.180996835674	602.929869147	747.135957907	1671.80776284	321.74193579	0.0439040645791	0.000701342884651
799.870193459	665.284782757	1841.15497622	376.0	12.5269895313	1.31215147953	0.245261958792	915.408501299	711.783477141	2071.79626734	444.604288901	4.15806492779	0.0664227624247
799.870193459	665.284782757	1841.15497622	376.0	-6.08954875401	0.406637111793	0.0760069367838	933.831376879	511.485283282	1729.0369463	283.720286142	-0.219802054171	-0.00351121492286
799.870193459	665.284782757	1841.15497622	376.0	-4.60491054939	-0.523092238559	-0.0977742501979	700.112892872	763.374105919	1756.37143649	292.884437696	1.06636107141	0.0170345219076
799.870193459	665.284782757	1841.15497622	376.0	-4.38399867896	-0.586434646378	-0.109613952594	687.087037176	759.710078786	1760.43876638	313.641650418	1.02698803572	0.016405559676
799.870193459	665.284782757	1841.15497622	376.0	2.37023653745	1.47107757095	0.274967770271	963.227957389	603.361822731	1884.79470417	318.204924053	2.64660892338	0.0422780978175
799.870193459	665.284782757	1841.15497622	376.0	-4.50684296086	-0.923687025036	-0.17265178038	610.339229882	788.766315268	1758.17701277	359.071467622	0.944354336471	0.0150855325315
799.870193459	665.284782757	1841.15497622	376.0	0.555844989994	-0.872827337307	-0.163145296693	620.600634517	776.597422149	1851.38894391	454.190887244	1.37284465164	0.021930425745
799.870193459	665.284782757	1841.15497622	376.0	-4.07740300988	-0.473647230158	-0.088532192553	713.036150829	739.263205889	1766.0836678	313.784311081	1.01686362452	0.0162438278677
799.870193459	665.284782757	1841.15497622	376.0	-16.6116894597	-0.805045269887	-0.150475751381	648.870668782	539.372126098	1535.30802909	347.065234215	-2.34544772313	-0.0374672160245
799.870193459	665.284782757	1841.15497622	376.0	15.0426735161	2.24011734959	0.418713523287	960.325738145	830.098632108	2118.11390821	327.689537962	5.25974861134	0.0840215433121
799.870193459	665.284782757	1841.15497622	376.0	21.7407577684	2.2189148227	0.41475043415	966.018983081	805.587713154	2241.43601974	469.829323503	5.85037224196	0.0934564255904
799.870193459	665.284782757	1841.15497622	376.0	-8.70574422543	-0.16108851162	-0.030110002172	801.335015349	547.199880596	1680.86873319	332.333837248	-0.896485777693	-0.0143208590686
799.870193459	665.284782757	1841.15497622	376.0	5.57691704803	0.61043962326	0.114100864161	975.69465053	502.314356252	1943.83466197	465.825655183	1.18104217413	0.0188664884046
799.870193459	665.284782757	1841.15497622	376.0	-10.2859489284	-0.893137186862	-0.166941530255	623.751447261	657.913772424	1651.77471567	370.109495986	-0.71185690941	-0.0113715161248
799.870193459	665.284782757	1841.15497622	376.0	-1.15807941919	0.152743473838	0.0285501820258	839.972615312	691.092459238	1819.83293936	288.767864811	1.67698150541	0.0267888419394
799.870193459	665.284782757	1841.15497622	376.0	2.69745127019	-0.749136146601	-0.140025447963	645.312286477	817.206275841	1890.81923451	428.30067219	2.03523740664	0.0325117796588
799.870193459	665.284782757	1841.15497622	376.0	3.9777868353	-0.167747739564	-0.0313547176756	761.24156902	812.71065392	1914.39219648	340.439973537	2.75354090814	0.0439862764878
799.870193459	665.284782757	1841.15497622	376.0	4.4468052909	-0.394087809785	-0.073661272857	721.177460599	795.753132784	1923.02755311	406.096959729	2.43369674817	0.0388769448589
799.870193459	665.284782757	1841.15497622	376.0	-8.40809717146	-0.590456440271	-0.11036568977	698.294056204	546.536735143	1686.34887674	441.518085392	-1.27140294334	-0.0203099511715
799.870193459	665.284782757	1841.15497622	376.0	-7.92349694706	-0.899182042497	-0.168071409813	619.88731593	719.193816409	1695.27111789	356.189985546	0.0507800807173	0.00081118339804
799.870193459	665.284782757	1841.15497622	376.0	11.6554651479	0.0256206413128	0.00478890491829	790.519769589	826.743080964	2055.75015279	438.487302236	3.76528264507	0.060148285065
799.870193459	665.284782757	1841.15497622	376.0	5.39680119176	-0.0758549132446	-0.0141784884569	786.857013514	763.25581983	1940.51844991	390.405616571	2.6674155722	0.0426104723994
799.870193459	665.284782757	1841.15497622	376.0	12.439490557	1.74441831564	0.326059498251	896.502577958	810.183756459	2070.18527562	363.498941205	4.74083232428	0.0757321457553
799.870193459	665.284782757	1841.15497622	376.0	7.27351168703	2.30882828337	0.431556688481	983.022717882	664.031581177	1975.07159859	328.017299529	4.03045573709	0.0643842769503
799.870193459	665.284782757	1841.15497622	376.0	-4.72020844735	-0.538768586807	-0.100704408749	703.124012835	684.741962754	1754.2486235	366.382647911	0.445325579124	0.00711382714255
799.870193459	665.284782757	1841.15497622	376.0	3.1220553712	-0.23370416234	-0.0436830209981	763.736344198	718.728768696	1898.63685404	416.171741149	1.87197531044	0.0299037589528
799.870193459	665.284782757	1841.15497622	376.0	0.990244673996	0.366453887112	0.0684960536659	856.709235866	719.554557941	1859.38691531	283.123121502	2.36208439477	0.0377329775523
799.870193459	665.284782757	1841.15497622	376.0	-8.84190335849	-0.46507555103	-0.0869300095383	721.121482918	671.828863552	1678.36183254	285.411486069	-0.122640550051	-0.00195911421806
799.870193459	665.284782757	1841.15497622	376.0	14.921782298	0.778593585626	0.145531511332	868.505581763	784.115430821	2115.88811354	463.267100952	4.43777514581	0.0708909767701
799.870193459	665.284782757	1841.15497622	376.0	11.9088310409	1.85109854303	0.345999727669	925.30897243	740.555027953	2060.41501154	394.551011153	4.51189592302	0.0720750147447
799.870193459	665.284782757	1841.15497622	376.0	10.2536079783	2.26048257646	0.42252010775	962.815291609	751.741138247	2029.93978975	315.383359895	4.6041704015	0.0735490479473
799.870193459	665.284782757	1841.15497622	376.0	-10.9491861675	-0.401398736303	-0.0750278011781	744.966768643	531.085457208	1639.56349024	363.511264387	-1.50361700283	-0.0240194409398
799.870193459	665.284782757	1841.15497622	376.0	15.846008767	2.09067891643	0.390781105874	956.422120144	718.750541624	2132.90455516	457.731893394	4.93137773521	0.0787760021599
799.870193459	665.284782757	1841.15497622	376.0	-8.26507406693	-0.946867144934	-0.176984513072	606.367527606	783.107200565	1688.98215374	299.507425573	0.410935592881	0.00656446633995
799.870193459	665.284782757	1841.15497622	376.0	11.4471161406	2.14704736526	0.401317264535	946.553067166	770.228977458	2051.91412467	335.132080049	4.73185007592	0.0755886593597
799.870193459	665.284782757	1841.15497622	376.0	1.2098484568	0.248340058842	0.0464187025872	875.975438178	623.49618268	1863.43016128	363.958540425	1.50294910415	0.0240087716317
799.870193459	665.284782757	1841.15497622	376.0	2.05108774944	0.364728693738	0.0681735876146	919.950929423	533.687774764	1878.91868038	425.279976195	0.797039131292	0.0127322544935
799.870193459	665.284782757	1841.15497622	376.0	-2.24863948702	-0.740275031076	-0.138369164687	655.416475126	708.316160305	1799.7540384	436.021402973	0.677314239919	0.0108197162926
799.870193459	665.284782757	1841.15497622	376.0	7.27650041469	1.17537176178	0.219695656407	907.383053993	707.636489438	1975.1266257	360.107082265	3.58361959669	0.0572463194359
799.870193459	665.284782757	1841.15497622	376.0	9.95992485532	0.454863653949	0.0850212437287	887.887542651	685.420287735	2024.53262832	451.224797931	3.14327251893	0.0502120210692
799.870193459	665.284782757	1841.15497622	376.0	4.53552992787	0.362533495126	0.067763270117	900.46412762	607.792407691	1924.66111118	416.404575871	1.83162016278	0.0292591080316
799.870193459	665.284782757	1841.15497622	376.0	5.94019909682	-0.0246290876321	-0.0046035677817	809.378176247	689.85109236	1950.52324748	451.293978878	2.12781480652	0.0339906518613
799.870193459	665.284782757	1841.15497622	376.0	-3.07711256377	0.201077491233	0.0375845778005	884.028451112	546.557576139	1784.50056512	353.914537873	0.196988179464	0.00314677602977
799.870193459	665.284782757	1841.15497622	376.0	-6.65047928872	-0.688046005308	-0.128606729964	667.612131355	723.515146882	1718.70934585	327.582067612	0.403644117122	0.0064479890914
799.870193459	665.284782757	1841.15497622	376.0	-22.2452653609	-0.97952492907	-0.183088771789	607.751959575	502.785166382	1431.58516605	321.048040094	-3.39633080025	-0.0542544856271
799.870193459	665.284782757	1841.15497622	376.0	-13.8820441782	-0.792248771196	-0.148083882467	649.267563122	611.916975299	1585.56502903	324.380490608	-1.4494150445	-0.0231535949601
799.870193459	665.284782757	1841.15497622	376.0	9.73047928994	2.24519352573	0.419662341258	959.278345564	753.852080545	2020.30817987	307.177753763	4.53161873745	0.0723900756781
799.870193459	665.284782757	1841.15497622	376.0	1.10682343842	0.746982529196	0.139622902654	923.523535145	634.999710014	1861.53331103	303.010065872	2.22777814443	0.0355875102944
799.870193459	665.284782757	1841.15497622	376.0	-9.22064516869	-0.539190634134	-0.1007832961	706.309356981	638.076174138	1671.38860885	327.003077735	-0.479417000602	-0.00765841853996
799.870193459	665.284782757	1841.15497622	376.0	9.9066956723	0.913113544942	0.170675428961	863.894929044	791.237121967	2023.55259657	368.420545554	4.08657471295	0.0652807462133
799.870193459	665.284782757	1841.15497622	376.0	-7.03124832235	-0.487417326132	-0.0911060422676	719.135321316	616.374671043	1711.69879784	376.188805481	-0.369560841356	-0.0059035278172
799.870193459	665.284782757	1841.15497622	376.0	-3.05905242807	-0.0022819888378	-0.000426539969682	838.926495103	543.890761553	1784.83308021	402.015823556	-0.136330608536	-0.00217780524817
799.870193459	665.284782757	1841.15497622	376.0	-11.1653723462	-0.279749068496	-0.0522895455133	775.271326937	516.422369851	1635.58316765	343.889470864	-1.57144099312	-0.0251028912639
799.870193459	665.284782757	1841.15497622	376.0	-8.56951965574	-0.787996431414	-0.147289052601	650.251268372	576.613523712	1683.37683864	456.512046553	-1.18881570025	-0.0189906661381
799.870193459	665.284782757	1841.15497622	376.0	0.352347563723	-0.661517903213	-0.123648206208	672.541327859	705.600423418	1847.64224092	469.500489642	0.952050120691	0.0152084683816
799.870193459	665.284782757	1841.15497622	376.0	-1.20035706858	-0.647734311128	-0.121071833856	676.111480848	709.988846092	1819.05454232	432.954215377	0.890830057919	0.0142305121073
799.870193459	665.284782757	1841.15497622	376.0	-13.6392243264	-0.687558670829	-0.128515639407	677.213068645	519.525366039	1590.03571881	393.297284129	-2.0931528036	-0.0334369457444
799.870193459	665.284782757	1841.15497622	376.0	-3.20330227457	-0.876751085069	-0.16387870749	623.814388576	707.764710236	1782.17721698	450.598118173	0.429128576376	0.00685508907948
799.870193459	665.284782757	1841.15497622	376.0	-14.4360387892	-0.621953426341	-0.116252976886	690.571375976	581.619408554	1575.36512968	303.174345151	-1.67261089003	-0.0267190238025
799.870193459	665.284782757	1841.15497622	376.0	-3.87733035678	-0.730761077291	-0.136590855568	657.93713164	713.657408116	1769.76731541	398.172775652	0.591560630799	0.00944985033225
799.870193459	665.284782757	1841.15497622	376.0	-15.0430622749	-0.880183343972	-0.16452025121	630.38783747	540.485528611	1564.18888657	393.315520486	-2.19414938793	-0.0350503097113
799.870193459	665.284782757	1841.15497622	376.0	-7.14252802138	0.314911942535	0.0588620453336	917.84777405	500.613307255	1709.64996612	291.188884818	-0.596879288741	-0.00953481291919
799.870193459	665.284782757	1841.15497622	376.0	12.2048533005	2.02871594505	0.379199242065	923.608608429	825.620046558	2065.8652401	316.636585111	4.85151730855	0.0775002764945
799.870193459	665.284782757	1841.15497622	376.0	22.3876007826	2.27837005601	0.425863561871	976.344151529	813.661856777	2253.34540208	463.339393776	5.96741023851	0.0953260421487
799.870193459	665.284782757	1841.15497622	376.0	9.4062334827	2.2826217276	0.426658266841	962.564930718	763.012808052	2014.33831206	288.760573288	4.50559432761	0.0719743502813
799.870193459	665.284782757	1841.15497622	376.0	-14.055127173	-0.95957135964	-0.179359132643	611.000825791	530.271574239	1582.37830286	441.105902827	-2.24092544559	-0.0357975310796
799.870193459	665.284782757	1841.15497622	376.0	-3.51986344754	-0.26937243299	-0.0503499874748	770.361369408	604.342742715	1776.3488352	401.644723074	0.100197546065	0.0016005997774
799.870193459	665.284782757	1841.15497622	376.0	2.37643949018	0.0330794806796	0.00618308050087	812.326297922	730.580878405	1884.90891015	342.00173382	2.25434166783	0.0360118477289
799.870193459	665.284782757	1841.15497622	376.0	0.923454454477	-0.175500699569	-0.0328038690784	762.632241265	793.830035919	1858.15720386	301.694926674	2.27180200562	0.036290766863
799.870193459	665.284782757	1841.15497622	376.0	-5.28506901116	-0.936510278066	-0.175048650106	610.971986517	684.533388855	1743.84866512	448.343289748	-0.0366763418745	-0.000585884055503
799.870193459	665.284782757	1841.15497622	376.0	-4.59200920655	-0.343513297394	-0.0642080929708	752.765898132	609.806029902	1756.6089702	394.037042168	-0.035675310237	-0.000569893134777
799.870193459	665.284782757	1841.15497622	376.0	4.48649981953	-0.23792749784	-0.0444724295029	756.258993394	764.099278972	1923.7583909	403.400118536	2.38138189133	0.0380412442705
799.870193459	665.284782757	1841.15497622	376.0	-7.54658514684	-0.959801970145	-0.17940223741	606.753081535	658.193641563	1702.21064825	437.263925153	-0.506259709147	-0.00808721580107
799.870193459	665.284782757	1841.15497622	376.0	15.2998354014	2.10901298747	0.394208035042	941.232630786	817.525541242	2122.84865706	364.090485033	5.23652948528	0.0836506307553
799.870193459	665.284782757	1841.15497622	376.0	9.72135541285	1.40363036456	0.262360815806	910.114734303	721.396534945	2020.14019516	388.628925908	3.99251516784	0.0637781975693
[truncated: 1 more rows]
