# Supplementary material for: Optimization of nutritional strategies using a mechanistic computational model in prediabetes: Application to the J-DOIT1 study data
Source: PLoS One. 2023 Nov 30;18(11):e0287069. doi: 10.1371/journal.pone.0287069 (PMC10688723; doi:10.1371/journal.pone.0287069)
Supplement: S1 File — (ZIP) [file pone.0287069.s011.zip › improved_intervention_T1411111.csv]

baseline_carb	baseline_fat	baseline_kcal	baseline_protein	diet_change_percent	hba1c_change	hba1c_percent_change	random_carb_kcal	random_fat_kcal	random_total_kcal	random_protein_kcal	weight_change	weight_percent_change
389.738542943	2399.7298272	3165.46837015	376.0	13.2940784708	-0.17827120252	-0.0333217200972	320.907174997	2913.95769421	3586.28821924	351.423350036	12.5583493529	0.109488660444
389.738542943	2399.7298272	3165.46837015	376.0	-5.1138626647	0.926817481577	0.173236912444	452.385707703	2129.24924463	3003.590665	421.955712673	-4.21423384549	-0.0367413587226
389.738542943	2399.7298272	3165.46837015	376.0	10.7192827695	1.09476869393	0.204629662417	476.358368272	2679.34383188	3504.78387572	349.081675564	8.11838091502	0.0707792581955
389.738542943	2399.7298272	3165.46837015	376.0	15.2636361892	0.699888565658	0.130820292646	423.421717702	2883.47457144	3648.63394585	341.737656703	13.422839917	0.11702563136
389.738542943	2399.7298272	3165.46837015	376.0	1.67586206828	0.733060551343	0.137020663802	427.578825762	2456.93878861	3218.51725384	333.999639475	0.517328451721	0.00451027420855
389.738542943	2399.7298272	3165.46837015	376.0	-5.91983286109	1.13433428226	0.212025099488	480.852406377	2063.4403538	2978.07793336	433.785173189	-4.77092786576	-0.0415948375393
389.738542943	2399.7298272	3165.46837015	376.0	1.40718191415	-0.258214629497	-0.0482644167284	312.383068854	2443.04486089	3210.01226855	454.5843388	-1.26617388877	-0.0110390051331
389.738542943	2399.7298272	3165.46837015	376.0	4.91018223703	-0.0780540585152	-0.0145895436477	331.717168792	2677.02897477	3320.89863578	312.152492209	5.23880153021	0.0456739453375
389.738542943	2399.7298272	3165.46837015	376.0	6.59033234366	-0.173630244927	-0.0324542513883	321.32191555	2613.09547752	3374.08325597	439.665862901	3.52690497473	0.0307489535722
389.738542943	2399.7298272	3165.46837015	376.0	-6.69252838022	0.525339936262	0.0981943806097	400.743010468	2153.91535694	2953.61850111	398.960133697	-4.49516156849	-0.0391905978072
389.738542943	2399.7298272	3165.46837015	376.0	-14.1739575601	-0.382675108973	-0.0715280577519	299.094977759	2111.28499912	2716.79622678	306.416249901	-6.67761451739	-0.0582180864637
389.738542943	2399.7298272	3165.46837015	376.0	18.8785125608	0.375995489977	0.0702795308369	383.332489768	2975.60881205	3763.06171401	404.120412192	15.7463447743	0.137282866385
389.738542943	2399.7298272	3165.46837015	376.0	9.12670924342	-0.180718681966	-0.0337791928909	320.650591896	2797.52716262	3454.37146448	336.193709968	8.86197628023	0.0772622169157
389.738542943	2399.7298272	3165.46837015	376.0	-0.694704866455	0.871049802105	0.162813047122	445.402036214	2283.52870579	3143.47770733	414.546965325	-2.45915093875	-0.0214398512533
389.738542943	2399.7298272	3165.46837015	376.0	-8.18299763854	0.773278394039	0.144538017577	431.693322415	2022.43142152	2906.43816817	452.313424234	-5.83447574689	-0.0508672689354
389.738542943	2399.7298272	3165.46837015	376.0	-18.5614363055	0.0138868586982	0.00259567452303	340.829966253	1921.05875167	2577.91197485	316.02325693	-9.42396459372	-0.0821618534762
389.738542943	2399.7298272	3165.46837015	376.0	12.5543467633	0.780967884403	0.145975305496	433.852899338	2764.70092457	3562.87224602	364.318422111	9.99785091294	0.0871652215601
389.738542943	2399.7298272	3165.46837015	376.0	-6.51569756857	0.29737133801	0.0555834276654	373.806651525	2283.41536511	2959.21602452	301.994007881	-3.72399032903	-0.0324672217004
389.738542943	2399.7298272	3165.46837015	376.0	1.3762778968	-0.0179049191137	-0.00334671385302	338.260043905	2483.15288229	3209.03401165	387.621085458	-0.0851122671541	-0.000742042433776
389.738542943	2399.7298272	3165.46837015	376.0	-12.1730685296	1.00997904324	0.188781129577	462.926873473	1879.06075702	2780.13373617	438.146105673	-7.9578255099	-0.0693794726234
389.738542943	2399.7298272	3165.46837015	376.0	15.2608376359	0.0409748620058	0.00765885271136	344.731567844	2875.57856786	3648.54535853	428.235222827	11.9987384285	0.104609750902
389.738542943	2399.7298272	3165.46837015	376.0	10.1581746933	0.404914973375	0.0756850417523	386.685426312	2656.7181194	3487.02217704	443.618631328	6.02671102509	0.0525432521804
389.738542943	2399.7298272	3165.46837015	376.0	-9.13085121495	1.09621440498	0.20489988878	475.287665723	1999.13715944	2876.43416301	402.009337851	-5.91599752899	-0.0515780080993
389.738542943	2399.7298272	3165.46837015	376.0	9.82234498885	0.16271432154	0.0304138918767	358.428951658	2722.81782529	3476.39159397	395.14481703	7.40480116412	0.0645579874815
389.738542943	2399.7298272	3165.46837015	376.0	16.8433698116	0.81174198435	0.15172747371	438.046091563	2977.64693821	3698.639914	282.946884226	16.410290902	0.143071411526
389.738542943	2399.7298272	3165.46837015	376.0	4.53594933712	0.924355450948	0.172776719803	452.833992951	2516.51589291	3309.0524117	339.702525834	2.71681877574	0.023686301445
389.738542943	2399.7298272	3165.46837015	376.0	6.6389123959	1.16723890475	0.218175496215	486.476323242	2425.1826596	3375.62104216	463.962059321	1.11251521514	0.00969934799596
389.738542943	2399.7298272	3165.46837015	376.0	-13.3431774177	0.182942845176	0.0341949243319	359.720008667	1958.35270092	2743.09430941	425.021599823	-7.91827852623	-0.0690346863664
389.738542943	2399.7298272	3165.46837015	376.0	-9.91422293532	0.674006265059	0.12598247945	418.909088514	2006.08378589	2851.63677898	426.643904579	-6.34693152902	-0.0553350612818
389.738542943	2399.7298272	3165.46837015	376.0	9.90357169792	-0.143155975045	-0.0267581261766	324.639628387	2788.8163182	3478.96279976	365.506853169	8.75626328975	0.0763405692219
389.738542943	2399.7298272	3165.46837015	376.0	-20.0212962066	0.64047523854	0.119714997858	414.321506939	1822.66101929	2531.70057143	294.718045203	-10.4900141304	-0.0914560952958
389.738542943	2399.7298272	3165.46837015	376.0	15.4843417928	-0.287319925218	-0.0537046589193	309.29283562	2877.00388072	3655.62031192	469.323595586	11.5242461221	0.100472939164
389.738542943	2399.7298272	3165.46837015	376.0	-11.0766807149	-0.386081251509	-0.0721647199083	298.872292141	2190.63154551	2814.83954565	325.335708002	-5.39740808249	-0.0470567400391
389.738542943	2399.7298272	3165.46837015	376.0	15.6793803437	1.07984133758	0.201839502351	474.264931972	2769.85881523	3661.79419556	417.670448361	11.0703066057	0.0965153147836
389.738542943	2399.7298272	3165.46837015	376.0	20.380406673	1.10865004637	0.207224307733	478.448392024	2942.80942449	3810.60369709	389.345880571	16.4272889081	0.143219606871
389.738542943	2399.7298272	3165.46837015	376.0	-5.92199534373	0.298481642369	0.0557909611904	373.478263129	2157.47399099	2978.00948066	447.057226537	-4.4986438515	-0.0392209577289
389.738542943	2399.7298272	3165.46837015	376.0	1.86649788782	0.25448679029	0.0475676243533	368.909929754	2401.70957054	3224.55177041	453.932270124	-1.39530473968	-0.0121648190033
389.738542943	2399.7298272	3165.46837015	376.0	-13.6557751264	0.415541635426	0.0776713337246	386.992839814	1979.05972571	2733.19912782	367.146562302	-7.4610630733	-0.065048501075
389.738542943	2399.7298272	3165.46837015	376.0	-7.24124841574	1.17104929068	0.218887717885	486.255727746	2095.80250239	2936.24894194	354.190711803	-4.66871700242	-0.0407037227761
389.738542943	2399.7298272	3165.46837015	376.0	-13.5823919739	1.13838076993	0.212781452323	480.8907396	1885.82199051	2735.5220483	368.809318188	-7.89652699222	-0.0688450478834
389.738542943	2399.7298272	3165.46837015	376.0	-11.5608858345	1.11065478223	0.207599024716	477.226575548	1962.43487817	2799.51218575	359.850732029	-6.68054825356	-0.0582436639369
389.738542943	2399.7298272	3165.46837015	376.0	-11.6600774439	0.0830663972824	0.0155264293986	348.729223896	2069.48401154	2796.37230673	378.159071292	-6.36395041154	-0.0554834386359
389.738542943	2399.7298272	3165.46837015	376.0	-12.1975301696	0.567871080073	0.106144127116	405.696836469	2024.71616974	2779.35941069	348.946404478	-6.57875345003	-0.0573561765478
389.738542943	2399.7298272	3165.46837015	376.0	4.71333388962	0.0541749453674	0.0101261580126	346.29428979	2674.0437053	3314.6674636	294.329468507	5.33789690374	0.0465378980274
389.738542943	2399.7298272	3165.46837015	376.0	-10.9603104603	0.692319551575	0.129405523659	421.452951352	2056.17697292	2818.52320925	340.89328498	-5.9677805382	-0.0520294728701
389.738542943	2399.7298272	3165.46837015	376.0	4.84349947273	0.51447813005	0.0961641364579	400.029672263	2532.91889561	3318.78781396	385.839246093	2.39164104652	0.0208512732914
389.738542943	2399.7298272	3165.46837015	376.0	13.9160402551	0.956866641416	0.178853577835	457.342972576	2804.28627576	3605.9762228	344.346974459	11.6030839363	0.101160278434
389.738542943	2399.7298272	3165.46837015	376.0	-14.6288439988	0.255904314184	0.0478325820905	368.214192201	1983.47817483	2702.39694044	350.704573411	-7.70458786965	-0.0671716466404
389.738542943	2399.7298272	3165.46837015	376.0	5.1035913268	1.01991843977	0.190638960706	465.86150617	2497.18051558	3327.02093934	363.97891759	2.47595092013	0.0215863201406
389.738542943	2399.7298272	3165.46837015	376.0	-16.8977466423	-0.171874827982	-0.0321261360715	320.579129318	1892.96622197	2630.57554492	417.030193626	-9.80514507513	-0.0854851357901
389.738542943	2399.7298272	3165.46837015	376.0	17.1482598785	0.449422207214	0.0840041508811	392.152482595	2919.70617326	3708.29111263	396.432456778	14.1420772716	0.123296227303
389.738542943	2399.7298272	3165.46837015	376.0	6.05355338964	1.10633806358	0.206792161416	477.921956109	2519.72949827	3357.09168796	359.440233582	3.34828895094	0.0291917083779
389.738542943	2399.7298272	3165.46837015	376.0	-16.9437822793	0.9947720577	0.185938702374	460.878067657	1862.34253692	2629.11830139	305.897696813	-8.94991267699	-0.0780288812292
389.738542943	2399.7298272	3165.46837015	376.0	12.5469832676	0.59025577171	0.110328181628	409.443360672	2753.80687966	3562.63915689	399.388916554	9.30924387836	0.0811616728715
389.738542943	2399.7298272	3165.46837015	376.0	-2.30911419265	0.291172613271	0.0544247875273	373.244749493	2369.84575407	3092.37409075	349.283587181	-2.39996897823	-0.0209238794963
389.738542943	2399.7298272	3165.46837015	376.0	-12.1596203108	1.06901711889	0.199816283905	470.997306512	1852.2628363	2780.55943528	457.29929246	-8.28434578209	-0.072226205598
389.738542943	2399.7298272	3165.46837015	376.0	-17.2222863835	0.786050325247	0.146925294439	432.928804571	1826.87707977	2620.30234206	360.496457719	-9.75902874854	-0.0850830754014
389.738542943	2399.7298272	3165.46837015	376.0	2.91349022504	0.244064239655	0.0456194840477	367.807432556	2544.76076777	3257.69398169	345.125781358	2.02208669641	0.0176293521919
389.738542943	2399.7298272	3165.46837015	376.0	-20.9543053473	-0.107150591622	-0.0200281479667	327.521316894	1846.17563324	2502.16646219	328.46951206	-11.1344461322	-0.0970745085629
389.738542943	2399.7298272	3165.46837015	376.0	-11.2126746728	0.283788280202	0.0530445383555	371.540305204	2042.31883971	2810.53469993	396.675555016	-6.44694492833	-0.0562070176837
389.738542943	2399.7298272	3165.46837015	376.0	7.86273836853	0.590921216579	0.110452563847	409.537723807	2651.88272298	3414.36086623	352.940419447	6.03216650201	0.0525908151875
389.738542943	2399.7298272	3165.46837015	376.0	-5.07670574246	0.241120221444	0.0450692002698	366.911531489	2197.84680045	3004.76685562	440.008523683	-4.05271771042	-0.0353331971266
389.738542943	2399.7298272	3165.46837015	376.0	-15.7608272263	0.146440335071	0.027372025247	355.364094402	1845.02576568	2666.56436942	466.174509344	-10.1326367786	-0.088340338087
389.738542943	2399.7298272	3165.46837015	376.0	-11.705714062	-0.350370157999	-0.0654897491588	302.457207771	2159.0686525	2794.92769401	333.401833742	-5.75604486268	-0.0501834774427
389.738542943	2399.7298272	3165.46837015	376.0	1.78201421407	0.390044321913	0.0729054807315	385.000152899	2535.04528309	3221.87746644	301.832030459	1.87301793912	0.0163297117621
389.738542943	2399.7298272	3165.46837015	376.0	13.874578809	-0.347638052115	-0.0649790751617	303.119448022	2898.48861107	3604.66377384	403.055714739	11.9153254328	0.10388252339
389.738542943	2399.7298272	3165.46837015	376.0	13.1265009793	0.889178559164	0.166201599844	448.222867624	2817.05958893	3580.98360675	315.701150202	11.7315103415	0.102279950667
389.738542943	2399.7298272	3165.46837015	376.0	14.3075463468	0.357004567171	0.0667298256394	381.158856563	2955.04559827	3618.3692243	282.164769461	14.6688207721	0.127888585633
389.738542943	2399.7298272	3165.46837015	376.0	4.02965047016	1.03391727573	0.193255565557	467.707653592	2379.29714945	3293.02568121	446.020878161	-0.467347282219	-0.00407451858953
389.738542943	2399.7298272	3165.46837015	376.0	-7.61849890871	0.855817874455	0.159965957842	442.912166375	2120.91663898	2924.30719691	360.47839156	-4.72436469039	-0.041188881346
389.738542943	2399.7298272	3165.46837015	376.0	-21.5800153563	-0.25436031784	-0.0475439846429	311.96548753	1870.9381256	2482.35980977	299.456196635	-10.9904060271	-0.0958187099137
389.738542943	2399.7298272	3165.46837015	376.0	-7.83440728026	0.561400689415	0.104934708302	404.893307766	2060.06502029	2917.4726857	452.514357644	-5.55350193567	-0.0484176280355
389.738542943	2399.7298272	3165.46837015	376.0	-2.72404084066	0.247644461405	0.0462886843748	368.185767259	2370.50325122	3079.23971894	340.550700469	-2.4936171803	-0.0217403415894
389.738542943	2399.7298272	3165.46837015	376.0	15.42071929	1.00059067049	0.187026293549	463.299221173	2803.42966957	3653.60636172	386.877470972	11.8171122375	0.103026261879
389.738542943	2399.7298272	3165.46837015	376.0	16.7103710995	-0.000308468076707	-5.76575844312e-05	340.241187206	2997.34421277	3694.42988183	356.844481855	15.5247424051	0.135350849216
389.738542943	2399.7298272	3165.46837015	376.0	14.8287043852	0.27470011359	0.0513458156242	371.359895551	2872.90876043	3634.86631716	390.597661179	12.289892295	0.107148145553
389.738542943	2399.7298272	3165.46837015	376.0	-11.5919810129	0.33608325258	0.0628192995477	377.66447629	2035.85115868	2798.52787771	385.01224274	-6.53591308336	-0.0569826772743
389.738542943	2399.7298272	3165.46837015	376.0	11.2785571711	0.349698592085	0.0653642228197	380.078017383	2673.21074807	3522.48753001	469.19876455	6.47693246529	0.0564684609005
389.738542943	2399.7298272	3165.46837015	376.0	5.69053099911	-0.165327964507	-0.0309024232723	322.303644715	2700.94210928	3345.60032902	322.354575016	5.84526101787	0.0509612991968
389.738542943	2399.7298272	3165.46837015	376.0	-3.49720814005	0.849746307263	0.15883108547	442.463454963	2238.25165679	3054.76535263	374.050240885	-3.20100738844	-0.0279076494197
389.738542943	2399.7298272	3165.46837015	376.0	4.48353827879	1.04321407	0.194993284113	468.978273289	2373.03662555	3307.39335622	465.378457381	-0.538403561178	-0.00469401535465
389.738542943	2399.7298272	3165.46837015	376.0	5.44389164422	0.489488367227	0.0914931527528	397.035686439	2657.84089701	3337.79303825	282.916454796	5.72055073685	0.0498740256046
389.738542943	2399.7298272	3165.46837015	376.0	14.1854002156	-0.29018431021	-0.0542400579832	309.1085391	2939.64505243	3614.50272715	365.749135614	13.2019497936	0.115099823833
389.738542943	2399.7298272	3165.46837015	376.0	-10.6986791566	-0.371719236316	-0.0694802310871	300.271018363	2171.53879266	2826.80506542	354.995254393	-5.47178807455	-0.0477052142507
389.738542943	2399.7298272	3165.46837015	376.0	8.07535872775	0.368194524493	0.0688214064473	382.374744521	2687.69778797	3421.09129645	351.01876396	6.62339404987	0.0577453709666
389.738542943	2399.7298272	3165.46837015	376.0	3.99828160514	0.0788984316377	0.0147473703996	348.958654515	2511.66362216	3292.03270971	431.410433026	1.02628149337	0.00894752827699
389.738542943	2399.7298272	3165.46837015	376.0	7.82179281751	0.193787857231	0.036222029389	362.05273065	2752.76835929	3413.06474776	298.243657826	8.07446754157	0.0703964040241
389.738542943	2399.7298272	3165.46837015	376.0	-1.19947382107	0.576784040855	0.107810101094	407.447982839	2286.53501293	3127.49940573	433.516409959	-2.6500242319	-0.0231039601735
389.738542943	2399.7298272	3165.46837015	376.0	12.2501718704	0.950906358719	0.177739506303	456.384933092	2640.71223943	3553.24368599	456.146513465	6.86631172745	0.0598632234302
389.738542943	2399.7298272	3165.46837015	376.0	-1.41290624378	1.03418178542	0.193305006621	467.807593846	2354.46084766	3120.7432699	298.474828394	-1.67822993906	-0.0146314728776
389.738542943	2399.7298272	3165.46837015	376.0	-12.8714062268	0.117177150411	0.0219022711049	352.356192594	1991.95489194	2758.02807724	413.716992709	-7.45154951791	-0.0649655581334
389.738542943	2399.7298272	3165.46837015	376.0	-0.704422524266	0.619778598051	0.115846466926	412.811526543	2283.51641517	3143.17009795	446.84215624	-2.58185645783	-0.0225096465373
389.738542943	2399.7298272	3165.46837015	376.0	-14.3575188814	0.390962690521	0.0730771384151	383.724964699	1857.74442225	2710.98565122	469.516264268	-9.40577532242	-0.0820032722094
389.738542943	2399.7298272	3165.46837015	376.0	11.3622260313	0.910019027014	0.170097014395	450.882890422	2648.3680659	3525.13604131	425.885084984	6.91496553173	0.0602874065539
389.738542943	2399.7298272	3165.46837015	376.0	-16.6318012762	0.277020702232	0.0517795705106	370.285433668	1814.37857468	2638.99396136	454.329953014	-10.6289308223	-0.0926672260006
389.738542943	2399.7298272	3165.46837015	376.0	-6.89048760133	-0.377948429597	-0.0706445662799	299.76398412	2260.70203076	2947.35216458	386.886149696	-4.10682382815	-0.035804915677
389.738542943	2399.7298272	3165.46837015	376.0	18.3369401045	-0.322933275749	-0.0603613599531	305.632626863	2995.80449046	3745.91840921	444.481291879	15.1191519484	0.131814751076
389.738542943	2399.7298272	3165.46837015	376.0	11.416546171	1.06642267107	0.199331340386	472.459175583	2770.46138522	3526.85552815	283.934967354	10.6224794492	0.0926109803766
389.738542943	2399.7298272	3165.46837015	376.0	-14.0414624629	-0.382593237462	-0.0715127546657	298.717470237	1966.45234918	2720.99031718	455.820497757	-8.46028335871	-0.0737600990297
389.738542943	2399.7298272	3165.46837015	376.0	1.33821932035	0.498460840067	0.0931702504799	397.887289239	2342.88555701	3207.82927945	467.05643321	-1.95694999303	-0.0170614646297
389.738542943	2399.7298272	3165.46837015	376.0	13.805838636	0.294315623254	0.0550122660288	373.660580556	2852.33032773	3602.4878254	376.496917117	11.6491092976	0.10156154575
389.738542943	2399.7298272	3165.46837015	376.0	-10.0856583068	0.391992841184	0.0732696899408	384.537585477	2118.71633073	2846.21004652	342.956130318	-5.43911073524	-0.0474203202723
389.738542943	2399.7298272	3165.46837015	376.0	-19.0035554347	0.213744297867	0.0399522052087	363.231763278	1900.30568117	2563.91683366	300.379389207	-9.6151167614	-0.083828393735
389.738542943	2399.7298272	3165.46837015	376.0	9.39608608207	-0.337863639108	-0.0631520820762	304.192498329	2825.6503921	3462.89850311	333.055612678	9.43965987848	0.0822986911812
389.738542943	2399.7298272	3165.46837015	376.0	4.71283871846	1.06133400133	0.198380187164	471.567112446	2436.17585759	3314.65178911	406.908819079	0.978764722392	0.00853325825974
389.738542943	2399.7298272	3165.46837015	376.0	13.7243838615	1.15158909078	0.215250297343	484.418048493	2737.57762536	3599.90940028	377.913726422	10.1542190959	0.0885285012722
389.738542943	2399.7298272	3165.46837015	376.0	-11.8994459614	0.574873107521	0.107452917294	406.536568735	2018.04976576	2788.79517201	364.208837519	-6.5923551037	-0.0574747611482
389.738542943	2399.7298272	3165.46837015	376.0	-14.0929471411	0.351658753856	0.0657306081973	379.394518572	1978.98360715	2719.36058597	360.982460248	-7.58866519255	-0.0661609868575
389.738542943	2399.7298272	3165.46837015	376.0	-0.104487852239	0.464695495239	0.0868589710728	393.978657464	2442.6024536	3162.16084023	325.579729168	-0.494672554091	-0.00431275112546
389.738542943	2399.7298272	3165.46837015	376.0	16.6057696147	0.680463889688	0.127189512091	420.906552521	2887.1494169	3691.11875492	383.062785502	13.6160071655	0.118709739891
389.738542943	2399.7298272	3165.46837015	376.0	-11.4502486987	-0.289694470415	-0.0541484991429	308.631434531	2128.67540948	2803.01436928	365.707525275	-5.95383573038	-0.051907896516
389.738542943	2399.7298272	3165.46837015	376.0	-11.4808468811	0.470581966553	0.0879592460846	394.047160567	2118.79960654	2802.0457935	289.199026393	-5.7026188922	-0.0497176886853
389.738542943	2399.7298272	3165.46837015	376.0	15.7785560092	1.15736307221	0.216329546207	485.272492108	2796.20216279	3664.93356988	383.458914989	11.9988033844	0.104610317214
389.738542943	2399.7298272	3165.46837015	376.0	-11.432834681	0.0951331140281	0.0177818904725	350.33519978	2153.30077899	2803.56560451	299.929625738	-5.58296838276	-0.0486745281845
389.738542943	2399.7298272	3165.46837015	376.0	4.1596037787	1.01754342345	0.190195032421	465.492949928	2426.2261503	3297.13931208	405.420211855	0.592326340977	0.00516413549239
389.738542943	2399.7298272	3165.46837015	376.0	18.6098447981	0.760746351071	0.142195579639	431.308524923	2959.82369316	3754.55712096	363.42490288	16.0093819957	0.139576128995
389.738542943	2399.7298272	3165.46837015	376.0	-0.35695699773	-0.314212192146	-0.0587312508684	306.695666399	2565.09453927	3154.16900929	282.378803617	1.28828523495	0.0112317806011
389.738542943	2399.7298272	3165.46837015	376.0	12.5833066049	0.449730264866	0.0840617317506	392.166436151	2793.54369417	3563.78896064	378.07883032	10.1612496224	0.0885897961851
389.738542943	2399.7298272	3165.46837015	376.0	5.3098769457	0.632732322928	0.118267723912	414.818402252	2630.60316216	3333.55084536	288.12928094	5.2390825653	0.0456763955126
389.738542943	2399.7298272	3165.46837015	376.0	-16.1688925335	0.684659135019	0.127973670097	419.887148804	1837.80102089	2653.64719119	395.959021495	-9.56584143549	-0.0833987919398
389.738542943	2399.7298272	3165.46837015	376.0	1.58764721395	0.517787726483	0.0967827526136	400.479677912	2508.97674702	3215.72484053	306.268415601	1.40738419055	0.0122701324372
389.738542943	2399.7298272	3165.46837015	376.0	9.58318524594	-0.041285088759	-0.00771683902038	335.740475706	2826.78896536	3468.82106796	306.291626888	9.9375765631	0.0866397259206
389.738542943	2399.7298272	3165.46837015	376.0	-7.4002662619	0.917838456691	0.171558590036	450.986945224	2067.11750435	2931.21528232	413.110832744	-5.12073564026	-0.0446446001766
389.738542943	2399.7298272	3165.46837015	376.0	4.23921467042	-0.215591987329	-0.0402975677251	316.938302905	2618.42193157	3299.65936968	364.299135207	3.38018060185	0.0294697524137
389.738542943	2399.7298272	3165.46837015	376.0	-1.13824521322	-0.249596401504	-0.0466535329914	313.411683269	2497.10918071	3129.43757795	318.916713965	-0.382655673539	-0.00333614362283
389.738542943	2399.7298272	3165.46837015	376.0	-11.5323128794	1.03074795582	0.192663169312	466.320245404	2024.03398061	2800.4166536	310.062427585	-6.15083458512	-0.0536254105067
389.738542943	2399.7298272	3165.46837015	376.0	1.28003879843	0.778270848709	0.145471186675	433.459436973	2472.70332236	3205.98759344	299.824834107	0.925718987643	0.00807078454789
389.738542943	2399.7298272	3165.46837015	376.0	3.01766653218	-0.307537565075	-0.0574836570233	307.372420964	2670.41425034	3260.99164974	283.204978437	4.48432417456	0.0390961131174
389.738542943	2399.7298272	3165.46837015	376.0	2.58287081733	0.890093905673	0.166372692649	448.139239486	2375.69751231	3247.22832891	423.391577112	-0.939004950351	-0.00818661682956
389.738542943	2399.7298272	3165.46837015	376.0	21.1488135198	1.00964395213	0.188718495725	464.643041618	2972.93134875	3834.92737278	397.352982404	17.12662184	0.149316668178
389.738542943	2399.7298272	3165.46837015	376.0	8.4601925864	-0.349229606222	-0.0652765619107	303.031596656	2808.01086107	3433.27309052	322.230632798	8.83008713235	0.0769841947022
389.738542943	2399.7298272	3165.46837015	376.0	17.7908667498	1.09240073559	0.204187053381	476.007087046	2792.29135527	3728.63262988	460.334187574	11.9076200056	0.103815344425
389.738542943	2399.7298272	3165.46837015	376.0	11.1013954687	1.07337469672	0.200630784434	473.400228049	2731.75232165	3516.87953235	311.726982656	9.54927674662	0.0832543744256
389.738542943	2399.7298272	3165.46837015	376.0	-12.2076518095	0.39125438334	0.0731316604373	384.406598716	2089.60854809	2779.03901338	305.023866576	-6.10129300756	-0.0531934874243
389.738542943	2399.7298272	3165.46837015	376.0	20.9064282143	1.02405992878	0.1914130708	466.604859106	2946.98608003	3827.2547426	413.663803456	16.4027313022	0.143005503942
389.738542943	2399.7298272	3165.46837015	376.0	-5.03454013928	0.360710334811	0.0674224924881	380.937088835	2198.7189875	3006.10159445	426.445518115	-3.96958533838	-0.0346084162021
389.738542943	2399.7298272	3165.46837015	376.0	7.66330543642	0.521980020598	0.0975663589902	400.97601764	2644.33084933	3408.04787984	362.741012871	5.67503696967	0.0494772185673
389.738542943	2399.7298272	3165.46837015	376.0	14.7216532123	0.857874720746	0.160350415093	444.05642023	2857.20928161	3631.47764614	330.211944307	12.9509146106	0.112911199744
389.738542943	2399.7298272	3165.46837015	376.0	6.46813707715	0.593723358568	0.110976328704	409.902680681	2637.00567751	3370.21520346	323.306845264	5.48154208812	0.0477902536018
389.738542943	2399.7298272	3165.46837015	376.0	2.71878264409	0.157552295365	0.029449027171	357.826182075	2467.39102098	3251.5305748	426.31337174	-0.0565257520977	-0.000492813880538
389.738542943	2399.7298272	3165.46837015	376.0	-11.6371691583	-0.0425653803438	-0.00795614585865	334.842270485	2074.15885933	2797.09746126	388.096331449	-6.39697333269	-0.0557713455335
389.738542943	2399.7298272	3165.46837015	376.0	-15.7613537515	-0.445047416119	-0.0831864329194	292.375337318	1931.97156373	2666.54770244	442.200801391	-9.29716691077	-0.0810563810878
389.738542943	2399.7298272	3165.46837015	376.0	-17.2852993313	0.404445932835	0.0755973706233	385.599013381	1929.02438941	2618.30768713	303.684284341	-8.73594526139	-0.0761634286085
389.738542943	2399.7298272	3165.46837015	376.0	-10.5762688271	-0.100198209166	-0.0187286372273	328.735297593	2139.57080713	2830.67992568	362.373820957	-5.60185442985	-0.0488391842184
389.738542943	2399.7298272	3165.46837015	376.0	4.16398774342	0.558627123162	0.104416284703	405.487066533	2515.71040973	3297.2780851	376.080608837	1.95603740413	0.0170535083185
389.738542943	2399.7298272	3165.46837015	376.0	-18.3061513901	0.0152300161024	0.00284673198175	341.0071778	1935.56050608	2585.9929381	309.425254223	-9.17835439001	-0.080020526504
389.738542943	2399.7298272	3165.46837015	376.0	-3.67850414473	0.558890051091	0.10446543011	405.212460911	2264.03623055	3049.02648495	379.777793487	-3.18845261289	-0.027798191917
389.738542943	2399.7298272	3165.46837015	376.0	-0.408991180806	0.761640616628	0.14236273208	431.288210336	2434.03240783	3152.52188368	287.20126551	-0.263979255118	-0.00230147563311
389.738542943	2399.7298272	3165.46837015	376.0	-11.6952444211	0.468200424682	0.0875140980713	393.367574886	2001.84685277	2795.25910718	400.044679529	-6.83717882541	-0.059609231259
389.738542943	2399.7298272	3165.46837015	376.0	-12.5749427936	1.0337680163	0.193227666598	466.722169215	2015.38614367	2767.41253345	285.30422056	-6.4507841924	-0.0562404899076
389.738542943	2399.7298272	3165.46837015	376.0	0.132708284958	0.433454160119	0.0810194691812	390.19371972	2446.96463411	3169.66920893	332.510855104	-0.411155573927	-0.00358461703511
389.738542943	2399.7298272	3165.46837015	376.0	11.7930557138	-0.447841133988	-0.0837086231753	292.979423674	2906.93870082	3538.77381864	338.85569414	11.8116679352	0.102978796296
389.738542943	2399.7298272	3165.46837015	376.0	-14.2184367612	0.648022032048	0.121125613467	415.416259606	1912.7773472	2715.38825174	387.194644936	-8.18763934203	-0.0713830805757
389.738542943	2399.7298272	3165.46837015	376.0	-11.8774297905	0.726407845113	0.135777167311	425.30584068	1901.01401659	2789.49208694	463.172229667	-7.96286564081	-0.0694234144796
389.738542943	2399.7298272	3165.46837015	376.0	1.43952232066	0.637173369314	0.11909782604	415.190601917	2349.55809239	3211.03599389	446.287299583	-1.81458675551	-0.0158202855755
389.738542943	2399.7298272	3165.46837015	376.0	8.56465875704	-0.310350185262	-0.0580093804228	306.949305775	2699.75568074	3436.57993411	429.874947591	5.87603882238	0.0512296322788
389.738542943	2399.7298272	3165.46837015	376.0	3.93845144674	0.352589254087	0.0659045334742	380.520283409	2566.10375203	3290.13880497	343.514769525	2.87516360153	0.0250668143115
389.738542943	2399.7298272	3165.46837015	376.0	15.0307041575	0.569730578229	0.106491696865	406.978252625	2898.00474717	3641.26055606	336.277556269	13.555924724	0.118185917385
389.738542943	2399.7298272	3165.46837015	376.0	-0.720975359947	0.173563109371	0.0324417026862	359.615574253	2376.47001612	3142.64612317	406.560532796	-2.14890579317	-0.0187350112744
389.738542943	2399.7298272	3165.46837015	376.0	-3.18748430496	0.215760584836	0.0403290812777	364.478541282	2358.28503744	3064.56956267	341.805983947	-2.68744728619	-0.0234302291734
389.738542943	2399.7298272	3165.46837015	376.0	15.3337290735	-0.120286930394	-0.0224835383914	327.003658285	2858.37657284	3650.85271393	465.472482806	11.2432258435	0.098022893143
389.738542943	2399.7298272	3165.46837015	376.0	-17.1319439377	0.528765575941	0.0988346870919	400.396394559	1827.73607105	2623.16210361	395.029637994	-10.0820550912	-0.0878993469157
389.738542943	2399.7298272	3165.46837015	376.0	7.39319831913	0.0209892439289	0.00392322316427	342.613008149	2761.01117766	3399.49772448	295.873538675	7.96901166378	0.0694769979405
389.738542943	2399.7298272	3165.46837015	376.0	5.87716487768	0.623594551073	0.116559729172	413.59044585	2534.12133397	3351.50816541	403.796385593	2.72846706414	0.0237878558338
389.738542943	2399.7298272	3165.46837015	376.0	10.4912850544	0.735144029405	0.137410098954	427.913990183	2744.61516678	3497.56668017	325.037523199	9.13638775454	0.079654644765
389.738542943	2399.7298272	3165.46837015	376.0	0.836477682378	0.829501280864	0.155046968386	440.146880701	2404.40539197	3191.9468066	347.394533934	-0.639380492186	-0.00557437220738
389.738542943	2399.7298272	3165.46837015	376.0	9.26168231342	0.801048816177	0.149728750687	436.458083081	2670.81168489	3458.64399432	351.374226349	7.1093787337	0.0619823778004
389.738542943	2399.7298272	3165.46837015	376.0	12.6905534091	0.377466122141	0.0705544153535	383.548555257	2873.95117771	3567.18382431	309.68409134	12.2856794398	0.107111416214
389.738542943	2399.7298272	3165.46837015	376.0	-11.1300626021	1.03111650623	0.192732057238	465.947464432	1916.2994126	2813.1497589	430.902881865	-7.26887595523	-0.0633729377091
389.738542943	2399.7298272	3165.46837015	376.0	16.5242934787	-0.241630933639	-0.0451646604933	314.177124505	2989.53672691	3688.53965361	384.825802195	14.9097300572	0.129988928136
389.738542943	2399.7298272	3165.46837015	376.0	-10.0908716609	0.790030548511	0.147669261404	434.246011399	2106.02523821	2846.04501945	305.773769843	-5.35380916717	-0.0466766274383
389.738542943	2399.7298272	3165.46837015	376.0	0.545624857661	-0.309428314704	-0.057837068169	307.181317113	2582.69729128	3182.73995243	292.861344038	1.86673159991	0.0162749049687
389.738542943	2399.7298272	3165.46837015	376.0	4.37812428477	0.831259248892	0.155375560541	440.372849794	2474.50284069	3304.05650959	389.180819098	1.44147840866	0.0125673793257
389.738542943	2399.7298272	3165.46837015	376.0	-5.28961706492	1.15380014258	0.215663578053	483.607727205	2064.71166362	2998.02721505	449.707824224	-4.65855989891	-0.0406151691274
389.738542943	2399.7298272	3165.46837015	376.0	3.92785072061	0.635469782166	0.118779398536	415.130032301	2538.94712326	3289.80324233	335.726086772	2.67039912628	0.0232815965674
389.738542943	2399.7298272	3165.46837015	376.0	6.88706259178	0.889361171613	0.166235733012	448.168550518	2623.86689803	3383.47615812	311.440709571	5.75251649829	0.0501527157654
389.738542943	2399.7298272	3165.46837015	376.0	-6.42581557329	0.377748579953	0.0706072112063	383.269435018	2272.03076086	2962.06121065	306.761014767	-3.74003633642	-0.032607117144
389.738542943	2399.7298272	3165.46837015	376.0	-10.6240204092	0.271944998423	0.0508308408267	370.365754585	2110.25795856	2829.16836446	348.544651306	-5.6732903293	-0.0494619906652
389.738542943	2399.7298272	3165.46837015	376.0	16.2923206134	0.412275259987	0.0770607962592	387.611480089	2858.03792281	3681.19662593	435.547223022	12.2432686365	0.106741662045
389.738542943	2399.7298272	3165.46837015	376.0	-2.21205237627	1.06991307885	0.199983753057	472.110783107	2164.00435772	3095.44655184	459.331411017	-3.42642129539	-0.0298728970827
389.738542943	2399.7298272	3165.46837015	376.0	5.45943343361	0.647147433045	0.120962137018	416.536962955	2487.06665285	3338.28500868	434.68139287	1.51588576151	0.0132160920794
389.738542943	2399.7298272	3165.46837015	376.0	12.5056005505	0.0461929349385	0.00863419344646	345.319495483	2804.79972245	3561.32920007	411.209982137	9.75610280669	0.0850575658822
389.738542943	2399.7298272	3165.46837015	376.0	-7.54685659707	0.731757008013	0.136777010843	426.500694826	2076.90830166	2926.57501163	423.166015139	-5.19285082277	-0.045273328882
389.738542943	2399.7298272	3165.46837015	376.0	20.3230743847	0.786107165684	0.146935918819	434.530180465	2925.06937243	3808.78886164	449.18930874	15.2221139325	0.132712414407
389.738542943	2399.7298272	3165.46837015	376.0	-4.87946625464	0.598254790816	0.111823325386	409.795971915	2167.87471625	3011.01040922	433.339721058	-4.06695879287	-0.0354573565202
389.738542943	2399.7298272	3165.46837015	376.0	-2.41268075878	0.224202241713	0.0419069610679	365.390718668	2347.65174276	3089.09572385	376.053262422	-2.59384538353	-0.022614170737
389.738542943	2399.7298272	3165.46837015	376.0	12.1611272773	0.817579120623	0.152818527219	438.656043323	2753.51373352	3550.42500756	358.255230718	9.7227784425	0.0847670308849
389.738542943	2399.7298272	3165.46837015	376.0	13.5360945528	-0.389381847099	-0.0727816536633	298.953410906	2995.38918125	3593.94916177	299.606569608	14.5540658829	0.126888107087
389.738542943	2399.7298272	3165.46837015	376.0	-0.916582733999	0.600546113912	0.112251610077	410.738793236	2423.01886225	3136.45423361	302.696578129	-0.842095862607	-0.00734172504453
389.738542943	2399.7298272	3165.46837015	376.0	12.5911636847	-0.124446373105	-0.0232610043187	326.605895478	2822.8525152	3564.03767402	414.579263334	9.99446092475	0.0871356663012
389.738542943	2399.7298272	3165.46837015	376.0	-4.70627346422	0.745465041109	0.13933926002	428.591922203	2180.69699162	3016.49277222	407.203858397	-3.8461619021	-0.0335323618318
389.738542943	2399.7298272	3165.46837015	376.0	8.54320701174	-0.105854548784	-0.019785896969	328.684996002	2773.91906332	3435.9008859	333.296826577	8.25939800352	0.0720087009897
389.738542943	2399.7298272	3165.46837015	376.0	-18.5415187961	0.391074770219	0.0730980878914	383.720778489	1800.80323199	2578.54245731	394.018446828	-10.9540305822	-0.0955015743873
389.738542943	2399.7298272	3165.46837015	376.0	15.7907977681	1.01431132238	0.18959090138	465.31008803	2910.09794396	3665.32107889	289.913046901	14.8454381492	0.129428405834
389.738542943	2399.7298272	3165.46837015	376.0	4.01717300551	0.326400720199	0.061009480411	377.381544489	2509.38648007	3292.63071101	405.862686449	1.37297124392	0.0119701067474
389.738542943	2399.7298272	3165.46837015	376.0	11.3380630281	-0.0534993374837	-0.00999987616517	334.417286687	2890.88283973	3524.37116909	299.07104267	11.8926774024	0.103685068896
389.738542943	2399.7298272	3165.46837015	376.0	3.80583245532	0.48895048878	0.0913926147252	396.855327405	2449.00449472	3285.94079274	440.080970619	0.143120647137	0.00124778245107
389.738542943	2399.7298272	3165.46837015	376.0	7.48467199601	-0.35517557492	-0.0663879579289	302.451090129	2813.52286176	3402.39329479	286.419342897	8.85511937651	0.077202435715
389.738542943	2399.7298272	3165.46837015	376.0	-16.4411812089	0.359583000802	0.0672117758509	380.006992092	1836.50763324	2645.0279793	428.513353973	-10.0726876053	-0.0878176774654
389.738542943	2399.7298272	3165.46837015	376.0	3.38268261132	-0.423796171219	-0.079214237611	295.415676043	2627.52516241	3272.54611827	349.605279815	3.22912924989	0.0281528269389
389.738542943	2399.7298272	3165.46837015	376.0	14.2967023621	-0.306825386008	-0.0573505394407	307.399672866	2963.77220638	3618.02596139	346.854082147	13.8705841271	0.120929242607
389.738542943	2399.7298272	3165.46837015	376.0	-15.302287018	0.225052615354	0.0420659094121	364.648000984	1975.8298523	2681.07931468	340.601461398	-7.93968896989	-0.0692213510888
389.738542943	2399.7298272	3165.46837015	376.0	-15.9987863733	0.159661742722	0.0298433163967	356.840427942	1832.32442398	2659.03184789	469.866995967	-10.3817399543	-0.090512118172
389.738542943	2399.7298272	3165.46837015	376.0	19.2807929647	0.964915895747	0.180358111355	458.398383818	2868.10401922	3775.79577296	449.293369921	13.8969072341	0.121158737873
389.738542943	2399.7298272	3165.46837015	376.0	-0.210668966699	0.947115200187	0.17703087854	455.478489655	2246.47511325	3158.79971064	456.846107739	-2.60400862853	-0.0227027779296
389.738542943	2399.7298272	3165.46837015	376.0	15.934823575	0.647084934497	0.120950455046	416.699386204	2910.27613846	3669.88017025	342.904645589	14.1371187426	0.123252996884
389.738542943	2399.7298272	3165.46837015	376.0	-12.7026611029	0.956258872624	0.178739976191	455.887712312	1957.14826196	2763.36965077	350.333676496	-7.07364795596	-0.0616708627372
389.738542943	2399.7298272	3165.46837015	376.0	-21.6248884533	0.0555063357842	0.0103750160344	345.329836652	1842.52267655	2480.93936608	293.086852879	-11.1381447969	-0.097106754986
389.738542943	2399.7298272	3165.46837015	376.0	-11.7632012033	-0.182827515622	-0.0341733674059	319.990138235	2165.99053142	2793.10795674	307.127287083	-5.65555874603	-0.0493073997038
389.738542943	2399.7298272	3165.46837015	376.0	18.3309941128	0.576690244173	0.107792569004	407.888763523	2997.30444626	3745.73019072	340.536980938	16.6774086032	0.145400249374
389.738542943	2399.7298272	3165.46837015	376.0	10.2602889581	0.852595757996	0.159363693083	443.273745033	2699.06757324	3490.2545718	347.913253525	8.09510007587	0.0705762866249
389.738542943	2399.7298272	3165.46837015	376.0	4.20070320259	0.733979665804	0.137192460898	427.615187263	2420.55922051	3298.44030135	450.265893574	-0.0621300388529	-0.000541674270732
389.738542943	2399.7298272	3165.46837015	376.0	11.6818904399	0.480866486265	0.0898815862178	395.981341074	2796.98669558	3535.25491706	342.286880399	10.2273521603	0.0891661042743
389.738542943	2399.7298272	3165.46837015	376.0	6.43427191757	0.58280088185	0.108934744271	408.498142267	2582.58411929	3369.14321255	378.06095099	3.99381436097	0.0348196544113
389.738542943	2399.7298272	3165.46837015	376.0	12.5849871421	-0.188410661871	-0.0352169461441	319.806577856	2874.39255165	3563.84215752	369.643028011	11.3559916515	0.0990060300912
389.738542943	2399.7298272	3165.46837015	376.0	-14.7877940003	0.677463682439	0.126628725689	419.032297216	1870.63540343	2697.36542842	407.697727776	-8.85896455579	-0.0772359595099
389.738542943	2399.7298272	3165.46837015	376.0	9.38374914147	1.00974053593	0.188736548772	464.470211865	2604.22764515	3462.50798115	393.810124138	5.73742468992	0.0500211394064
389.738542943	2399.7298272	3165.46837015	376.0	10.9504268083	-0.0716491925002	-0.0133923724299	332.334548147	2775.48497826	3512.10066716	404.281140755	8.59304625486	0.0749175785079
389.738542943	2399.7298272	3165.46837015	376.0	12.3469235147	0.364674490159	0.0681634561045	381.945126306	2788.54225502	3556.30632869	385.818947363	9.84146720835	0.0858018065245
389.738542943	2399.7298272	3165.46837015	376.0	4.12556932382	0.116014677016	0.0216849863581	353.143617222	2541.12157728	3296.06196218	401.796767679	1.84931318563	0.0161230443385
389.738542943	2399.7298272	3165.46837015	376.0	13.2342184514	0.974122672915	0.182079004283	459.592636354	2697.82052051	3584.39336926	426.980212397	8.59692352015	0.0749513820414
389.738542943	2399.7298272	3165.46837015	376.0	19.7537778843	1.07515821033	0.200964151463	473.672986496	2890.39501637	3790.76796098	426.699958113	14.8153112083	0.129165747239
389.738542943	2399.7298272	3165.46837015	376.0	-17.8570393843	0.793581724665	0.148333032648	433.993536514	1853.53776178	2600.20943659	312.678138295	-9.45739175757	-0.0824532847216
389.738542943	2399.7298272	3165.46837015	376.0	1.55761616066	0.415283964046	0.0776231708498	387.899655182	2385.57934551	3214.77421704	441.295216344	-1.52025269237	-0.0132541647111
389.738542943	2399.7298272	3165.46837015	376.0	-19.1549335631	0.534481778157	0.099903136104	401.163388065	1838.61718314	2559.12500688	319.344435678	-10.2072504874	-0.0889908499342
389.738542943	2399.7298272	3165.46837015	376.0	10.748497098	0.550112743241	0.102824811821	404.459039531	2728.37097608	3505.70864605	372.878630439	8.35295841769	0.0728243977131
389.738542943	2399.7298272	3165.46837015	376.0	10.9208126954	0.83407976353	0.155902759538	440.754073302	2647.31005393	3511.16324178	423.099114544	6.68509964587	0.0582833447766
389.738542943	2399.7298272	3165.46837015	376.0	10.1945549565	-0.0960182414066	-0.0179473348424	329.674581172	2741.62423639	3488.17378277	416.874965211	7.53136891496	0.0656614552307
389.738542943	2399.7298272	3165.46837015	376.0	-6.11790757326	0.0576870646372	0.0107826289041	346.427245504	2286.98667971	2971.807941	338.394015788	-3.65951443286	-0.031905095317
389.738542943	2399.7298272	3165.46837015	376.0	-12.372053191	-0.378086955894	-0.0706704590456	299.502335253	2110.27135774	2773.83493965	364.061246653	-6.34205956182	-0.0552925855434
389.738542943	2399.7298272	3165.46837015	376.0	14.7456256348	-0.277466927459	-0.0518629770952	310.393568764	2918.15710472	3632.23648559	403.685812105	12.6600225621	0.110375087726
389.738542943	2399.7298272	3165.46837015	376.0	1.28657209626	-0.0336157700173	-0.00628332149856	336.588034764	2571.1403863	3206.19440291	298.465981851	2.06250065037	0.017981697039
389.738542943	2399.7298272	3165.46837015	376.0	-11.8719987129	0.204145265358	0.0381579935248	362.479972599	2082.82533163	2789.66400598	344.358701758	-6.1879283064	-0.0539488082511
389.738542943	2399.7298272	3165.46837015	376.0	14.6428697386	0.0932753061199	0.0174346366579	350.586934178	2871.37341179	3628.9837802	407.023434233	11.9146209719	0.103876381621
389.738542943	2399.7298272	3165.46837015	376.0	-3.73243588972	0.950828085278	0.177724875753	455.707916343	2155.77596786	3047.31929262	435.835408421	-3.77917650254	-0.0329483566045
389.738542943	2399.7298272	3165.46837015	376.0	3.96449155129	0.732299445171	0.136878400967	427.42634446	2440.63086162	3290.96309624	422.90589016	0.381104136138	0.00332261670565
389.738542943	2399.7298272	3165.46837015	376.0	13.7993200119	0.798635484831	0.149277660716	436.265331762	2881.13274773	3602.28148042	284.883400922	13.3842559956	0.116689241461
389.738542943	2399.7298272	3165.46837015	376.0	17.4376909332	-0.189385878834	-0.0353992296885	319.685343961	2994.93376707	3717.45296112	402.833850089	15.2244154209	0.132732479694
389.738542943	2399.7298272	3165.46837015	376.0	-3.79227915289	0.411506069496	0.0769170223357	387.491781743	2344.05117456	3045.42497305	313.882016747	-2.84975912675	-0.0248453280449
389.738542943	2399.7298272	3165.46837015	376.0	12.8749165304	0.152709201267	0.0285437759378	357.231694948	2755.06905662	3573.0197806	460.719029027	8.5583767266	0.0746153158378
389.738542943	2399.7298272	3165.46837015	376.0	1.7658390398	0.867046947266	0.162064849956	445.136448076	2437.55929037	3221.36544642	338.669707975	0.305715848696	0.0026653517759
389.738542943	2399.7298272	3165.46837015	376.0	4.27014166146	0.843422206253	0.157649010515	442.020978492	2528.72745204	3300.6383538	329.889923269	2.84105800946	0.0247694682603
389.738542943	2399.7298272	3165.46837015	376.0	-12.9779593241	0.276609736856	0.0517027545525	370.595306337	1991.11171219	2754.65517265	392.948154119	-7.33092819521	-0.0639139336984
389.738542943	2399.7298272	3165.46837015	376.0	20.5906656449	1.15001694215	0.214956437785	484.341848261	2958.03100116	3817.25937834	374.886528916	16.967372971	0.147928273505
389.738542943	2399.7298272	3165.46837015	376.0	7.1930403727	0.455931236057	0.0852207917863	392.957966804	2712.4861879	3393.161788	287.717633292	7.34987499936	0.0640791194364
389.738542943	2399.7298272	3165.46837015	376.0	-11.3429405782	-0.308188559237	-0.0576053381751	306.510881705	2059.85340985	2806.4111739	440.046882347	-6.72679056	-0.0586468226678
389.738542943	2399.7298272	3165.46837015	376.0	-15.8909895861	0.278606850292	0.0520760467835	370.555536992	1862.47577121	2662.44412109	429.41281289	-9.65370079751	-0.0841647846339
389.738542943	2399.7298272	3165.46837015	376.0	-4.67687853892	-0.19366337933	-0.0361987624917	319.024529637	2302.77439566	3017.42325929	395.624333993	-3.37981795069	-0.0294665906773
389.738542943	2399.7298272	3165.46837015	376.0	-2.41963065446	0.673559540451	0.125898979524	419.763799846	2304.31139016	3088.8757271	364.800537103	-2.69907244983	-0.0235315819514
389.738542943	2399.7298272	3165.46837015	376.0	-8.40297208799	-0.338450846675	-0.0632618404999	303.521644841	2143.74716177	2899.47494655	452.206139936	-5.38256529862	-0.0469273347744
389.738542943	2399.7298272	3165.46837015	376.0	1.74723210572	1.16792708473	0.218304127986	486.561541468	2342.43955976	3220.77644981	391.775348582	-1.2435335741	-0.0108416179084
389.738542943	2399.7298272	3165.46837015	376.0	-6.3758601027	0.312848280539	0.0584763141195	375.563455497	2267.11247863	2963.64253527	320.966601145	-3.76107250418	-0.032790518781
389.738542943	2399.7298272	3165.46837015	376.0	-0.654388107508	0.460949409855	0.0861587681972	393.497428215	2400.00198419	3144.75392158	351.254509179	-1.48248514721	-0.0129248923035
389.738542943	2399.7298272	3165.46837015	376.0	14.7064454814	-0.227957571237	-0.04260889182	315.528457371	2858.38630149	3630.99625023	457.081491374	11.0203599197	0.0960798598058
389.738542943	2399.7298272	3165.46837015	376.0	11.4134676801	0.799903167375	0.149514610724	436.281379737	2690.01891446	3526.7580795	400.457785304	7.84534502754	0.0683988232567
389.738542943	2399.7298272	3165.46837015	376.0	-17.616653397	0.649367678615	0.12137713619	415.547399629	1876.04808975	2607.81877899	316.223289611	-9.25628282032	-0.0806999374047
389.738542943	2399.7298272	3165.46837015	376.0	17.1838278318	0.254189103549	0.0475119819718	368.922642386	2892.27589199	3709.41700494	448.218470563	13.0046907337	0.11338004127
389.738542943	2399.7298272	3165.46837015	376.0	15.195495798	0.412810701941	0.0771608788674	387.767599053	2910.80804167	3646.47698332	347.901342591	13.6418870285	0.11893537078
389.738542943	2399.7298272	3165.46837015	376.0	15.65386331	0.629297437788	0.117625689306	414.354401804	2826.29125167	3660.98646193	420.340808454	11.7058667753	0.102056379907
389.738542943	2399.7298272	3165.46837015	376.0	11.1438696702	1.03278228586	0.193043417919	467.653065541	2638.84053247	3518.22403977	411.730441755	6.90147833283	0.0601698198154
389.738542943	2399.7298272	3165.46837015	376.0	5.22313593732	-0.217936060307	-0.0407357122069	316.671036809	2629.30924801	3330.80508617	384.82480135	3.76978151862	0.032866447416
389.738542943	2399.7298272	3165.46837015	376.0	-10.8432599177	0.215473889428	0.0402754933511	363.547696678	2019.39271175	2822.22840716	439.287998727	-6.73293017866	-0.0587003502935
389.738542943	2399.7298272	3165.46837015	376.0	9.37835003556	0.439700766843	0.0821870592229	390.952567733	2715.56259607	3462.33707416	355.821910356	7.65472621511	0.0667369330001
389.738542943	2399.7298272	3165.46837015	376.0	13.4277868172	0.703120516275	0.131424395565	423.837402136	2850.6051948	3590.52071465	316.078117718	12.3211094108	0.107420308726
389.738542943	2399.7298272	3165.46837015	376.0	9.76524706697	0.922057797111	0.172347251796	452.521315587	2627.27226685	3474.58417732	394.790594877	6.2146786858	0.0541820286469
389.738542943	2399.7298272	3165.46837015	376.0	-15.2272504617	-0.240163393849	-0.0448903539905	313.547609061	1991.10246586	2683.45457314	378.80449822	-8.12017224021	-0.0707948756775
389.738542943	2399.7298272	3165.46837015	376.0	18.6823726725	-0.232161865436	-0.043394741203	315.10564417	2991.85655279	3756.85296789	449.890770922	15.1723646156	0.132278680171
389.738542943	2399.7298272	3165.46837015	376.0	-8.25493472842	-0.387685072401	-0.0724644995142	298.846097436	2269.95402541	2904.16102234	335.360899498	-4.29342269915	-0.037431758493
389.738542943	2399.7298272	3165.46837015	376.0	-17.3886303674	0.0850004655902	0.0158879374935	348.628918607	1896.07797943	2615.03677586	370.329877824	-9.52945444018	-0.0830815557121
389.738542943	2399.7298272	3165.46837015	376.0	-7.07826814841	-0.00486936059057	-0.000910160858051	339.569195241	2303.82658626	2941.40803075	298.012249255	-3.80392595168	-0.0331641320983
389.738542943	2399.7298272	3165.46837015	376.0	12.7927377818	0.993093698593	0.185624990391	462.334125105	2822.60779884	3570.4184383	285.476514363	12.0551172597	0.105101283868
389.738542943	2399.7298272	3165.46837015	376.0	21.3532268275	0.803894419703	0.150260639197	436.936683194	2994.7877742	3841.39801138	409.673553978	17.3277244802	0.151069960594
389.738542943	2399.7298272	3165.46837015	376.0	-12.2907907316	0.471772597723	0.0881817939669	393.643734046	1947.65749194	2776.4072771	435.106051114	-7.62819919964	-0.0665056599794
389.738542943	2399.7298272	3165.46837015	376.0	17.5682242831	-0.405664016168	-0.0758250497509	297.145203262	2980.63139176	3721.58495302	443.808358001	14.496281025	0.126384315824
389.738542943	2399.7298272	3165.46837015	376.0	15.3129150007	0.220661778705	0.0412451922814	365.103122111	2899.97690107	3650.19385104	385.113827857	13.0063672897	0.113394658149
389.738542943	2399.7298272	3165.46837015	376.0	13.2674797851	-0.316859661873	-0.0592261050231	306.263913636	2846.6272718	3585.44624626	432.555060826	10.4272656228	0.0909090289699
389.738542943	2399.7298272	3165.46837015	376.0	-18.3307963228	-0.214200581344	-0.04003749184	316.157378327	1900.76665442	2585.21281055	368.2887778	-9.91740466105	-0.0864638592942
389.738542943	2399.7298272	3165.46837015	376.0	-12.9808294582	0.178522924106	0.0333687708609	359.314797869	1995.87916288	2754.56431946	399.370358718	-7.35876846938	-0.0641566562283
389.738542943	2399.7298272	3165.46837015	376.0	-0.312917831344	-0.248857817613	-0.0465154799277	313.477559747	2507.95622188	3155.56305517	334.129273543	-0.0154808344432	-0.000134968042225
389.738542943	2399.7298272	3165.46837015	376.0	-3.5703753305	-0.217568789842	-0.0406670635219	316.559551254	2336.92505147	3052.44926836	398.964665643	-2.98535671734	-0.0260275215112
389.738542943	2399.7298272	3165.46837015	376.0	2.88753606945	0.750431111052	0.140267497393	429.811773028	2462.61444229	3256.8724111	364.446195783	0.831848523791	0.00725238468867
389.738542943	2399.7298272	3165.46837015	376.0	-5.56605336615	-0.371131663001	-0.0693704042992	300.617767252	2327.511791	2989.27671137	361.147153122	-3.42844971879	-0.0298905816808
389.738542943	2399.7298272	3165.46837015	376.0	-13.8702807364	0.422024011617	0.0788829928257	387.895588722	2016.77699313	2726.40902059	321.736438737	-7.07249473698	-0.0616608085177
389.738542943	2399.7298272	3165.46837015	376.0	5.30026446727	1.04531036711	0.195385115347	469.317082975	2428.55099492	3333.24656539	435.378487501	0.817881054415	0.00713061076212
389.738542943	2399.7298272	3165.46837015	376.0	-17.0792186301	0.881625475983	0.164789808595	445.545034755	1839.59923295	2624.83110654	339.686838839	-9.41657301221	-0.0820974107429
389.738542943	2399.7298272	3165.46837015	376.0	-21.2477470819	-0.365902642711	-0.0683930173291	300.408470775	1851.75641435	2492.8776569	340.712771772	-11.3767411969	-0.0991869328416
389.738542943	2399.7298272	3165.46837015	376.0	-2.74820266718	0.150713824929	0.0281708083979	357.124779173	2408.61392341	3078.47488397	312.73618139	-2.00952467873	-0.0175198315495
389.738542943	2399.7298272	3165.46837015	376.0	17.0085125998	-0.0916338740698	-0.0171278269289	330.111869263	2910.93853757	3703.86745672	462.817049894	12.9340304103	0.112763996602
389.738542943	2399.7298272	3165.46837015	376.0	-11.8486420801	1.00338895803	0.18754933795	462.639803128	2045.61893082	2790.40335281	282.144618857	-6.07862215898	-0.0529958339929
389.738542943	2399.7298272	3165.46837015	376.0	0.57885337288	0.590450353751	0.110364552103	409.423549466	2393.10235942	3183.79179057	381.265881692	-1.27783761519	-0.0111406941167
389.738542943	2399.7298272	3165.46837015	376.0	0.341944400586	0.552134431437	0.103202697465	404.461866517	2321.15708401	3176.29251199	450.673561461	-2.21306431289	-0.0192943706442
389.738542943	2399.7298272	3165.46837015	376.0	-1.01757139939	0.708892391871	0.132503250817	424.226366631	2298.97777071	3133.25746935	410.053332018	-2.48235650662	-0.021642166579
389.738542943	2399.7298272	3165.46837015	376.0	8.67730148466	0.989455119257	0.184944882104	461.736420001	2654.52657655	3440.14560402	323.882607472	6.99289701439	0.0609668440662
389.738542943	2399.7298272	3165.46837015	376.0	15.6385789024	0.913118120919	0.170676284284	451.484592628	2894.80742502	3660.50263884	314.210621188	14.2027491847	0.123825189056
389.738542943	2399.7298272	3165.46837015	376.0	-19.7876683676	-0.16948703814	-0.0316798202131	320.889710763	1881.3017228	2539.09598678	336.904553213	-10.4182018643	-0.0908300075357
389.738542943	2399.7298272	3165.46837015	376.0	-4.29333747537	1.09246382619	0.204198846016	475.647525707	2238.28895521	3029.56413034	315.62764942	-3.28629627501	-0.0286512316915
389.738542943	2399.7298272	3165.46837015	376.0	7.77122133393	-0.148492994246	-0.027755699859	324.046880177	2696.36468533	3411.46392345	391.052357936	5.96178876762	0.0519772342425
389.738542943	2399.7298272	3165.46837015	376.0	-10.2552203142	1.10011703689	0.205629352689	475.893343535	2006.77339219	2840.84261481	358.175879083	-6.01250579122	-0.0524194053289
389.738542943	2399.7298272	3165.46837015	376.0	-7.01271313922	1.14484377095	0.213989489896	482.71074383	2142.43560536	2943.48315383	318.336804641	-4.3301032828	-0.03775155434
389.738542943	2399.7298272	3165.46837015	376.0	8.92632452019	0.567258916029	0.106029703931	406.619617704	2720.01438284	3448.02834945	321.394348904	7.96545175404	0.0694459612383
389.738542943	2399.7298272	3165.46837015	376.0	6.85132750555	-0.255841008099	-0.0478207491775	312.660429671	2666.17617497	3382.34497527	403.508370624	4.87404499677	0.0424938535028
389.738542943	2399.7298272	3165.46837015	376.0	-17.879137379	-0.167485206113	-0.0313056460024	321.189780999	1943.92487549	2599.50993156	334.395275076	-9.14183302092	-0.0797021187526
389.738542943	2399.7298272	3165.46837015	376.0	-13.0109454241	0.764958185882	0.142982838483	430.621940745	1990.66058129	2753.61100809	332.32848605	-6.92950013491	-0.0604141249774
389.738542943	2399.7298272	3165.46837015	376.0	-15.2723305027	0.275115058352	0.0514233753929	370.258777116	1912.06717068	2682.0275787	399.701630906	-8.76583233293	-0.0764239959279
389.738542943	2399.7298272	3165.46837015	376.0	-14.7712582809	0.365961459074	0.0684040110419	381.016834324	1949.0932382	2697.88886139	367.778788868	-8.06710177988	-0.0703321863983
389.738542943	2399.7298272	3165.46837015	376.0	-3.3055258645	0.929285108797	0.173698151177	453.189703768	2255.91891805	3060.83299444	351.724372624	-3.03923655757	-0.0264972672848
389.738542943	2399.7298272	3165.46837015	376.0	0.41545379385	0.934482745118	0.174669671985	454.018583779	2311.98128543	3178.61942858	412.619559369	-2.08557772311	-0.0181828920934
389.738542943	2399.7298272	3165.46837015	376.0	-8.36761869204	1.14766881401	0.214517535329	482.772676037	2054.98238477	2900.59404711	362.838986306	-5.21103455634	-0.0454318618687
389.738542943	2399.7298272	3165.46837015	376.0	9.1909018332	1.01605247509	0.189916350483	465.272646787	2528.76268794	3456.40346061	462.368125876	3.68715014361	0.0321460343819
389.738542943	2399.7298272	3165.46837015	376.0	2.00295600929	0.185598696134	0.0346913450718	361.098184089	2548.52530622	3228.87130909	319.247818777	1.91431055853	0.0166897171624
389.738542943	2399.7298272	3165.46837015	376.0	-9.77766332632	-0.0332174496087	-0.00620886908574	335.880466515	2098.79881795	2855.95953021	421.280245748	-5.84779733462	-0.0509834118101
389.738542943	2399.7298272	3165.46837015	376.0	17.6060272853	0.64285268341	0.120159380077	416.20440979	2976.13129167	3722.7815951	330.445893645	16.1369660029	0.140688456869
389.738542943	2399.7298272	3165.46837015	376.0	-15.1105260691	0.434331508569	0.0811834595457	389.070478421	1905.89793319	2687.14944687	392.181035257	-8.65672447391	-0.0754727504264
389.738542943	2399.7298272	3165.46837015	376.0	-14.9982759124	0.768694480902	0.143681211384	430.957056817	1934.70538028	2690.70269007	325.040252977	-7.91094213795	-0.0689707248295
389.738542943	2399.7298272	3165.46837015	376.0	14.4536024085	-0.0828114166568	-0.0154787694686	331.231800285	2983.36716955	3622.99258273	308.393612901	14.7694170368	0.128765623687
389.738542943	2399.7298272	3165.46837015	376.0	17.2045653098	1.06258736399	0.198614460558	471.825170312	2780.27778844	3710.07344325	457.970484491	11.4513004899	0.0998369702696
389.738542943	2399.7298272	3165.46837015	376.0	-5.35255037225	0.116598815655	0.0217941711504	352.773368951	2219.24011127	2996.03508112	424.021600897	-3.97744108308	-0.0346769056938
389.738542943	2399.7298272	3165.46837015	376.0	-5.65981519626	0.205256606261	0.0383657207964	362.938233866	2238.96049659	2986.3087103	384.409979845	-3.82930153555	-0.0333853664826
389.738542943	2399.7298272	3165.46837015	376.0	4.97912319744	0.464424621135	0.0868083403991	393.898541046	2523.25812242	3323.08094007	405.924276606	2.06396149293	0.0179944332426
389.738542943	2399.7298272	3165.46837015	376.0	7.75781245273	0.745874994454	0.139415886814	429.26978571	2649.47273453	3411.03946955	332.29694931	6.25604995517	0.0545427197486
389.738542943	2399.7298272	3165.46837015	376.0	-6.40141488764	-0.040261191035	-0.00752545626823	335.196106314	2163.55970884	2962.83360664	464.07779148	-4.72574758762	-0.0412009379915
389.738542943	2399.7298272	3165.46837015	376.0	12.5179052432	0.138126492622	0.025818036004	355.711102582	2875.98142937	3561.71870122	330.026169271	11.9173548372	0.10390021654
389.738542943	2399.7298272	3165.46837015	376.0	6.46262027571	-0.339507355866	-0.0634593188535	304.060175419	2777.55076292	3370.04057086	288.429632513	7.76765521977	0.0677214927617
389.738542943	2399.7298272	3165.46837015	376.0	10.5576567209	0.154338363971	0.0288482923311	357.460014134	2728.03407391	3499.66765427	414.173566227	7.60260987076	0.0662825620816
389.738542943	2399.7298272	3165.46837015	376.0	-9.68450930951	-0.242558170681	-0.0453379758281	313.506687049	2131.9680376	2858.90829115	413.433566503	-5.61897048442	-0.0489884087569
389.738542943	2399.7298272	3165.46837015	376.0	-14.2141737593	0.473589218687	0.0885213492873	393.913202181	1946.20555354	2715.52319572	375.404439995	-7.91377883658	-0.068995456291
389.738542943	2399.7298272	3165.46837015	376.0	2.15431966622	0.33546288058	0.0627033421645	378.411443058	2415.78773041	3233.66267777	439.463504301	-0.99430720437	-0.00866876376958
389.738542943	2399.7298272	3165.46837015	376.0	-7.57309059281	-0.251875870685	-0.0470796019973	312.53246021	2158.33437976	2925.74458279	454.877742815	-5.06492153203	-0.044157990689
389.738542943	2399.7298272	3165.46837015	376.0	-18.4344612705	0.736728450556	0.13770625244	426.534633427	1815.27300207	2581.93132942	340.123693928	-10.2025342938	-0.0889497322914
389.738542943	2399.7298272	3165.46837015	376.0	11.6361659334	0.793353711	0.148290413271	435.440711163	2713.3193967	3533.80752227	385.047414399	8.50201819157	0.0741239598219
389.738542943	2399.7298272	3165.46837015	376.0	10.4603896183	1.10050748463	0.205702333575	477.146052125	2653.85657151	3496.58869491	365.586071275	7.40388306575	0.0645499831364
389.738542943	2399.7298272	3165.46837015	376.0	-1.82099413831	0.618107888298	0.115534184729	412.744963695	2311.74069286	3107.82537668	383.339720121	-2.57073565198	-0.0224126909502
389.738542943	2399.7298272	3165.46837015	376.0	4.11422452313	-0.454368347915	-0.0849286631617	292.365508795	2707.23374778	3295.7028461	296.103589522	5.40959879086	0.04716302346
389.738542943	2399.7298272	3165.46837015	376.0	-10.9719061002	-0.0845412094087	-0.0158020952166	330.451314923	2141.72876805	2818.15615294	345.976069963	-5.64580233628	-0.0492223394619
389.738542943	2399.7298272	3165.46837015	376.0	13.3768625936	0.817751582292	0.152850763045	438.695261183	2792.54871683	3588.90872446	357.66474645	10.9312250424	0.0953027466641
389.738542943	2399.7298272	3165.46837015	376.0	-2.91242440329	1.06327427173	0.198742854528	471.749972517	2292.6506924	3073.27649685	308.875831936	-2.77354872973	-0.0241808956385
389.738542943	2399.7298272	3165.46837015	376.0	10.1904769419	-0.313902443688	-0.0586733539603	306.67176207	2851.36342597	3488.04469451	330.009506469	10.2773295446	0.0896018268928
389.738542943	2399.7298272	3165.46837015	376.0	0.595173982607	0.974792659555	0.182204235431	459.518641192	2315.87615419	3184.30841431	408.913618927	-2.01293496533	-0.0175495637779
389.738542943	2399.7298272	3165.46837015	376.0	-7.21143611156	0.163788442726	0.0306146621918	357.949524925	2151.14706298	2937.192641	428.096053099	-4.82061790429	-0.0420280549633
389.738542943	2399.7298272	3165.46837015	376.0	-8.65301076046	1.15007271499	0.214966862614	483.204371397	2074.78775962	2891.56005146	333.567920441	-5.10370345818	-0.0444961068716
389.738542943	2399.7298272	3165.46837015	376.0	19.1860946915	1.05825931026	0.197805478553	471.295430455	2871.20973454	3772.79812907	430.292964079	14.1857184385	0.12367670827
389.738542943	2399.7298272	3165.46837015	376.0	-12.4754091304	0.232303485484	0.04342121224	365.468706558	1997.74126906	2770.56324008	407.353264459	-7.21438265185	-0.0628978435209
389.738542943	2399.7298272	3165.46837015	376.0	9.44276029957	0.0630208676461	0.0117796014292	347.233712362	2757.07047446	3464.3759607	360.071773876	8.15641760402	0.0711108771056
389.738542943	2399.7298272	3165.46837015	376.0	-3.77572746205	1.06669781734	0.199382769595	471.703842703	2163.43085334	3045.94891159	410.814215552	-3.64835570954	-0.0318078091503
389.738542943	2399.7298272	3165.46837015	376.0	0.443180813407	-0.133980789618	-0.0250431382463	325.694330002	2559.94910243	3179.49711862	293.853686181	1.51933015669	0.01324612168
389.738542943	2399.7298272	3165.46837015	376.0	11.2192667914	-0.288409459147	-0.0539083101209	309.25764932	2815.1481058	3520.61071179	396.204956666	9.39683347991	0.0819253136871
389.738542943	2399.7298272	3165.46837015	376.0	0.31619103367	0.351853776701	0.0657670610655	380.405268576	2420.3113554	3175.47729731	374.76067333	-1.09165426559	-0.00951747398071
389.738542943	2399.7298272	3165.46837015	376.0	-4.28101863	-0.113744945399	-0.0212607374577	327.63661017	2322.1043458	3029.95407949	380.213123519	-3.16276130216	-0.0275742049011
389.738542943	2399.7298272	3165.46837015	376.0	-8.64480407748	-0.108499330761	-0.0202802487403	327.886102548	2175.78811547	2891.81983141	388.145613398	-4.96237258698	-0.0432639283956
389.738542943	2399.7298272	3165.46837015	376.0	-9.32967926275	1.02641532164	0.191853331147	465.346753521	1941.55577529	2870.14032405	463.237795234	-6.71197281621	-0.0585176357124
389.738542943	2399.7298272	3165.46837015	376.0	7.40207917614	0.314341589055	0.0587554372066	375.981356171	2645.58758741	3399.7788452	378.209901616	5.30373311358	0.0462400445822
389.738542943	2399.7298272	3165.46837015	376.0	-3.08251257248	0.999128270977	0.186752947846	462.665623672	2244.72797644	3067.89240966	360.498809545	-3.03363648836	-0.0264484436649
389.738542943	2399.7298272	3165.46837015	376.0	-2.36806927786	1.03980978147	0.194356968499	468.060076345	2196.14856951	3090.50788617	426.299240315	-3.21296748912	-0.0280119223114
389.738542943	2399.7298272	3165.46837015	376.0	-9.514712127	-0.360286935585	-0.0673433524457	301.607122161	2241.27546742	2864.28316726	321.400577675	-4.72309231222	-0.0411777882495
389.738542943	2399.7298272	3165.46837015	376.0	-1.36679804846	0.514299609185	0.096130768072	399.956695738	2353.93426156	3122.20281024	368.311852935	-2.26512703559	-0.0197482740679
389.738542943	2399.7298272	3165.46837015	376.0	-5.44910007192	-0.235713659428	-0.0440586279304	314.341456966	2219.57656753	2992.97883091	459.060806414	-4.18092293744	-0.0364509410413
389.738542943	2399.7298272	3165.46837015	376.0	5.39871998401	0.13154166219	0.0245872265775	354.912110161	2606.70938295	3336.36314363	374.741650522	3.73502634264	0.0325634380352
389.738542943	2399.7298272	3165.46837015	376.0	-6.31372451953	-0.36028031462	-0.0673421148822	301.646323888	2291.12988726	2965.6094175	372.833206351	-3.78716007609	-0.0330179605588
389.738542943	2399.7298272	3165.46837015	376.0	-18.506520221	0.928797630427	0.173607033725	451.785831946	1807.09424042	2579.65032614	320.770253774	-10.0932889868	-0.0879972884634
389.738542943	2399.7298272	3165.46837015	376.0	17.5320285413	1.00516753816	0.187881782834	463.891034079	2812.70301671	3720.43918827	443.845137478	12.269138488	0.10696720565
389.738542943	2399.7298272	3165.46837015	376.0	-11.435065256	0.746820195123	0.139592559836	428.584292921	2087.18385636	2803.49499636	287.726847085	-5.80275121546	-0.0505906819134
389.738542943	2399.7298272	3165.46837015	376.0	-13.9730709014	0.35365005132	0.0661028133308	379.693472775	2000.62582253	2723.15523042	342.835935115	-7.31204799901	-0.0637493286749
389.738542943	2399.7298272	3165.46837015	376.0	-2.52314141208	-0.313600280555	-0.0586168748701	306.653548485	2399.89952181	3085.59912681	379.046056515	-2.45572084219	-0.0214099463138
389.738542943	2399.7298272	3165.46837015	376.0	-13.1446326203	0.519529069334	0.0971082372588	399.438687396	1928.31403842	2749.37918218	421.626456363	-7.96236387627	-0.0694190398977
389.738542943	2399.7298272	3165.46837015	376.0	8.25024250581	0.00209271400812	0.000391161496844	340.509864556	2776.25641642	3426.62718713	309.860906151	8.45990145492	0.0737567694413
389.738542943	2399.7298272	3165.46837015	376.0	-3.25710799654	1.03893349156	0.194193175993	467.687881138	2131.60866329	3062.36564673	463.069102309	-3.86330499668	-0.0336818221158
389.738542943	2399.7298272	3165.46837015	376.0	-6.45938275159	-0.195520945675	-0.0365459711542	318.87542977	2298.39375767	2960.99865224	343.729464794	-3.72342963611	-0.0324623333575
389.738542943	2399.7298272	3165.46837015	376.0	-1.63403503585	0.046362567127	0.00866590039757	345.186899096	2338.00144885	3113.74350793	430.555159988	-2.59104484401	-0.0225897545249
389.738542943	2399.7298272	3165.46837015	376.0	18.5144101072	0.744593135818	0.139176287069	429.08364254	2863.08740177	3751.53616601	459.365121695	13.2217039935	0.115272048767
389.738542943	2399.7298272	3165.46837015	376.0	-11.2860133105	0.14435421978	0.0269820971551	355.906553597	2162.90289685	2808.21318855	289.403738104	-5.4761063004	-0.0477428622529
389.738542943	2399.7298272	3165.46837015	376.0	-17.6095450971	0.338024831034	0.0631822114081	377.626564957	1892.5644648	2608.04378997	337.852760215	-9.34641145218	-0.0814857144915
389.738542943	2399.7298272	3165.46837015	376.0	14.3711446219	-0.113695930182	-0.021251575735	327.772648422	2880.88436246	3620.38240758	411.725396699	11.8195899171	0.10304786327
389.738542943	2399.7298272	3165.46837015	376.0	-13.091392611	-0.252076067846	-0.0471170220273	312.676007362	2151.30363188	2751.06447783	287.084838589	-6.08230994907	-0.0530279856065
389.738542943	2399.7298272	3165.46837015	376.0	14.8321749969	0.505728177297	0.0945286312704	398.987443622	2832.318853	3634.97617828	403.669881651	11.565194337	0.100829941909
389.738542943	2399.7298272	3165.46837015	376.0	-8.47858593554	0.921706686412	0.172281623628	451.691167597	2105.8694015	2897.08141412	339.520845028	-4.96156569692	-0.0432568936087
389.738542943	2399.7298272	3165.46837015	376.0	-1.08203339896	0.165688215318	0.0309697598726	358.759782852	2389.68881267	3131.21694515	382.768349622	-2.04915828977	-0.0178653730581
389.738542943	2399.7298272	3165.46837015	376.0	-9.46945522169	0.102199347316	0.0191026817414	350.731668611	2047.77375101	2865.71576028	467.210340656	-6.30427959394	-0.0549632048295
389.738542943	2399.7298272	3165.46837015	376.0	9.80857134539	0.0190231778535	0.00355573417823	342.392109687	2824.83020736	3475.95559365	308.733276601	10.0044533166	0.0872227839288
389.738542943	2399.7298272	3165.46837015	376.0	0.791254896715	0.52589179899	0.0982975325215	401.372622243	2374.47002232	3190.51529363	414.672649068	-1.6689297522	-0.0145503901674
389.738542943	2399.7298272	3165.46837015	376.0	10.0626830212	0.426090719041	0.0796431250543	389.227613862	2646.96106826	3483.99941837	447.810736247	5.78744259544	0.0504572153046
389.738542943	2399.7298272	3165.46837015	376.0	-14.3992062408	0.187499565601	0.0350466477759	360.458692996	2022.77834604	2709.66605104	326.429012004	-7.26841697008	-0.0633689360949
389.738542943	2399.7298272	3165.46837015	376.0	7.09343545476	0.266034114101	0.0497260026357	370.269705349	2567.17751705	3390.00882582	452.561603425	3.06376332351	0.0267111013383
389.738542943	2399.7298272	3165.46837015	376.0	-7.68687016138	0.407518344234	0.0761716531279	386.467281087	2158.88632182	2922.14292653	376.789323621	-4.67918440548	-0.0407949817391
389.738542943	2399.7298272	3165.46837015	376.0	-15.5598649166	0.261927735236	0.0489584551843	368.923790877	1979.45658262	2672.92576777	324.545394272	-7.91433921017	-0.0690003418498
389.738542943	2399.7298272	3165.46837015	376.0	13.3295692081	0.112369599576	0.0210036634722	352.724305072	2824.97828488	3587.41166731	409.709077357	10.5135184499	0.0916610152566
389.738542943	2399.7298272	3165.46837015	376.0	-7.10342761897	0.729713750968	0.136395093639	426.638835533	2184.93011806	2940.61161567	329.04266208	-4.24613144299	-0.0370194546032
389.738542943	2399.7298272	3165.46837015	376.0	-11.1502607147	0.0574922550659	0.0107462159002	346.032143695	2123.40086943	2812.51039403	343.077380907	-5.7676245452	-0.0502844336984
389.738542943	2399.7298272	3165.46837015	376.0	-6.4091610109	0.897827320549	0.167818190757	448.345183396	2085.95042465	2962.58840555	428.292797509	-4.8141363139	-0.0419715458927
389.738542943	2399.7298272	3165.46837015	376.0	-7.78467565041	0.722054040938	0.134963372138	425.19440007	2060.29034769	2919.04692471	433.562176954	-5.40593401329	-0.0471310724786
389.738542943	2399.7298272	3165.46837015	376.0	-2.23858391	0.257954777679	0.0482158462951	368.991729119	2261.56477511	3094.60670454	464.050200304	-3.1380241497	-0.0273585366146
389.738542943	2399.7298272	3165.46837015	376.0	10.6702279763	0.851096927559	0.159083537861	443.117422316	2753.7463856	3503.23106176	306.36725384	9.63723580331	0.0840212362974
389.738542943	2399.7298272	3165.46837015	376.0	7.80913434912	0.893893417734	0.167082881819	448.723285079	2574.5104435	3412.66404795	389.430319374	4.53219918862	0.0395135064396
389.738542943	2399.7298272	3165.46837015	376.0	-1.29513372714	0.415791468113	0.0777180314231	387.695809836	2279.91293409	3124.47132166	456.862577731	-2.7909756032	-0.0243328300192
389.738542943	2399.7298272	3165.46837015	376.0	-3.91844345063	0.0759581352508	0.0141977822899	348.460236725	2307.10024787	3041.43128211	385.870797517	-3.1339712574	-0.0273232018954
389.738542943	2399.7298272	3165.46837015	376.0	2.3202063449	0.2344999205	0.0438317608411	366.696881941	2518.61017398	3238.91376812	353.606712198	1.27270512812	0.011095947063
389.738542943	2399.7298272	3165.46837015	376.0	12.3739215979	0.560753148318	0.104813672583	405.792285218	2778.33930334	3557.16094447	373.029355916	9.92526143263	0.0865323577387
389.738542943	2399.7298272	3165.46837015	376.0	-1.90517785419	0.129399291706	0.0241867834964	354.418757379	2312.5341312	3105.16056778	438.207679193	-2.77128378577	-0.0241611489605
389.738542943	2399.7298272	3165.46837015	376.0	14.086999497	0.728947126059	0.136251799263	427.177527027	2874.51971047	3611.38788352	309.690646031	13.1044218072	0.114249536244
389.738542943	2399.7298272	3165.46837015	376.0	-22.0996537073	-0.200602612874	-0.0374958154904	317.54851275	1825.36706317	2465.91082213	322.995246214	-11.8040974909	-0.102912794167
389.738542943	2399.7298272	3165.46837015	376.0	-13.8961250934	0.608355727075	0.113711350855	410.682978165	1994.22103469	2725.59092564	320.68691278	-7.17792851566	-0.0625800219325
389.738542943	2399.7298272	3165.46837015	376.0	14.9849364072	0.595817869916	0.111367826153	410.166290788	2833.06174706	3639.8117924	396.583754555	11.773987773	0.102650285728
389.738542943	2399.7298272	3165.46837015	376.0	-1.63994730797	0.505623785978	0.0945091188743	398.946369171	2380.09943076	3113.55635682	334.510556898	-1.93989640607	-0.0169127847086
389.738542943	2399.7298272	3165.46837015	376.0	-6.37613626973	0.708075023013	0.132350471591	423.851887621	2189.62961535	2963.63379329	350.152290316	-4.08179208213	-0.0355866790072
389.738542943	2399.7298272	3165.46837015	376.0	13.1447964917	0.680415953129	0.127180551987	420.911490007	2828.60327733	3581.56274541	332.047978068	11.6371816232	0.101457555564
389.738542943	2399.7298272	3165.46837015	376.0	-17.5542318141	-0.195466251193	-0.0365357478865	318.218906453	1947.35843016	2609.79471445	344.217377838	-9.06229283693	-0.0790086559454
389.738542943	2399.7298272	3165.46837015	376.0	5.12251622158	0.437801355301	0.0818320290283	390.706538307	2576.53324439	3327.6200009	360.380218195	3.42958754724	0.0299005017196
389.738542943	2399.7298272	3165.46837015	376.0	-8.83879054236	0.244207985964	0.0456463525166	367.229555992	2150.97922274	2885.67925122	367.470472489	-5.02469137861	-0.0438072482878
389.738542943	2399.7298272	3165.46837015	376.0	6.47563249802	0.348948491117	0.0652240170313	380.117141614	2684.13096912	3370.45246864	306.204357905	6.31193512082	0.055029948743
389.738542943	2399.7298272	3165.46837015	376.0	9.71627145154	0.697858617141	0.130440863017	422.976477058	2581.91062868	3473.0338697	468.146763964	4.49898345241	0.039223918504
389.738542943	2399.7298272	3165.46837015	376.0	9.54913880928	-0.313230378836	-0.0585477343618	306.701905099	2789.25234563	3467.74333877	371.789088044	8.47246145185	0.073866272466
389.738542943	2399.7298272	3165.46837015	376.0	13.2141000872	0.371789840444	0.0694934281203	382.769326554	2788.32286691	3583.7565288	412.664335341	9.9257747416	0.0865368329695
389.738542943	2399.7298272	3165.46837015	376.0	6.6835964784	0.384336273157	0.0718385557303	384.267428651	2605.93260061	3377.03550266	386.835473394	4.28023377051	0.0373167721927
389.738542943	2399.7298272	3165.46837015	376.0	12.5514897953	-0.405643213098	-0.0758211613268	297.14397537	2823.52994969	3562.7818096	442.107884537	9.57222957268	0.0834544862483
389.738542943	2399.7298272	3165.46837015	376.0	8.69609877577	0.951020677029	0.177760874211	456.413150901	2568.40790119	3440.74062633	415.919574243	4.57126663074	0.0398541118635
389.738542943	2399.7298272	3165.46837015	376.0	9.77374357153	0.620026398614	0.115892784788	413.206843092	2714.65980035	3474.85313148	346.986488035	8.01001421635	0.0698344744233
389.738542943	2399.7298272	3165.46837015	376.0	14.4495291987	0.872088274666	0.163007154143	445.803898986	2725.17405857	3622.86364657	451.885689009	9.24481335984	0.0805999421084
389.738542943	2399.7298272	3165.46837015	376.0	11.2952823314	0.509705722047	0.0952720975788	399.49449511	2766.99919572	3523.01695967	356.523268836	9.40685566098	0.0820126910286
389.738542943	2399.7298272	3165.46837015	376.0	-14.4406483984	0.934235580049	0.174623472906	452.787806996	1913.87303392	2708.35421265	341.69337173	-7.90287021299	-0.0689003505927
389.738542943	2399.7298272	3165.46837015	376.0	7.05522938885	1.01883226193	0.19043593681	465.748625784	2586.7433768	3388.79942489	336.30742231	5.04728560126	0.044004233664
389.738542943	2399.7298272	3165.46837015	376.0	18.0755044077	0.0386866559851	0.00723115065143	344.458039256	2935.94823216	3737.64274492	457.236473497	13.9546719066	0.121662353152
389.738542943	2399.7298272	3165.46837015	376.0	17.5882930643	0.918473503641	0.1716772904	452.178776931	2902.67016237	3722.22022394	367.37128464	14.6311107476	0.127559814713
389.738542943	2399.7298272	3165.46837015	376.0	-6.33452990557	0.490059805923	0.0915999637239	396.328561239	2133.53348458	2964.95082959	435.088783772	-4.65084833757	-0.0405479366833
389.738542943	2399.7298272	3165.46837015	376.0	-16.0256793191	0.828853834994	0.154925950466	438.581037417	1852.54013942	2658.1805602	367.059383361	-9.12075271806	-0.0795183323284
389.738542943	2399.7298272	3165.46837015	376.0	0.109451655644	0.493119262663	0.0921718247969	397.452156414	2463.15275827	3168.93302769	308.328113004	0.0535147566583	0.000466562830499
389.738542943	2399.7298272	3165.46837015	376.0	-7.77761451772	0.513488096427	0.0959790834442	399.150484531	2107.93059873	2919.27044264	412.189359374	-5.08206602654	-0.0443074631782
389.738542943	2399.7298272	3165.46837015	376.0	1.11707014647	-0.13057988538	-0.0244074552112	325.895722522	2408.41454274	3200.8288723	466.518607039	-1.75146339755	-0.0152699511556
389.738542943	2399.7298272	3165.46837015	376.0	17.1535514436	0.740989351491	0.138502682522	428.673510392	2878.7177154	3708.45861545	401.067389653	13.5475943534	0.118113289916
389.738542943	2399.7298272	3165.46837015	376.0	5.27496669792	-0.0853486873091	-0.0159530256652	330.898836682	2653.04402777	3332.4457725	348.502908054	4.62196744089	0.0402961415945
389.738542943	2399.7298272	3165.46837015	376.0	17.2189565503	0.166287356591	0.0310817488955	358.843710881	2931.52207492	3710.52899341	420.16320761	13.976234485	0.121850344246
389.738542943	2399.7298272	3165.46837015	376.0	15.1842319084	0.861532551618	0.161034121798	444.507113713	2833.76717416	3646.12042845	367.846140586	12.3500746762	0.107672839374
389.738542943	2399.7298272	3165.46837015	376.0	-9.68192708802	1.0155158637	0.18981604929	464.454078068	2092.89814915	2858.99003055	301.63780334	-5.26017363633	-0.045860275818
389.738542943	2399.7298272	3165.46837015	376.0	5.95108531245	1.09695238594	0.205037829148	476.637228016	2573.0564473	3353.84809339	304.154418072	4.71933601246	0.0411450393414
389.738542943	2399.7298272	3165.46837015	376.0	6.0466263472	-0.204754390594	-0.0382718487091	318.128298673	2741.17659575	3356.87241463	297.567520206	6.92162473594	0.060345464132
389.738542943	2399.7298272	3165.46837015	376.0	-1.03073158966	0.197520528926	0.0369197250328	362.316912295	2360.49353463	3132.84088769	410.030440768	-2.29893535212	-0.0200430283533
389.738542943	2399.7298272	3165.46837015	376.0	8.60498411449	0.145830239448	0.0272579886819	356.460827237	2629.99557748	3437.85642055	451.400015826	4.68946902213	0.0408846470979
389.738542943	2399.7298272	3165.46837015	376.0	12.9207123984	0.490442093584	0.0916714193615	397.187792913	2859.38679146	3574.46943431	317.894849939	12.1097511402	0.105577603663
389.738542943	2399.7298272	3165.46837015	376.0	-3.54786474952	0.67515900474	0.126197944811	419.56150415	2191.05610636	3053.16183368	442.544223174	-3.64053224232	-0.0317396010665
389.738542943	2399.7298272	3165.46837015	376.0	15.2788404314	1.0789739913	0.201677381552	474.29033039	2887.06130184	3649.11523133	287.763599092	14.2902454642	0.124588016253
389.738542943	2399.7298272	3165.46837015	376.0	-5.33696374902	0.0879035884252	0.0164305772757	349.637937444	2245.65698753	2996.52847074	401.233545771	-3.77972958699	-0.0329531786137
389.738542943	2399.7298272	3165.46837015	376.0	-18.0276794403	0.407307283732	0.0761322025667	385.689252923	1822.05831147	2594.80787959	387.060315197	-10.4715097814	-0.0912947670569
389.738542943	2399.7298272	3165.46837015	376.0	-15.4875223197	0.00515793595094	0.000964100177747	339.778275087	1918.99695559	2675.2157498	416.440519122	-8.98726153738	-0.0783545033773
389.738542943	2399.7298272	3165.46837015	376.0	-5.38484318748	0.170502622983	0.0318696491556	359.195057019	2310.33870443	2995.01286226	325.479100819	-3.36988514668	-0.0293799925604
389.738542943	2399.7298272	3165.46837015	376.0	-1.82397733199	0.673387448857	0.12586681287	419.92802207	2391.74356774	3107.73094462	296.059354814	-1.53622833042	-0.0133934466471
389.738542943	2399.7298272	3165.46837015	376.0	4.53045693885	0.214355295033	0.0400664102866	364.342652521	2550.12995414	3308.87855157	394.405944911	2.28548415165	0.0199257554634
389.738542943	2399.7298272	3165.46837015	376.0	14.2510570311	0.044208803045	0.00826332767197	345.150382992	2901.83674125	3616.58107288	369.593948636	12.6626650043	0.110398125583
389.738542943	2399.7298272	3165.46837015	376.0	-12.5132995104	0.619416625095	0.115778808429	412.009943087	1985.95867906	2769.36383208	371.395209933	-7.01507138589	-0.0611601690138
389.738542943	2399.7298272	3165.46837015	376.0	18.262451063	0.530095355524	0.0990832440232	401.942232063	2873.29727371	3743.56048216	468.320976383	13.0627835852	0.113886517744
389.738542943	2399.7298272	3165.46837015	376.0	14.7377165508	-0.17101380024	-0.0319651963066	321.700610519	2970.67620882	3631.98612604	339.609306697	14.3119659925	0.124777384416
389.738542943	2399.7298272	3165.46837015	376.0	-9.78501301035	0.542470732654	0.101396398627	402.809230029	2116.48400217	2855.72687829	336.433646093	-5.32425827025	-0.0464189910223
389.738542943	2399.7298272	3165.46837015	376.0	-12.3209191613	0.784213950598	0.146582046841	432.895810408	1928.94355251	2775.45357118	413.614208263	-7.54356307086	-0.0657677687085
389.738542943	2399.7298272	3165.46837015	376.0	-10.1391221233	-0.0392291740806	-0.00733255590292	335.513639734	2188.59287395	2844.51766632	320.411152635	-5.10532365052	-0.0445102323498
389.738542943	2399.7298272	3165.46837015	376.0	-19.8656852917	0.837955497011	0.156627195703	439.716051051	1811.14905803	2536.62638573	285.761276647	-10.4033064789	-0.0907001436692
389.738542943	2399.7298272	3165.46837015	376.0	11.2713325311	1.1416480805	0.213392164579	483.017169069	2715.16454107	3522.25883631	324.07712617	9.2641806581	0.0807687938806
389.738542943	2399.7298272	3165.46837015	376.0	-17.4132404986	0.0492036769353	0.00919694895987	344.567190575	1857.38949975	2614.25774994	412.301059622	-10.2309587134	-0.0891975476324
389.738542943	2399.7298272	3165.46837015	376.0	16.143798672	0.26330322501	0.0492155560766	370.025401886	2900.99358792	3676.49521085	405.476221038	13.1838423366	0.114941955855
389.738542943	2399.7298272	3165.46837015	376.0	-13.5911537795	0.212045772999	0.0396347239251	362.980408974	1931.61901493	2735.24469612	440.645272209	-8.31740994237	-0.0725144720346
389.738542943	2399.7298272	3165.46837015	376.0	-1.47738767659	0.725674371776	0.135640069491	426.257382919	2262.30039924	3118.70213054	430.144348377	-2.78386643548	-0.0242708494811
389.738542943	2399.7298272	3165.46837015	376.0	-19.6416627429	0.224864944412	0.0420308307313	364.373777167	1833.18753263	2543.71774865	346.156438854	-10.7513563693	-0.0937345803774
389.738542943	2399.7298272	3165.46837015	376.0	11.9126553964	0.807130882812	0.150865585572	437.327943333	2797.21909505	3542.55970876	308.012670379	10.8833856571	0.0948856639675
389.738542943	2399.7298272	3165.46837015	376.0	10.8491749568	0.342466018879	0.0640123399773	379.317154755	2759.46533662	3508.89557182	370.113080453	8.84418980889	0.0771071474184
389.738542943	2399.7298272	3165.46837015	376.0	-9.75238891096	0.23276850487	0.0435081317515	366.000946001	2170.9131806	2856.75958384	319.845457238	-5.05336737228	-0.044057256951
389.738542943	2399.7298272	3165.46837015	376.0	17.3081622575	1.03829784152	0.194074362901	468.621420579	2920.28974491	3713.35277186	324.441606367	15.3486590176	0.133815684548
389.738542943	2399.7298272	3165.46837015	376.0	1.83434616393	-0.251690854288	-0.0470450194931	313.118805188	2504.38178295	3223.53401776	406.033429626	0.144587636405	0.00126057224416
389.738542943	2399.7298272	3165.46837015	376.0	2.67673972799	0.512658344472	0.0958239896209	399.825326874	2496.51655391	3250.19971959	353.857838798	1.22367245277	0.0106684607914
389.738542943	2399.7298272	3165.46837015	376.0	-10.775460982	0.609822950966	0.113985598311	411.065645763	2073.14956847	2824.37456102	340.159346793	-5.83352401591	-0.050858971368
389.738542943	2399.7298272	3165.46837015	376.0	14.2890989802	0.335552520276	0.0627200972479	378.425425206	2781.1544264	3617.78527874	458.205427135	9.74457123337	0.0849570290617
389.738542943	2399.7298272	3165.46837015	376.0	8.91656215618	1.05412814752	0.197033298602	470.559390468	2529.05357489	3447.7193249	448.10635955	3.75499847223	0.0327375629663
389.738542943	2399.7298272	3165.46837015	376.0	-17.5242551434	0.324423411384	0.0606398899783	376.058408831	1905.61041108	2610.74361648	329.074796568	-9.1594331568	-0.0798555637035
389.738542943	2399.7298272	3165.46837015	376.0	-8.57962618628	0.905953929005	0.169337182992	449.229480556	2018.60809592	2893.88301694	426.045440464	-5.80326615998	-0.0505951714035
389.738542943	2399.7298272	3165.46837015	376.0	1.01493847784	0.574813641054	0.107441802066	407.305878095	2332.61255716	3197.59592664	457.67749138	-2.03366610856	-0.0177303060903
389.738542943	2399.7298272	3165.46837015	376.0	19.6757624827	0.59314907972	0.110868986864	409.821594759	2928.08182381	3788.29840812	450.394989548	14.8663421785	0.129610655436
389.738542943	2399.7298272	3165.46837015	376.0	15.806052416	-0.270662087497	-0.050591044392	311.103654847	2947.15702808	3665.80395994	407.543277019	13.5917730425	0.118498457215
389.738542943	2399.7298272	3165.46837015	376.0	-7.87552886211	1.10986140232	0.207450729405	477.666693302	2116.79792299	2916.17099503	321.706378741	-4.67869317142	-0.0407906989662
389.738542943	2399.7298272	3165.46837015	376.0	7.77155326982	-0.404544616848	-0.0756158162332	297.310509663	2715.83887682	3411.47443077	398.325044288	6.11194135223	0.0532863239078
389.738542943	2399.7298272	3165.46837015	376.0	3.59991090465	0.866238342544	0.161913708887	445.010929712	2452.16662886	3279.42241119	382.244852617	0.870803132731	0.00759200638824
389.738542943	2399.7298272	3165.46837015	376.0	0.999058669139	0.902583852141	0.168707262082	449.848743916	2376.61124886	3197.09325632	370.633263542	-1.08951721087	-0.0094988422918
389.738542943	2399.7298272	3165.46837015	376.0	-16.9846747581	-0.0111586198194	-0.00208572333073	337.953356639	1888.74305175	2627.82386291	401.127454515	-9.70143815273	-0.0845809777919
389.738542943	2399.7298272	3165.46837015	376.0	3.02957308652	1.10199915975	0.205981151355	477.306377136	2459.92009527	3261.36854795	324.142075541	1.45979154327	0.0127270404819
389.738542943	2399.7298272	3165.46837015	376.0	-1.14581704364	0.360053709983	0.0672997588754	381.433331133	2462.60519897	3129.19789405	285.159363946	-0.349414612172	-0.00304633489252
389.738542943	2399.7298272	3165.46837015	376.0	-19.044706201	-0.333858031854	-0.0624033704401	303.878391524	1973.41008715	2562.61421917	285.325740495	-9.11311653187	-0.0794517570346
389.738542943	2399.7298272	3165.46837015	376.0	5.92825409766	-0.0260020346572	-0.00486019339386	337.423981464	2728.3945043	3353.12537851	287.306892746	6.82751993365	0.0595250212176
389.738542943	2399.7298272	3165.46837015	376.0	-2.84539260319	0.785591366802	0.146839507813	434.278366579	2311.31263794	3075.39836728	329.807362762	-2.7246485846	-0.0237545648178
389.738542943	2399.7298272	3165.46837015	376.0	-8.37753356579	0.11818261205	0.0220902078597	352.783308537	2138.41980527	2900.28019492	409.07708112	-5.13778740489	-0.04479326421
389.738542943	2399.7298272	3165.46837015	376.0	11.1614742656	0.713868551254	0.133433374066	425.198541099	2789.29146882	3518.78130767	304.291297748	10.3966641202	0.0906422329571
389.738542943	2399.7298272	3165.46837015	376.0	7.87286656197	0.820005766831	0.15327210595	438.941444579	2628.47201433	3414.68147099	347.268012079	5.84716524561	0.0509779010079
389.738542943	2399.7298272	3165.46837015	376.0	-17.6134390418	-0.0175990772118	-0.00328954714239	337.255908045	1885.42013435	2607.92052838	385.244485989	-9.85110797079	-0.0858858585073
389.738542943	2399.7298272	3165.46837015	376.0	-0.385210604074	1.12973124357	0.211164718425	480.963564131	2274.08531666	3153.27465032	398.225769522	-2.35399658534	-0.0205230739786
389.738542943	2399.7298272	3165.46837015	376.0	7.72566487915	0.0208060377681	0.00388897902208	342.524133014	2683.76743516	3410.02184828	383.730280108	5.88255830699	0.0512864717262
389.738542943	2399.7298272	3165.46837015	376.0	13.7727122604	0.146503773963	0.0273838829838	356.57104621	2822.50691911	3601.43922046	422.361255141	10.5399314034	0.0918912938393
389.738542943	2399.7298272	3165.46837015	376.0	19.723015862	0.46415640129	0.0867582058486	393.920299019	2958.81944108	3789.7941989	437.054458796	15.5008424646	0.135142480075
389.738542943	2399.7298272	3165.46837015	376.0	14.5047267698	0.110270615316	0.0206113299656	352.492215387	2861.46562379	3624.61090822	410.65306904	11.6495355221	0.101565261744
389.738542943	2399.7298272	3165.46837015	376.0	5.34578785878	0.402646774394	0.075261079326	386.481589709	2595.10822941	3334.68759395	353.097774836	3.88498574071	0.0338708434238
389.738542943	2399.7298272	3165.46837015	376.0	1.71811494939	1.15665313618	0.216196847884	484.933380045	2326.7930211	3219.85475543	408.128354285	-1.53888937524	-0.0134166466891
389.738542943	2399.7298272	3165.46837015	376.0	14.7536969871	0.71466809308	0.133582821136	425.346466459	2896.13438295	3632.4919817	311.011132293	13.748048288	0.11986092666
389.738542943	2399.7298272	3165.46837015	376.0	-2.03451124357	-0.275551519358	-0.0515049568894	310.640669308	2418.90284138	3101.06656024	371.523049555	-2.13095549744	-0.0185785134912
389.738542943	2399.7298272	3165.46837015	376.0	-12.3856772764	0.357698272945	0.0668594902701	380.459314641	2102.22751963	2773.40367353	290.716839265	-6.06322126525	-0.0528615629054
389.738542943	2399.7298272	3165.46837015	376.0	15.1086604127	0.759407163924	0.141945264285	431.146547414	2909.20210014	3643.72823666	303.379589104	14.2341019023	0.124098534458
389.738542943	2399.7298272	3165.46837015	376.0	-20.0552130009	-0.109961528675	-0.0205535567617	327.314985021	1905.86104974	2530.62694604	297.450911276	-10.0345794522	-0.0874854355032
389.738542943	2399.7298272	3165.46837015	376.0	-5.01612979714	-0.0120761133999	-0.00225721745792	338.372135578	2202.33159951	3006.68436801	465.980632926	-4.15667699065	-0.0362395552803
389.738542943	2399.7298272	3165.46837015	376.0	-5.17756148219	-0.236779917618	-0.0442579285267	314.62503496	2348.82774189	3001.57429908	338.121522233	-3.21185684751	-0.0280022392982
389.738542943	2399.7298272	3165.46837015	376.0	-3.97592953667	0.928616617717	0.173573199573	453.287378758	2298.37344901	3039.61157824	287.950750478	-3.02342852165	-0.0263594465706
389.738542943	2399.7298272	3165.46837015	376.0	-13.5332682939	0.236767489853	0.04425560558	365.853054767	1942.70609873	2737.07704286	428.517889355	-8.11502480621	-0.0707499983105
389.738542943	2399.7298272	3165.46837015	376.0	5.4391324222	0.382364773704	0.0714700511597	384.087365339	2648.45203178	3337.64238658	305.102989464	5.28521551806	0.0460786008549
389.738542943	2399.7298272	3165.46837015	376.0	14.9842195545	0.786292908743	0.146970637148	434.545977181	2810.61731605	3639.78910066	394.625807429	11.5232527854	0.100464278862
389.738542943	2399.7298272	3165.46837015	376.0	6.43707798879	0.219263026662	0.0409837433014	364.958090632	2682.77792394	3369.23203784	321.496023267	6.05063295698	0.0527518130513
389.738542943	2399.7298272	3165.46837015	376.0	5.77666450517	0.641939743369	0.119988737078	415.884565511	2503.73670551	3348.32685791	428.705586882	1.96231773688	0.0171082627452
389.738542943	2399.7298272	3165.46837015	376.0	-9.51614706287	-0.40809337634	-0.0762791357645	296.334015904	2106.54103738	2864.23774481	461.362691531	-5.99600994613	-0.052275588022
389.738542943	2399.7298272	3165.46837015	376.0	-10.0286512075	0.74744396376	0.139709152105	428.792678045	2129.77064779	2848.01458822	289.451262383	-5.21032224806	-0.0454256516832
389.738542943	2399.7298272	3165.46837015	376.0	-7.97956208564	1.07244490132	0.2004569909	472.557953641	2151.22265712	2912.87785625	289.097245486	-4.52881978951	-0.0394840435005
389.738542943	2399.7298272	3165.46837015	376.0	-5.39323401177	1.07092055588	0.200172066519	471.989789708	2081.66467238	2994.74725337	441.092791288	-4.57764263539	-0.0399097003957
389.738542943	2399.7298272	3165.46837015	376.0	3.9908607016	1.05250382611	0.196729687123	470.373619493	2468.48403694	3291.79780335	352.940146921	1.68821376339	0.0147185158099
389.738542943	2399.7298272	3165.46837015	376.0	4.36962762886	0.222074477281	0.04150924809	365.262002656	2588.53788273	3303.78755063	349.987665243	3.29265773081	0.0287066933811
389.738542943	2399.7298272	3165.46837015	376.0	5.25723902655	-0.0844010233649	-0.0157758922177	331.02554032	2687.50086798	3331.88460867	313.358200371	5.55304136346	0.0484136125847
389.738542943	2399.7298272	3165.46837015	376.0	-17.7244206644	1.12135910204	0.209599832157	478.293121915	1810.55802136	2604.40744022	315.556296946	-9.65597955728	-0.0841846517636
389.738542943	2399.7298272	3165.46837015	376.0	13.5953146381	0.922436555413	0.172418047741	452.650914016	2779.92938916	3595.82375484	363.24345166	10.8189885842	0.0943242247972
389.738542943	2399.7298272	3165.46837015	376.0	11.2609064805	1.11612430105	0.208621364683	479.432418761	2753.93301703	3521.92880298	288.563367188	10.2619270353	0.0894675417199
389.738542943	2399.7298272	3165.46837015	376.0	8.98853970018	-0.00105955076622	-0.000198046872191	340.115575424	2743.85078111	3449.99775129	366.031394755	7.6373664254	0.0665855834821
389.738542943	2399.7298272	3165.46837015	376.0	-8.0260277349	0.915960261723	0.171207525556	451.046378685	2141.21966936	2911.40700082	319.140952773	-4.63524783225	-0.040411925303
389.738542943	2399.7298272	3165.46837015	376.0	16.2532865964	0.660252358893	0.123411655868	418.388585507	2929.96267408	3679.96101646	331.609756875	14.7439294209	0.128543412562
389.738542943	2399.7298272	3165.46837015	376.0	13.128527827	0.36530898014	0.0682820523627	382.07323717	2858.19874998	3581.04776598	340.775778829	11.8744354475	0.103526028313
389.738542943	2399.7298272	3165.46837015	376.0	-15.4561518885	-0.106915878106	-0.0199842762816	327.762457135	2002.75647437	2676.20877087	345.689839372	-7.89848690154	-0.0688621351485
389.738542943	2399.7298272	3165.46837015	376.0	-11.9876375204	0.825068645981	0.154218438501	438.62390896	2035.94695703	2786.00349611	311.432630118	-6.2662625229	-0.0546317569564
389.738542943	2399.7298272	3165.46837015	376.0	14.8383016271	0.48017068509	0.0897515299233	395.963320203	2928.01109337	3635.17011482	311.195701241	14.2038239674	0.123834559437
389.738542943	2399.7298272	3165.46837015	376.0	1.22558461803	0.207496429009	0.038784379254	363.59353703	2495.49335583	3204.26386358	345.176970716	0.527678301819	0.00460050829834
389.738542943	2399.7298272	3165.46837015	376.0	-12.1019976443	0.485064685386	0.0906662963338	395.245866816	1944.76463304	2782.38346256	442.372962704	-7.63106191957	-0.0665306183049
389.738542943	2399.7298272	3165.46837015	376.0	19.574045072	0.762783645756	0.142576382384	431.547399928	2957.27882983	3785.07857566	396.252345904	16.0286241756	0.139743889935
389.738542943	2399.7298272	3165.46837015	376.0	14.7316597999	0.821383962351	0.153529712589	439.273796887	2907.83562562	3631.79440151	284.684979005	14.2699949601	0.124411464342
389.738542943	2399.7298272	3165.46837015	376.0	20.4171245301	1.14077375428	0.213228739117	482.890913244	2864.95230041	3811.76598924	463.922775588	14.294643877	0.124626363357
389.738542943	2399.7298272	3165.46837015	376.0	-1.17998851254	0.916910910957	0.171385217001	451.690099458	2312.40507541	3128.11620701	364.021032143	-2.35750202717	-0.0205536358079
389.738542943	2399.7298272	3165.46837015	376.0	10.5376228438	0.743987253611	0.139063038058	428.999896125	2682.3513118	3499.03348823	387.682280308	7.43626776699	0.0648323257803
389.738542943	2399.7298272	3165.46837015	376.0	1.53394817881	0.90663718001	0.16946489346	450.319915717	2340.02989443	3214.02501456	423.675204412	-1.66935757782	-0.0145541201205
389.738542943	2399.7298272	3165.46837015	376.0	-2.38561714612	0.251789148374	0.0470633922194	368.276733581	2260.43870629	3089.95241395	461.236974082	-3.1691108134	-0.0276295624534
389.738542943	2399.7298272	3165.46837015	376.0	-7.30605752366	0.250022101303	0.0467331030473	367.892810758	2162.16477378	2934.19743013	404.139845591	-4.67925120064	-0.0407955640858
389.738542943	2399.7298272	3165.46837015	376.0	13.7097631405	1.00397139647	0.187658204948	463.734031916	2746.21790181	3599.44658598	389.49465225	10.062576407	0.0877295240362
389.738542943	2399.7298272	3165.46837015	376.0	-1.09461771528	0.905941951597	0.169334944224	450.153798552	2297.64180103	3130.81859259	383.022993008	-2.42541512304	-0.0211457290588
389.738542943	2399.7298272	3165.46837015	376.0	-6.69873900561	0.807209425811	0.150880266507	436.462939255	2119.69995862	2953.42190572	397.259007853	-4.61242808093	-0.0402129736786
389.738542943	2399.7298272	3165.46837015	376.0	4.73687957307	0.735877343985	0.1375471671	427.938771906	2526.39114526	3315.41279476	361.082877597	2.62470538834	0.0228832204738
389.738542943	2399.7298272	3165.46837015	376.0	0.67956780794	0.410189793771	0.0766709894899	387.349950199	2411.7000985	3186.97987416	387.929825463	-1.14351255736	-0.00996959509468
389.738542943	2399.7298272	3165.46837015	376.0	16.1550393184	-0.295619246547	-0.055255933934	308.449754479	2916.16657207	3676.85102995	452.234703404	12.6922985278	0.11065648237
389.738542943	2399.7298272	3165.46837015	376.0	1.02289396954	1.02940763865	0.192412642739	467.177047083	2434.50189757	3197.84775521	296.168810562	0.430992481122	0.00375756304379
389.738542943	2399.7298272	3165.46837015	376.0	-9.7113751539	0.895391704912	0.167362935498	447.96398112	2049.66996713	2858.05786134	360.423913097	-5.66728173303	-0.0494096053446
389.738542943	2399.7298272	3165.46837015	376.0	-12.3275606694	-0.0195913918706	-0.00366194240571	337.164408141	1999.0450021	2775.24333634	439.0339261	-7.41182276403	-0.0646192045687
389.738542943	2399.7298272	3165.46837015	376.0	-1.86958829951	1.00544223217	0.187933127508	463.776255164	2313.48684017	3106.28714387	329.024048535	-2.43135493821	-0.0211975147185
389.738542943	2399.7298272	3165.46837015	376.0	10.9742022934	0.0825896023243	0.0154373088457	349.437104209	2818.68517346	3512.85327262	344.73099495	10.0641586048	0.0877433182632
389.738542943	2399.7298272	3165.46837015	376.0	10.7110396533	0.603182509471	0.112744394294	411.063384399	2709.23463424	3504.52294248	384.224923848	7.91867114441	0.0690381093671
389.738542943	2399.7298272	3165.46837015	376.0	3.28747241465	1.08584795798	0.202962235137	475.027822607	2449.8312623	3269.53226961	344.673184698	1.2090638531	0.0105410972371
389.738542943	2399.7298272	3165.46837015	376.0	-11.1104633155	-0.225414933796	-0.0421336324853	315.607355671	2215.29063766	2813.77016812	282.872174785	-5.21433098175	-0.0454606014102
389.738542943	2399.7298272	3165.46837015	376.0	5.77949840643	0.234855806846	0.0438982816535	366.742707661	2640.89794141	3348.41656415	340.775915084	4.86978015528	0.0424566709266
389.738542943	2399.7298272	3165.46837015	376.0	-14.1566149194	-0.21042152629	-0.0393311264093	316.520770944	1942.97521801	2717.34520259	457.849213633	-8.67200675228	-0.0756059873782
389.738542943	2399.7298272	3165.46837015	376.0	15.5531238225	0.662574957858	0.123845786515	418.640156869	2879.15257912	3657.79758532	360.00484933	13.2573792688	0.115583079938
389.738542943	2399.7298272	3165.46837015	376.0	-9.88522648765	0.17780888458	0.0332353055291	359.361188784	2068.25835462	2852.55465236	424.935108961	-6.04682033942	-0.0527185731423
389.738542943	2399.7298272	3165.46837015	376.0	13.6537328447	1.0071729856	0.188256632823	464.1432959	2717.47654178	3597.67296469	416.053127004	9.25808707551	0.0807156676156
389.738542943	2399.7298272	3165.46837015	376.0	-5.39709943104	-0.111798000029	-0.0208968224353	327.761162544	2283.7147119	2994.62489475	383.149020306	-3.59771575976	-0.031366310024
389.738542943	2399.7298272	3165.46837015	376.0	10.4775786816	-0.105946382047	-0.0198030620648	328.640272469	2794.28959369	3497.13280927	374.202943106	9.02422491015	0.0786767646918
389.738542943	2399.7298272	3165.46837015	376.0	16.6361073712	-0.0890082545061	-0.016637056917	330.471464587	2963.24055571	3692.07908701	398.367066711	14.4077008968	0.125612039205
389.738542943	2399.7298272	3165.46837015	376.0	-3.4133212039	1.01339863346	0.189420305319	464.351427854	2176.56514275	3057.42076706	416.50419646	-3.52731765282	-0.0307525514631
389.738542943	2399.7298272	3165.46837015	376.0	-18.7299823822	0.0547310505062	0.0102301028983	345.308685017	1901.42768998	2572.5767021	325.840327102	-9.69714945799	-0.0845435872536
389.738542943	2399.7298272	3165.46837015	376.0	2.1154289983	0.348992231782	0.0652321928564	380.02535855	2425.09083716	3232.43160598	427.315410274	-0.786251264698	-0.00685484973582
389.738542943	2399.7298272	3165.46837015	376.0	-4.2891386471	0.27562308624	0.0515183338766	371.076001364	2249.51042308	3029.69704292	409.110618475	-3.50527056662	-0.030560336239
389.738542943	2399.7298272	3165.46837015	376.0	-10.0646177438	0.0871133391386	0.0162828671287	349.254091219	2108.55644534	2846.87607889	389.065542327	-5.70509804217	-0.049739302896
389.738542943	2399.7298272	3165.46837015	376.0	-17.4021698387	0.32814700415	0.0613358886262	376.514805782	1913.82714174	2614.60818818	324.266240658	-9.02132683077	-0.0786514980886
389.738542943	2399.7298272	3165.46837015	376.0	11.5840114057	0.678579070478	0.126837209435	420.699514367	2824.2145102	3532.15658719	287.242562616	11.3331003063	0.0988064542832
389.738542943	2399.7298272	3165.46837015	376.0	4.69514335594	0.0692831931846	0.0129501295672	347.955632131	2638.00200864	3314.09164801	328.13400724	4.3967929996	0.0383329816879
389.738542943	2399.7298272	3165.46837015	376.0	4.77114561943	1.06587562113	0.199229088061	472.186417137	2422.30168333	3316.49747562	422.009375159	0.655972522185	0.00571902809228
389.738542943	2399.7298272	3165.46837015	376.0	3.03901952064	0.631186935964	0.117978866535	414.563597849	2477.73679211	3261.66757183	369.36718188	1.00590790492	0.00876990326868
389.738542943	2399.7298272	3165.46837015	376.0	18.5783863122	0.396128684983	0.0740427448567	385.70910667	2942.60781209	3753.56131254	425.244393781	14.8170918802	0.129181271841
389.738542943	2399.7298272	3165.46837015	376.0	6.86190251449	0.998026553851	0.186547019411	462.898150401	2605.3425357	3382.67972383	314.439037731	5.47796339107	0.0477590531043
389.738542943	2399.7298272	3165.46837015	376.0	3.7618317623	0.304761765879	0.0569648160522	374.81606414	2478.24273125	3284.54796472	431.489169326	0.536568391215	0.00467801561652
389.738542943	2399.7298272	3165.46837015	376.0	10.951512914	0.945095586458	0.176653380646	455.622257936	2634.91062874	3512.13504749	421.602160814	6.58224756656	0.0573866396387
389.738542943	2399.7298272	3165.46837015	376.0	2.95033245601	0.184310975442	0.0344506496153	360.961515499	2602.33739509	3258.86021085	295.561300267	3.42144408958	0.0298295038324
389.738542943	2399.7298272	3165.46837015	376.0	-10.5540384134	-0.319149518321	-0.0596541155741	305.478284033	2105.20797988	2831.3836224	420.697358482	-6.08305864884	-0.0530345130674
389.738542943	2399.7298272	3165.46837015	376.0	-8.41491943492	-0.322100295196	-0.0602056626534	305.329208853	2183.77036334	2899.09675706	409.99718487	-4.96752342465	-0.0433088354372
389.738542943	2399.7298272	3165.46837015	376.0	-9.33654048971	0.331937869217	0.0620444615359	377.426333783	2130.6116947	2869.92313408	361.885105592	-5.23595029016	-0.0456490870982
389.738542943	2399.7298272	3165.46837015	376.0	6.94144261364	-0.207079403193	-0.0387064305034	317.869543549	2753.32476371	3385.19754051	314.003233256	7.35756049938	0.0641461246676
389.738542943	2399.7298272	3165.46837015	376.0	-6.98032456197	0.144979818332	0.027099031464	355.878987061	2172.83783746	2944.508404	415.791579481	-4.59721980156	-0.0400803818794
389.738542943	2399.7298272	3165.46837015	376.0	22.361135135	0.87299685304	0.163176981877	446.04368426	2973.07771844	3873.30303005	454.181627345	16.9358316901	0.147653284133
389.738542943	2399.7298272	3165.46837015	376.0	-16.4752843801	0.170125929229	0.0317992391082	358.360713653	1963.14113053	2643.9484542	322.44661002	-8.35280071467	-0.0728230227957
389.738542943	2399.7298272	3165.46837015	376.0	9.25864245944	-0.24505698477	-0.0458050438822	313.880224947	2846.36020849	3458.5477687	298.307335268	10.1318175355	0.0883331956019
389.738542943	2399.7298272	3165.46837015	376.0	-12.4472462856	-0.278131907963	-0.0519872725164	309.733985681	2081.94401552	2771.45472602	379.776724821	-6.59615968164	-0.0575079309646
389.738542943	2399.7298272	3165.46837015	376.0	10.9035114766	0.861091426247	0.160951668457	444.451141349	2762.57256132	3510.61557717	303.5918745	9.92548809514	0.0865343338722
389.738542943	2399.7298272	3165.46837015	376.0	1.41260262471	0.644248563332	0.120420292212	416.235048537	2464.48743486	3210.18385943	329.461376027	0.510619416715	0.00445178218584
389.738542943	2399.7298272	3165.46837015	376.0	15.955167639	1.02028316909	0.190707134409	465.955016664	2764.19149112	3670.52415516	440.377647379	10.7982131551	0.0941430963827
389.738542943	2399.7298272	3165.46837015	376.0	-1.42465241617	-0.0788355602916	-0.0147356187461	331.623050966	2439.70964856	3120.37144853	349.038748998	-1.47046980343	-0.0128201377805
389.738542943	2399.7298272	3165.46837015	376.0	-13.5690302393	0.390973767689	0.0730792089139	384.053381666	1979.74384665	2735.94500979	372.147781474	-7.46075531836	-0.0650458179456
389.738542943	2399.7298272	3165.46837015	376.0	12.9374134032	-0.399062029769	-0.0745910336016	297.852554055	2871.55063221	3574.99809934	405.594913069	10.987303011	0.0957916565911
389.738542943	2399.7298272	3165.46837015	376.0	-9.69343977623	-0.0494559328768	-0.00924409960315	334.520053842	2233.27742705	2858.62560005	290.828119157	-4.749266856	-0.0414059882825
389.738542943	2399.7298272	3165.46837015	376.0	-14.0747840238	0.941345312191	0.175952394802	453.465065378	1830.68864697	2719.93553371	435.781821362	-9.0493918855	-0.0788961803444
389.738542943	2399.7298272	3165.46837015	376.0	2.8076350498	0.284473933115	0.0531726977785	372.529243217	2579.65380147	3254.3431696	302.160124914	2.9756469842	0.0259428682145
389.738542943	2399.7298272	3165.46837015	376.0	7.60879904989	-0.0536339582731	-0.0100250389295	334.265023695	2621.5761808	3406.32249742	450.481292923	4.03848571084	0.0352091169211
389.738542943	2399.7298272	3165.46837015	376.0	15.3615230721	-0.00204109242623	-0.000381512603035	340.031383	2946.97027145	3651.73252417	364.730869713	13.9693867417	0.121790642909
389.738542943	2399.7298272	3165.46837015	376.0	-12.8673899052	0.533432853737	0.0997070754648	401.375439493	2001.32609954	2758.15521263	355.453673597	-6.97111051527	-0.0607769007434
389.738542943	2399.7298272	3165.46837015	376.0	0.206981127646	1.16736303401	0.218198697946	486.259911225	2261.92535162	3172.02029227	423.835029432	-2.32000762347	-0.0202267447556
389.738542943	2399.7298272	3165.46837015	376.0	-12.0579397371	0.814200253165	0.152186963208	436.692211934	1894.01813977	2783.77810168	453.067749977	-7.97694822661	-0.0695461920367
389.738542943	2399.7298272	3165.46837015	376.0	7.65028924326	0.142219352845	0.0265830566066	356.165741276	2737.7039238	3407.63585637	313.766191292	7.55882876165	0.0659008610431
389.738542943	2399.7298272	3165.46837015	376.0	-17.5764188733	0.858083523788	0.160389443699	442.363447335	1816.75376425	2609.09239011	349.975178527	-9.8796467107	-0.0861346705379
389.738542943	2399.7298272	3165.46837015	376.0	-19.4627629503	0.786101938439	0.146934941764	432.92049	1808.88272288	2549.380765	307.577552116	-10.4192953544	-0.0908395410145
389.738542943	2399.7298272	3165.46837015	376.0	8.64500319822	0.975557516175	0.182347199285	459.736369728	2543.54493574	3439.12321198	435.841906513	3.94847815702	0.0344243954405
389.738542943	2399.7298272	3165.46837015	376.0	-18.9970494172	-0.310164574681	-0.0579746868563	306.319270467	1973.02900052	2564.12277958	284.774508596	-9.09205892781	-0.0792681685075
389.738542943	2399.7298272	3165.46837015	376.0	15.5249299096	-0.24754007577	-0.0462691730411	313.480100949	2896.319721	3656.90511592	447.105293975	12.1454299904	0.105888666002
389.738542943	2399.7298272	3165.46837015	376.0	0.597436401531	0.654226399289	0.122285308278	417.340166582	2338.31450022	3184.38003047	428.725363665	-2.01400962651	-0.0175589330994
389.738542943	2399.7298272	3165.46837015	376.0	-7.04976251728	-0.44211484834	-0.0826382894094	293.189189473	2239.62379144	2942.31036749	409.497386572	-4.32715913044	-0.0377258860544
389.738542943	2399.7298272	3165.46837015	376.0	7.94116003951	0.181389695135	0.0339046159132	360.618295495	2736.18730177	3416.84327942	320.037682154	7.61574162925	0.0663970499498
389.738542943	2399.7298272	3165.46837015	376.0	0.943750585637	0.118010851594	0.0220581031017	353.420320346	2505.31626945	3195.34249643	336.60590663	0.59676623181	0.00520284421805
389.738542943	2399.7298272	3165.46837015	376.0	1.76411898678	0.209237674409	0.0391098456839	363.820529711	2566.4276634	3221.31099868	291.062805577	2.37520531607	0.0207079800878
389.738542943	2399.7298272	3165.46837015	376.0	11.0703391291	1.15459575112	0.215812289929	484.780154524	2629.91094061	3515.89645374	401.205358608	6.92425584416	0.0603684031749
389.738542943	2399.7298272	3165.46837015	376.0	15.9598972706	0.079092405361	0.0147836271703	348.96498736	2879.56007875	3670.67387015	442.14880404	12.2349155059	0.106668836145
389.738542943	2399.7298272	3165.46837015	376.0	16.300240268	0.302163140734	0.056479091726	374.678297015	2996.12518803	3681.44732009	310.643835039	15.9433619193	0.139000539837
389.738542943	2399.7298272	3165.46837015	376.0	-5.32971384928	0.928675384379	0.173584183996	452.884159881	2188.13848568	2996.75796403	355.735318464	-3.80538675425	-0.0331768679533
389.738542943	2399.7298272	3165.46837015	376.0	-9.64724189508	-0.26706442333	-0.0499185838001	311.158467897	2205.45598212	2860.08797937	343.473529346	-4.96473740531	-0.0432845458179
389.738542943	2399.7298272	3165.46837015	376.0	-11.0399391526	-0.229778524053	-0.0429492568323	314.952179854	2150.47337565	2816.00258819	350.57703268	-5.65113493643	-0.0492688311808
389.738542943	2399.7298272	3165.46837015	376.0	1.27580398511	0.633737664195	0.118455638167	414.891955547	2438.66240601	3205.85354176	352.299180199	-0.135336349147	-0.00117991586004
389.738542943	2399.7298272	3165.46837015	376.0	6.54815527236	1.13560607705	0.212262818141	482.102257043	2584.31509912	3372.74815412	306.330797955	5.17283342213	0.0450988092601
389.738542943	2399.7298272	3165.46837015	376.0	13.5188880199	0.452013416276	0.0844884890235	392.352604719	2733.06343367	3593.40449441	467.988456022	8.53708693858	0.074429703039
389.738542943	2399.7298272	3165.46837015	376.0	16.3432982184	0.0879121359136	0.0164321749371	350.071466404	2991.25243469	3682.81030589	341.48640479	15.4590271236	0.134777917381
389.738542943	2399.7298272	3165.46837015	376.0	16.9085682894	1.03477978484	0.193416782214	468.172376458	2948.34689795	3700.70375119	284.184476778	16.0629851438	0.140043462457
389.738542943	2399.7298272	3165.46837015	376.0	-5.37056955986	0.464578192313	0.0868370452922	393.498213059	2217.05912986	2995.46468943	384.907346511	-3.82386756098	-0.0333379909414
389.738542943	2399.7298272	3165.46837015	376.0	6.15257555479	0.497384659405	0.0929690952158	397.966731138	2619.91630593	3360.22620328	342.343166211	4.80854190213	0.0419227715966
389.738542943	2399.7298272	3165.46837015	376.0	2.64224825742	-0.0637019904858	-0.0119069141095	333.243932481	2538.01246293	3249.10790299	377.85150758	1.33585604154	0.0116465217222
389.738542943	2399.7298272	3165.46837015	376.0	7.31795826217	0.235337432565	0.0439883051524	366.833644675	2734.87783076	3397.11602428	295.404548838	7.59471763952	0.0662137544858
389.738542943	2399.7298272	3165.46837015	376.0	10.6411888809	-0.373127466356	-0.0697434516554	300.590507995	2888.04680732	3502.31183838	313.674523061	11.2636573847	0.0982010234066
389.738542943	2399.7298272	3165.46837015	376.0	-0.325938097842	-0.350307094964	-0.0654779616756	302.792899488	2403.22385192	3155.15090275	449.134151341	-2.11095398831	-0.0184041324177
389.738542943	2399.7298272	3165.46837015	376.0	-21.129888983	-0.351833806481	-0.0657633283142	301.909968129	1890.28664344	2496.60841774	304.411806176	-10.6922944109	-0.0932196548462
389.738542943	2399.7298272	3165.46837015	376.0	-16.6411016788	-0.388726490522	-0.0726591571069	297.991622313	1879.01867933	2638.69956006	461.689258422	-10.2869794617	-0.0896859586892
389.738542943	2399.7298272	3165.46837015	376.0	-5.8963746207	0.633067760994	0.118330422616	414.418384622	2224.29464434	2978.82049654	340.107467583	-3.80603303777	-0.0331825025089
389.738542943	2399.7298272	3165.46837015	376.0	11.0498834017	0.940168984394	0.175732520448	455.05045157	2735.05910756	3515.24893416	325.139375037	9.35146738993	0.0815297941581
389.738542943	2399.7298272	3165.46837015	376.0	-17.2748407197	-0.119001258987	-0.0222432259789	326.125682011	1833.47638142	2618.63875117	459.036687735	-10.8917046211	-0.0949581919887
389.738542943	2399.7298272	3165.46837015	376.0	10.1230282821	-0.33666652493	-0.0629283224168	304.362169412	2897.76803297	3485.90962852	283.779426137	11.5193737978	0.100430460312
389.738542943	2399.7298272	3165.46837015	376.0	-15.1607690776	0.0364052787084	0.00680472499222	343.473741794	2011.19846788	2685.55902032	330.886810651	-7.64126407298	-0.0666195647165
389.738542943	2399.7298272	3165.46837015	376.0	-10.5889825069	-0.145531400459	-0.0272021309269	323.916466164	2159.99130225	2830.27747817	346.369709755	-5.4490883053	-0.0475073086774
389.738542943	2399.7298272	3165.46837015	376.0	-4.97598347348	0.065148822278	0.0121773499585	347.039106678	2232.65604719	3007.95518719	428.260033317	-3.83991720075	-0.0334779180536
389.738542943	2399.7298272	3165.46837015	376.0	19.3783705308	0.479933350063	0.089707168236	395.803905125	2919.82212103	3778.88455995	463.258533791	14.3866518537	0.125428525316
389.738542943	2399.7298272	3165.46837015	376.0	3.18600155564	-0.118090614111	-0.0220730119834	327.324693815	2536.51080295	3266.32024166	402.484744893	1.27269359263	0.011095846492
389.738542943	2399.7298272	3165.46837015	376.0	4.22243958391	0.0696615559447	0.0130208515784	347.96450719	2566.01855219	3299.12835962	385.145300243	2.43330055259	0.0212144773548
389.738542943	2399.7298272	3165.46837015	376.0	12.7676261249	0.836347671544	0.156326667578	441.141016108	2770.10128487	3569.62353675	358.381235768	10.2833977155	0.0896547316087
389.738542943	2399.7298272	3165.46837015	376.0	-3.79116804239	0.480120216657	0.0897420965715	395.753988924	2329.02689759	3045.4601449	320.679258394	-2.90204296508	-0.0253011592422
389.738542943	2399.7298272	3165.46837015	376.0	-5.35086823662	0.769240277561	0.143783229451	431.919220239	2236.92924218	2996.08832859	327.239866166	-3.58967735012	-0.0312962279871
389.738542943	2399.7298272	3165.46837015	376.0	-16.8179541515	-0.12727149187	-0.0237890639009	325.275050555	1861.02368358	2633.10135098	446.802616843	-10.3183400008	-0.0899593722828
389.738542943	2399.7298272	3165.46837015	376.0	-14.5507252728	-0.213687583885	-0.0399416044646	316.465133564	2048.08692839	2704.86976401	340.317702053	-7.2846559332	-0.063510513803
389.738542943	2399.7298272	3165.46837015	376.0	15.8941861073	0.502714054199	0.0939652437756	398.689485825	2917.98214221	3668.59380406	351.922176029	14.0765116517	0.122724600276
389.738542943	2399.7298272	3165.46837015	376.0	14.5445042125	0.888410898823	0.16605811193	448.030554466	2763.00862809	3625.87005059	414.830868031	10.3566209982	0.0902931211699
389.738542943	2399.7298272	3165.46837015	376.0	5.08860492516	1.05329404709	0.19687739198	470.411091043	2408.63505021	3326.54654953	447.500408282	0.336588057606	0.00293450791287
389.738542943	2399.7298272	3165.46837015	376.0	-0.245108119404	0.443517915577	0.0829005449677	391.43146842	2479.92383663	3157.70955015	286.354245107	0.318810855147	0.00277951922534
389.738542943	2399.7298272	3165.46837015	376.0	12.9808821248	0.335049487819	0.0626260724895	378.516600648	2889.25961606	3576.37408797	308.597871264	12.6682305138	0.110446647897
389.738542943	2399.7298272	3165.46837015	376.0	17.0274491014	0.914337706096	0.17090424413	451.687639429	2948.07307785	3704.46688569	304.706168413	15.8267409796	0.137983792324
389.738542943	2399.7298272	3165.46837015	376.0	0.556317229099	1.10100802012	0.205795891611	477.036369732	2314.78123305	3183.07841607	391.260813284	-1.93289947529	-0.0168517826965
389.738542943	2399.7298272	3165.46837015	376.0	16.8047057371	0.66858675516	0.124969486946	419.37197997	2876.47277958	3697.41601495	401.571255401	13.3073090096	0.116018387181
389.738542943	2399.7298272	3165.46837015	376.0	-14.560704525	-0.157631217056	-0.0294637788889	322.504239617	2079.24721538	2704.55387394	302.802418942	-6.94479692711	-0.0605474884665
389.738542943	2399.7298272	3165.46837015	376.0	1.55588428034	-0.248224670945	-0.0463971347561	313.442801894	2456.93242579	3214.71939492	444.344167227	-0.959284118443	-0.00836341864379
389.738542943	2399.7298272	3165.46837015	376.0	18.9041158658	0.589021247529	0.110097429445	409.377026954	2966.32094221	3763.87217853	388.174209369	15.8831435432	0.138475532198
389.738542943	2399.7298272	3165.46837015	376.0	-16.7676255864	-0.0590969926467	-0.0110461668499	332.741908131	1906.77510788	2634.69448578	395.177469769	-9.42708165371	-0.082189029239
389.738542943	2399.7298272	3165.46837015	376.0	-3.67479629915	-0.356157304158	-0.066571458721	301.939985136	2281.49528107	3049.14385563	465.708589422	-3.47121289375	-0.0302634079664
389.738542943	2399.7298272	3165.46837015	376.0	16.4518775042	0.285776103895	0.0534160941861	372.617699048	2881.45645598	3686.24734884	432.173193806	12.692396255	0.110657334394
389.738542943	2399.7298272	3165.46837015	376.0	-1.4174871698	-0.432035196103	-0.0807542422623	294.607677326	2481.00113694	3120.59826213	344.989447871	-1.00751700763	-0.00878393206301
389.738542943	2399.7298272	3165.46837015	376.0	10.6368563529	0.955517351111	0.178601374039	457.052707125	2641.44624121	3502.17469357	403.675745243	6.75767693431	0.0589161023044
389.738542943	2399.7298272	3165.46837015	376.0	-10.7084048064	0.639582452714	0.119548122003	414.469229069	1977.29054299	2826.49720305	434.737430994	-6.84452752748	-0.0596733001524
389.738542943	2399.7298272	3165.46837015	376.0	-13.2308295586	0.0491614242162	0.00918905125537	344.946738978	2050.8673695	2746.65064536	350.836536888	-6.84838853705	-0.0597069619621
389.738542943	2399.7298272	3165.46837015	376.0	-5.59273720538	-0.0946446967181	-0.0176905975174	329.427134548	2222.17972839	2988.43204288	436.825179946	-4.09844872489	-0.0357318982118
389.738542943	2399.7298272	3165.46837015	376.0	-7.94904827291	-0.0517974798799	-0.00968177194016	334.358203859	2279.79047446	2913.84376134	299.69508302	-4.1152767958	-0.0358786119948
389.738542943	2399.7298272	3165.46837015	376.0	8.52351076811	1.13434812742	0.212027687369	481.861212072	2541.57658293	3435.27740754	411.83961253	4.23497074991	0.0369221512634
389.738542943	2399.7298272	3165.46837015	376.0	-10.5242178276	0.843222257422	0.157611636901	440.615511804	1935.58341611	2832.32758361	456.128655692	-7.15450612434	-0.062375816254
389.738542943	2399.7298272	3165.46837015	376.0	-19.3482834885	-0.418914232004	-0.0783017256082	294.942193632	1833.05321735	2553.00457615	425.009165169	-11.5421744092	-0.100629245067
389.738542943	2399.7298272	3165.46837015	376.0	19.79328872	0.939597026832	0.175625612492	455.009380207	2919.48673943	3792.01866399	417.522544348	15.345493294	0.133788084516
389.738542943	2399.7298272	3165.46837015	376.0	-15.0770324294	0.569630231899	0.106472940542	405.84564118	1984.24114598	2688.20967744	298.122890273	-7.54744304903	-0.0658015958939
389.738542943	2399.7298272	3165.46837015	376.0	-16.7995294429	0.395475534912	0.0739206607312	384.356487899	1868.31352303	2633.6845793	381.014568363	-9.52790495003	-0.0830680466437
389.738542943	2399.7298272	3165.46837015	376.0	9.46720893864	0.113201005768	0.0211590664987	352.889998385	2793.12149145	3465.14987463	319.138384803	9.24196360749	0.0805750968395
389.738542943	2399.7298272	3165.46837015	376.0	6.23139610266	1.03198895678	0.192895132109	467.584917946	2599.47582933	3362.72124279	295.660495522	5.31464139721	0.0463351473166
389.738542943	2399.7298272	3165.46837015	376.0	10.0789789736	-0.0319274737965	-0.0059677521115	336.646242443	2707.91067991	3484.51526159	439.95833924	6.67936349359	0.0582333347305
389.738542943	2399.7298272	3165.46837015	376.0	7.24770702606	0.00534863692798	0.000999745220182	340.839218373	2706.22202911	3394.89224362	347.830996135	6.42838488411	0.0560452038719
389.738542943	2399.7298272	3165.46837015	376.0	3.97746610769	-0.0115346842982	-0.00215601575668	338.958489306	2572.3669312	3291.37380172	380.048381207	2.44548842816	0.0213207360781
389.738542943	2399.7298272	3165.46837015	376.0	-7.40618351235	1.11222464581	0.20789245716	478.141458563	2153.10406203	2931.02797363	299.782453035	-4.3730763923	-0.0381262109181
389.738542943	2399.7298272	3165.46837015	376.0	11.9028913902	0.107096919895	0.0200181158683	352.246630569	2904.02651961	3542.25063224	285.977482061	12.5701692702	0.109591711161
389.738542943	2399.7298272	3165.46837015	376.0	-10.6172892595	0.773267755733	0.144536029109	432.044975621	2099.27410108	2829.38143687	298.062360169	-5.52333673956	-0.0481546359159
389.738542943	2399.7298272	3165.46837015	376.0	-8.71307004658	0.535252330967	0.100047164667	401.811671184	2095.23477358	2889.65889375	392.612448987	-5.32864300963	-0.0464572189157
389.738542943	2399.7298272	3165.46837015	376.0	-8.97887738098	0.449669056107	0.0840502908611	391.371046533	2098.14332117	2881.24484666	391.730478957	-5.40028328894	-0.047081807227
389.738542943	2399.7298272	3165.46837015	376.0	3.28428187479	1.09546134149	0.20475912925	476.271737645	2349.58662478	3269.43127408	443.572911653	-1.04459872691	-0.00910722516922
389.738542943	2399.7298272	3165.46837015	376.0	-15.7947632931	0.330886613112	0.0618479650676	376.754358218	1896.98008999	2665.49013396	391.75568576	-9.0078597087	-0.078534086388
389.738542943	2399.7298272	3165.46837015	376.0	10.1545419002	0.987237526653	0.184530378814	461.381190782	2625.68185354	3486.90718213	399.84413781	6.34816328877	0.0553458002509
389.738542943	2399.7298272	3165.46837015	376.0	-14.9508937826	-0.285490878676	-0.0533627810609	308.706490597	1951.71599094	2692.2025564	431.780074866	-8.70687144732	-0.0759099515895
389.738542943	2399.7298272	3165.46837015	376.0	-8.45070886467	0.807830338003	0.15099632486	436.174423193	2011.2181472	2897.96385398	450.571283584	-5.96646092266	-0.0520179679395
389.738542943	2399.7298272	3165.46837015	376.0	14.300626571	0.620494672377	0.115980312594	413.195632726	2754.12238963	3618.15018098	450.83215863	9.52752425439	0.0830647275884
389.738542943	2399.7298272	3165.46837015	376.0	1.47948214997	1.01645522259	0.189991630391	465.341933486	2375.84397513	3212.30090964	371.115001033	-0.858063039757	-0.00748093321497
389.738542943	2399.7298272	3165.46837015	376.0	-3.67693071663	0.0273118761078	0.00510502357154	343.025243739	2303.01755234	3049.07629132	403.033495239	-3.13901398987	-0.027367166433
389.738542943	2399.7298272	3165.46837015	376.0	-5.05906836255	0.760623173387	0.142172555773	431.002252794	2291.86685982	3005.3251613	282.456048695	-3.31881856131	-0.0289347738562
389.738542943	2399.7298272	3165.46837015	376.0	-10.6637624805	0.99285809681	0.185580952675	460.71076022	1925.83290266	2827.91034176	441.366678876	-7.12631069882	-0.0621299973742
389.738542943	2399.7298272	3165.46837015	376.0	3.12065635149	0.0298417432075	0.00557789592664	343.504518844	2487.45849471	3264.25175989	433.288746343	0.270105535241	0.0023548869681
389.738542943	2399.7298272	3165.46837015	376.0	-9.57282108745	0.672157633058	0.125636940759	418.904624282	2072.10893288	2862.44374649	371.430189326	-5.59088523619	-0.0487435504463
389.738542943	2399.7298272	3165.46837015	376.0	6.75853838288	-0.244512111864	-0.0457031984793	313.861744636	2676.44637636	3379.40776494	389.099643943	5.16548922523	0.0450347796445
389.738542943	2399.7298272	3165.46837015	376.0	6.19326005055	0.789081571281	0.147491882482	434.891229896	2609.49798606	3361.51405813	317.124842166	5.08659309975	0.0443469319943
389.738542943	2399.7298272	3165.46837015	376.0	8.57056835821	1.09869956684	0.205364405016	476.802323077	2522.36110962	3436.76700067	437.603567974	3.64447628206	0.031773986766
389.738542943	2399.7298272	3165.46837015	376.0	2.04379975238	-0.368651533875	-0.0689068287616	301.043163204	2585.95994546	3230.16420486	343.161096192	2.06076067443	0.0179665272401
389.738542943	2399.7298272	3165.46837015	376.0	16.4621346171	0.961137767593	0.179651919176	458.021979052	2927.52586577	3686.5720345	301.024189677	15.2927276813	0.133328053019
389.738542943	2399.7298272	3165.46837015	376.0	8.85642153255	0.146260778246	0.0273384632235	356.642238681	2793.21737621	3445.81559249	295.955977598	9.22583799613	0.0804345073769
389.738542943	2399.7298272	3165.46837015	376.0	-4.30816694248	-0.414465230522	-0.0774701365461	296.413188589	2422.81973222	3029.09470825	309.861787437	-2.55188517708	-0.0222483450487
389.738542943	2399.7298272	3165.46837015	376.0	12.1674548037	1.09863237925	0.205351846589	476.945880727	2745.81033422	3550.62530341	327.869088465	10.1083127653	0.0881282717112
389.738542943	2399.7298272	3165.46837015	376.0	1.87850178528	0.846621175251	0.158246948645	442.449272051	2491.41849713	3224.93174999	291.063980807	1.59200854621	0.013879760647
389.738542943	2399.7298272	3165.46837015	376.0	-9.72133152717	-0.00969539551031	-0.00181222345987	338.731282935	2182.98465598	2857.7426955	336.026756579	-5.04958691779	-0.0440242974524
389.738542943	2399.7298272	3165.46837015	376.0	-11.5466473597	0.670463631091	0.125320304877	418.605077453	2034.78042065	2799.96290016	346.57740206	-6.28924339321	-0.0548321132799
389.738542943	2399.7298272	3165.46837015	376.0	-15.8575784295	1.08768318882	0.203305268938	473.808113182	1890.66468509	2663.50174069	299.028942418	-8.29994460885	-0.0723622023439
389.738542943	2399.7298272	3165.46837015	376.0	-12.4968292608	1.08558465175	0.202913019018	473.387696317	1872.00971264	2769.88519262	424.487783668	-8.00176811633	-0.0697625816594
389.738542943	2399.7298272	3165.46837015	376.0	-12.4787918196	1.16504851503	0.217766077576	484.439629545	1826.15221667	2770.45616212	459.864315904	-8.59655360747	-0.0749481569963
389.738542943	2399.7298272	3165.46837015	376.0	-16.7055180513	-0.0266450861736	-0.00498038993898	336.436153593	1967.62877722	2636.66048016	332.595549345	-8.49686292622	-0.074079014178
389.738542943	2399.7298272	3165.46837015	376.0	12.7844316376	0.226768219331	0.0423865830525	365.832577432	2859.86071944	3570.15550994	344.462213064	11.6437546137	0.101514861497
389.738542943	2399.7298272	3165.46837015	376.0	1.57998829883	0.256354663727	0.0479167595751	369.110118479	2388.55374996	3215.4824	457.818531556	-1.63752182473	-0.014276563424
389.738542943	2399.7298272	3165.46837015	376.0	1.06193352503	0.640212268274	0.119665844537	415.585498497	2349.03239638	3199.08353999	434.465645114	-1.86747786041	-0.0162814111632
389.738542943	2399.7298272	3165.46837015	376.0	13.8088532404	0.848873631605	0.158667968524	442.854891462	2837.98439516	3602.58325175	321.743965127	12.3023640289	0.107256879067
389.738542943	2399.7298272	3165.46837015	376.0	10.9840229105	0.806166142074	0.150685260201	437.058142763	2634.70117172	3513.16414115	441.404826665	6.28180058258	0.0547672239109
389.738542943	2399.7298272	3165.46837015	376.0	19.1754652668	1.09079777638	0.203887434837	475.947287342	2936.0827791	3772.461658	360.431591552	16.0891103928	0.140271232718
389.738542943	2399.7298272	3165.46837015	376.0	-12.848236852	-0.14728790495	-0.0275304495234	323.755017642	2146.02753747	2758.76149647	288.978941358	-6.03131540442	-0.0525833949819
389.738542943	2399.7298272	3165.46837015	376.0	6.43918925017	0.990653034958	0.185168791581	461.863292373	2565.40662966	3369.29886915	342.028947121	4.35040312914	0.0379285364354
389.738542943	2399.7298272	3165.46837015	376.0	-9.55076985041	-0.262103690045	-0.0489913439336	311.612119368	2184.92183955	2863.14177143	366.607812509	-5.10770125153	-0.0445309612165
389.738542943	2399.7298272	3165.46837015	376.0	-10.2635045766	0.789636042735	0.147595522007	433.977322263	2047.13692962	2840.58037911	359.466127219	-5.86098754859	-0.0510984093164
389.738542943	2399.7298272	3165.46837015	376.0	11.5142357959	0.63829972057	0.119308358985	415.454423284	2694.45175396	3529.94786233	420.041685083	7.64795250938	0.0666778771524
389.738542943	2399.7298272	3165.46837015	376.0	1.31397087476	0.427789971606	0.0799607423563	389.512510408	2483.28688463	3207.06170258	334.262307538	0.590461533666	0.00514787736414
389.738542943	2399.7298272	3165.46837015	376.0	17.3956748524	0.685237222641	0.128081723858	421.539732711	2920.9875622	3716.12295537	373.595660459	14.6539001038	0.127758501341
389.738542943	2399.7298272	3165.46837015	376.0	12.5459563752	0.639586481442	0.119548875036	415.714758804	2812.93307698	3562.60665093	333.958815153	11.0600256101	0.0964256809944
389.738542943	2399.7298272	3165.46837015	376.0	1.47153780962	0.360809312895	0.0674409930645	381.515276716	2523.07504092	3212.04943406	307.459116429	1.4833925706	0.0129328035798
389.738542943	2399.7298272	3165.46837015	376.0	7.32866261735	0.954303767634	0.178374536006	456.950439547	2656.18507084	3397.45486725	284.319356867	6.7998057169	0.0592833977062
389.738542943	2399.7298272	3165.46837015	376.0	11.6593668599	0.923921664187	0.172695638166	452.808357851	2702.88287077	3534.54194026	378.850711638	8.48868936315	0.07400775382
389.738542943	2399.7298272	3165.46837015	376.0	13.0515952245	0.42037699338	0.0785751389496	388.561134606	2752.95077821	3578.61248878	437.100575965	9.00124710312	0.0784764350752
389.738542943	2399.7298272	3165.46837015	376.0	16.2003022912	1.03067093841	0.192648773535	467.571507662	2912.92282603	3678.28381504	297.789481347	15.0054781148	0.130823697601
389.738542943	2399.7298272	3165.46837015	376.0	-3.58585983764	1.15692557761	0.216247771515	484.848154714	2257.82500581	3051.95911119	309.285950666	-3.04236728043	-0.0265245621659
389.738542943	2399.7298272	3165.46837015	376.0	12.5601834139	0.634548184779	0.118607137342	415.080867939	2816.72978782	3563.05700335	331.246347584	11.1572939267	0.0972737046793
389.738542943	2399.7298272	3165.46837015	376.0	-12.2749670561	0.0891365755	0.0166610421495	349.358943832	2047.42079946	2776.90817054	380.128427244	-6.70032802666	-0.0584161118279
389.738542943	2399.7298272	3165.46837015	376.0	8.15186364275	0.549720460693	0.10275148798	404.388509628	2637.95458651	3423.51303533	381.169939193	5.60225937712	0.048842714709
389.738542943	2399.7298272	3165.46837015	376.0	-6.79617194862	0.550085101856	0.102819645207	403.811877024	2156.38636592	2950.33769673	390.139453789	-4.47623884299	-0.0390256219964
389.738542943	2399.7298272	3165.46837015	376.0	2.97888231459	0.712155922376	0.133113256519	424.776622332	2378.45210046	3259.7639476	456.535224804	-1.1096610044	-0.00967446385705
389.738542943	2399.7298272	3165.46837015	376.0	-15.5019357034	-0.155903341532	-0.0291408115014	322.676553015	2065.77674598	2674.75949869	286.306199703	-7.27405667412	-0.0634181052669
389.738542943	2399.7298272	3165.46837015	376.0	-14.8620475378	0.402663525188	0.0752642103155	385.440214936	1965.82378214	2695.01495618	343.750959102	-7.83541199277	-0.0683122231279
389.738542943	2399.7298272	3165.46837015	376.0	14.3774519418	0.420698308742	0.0786351978956	388.74894344	2922.15719484	3620.5820638	309.675925513	13.8846815497	0.121052149518
389.738542943	2399.7298272	3165.46837015	376.0	-2.93101045144	-0.129978057089	-0.0242949639418	325.846775874	2325.01388693	3072.68816138	421.82749858	-2.93637212939	-0.0256004544846
389.738542943	2399.7298272	3165.46837015	376.0	11.1953604556	0.667128472677	0.124696910781	419.220072332	2796.20397745	3519.85396429	304.429914514	10.5006069884	0.0915484480246
389.738542943	2399.7298272	3165.46837015	376.0	17.5682060776	0.270331354239	0.0505292250913	370.832612568	2925.82509359	3721.58437673	424.92667058	14.0255773756	0.122280535097
389.738542943	2399.7298272	3165.46837015	376.0	-4.35418476543	1.15580004211	0.216037391049	484.208836054	2142.97698527	3027.63802862	400.452207295	-3.83707288561	-0.0334531201884
389.738542943	2399.7298272	3165.46837015	376.0	6.78336544488	-0.270142595034	-0.0504939429969	311.121646607	2615.97739346	3380.19365773	453.094617671	3.47301330566	0.0302791046701
389.738542943	2399.7298272	3165.46837015	376.0	-4.95112733806	-0.0358139937118	-0.0066942044321	336.315130594	2373.7476785	3008.74200029	298.6791912	-3.03604602311	-0.0264694509426
389.738542943	2399.7298272	3165.46837015	376.0	19.909143765	0.878442530559	0.164194865525	446.793905951	2942.28372051	3795.68601879	406.608392337	15.8714759162	0.138373809209
389.738542943	2399.7298272	3165.46837015	376.0	-3.36233425989	0.739470543346	0.138218793149	428.234521391	2297.40206948	3059.03474265	333.398151775	-2.9006024261	-0.0252886000532
389.738542943	2399.7298272	3165.46837015	376.0	-12.5843513233	0.546174238817	0.10208864277	402.691893042	1924.86172112	2767.11470942	439.561095252	-7.9106971002	-0.0689685884935
389.738542943	2399.7298272	3165.46837015	376.0	-4.56672594061	1.02181682265	0.190993798627	465.657560111	2203.08104067	3020.91010494	352.171504161	-3.53561265318	-0.0308248705596
389.738542943	2399.7298272	3165.46837015	376.0	-7.46559899043	-0.329916947288	-0.0616667191192	304.641553067	2234.80745601	2929.14719546	389.698186389	-4.38160492093	-0.0382005660063
389.738542943	2399.7298272	3165.46837015	376.0	-17.6639684658	-0.230380346909	-0.0430617470857	314.498022416	1929.05625701	2606.32103545	362.766756019	-9.38339008137	-0.0818081088175
389.738542943	2399.7298272	3165.46837015	376.0	-17.883788256	-0.0457225167382	-0.00854626481088	334.044669158	1812.90041929	2599.36270952	452.417621067	-11.2707132325	-0.0982625390801
389.738542943	2399.7298272	3165.46837015	376.0	7.04326047391	0.899490917277	0.168129143416	449.543742476	2652.41160094	3388.42055267	286.465209253	6.5525572529	0.0571277877324
389.738542943	2399.7298272	3165.46837015	376.0	-7.34660767307	0.520482747828	0.0972864949211	400.148845343	2149.5998772	2932.91382798	383.165105429	-4.63736524	-0.0404303857019
389.738542943	2399.7298272	3165.46837015	376.0	5.66783534191	0.928255986774	0.17350579192	453.376811747	2564.0074269	3344.88190517	327.497666519	4.09696984949	0.0357190047907
389.738542943	2399.7298272	3165.46837015	376.0	-13.1214659317	1.15256079083	0.21543192352	482.665890576	1822.38734832	2750.11251638	445.05927748	-8.75257089126	-0.0763083774303
389.738542943	2399.7298272	3165.46837015	376.0	-14.1733651296	0.360912049258	0.067460196123	380.489438438	1978.07635304	2716.81497998	358.249188502	-7.60500262848	-0.0663034230905
389.738542943	2399.7298272	3165.46837015	376.0	-0.300671271594	0.472365747261	0.0882926630395	394.905367084	2428.79145134	3155.95071615	332.253897721	-0.817993152605	-0.00713158807851
389.738542943	2399.7298272	3165.46837015	376.0	-8.592210621	-0.415536354682	-0.0776703466695	295.640011456	2139.74748097	2893.48466064	458.097168213	-5.50200773832	-0.0479686812408
389.738542943	2399.7298272	3165.46837015	376.0	15.2873520911	0.971888771366	0.181661452592	459.365647301	2804.50901381	3649.38466522	385.510004107	11.772769071	0.102639660602
389.738542943	2399.7298272	3165.46837015	376.0	-2.99996639458	0.97532487917	0.182303715733	459.402101588	2245.71015229	3070.50538281	365.393128932	-3.02165525731	-0.0263439865502
389.738542943	2399.7298272	3165.46837015	376.0	-17.2503427808	-0.246360405506	-0.0460486739263	312.970844867	1996.48112413	2619.41422568	309.962256684	-8.40715729648	-0.0732969249911
389.738542943	2399.7298272	3165.46837015	376.0	12.8592496446	0.466051888263	0.0871125024791	394.190025422	2838.41386219	3572.52385028	339.919962672	11.4759244334	0.100051651556
389.738542943	2399.7298272	3165.46837015	376.0	-13.936244752	0.590759134282	0.11042226809	408.212506219	1909.24238772	2724.32095053	406.866056594	-8.26420640355	-0.0720506225244
389.738542943	2399.7298272	3165.46837015	376.0	0.872393417721	0.650329507185	0.121556917231	417.007219548	2455.2202365	3193.08370785	320.856251803	0.228755015651	0.00199437677115
389.738542943	2399.7298272	3165.46837015	376.0	-9.02195556506	-0.419507470355	-0.0784126112812	295.696490201	2290.70723707	2879.88122037	293.477493094	-4.36087725043	-0.0380198539706
389.738542943	2399.7298272	3165.46837015	376.0	-12.4702774028	0.442035120306	0.082623386973	390.445708949	2069.76603437	2770.72568329	310.513939974	-6.29202533794	-0.0548563673753
389.738542943	2399.7298272	3165.46837015	376.0	0.476332074366	-0.394378704216	-0.0737156456478	298.401471508	2504.51335776	3180.5465113	377.631682032	-0.189785388391	-0.00165462413593
389.738542943	2399.7298272	3165.46837015	376.0	9.53423608921	-0.13656430528	-0.0255260383702	325.341017138	2769.854001	3467.27159788	372.076579748	8.19899132608	0.0714820516659
389.738542943	2399.7298272	3165.46837015	376.0	-0.91945290543	0.727936578233	0.136062911819	426.683690664	2300.73532943	3136.36337925	408.944359148	-2.44842747601	-0.0213463598606
389.738542943	2399.7298272	3165.46837015	376.0	11.5327773565	-0.419097987125	-0.0783360723598	295.82195299	2834.16160646	3530.53478956	400.551230116	9.76814101173	0.0851625197186
389.738542943	2399.7298272	3165.46837015	376.0	-10.8846075967	-0.348982653777	-0.0652304025751	302.651968853	2186.46183784	2820.91955946	331.805752766	-5.37710898382	-0.0468797644622
389.738542943	2399.7298272	3165.46837015	376.0	0.17061676033	0.797872889607	0.149135119553	436.021006237	2451.82121959	3170.86918973	283.026963897	0.297750139053	0.00259590356629
389.738542943	2399.7298272	3165.46837015	376.0	8.84762258007	0.469657868719	0.0877865175176	394.486948015	2586.70371737	3445.53706443	464.346399041	4.11107888629	0.0358420129581
389.738542943	2399.7298272	3165.46837015	376.0	-1.70997019743	0.05225427198	0.00976715364111	345.92071444	2362.65834898	3111.33980441	402.760740987	-2.44157743122	-0.0212866384588
389.738542943	2399.7298272	3165.46837015	376.0	0.167627977567	0.238768688351	0.0446296613741	367.197685252	2460.23946428	3170.77458075	343.337431223	-0.393539758	-0.00343103537925
389.738542943	2399.7298272	3165.46837015	376.0	-4.57091440385	-0.147762725879	-0.0276192010988	323.703334092	2234.89062684	3020.77752047	462.183559529	-3.88114846096	-0.0338373885001
389.738542943	2399.7298272	3165.46837015	376.0	-14.6653266024	1.17080752737	0.21884252848	485.637017483	1918.01703814	2701.24209517	297.588039539	-7.68445864229	-0.0669961520687
389.738542943	2399.7298272	3165.46837015	376.0	-14.5298300531	0.627817628545	0.117349089448	412.627809554	1825.94195277	2705.53119558	466.961433252	-9.65256492687	-0.0841548816641
389.738542943	2399.7298272	3165.46837015	376.0	-14.3474032263	0.272500377387	0.0509346499789	370.143838251	1987.27547471	2711.30585908	353.88654612	-7.5972135043	-0.0662355144228
389.738542943	2399.7298272	3165.46837015	376.0	5.76838592401	0.24829401431	0.0464100961326	368.277065909	2609.75352495	3348.06480204	370.034211175	4.05191826651	0.0353262272581
389.738542943	2399.7298272	3165.46837015	376.0	-17.7487602116	0.28017240453	0.0523686737439	370.704834982	1825.5058955	2603.63697955	407.426249073	-10.5478493966	-0.0919603260384
389.738542943	2399.7298272	3165.46837015	376.0	5.6494866364	-0.413070647339	-0.0772094667924	296.393416086	2578.79187182	3344.3010827	469.115794795	2.16660172964	0.0188892914528
389.738542943	2399.7298272	3165.46837015	376.0	-16.3672978156	-0.122830366267	-0.0229589469657	326.042737872	1990.8955819	2647.36673474	330.428414975	-8.2182481097	-0.0716499399277
389.738542943	2399.7298272	3165.46837015	376.0	-7.30520275257	-0.266716178225	-0.049853491257	311.326280455	2274.63837789	2934.22448764	348.259829289	-4.04667838614	-0.035280543907
389.738542943	2399.7298272	3165.46837015	376.0	-0.0200229327047	0.287220296631	0.0536860367534	372.827596104	2447.85506691	3164.83455054	344.151887527	-0.628613618148	-0.00548050233782
389.738542943	2399.7298272	3165.46837015	376.0	-8.93778026465	0.613263716688	0.114628732091	411.211195899	2007.69900456	2882.54576288	463.635562418	-6.26331694446	-0.0546060762377
389.738542943	2399.7298272	3165.46837015	376.0	-5.44914274806	0.886471211591	0.165695553568	447.412814364	2238.56701244	2992.97748001	306.997653206	-3.58158052367	-0.0312256366492
389.738542943	2399.7298272	3165.46837015	376.0	-5.22306976788	0.552988453204	0.103362327702	404.087592203	2146.94142672	3000.13374869	449.104729772	-4.33261498048	-0.0377734523145
389.738542943	2399.7298272	3165.46837015	376.0	9.71985421789	0.548244751903	0.102475654561	404.18011751	2651.93205092	3473.14728104	417.035112607	6.12899848235	0.0534350347197
389.738542943	2399.7298272	3165.46837015	376.0	16.6947052645	1.04442281639	0.195219218018	469.343267539	2808.98013647	3693.93398478	415.610580771	12.1827323264	0.106213882532
389.738542943	2399.7298272	3165.46837015	376.0	1.87360361003	0.771739264305	0.144250329777	432.534064745	2389.19105861	3224.7766998	403.051576444	-0.931280994665	-0.00811927632664
389.738542943	2399.7298272	3165.46837015	376.0	16.6253105972	0.765304357024	0.143047543369	431.796406555	2838.23035801	3691.73731854	421.71055397	12.4033415101	0.108137240716
389.738542943	2399.7298272	3165.46837015	376.0	-6.1645054456	1.13341219894	0.211852747466	480.694510026	2055.61046231	2970.33290009	434.027927755	-4.88185752437	-0.0425619662107
389.738542943	2399.7298272	3165.46837015	376.0	1.19903198335	-0.213624685454	-0.0399298477485	317.20805702	2601.69726574	3203.42334833	284.518025562	2.57319930377	0.0224341700416
389.738542943	2399.7298272	3165.46837015	376.0	-12.9619725692	0.616963974245	0.115320369018	411.564009853	1940.87086461	2755.16122832	402.726353856	-7.65391771285	-0.0667298841573
389.738542943	2399.7298272	3165.46837015	376.0	-1.77497254775	0.408013977856	0.0762642949264	387.032419505	2349.98166884	3109.28217557	372.268087226	-2.41605131318	-0.0210640916581
389.738542943	2399.7298272	3165.46837015	376.0	-0.725956007618	0.946749031902	0.17696243587	455.794390568	2342.54288647	3142.48846234	344.151185307	-1.89959222302	-0.0165613968877
389.738542943	2399.7298272	3165.46837015	376.0	-14.3952230559	0.821773851561	0.153602589077	438.01159106	1973.23471982	2709.7921375	298.545826621	-7.34036470385	-0.0639962049159
389.738542943	2399.7298272	3165.46837015	376.0	-8.81867608904	0.595769275801	0.11135874314	409.443524491	2125.61031507	2886.31596788	351.262128318	-5.04385798487	-0.0439743503476
389.738542943	2399.7298272	3165.46837015	376.0	-10.212532218	0.975951391331	0.18242082081	458.716504851	2011.16527936	2842.19389299	372.312108783	-6.06271819857	-0.0528571769709
389.738542943	2399.7298272	3165.46837015	376.0	2.67572003442	1.02967068943	0.192461811109	467.043464439	2324.05247726	3250.16744151	459.071499813	-1.60830475458	-0.0140218374419
389.738542943	2399.7298272	3165.46837015	376.0	-19.2883572088	0.383111127207	0.0716095564873	382.802438956	1807.44049037	2554.90152358	364.658594256	-10.9458965163	-0.0954306583809
389.738542943	2399.7298272	3165.46837015	376.0	-14.5121359173	-0.108995164393	-0.0203729279239	327.276545523	1911.86437069	2706.09129785	466.950381639	-9.11836506435	-0.0794975158182
389.738542943	2399.7298272	3165.46837015	376.0	22.4654695382	1.08953945432	0.203652234453	475.742558918	2969.93337911	3876.60570258	430.92976455	17.327563033	0.151068553034
389.738542943	2399.7298272	3165.46837015	376.0	-6.36896503776	0.206146398295	0.0385320370645	363.240891408	2291.16979399	2963.86079637	309.450110971	-3.66753482308	-0.0319750202535
389.738542943	2399.7298272	3165.46837015	376.0	-13.5290845233	-0.00368288436807	-0.000688389601508	339.255568218	2102.06462902	2737.20947879	295.889281549	-6.46092797135	-0.0563289273875
389.738542943	2399.7298272	3165.46837015	376.0	15.8796445955	1.15715261252	0.216290207948	485.183355373	2751.62558943	3668.13349711	431.324552304	10.7509015285	0.0937306148951
389.738542943	2399.7298272	3165.46837015	376.0	10.3674504769	1.1638406095	0.217540300842	486.15006691	2667.6062152	3493.64673578	339.890453669	7.91427898732	0.0689998168032
389.738542943	2399.7298272	3165.46837015	376.0	3.53690744716	1.03991630923	0.194376880229	468.581292594	2405.75060943	3277.42805667	403.096154639	0.0857625147143	0.000747711549383
389.738542943	2399.7298272	3165.46837015	376.0	-2.12577919644	0.120576196261	0.0225376067778	353.486032242	2329.56792368	3098.17750206	415.123546142	-2.69048968996	-0.0234567540537
389.738542943	2399.7298272	3165.46837015	376.0	-8.46171233396	0.835649142679	0.156196101435	439.937436729	2037.47288296	2897.61554264	420.205222949	-5.64429335139	-0.0492091835344
389.738542943	2399.7298272	3165.46837015	376.0	18.7438380959	-0.0656599694355	-0.0122728914833	332.983154647	2992.43241999	3758.79863642	433.383061786	15.4585366357	0.134773641113
389.738542943	2399.7298272	3165.46837015	376.0	13.9558655607	-0.122122291783	-0.022826596595	326.939073687	2939.6137185	3607.23688025	340.684088066	13.4335511747	0.117119016344
389.738542943	2399.7298272	3165.46837015	376.0	-18.5605797668	0.0329862577497	0.00616565565414	342.947949695	1922.28470927	2577.93908831	312.706429344	-9.39012977253	-0.0818668681127
389.738542943	2399.7298272	3165.46837015	376.0	15.456151707	1.04051411732	0.194488620059	468.787958685	2776.98793206	3654.72796367	408.952072929	11.1637249942	0.0973297732708
389.738542943	2399.7298272	3165.46837015	376.0	-22.3908174466	0.0796022057568	0.0148789169639	347.97346847	1817.46993402	2456.69412606	291.250723563	-11.6706596572	-0.101749430316
389.738542943	2399.7298272	3165.46837015	376.0	-16.3784531883	0.116869489941	0.021844764475	352.139196971	1883.84692423	2647.01361495	411.027493752	-9.55227564186	-0.0832805199814
389.738542943	2399.7298272	3165.46837015	376.0	5.40363682962	0.259200851496	0.0484487572889	369.54785785	2603.9355849	3336.51878482	363.035342072	3.87667111396	0.0337983532167
389.738542943	2399.7298272	3165.46837015	376.0	16.102739301	0.177748218706	0.0332239661132	360.107244471	2864.15969206	3675.19548944	450.928552918	11.9763961189	0.104414961804
389.738542943	2399.7298272	3165.46837015	376.0	-14.8039155807	-0.423929159868	-0.0792390953024	294.567597225	1973.73095449	2696.8551049	428.556553182	-8.48033666113	-0.0739349316576
389.738542943	2399.7298272	3165.46837015	376.0	-10.1507589069	0.590512736062	0.110376212348	408.76381652	2109.773431	2844.14930762	325.612060096	-5.42504623984	-0.0472977004346
389.738542943	2399.7298272	3165.46837015	376.0	-21.3430201656	0.0930534820187	0.0173931742091	349.480066586	1831.47567623	2489.86181757	308.906074754	-11.2243522769	-0.0978583459192
389.738542943	2399.7298272	3165.46837015	376.0	1.83776302031	0.115176565618	0.0215283300221	353.078388162	2500.92246874	3223.64217727	369.64132037	0.590977822082	0.0051523785709
389.738542943	2399.7298272	3165.46837015	376.0	1.5399647153	-0.418052611097	-0.0781406749715	296.039712147	2617.67059034	3214.21546612	300.505163636	2.75442178825	0.0240141393919
389.738542943	2399.7298272	3165.46837015	376.0	6.47886679976	-0.133339585528	-0.0249232870145	325.65466911	2626.60872916	3370.55484944	418.291451168	3.94728974961	0.0344140344343
389.738542943	2399.7298272	3165.46837015	376.0	8.39199590729	0.304547530975	0.0569247721449	374.810298369	2652.20764769	3431.11434621	404.096400156	5.56204735498	0.0484921303835
389.738542943	2399.7298272	3165.46837015	376.0	-13.870547467	0.773463788454	0.144572670739	431.552957057	1934.51061031	2726.40057731	360.337009943	-7.71152075105	-0.0672320902446
389.738542943	2399.7298272	3165.46837015	376.0	-6.26626228326	-0.427440085027	-0.0798953429956	294.798452058	2291.7192329	2967.11181958	380.594134617	-3.79650302566	-0.0330994160912
389.738542943	2399.7298272	3165.46837015	376.0	12.0618169113	0.280057333698	0.0523471651771	372.05126221	2869.53908737	3547.28136934	305.691019763	11.9245294183	0.103962767378
389.738542943	2399.7298272	3165.46837015	376.0	-10.3290833761	0.0799468448505	0.0149433354861	348.326322082	2065.66055181	2838.50450295	424.517629057	-6.21418462238	-0.0541777212065
389.738542943	2399.7298272	3165.46837015	376.0	-6.38592358514	-0.245656043585	-0.0459170174924	313.433693161	2252.56394005	2963.32397892	397.326345707	-4.03531315221	-0.0351814572991
389.738542943	2399.7298272	3165.46837015	376.0	-12.3970970609	0.685695630847	0.128167407635	420.248129928	1943.25739604	2773.04218387	409.536657895	-7.46931558405	-0.0651204497302
389.738542943	2399.7298272	3165.46837015	376.0	13.520229594	1.02887303246	0.192312716348	467.111002282	2687.94484203	3593.44696152	438.391117205	8.46620256184	0.0738117049855
389.738542943	2399.7298272	3165.46837015	376.0	3.25612280686	-0.415125423173	-0.0775935370416	296.232776961	2541.45604891	3268.53990769	430.851081818	0.979462187616	0.00853933903763
389.738542943	2399.7298272	3165.46837015	376.0	5.91031205341	0.0118528085168	0.00221547822744	341.592685829	2708.62155495	3352.55742877	302.343187992	6.35138180489	0.0553738605483
389.738542943	2399.7298272	3165.46837015	376.0	13.7691302465	0.722714610722	0.135086843126	426.291470896	2793.84244021	3601.32583294	381.191921841	10.8106919037	0.094251891052
389.738542943	2399.7298272	3165.46837015	376.0	-3.40404389514	0.637324895298	0.119126148654	415.341290233	2359.55761086	3057.71443734	282.815536246	-2.44623282811	-0.0213272260515
389.738542943	2399.7298272	3165.46837015	376.0	12.6093269101	0.688622083309	0.128714408095	421.844827332	2708.24662444	3564.61262517	434.521173405	8.23020721436	0.0717542041357
389.738542943	2399.7298272	3165.46837015	376.0	-0.114498564209	0.188003491529	0.0351408395382	361.243564088	2374.81926794	3161.84395431	425.781122281	-2.06727812627	-0.0180233489648
389.738542943	2399.7298272	3165.46837015	376.0	-13.5146294294	1.15520643289	0.215926436054	483.34840144	1904.97428947	2737.66705022	349.344359309	-7.62489014676	-0.0664768103467
389.738542943	2399.7298272	3165.46837015	376.0	5.79323510516	-0.13369573098	-0.024989856258	325.717138919	2735.87514059	3348.85139501	287.259115494	6.84966294524	0.0597180727571
389.738542943	2399.7298272	3165.46837015	376.0	10.3350553247	-0.0837410915187	-0.0156525404708	331.080345122	2822.38605944	3492.62127749	339.154872926	9.83299535099	0.0857279455186
389.738542943	2399.7298272	3165.46837015	376.0	1.25328078243	0.56074684317	0.10481249405	405.725649471	2409.61988098	3205.1405769	389.795046451	-0.900805102105	-0.00785357543248
389.738542943	2399.7298272	3165.46837015	376.0	-18.4836765039	0.386058032714	0.0721603799466	383.283666814	1873.66030788	2580.37343678	323.429462078	-9.72476238958	-0.0847843277209
389.738542943	2399.7298272	3165.46837015	376.0	-11.3581054531	0.447210972889	0.0835908360539	390.781814264	1991.72335057	2805.93113458	423.425969751	-6.93660877277	-0.060476100896
389.738542943	2399.7298272	3165.46837015	376.0	7.61690912393	1.12318691364	0.209941479186	480.294872661	2540.6246808	3406.57921925	385.65966579	4.09846309543	0.0357320234998
389.738542943	2399.7298272	3165.46837015	376.0	-8.78490321673	0.722165220753	0.134984153412	425.048704154	2009.48753439	2887.38503747	452.84879893	-6.11379631695	-0.0533024962245
389.738542943	2399.7298272	3165.46837015	376.0	-8.71648075929	-0.0671408746421	-0.0125496961948	332.2624704	2139.59524252	2889.55092872	417.693215805	-5.29200814357	-0.0461378216527
389.738542943	2399.7298272	3165.46837015	376.0	4.87731804467	0.0230484622487	0.0043081237848	342.823713887	2656.40383686	3319.85833016	320.630779416	4.83795320331	0.0421791909617
389.738542943	2399.7298272	3165.46837015	376.0	12.5183931934	0.471812375581	0.0881892290806	394.813241624	2755.06215623	3561.73414713	411.858749278	9.11315273587	0.0794520726754
389.738542943	2399.7298272	3165.46837015	376.0	12.5982879474	0.112942901578	0.0211108227248	352.835718527	2849.91031342	3564.2631903	361.517158358	11.1527461732	0.0972340555641
389.738542943	2399.7298272	3165.46837015	376.0	-15.1293561331	0.66391588298	0.124096426725	417.581480735	1954.95105226	2686.55338715	314.020854152	-7.79509589824	-0.067960731458
389.738542943	2399.7298272	3165.46837015	376.0	-16.3774950922	0.23169111091	0.0433067497027	365.192845005	1883.56698688	2647.04394318	398.284111298	-9.41872390499	-0.0821161630775
389.738542943	2399.7298272	3165.46837015	376.0	-0.281829303584	0.648355659116	0.121187973667	416.648942517	2347.08775822	3156.54715268	392.81045195	-2.07253890597	-0.0180692145246
389.738542943	2399.7298272	3165.46837015	376.0	-12.6404620026	0.490027104221	0.0915938512563	395.966810215	1976.24953752	2765.33854361	393.122195881	-7.27194065938	-0.0633996570129
389.738542943	2399.7298272	3165.46837015	376.0	9.94332014517	0.314913229535	0.0588622858944	376.027769255	2696.76267142	3480.22102428	407.430583614	6.95763634504	0.060659427594
389.738542943	2399.7298272	3165.46837015	376.0	-11.4796628616	-0.216663603236	-0.0404978697638	316.125133011	2074.21738839	2802.08327326	411.740751859	-6.4984514168	-0.0566560716373
389.738542943	2399.7298272	3165.46837015	376.0	-15.1487084206	0.569461572498	0.10644141542	405.637800106	1923.75883272	2685.9407966	356.544163777	-8.26383718841	-0.0720474035607
389.738542943	2399.7298272	3165.46837015	376.0	-8.92992919385	-0.310822352553	-0.0580976359913	306.357173029	2131.15743649	2882.79428604	445.279676523	-5.56989810242	-0.0485605763071
389.738542943	2399.7298272	3165.46837015	376.0	-5.07527809912	0.314762304464	0.0588340756008	375.484108639	2192.37258136	3004.81204722	436.955357226	-4.05649921047	-0.0353661657408
389.738542943	2399.7298272	3165.46837015	376.0	6.6146353187	1.03238934422	0.192969970882	467.521411833	2458.96397785	3374.85255896	448.367169275	1.67086832382	0.0145672914021
389.738542943	2399.7298272	3165.46837015	376.0	12.2044325061	0.473319927135	0.0884710144178	395.026898914	2775.90225375	3551.79582088	380.866668215	9.67454353549	0.0843464998735
389.738542943	2399.7298272	3165.46837015	376.0	-14.229429476	1.15418129442	0.215734821387	483.069794694	1865.25267496	2715.04028083	366.717811181	-8.25476841472	-0.0719683384021
389.738542943	2399.7298272	3165.46837015	376.0	-14.108073115	-0.163211448367	-0.0305068127788	321.832275356	2056.83226777	2718.88177805	340.21723493	-7.07783583898	-0.061707374359
389.738542943	2399.7298272	3165.46837015	376.0	9.27657460639	1.0868475408	0.203149073047	475.259403986	2674.028896	3459.11540514	309.827105153	7.79762149829	0.067982750639
389.738542943	2399.7298272	3165.46837015	376.0	5.22616170426	-0.16704626186	-0.0312236003477	322.086237294	2638.49748521	3330.90086587	370.317143362	4.09645988723	0.0357145587379
389.738542943	2399.7298272	3165.46837015	376.0	-4.650199616	0.604282263665	0.112949955825	411.084937698	2311.0537193	3018.26777215	296.129115155	-3.1583162949	-0.0275354515684
389.738542943	2399.7298272	3165.46837015	376.0	-1.22422409374	0.935819048288	0.174919448278	454.367779632	2382.28550795	3126.71594368	290.062656095	-1.24281447021	-0.0108353484761
389.738542943	2399.7298272	3165.46837015	376.0	15.706451859	-0.219699289498	-0.0410652877566	316.500707025	2974.94479649	3662.65113581	371.205632303	14.4530546581	0.126007451248
389.738542943	2399.7298272	3165.46837015	376.0	20.9719150275	1.03602152414	0.193648883017	468.214938888	2914.63771368	3829.32770695	446.475054383	15.515353357	0.135268991779
389.738542943	2399.7298272	3165.46837015	376.0	12.4252619867	-0.0717711391651	-0.0134151661991	332.426322981	2924.25308381	3558.78610824	302.106701448	12.9143559658	0.112592467008
389.738542943	2399.7298272	3165.46837015	376.0	-9.37193519014	1.0780645974	0.201507401382	472.575764581	1955.58410564	2868.80272603	440.642855806	-6.47579722168	-0.0564585633974
389.738542943	2399.7298272	3165.46837015	376.0	-1.87560672243	0.626594141743	0.117120400326	413.86362871	2324.01426545	3106.0966326	368.218738443	-2.51070077689	-0.0218892831464
389.738542943	2399.7298272	3165.46837015	376.0	-8.46463154528	0.992305842224	0.185477727519	460.889454264	2006.63946604	2897.52313593	429.994215623	-5.83962998772	-0.0509122056471
389.738542943	2399.7298272	3165.46837015	376.0	-10.0229000746	-0.216413321671	-0.0404510881629	316.278418219	2134.20193951	2848.19663851	397.716280782	-5.62941004444	-0.0490794249734
389.738542943	2399.7298272	3165.46837015	376.0	-1.26948216027	-0.378840466441	-0.0708113021386	299.957956525	2427.91763109	3125.2833139	397.407726281	-1.96944231295	-0.0171703776194
389.738542943	2399.7298272	3165.46837015	376.0	-14.3943480006	-0.173202157261	-0.0323742350021	320.757141243	2050.01420191	2709.8198371	339.04849394	-7.20952710124	-0.0628555109088
389.738542943	2399.7298272	3165.46837015	376.0	-17.4105765834	-0.150476999169	-0.0281265419007	322.799286947	1855.74870135	2614.34207534	435.794087043	-10.5173014037	-0.0916939965448
389.738542943	2399.7298272	3165.46837015	376.0	5.7684612796	1.15850239015	0.216542502832	485.294616766	2477.83134364	3348.0671874	384.941226987	2.34149564754	0.0204140858547
389.738542943	2399.7298272	3165.46837015	376.0	-18.0600403376	0.82487811597	0.154182825415	438.104668103	1857.74016432	2593.78350562	297.938673198	-9.40722074527	-0.0820158739779
389.738542943	2399.7298272	3165.46837015	376.0	15.5522631963	0.264604880432	0.0494588561556	370.109897299	2828.40236724	3657.77034247	459.258077929	11.0640650879	0.0964608987615
389.738542943	2399.7298272	3165.46837015	376.0	11.8710841847	0.656246765426	0.122662946809	417.850494098	2823.91830526	3541.24378521	299.47498585	11.3185836583	0.0986798924
389.738542943	2399.7298272	3165.46837015	376.0	18.5100620159	0.349379009849	0.0653044878223	380.201361362	2998.0646154	3751.39852855	373.132551791	16.3031610788	0.142137411323
389.738542943	2399.7298272	3165.46837015	376.0	16.1673512199	0.718791895959	0.134353625413	425.79524758	2852.01474992	3677.2407593	399.430761805	12.6598626252	0.110373693333
389.738542943	2399.7298272	3165.46837015	376.0	-5.00198481731	-0.279247854807	-0.0521958607116	310.282815464	2387.49840315	3007.13212287	309.350904261	-3.01139016525	-0.0262544914145
389.738542943	2399.7298272	3165.46837015	376.0	14.3389360529	1.1456378433	0.214137914636	483.682499645	2848.29740181	3619.36285552	287.382954059	13.2631485376	0.115633378706
389.738542943	2399.7298272	3165.46837015	376.0	-8.71377190717	0.346547890979	0.064775306725	378.82771593	2041.01630606	2889.63667658	469.79265459	-6.07844405834	-0.052994281241
389.738542943	2399.7298272	3165.46837015	376.0	21.4748738467	1.11923665666	0.209203113394	479.972826054	2977.79941099	3845.24870929	387.476472243	17.5332298515	0.152861637764
389.738542943	2399.7298272	3165.46837015	376.0	7.93903118746	0.573686027842	0.107231033241	407.325541289	2582.72424527	3416.77589128	426.726104723	4.12248840507	0.0359414856589
389.738542943	2399.7298272	3165.46837015	376.0	11.792745893	0.621331442139	0.116136718157	413.407446374	2796.46718366	3538.76401136	328.889381324	10.4883189231	0.091441315807
389.738542943	2399.7298272	3165.46837015	376.0	-21.9519846815	-0.246875802828	-0.0461450098744	312.758863943	1873.28635186	2470.58523843	284.540022627	-11.0205995083	-0.0960819486337
389.738542943	2399.7298272	3165.46837015	376.0	-15.6876626352	-0.403639902451	-0.0754467107385	296.842728755	2049.49061104	2668.88037141	322.547031614	-7.59779361045	-0.0662405720179
389.738542943	2399.7298272	3165.46837015	376.0	13.6393666428	0.855007280807	0.159814445011	443.653736953	2819.80655251	3597.21820711	333.757917645	11.7938564675	0.102823508871
389.738542943	2399.7298272	3165.46837015	376.0	1.66058305671	0.135163649648	0.0252642335791	355.27489687	2427.23575282	3218.03360157	435.522951871	-1.08155097833	-0.00942938952335
389.738542943	2399.7298272	3165.46837015	376.0	-19.8007289321	-0.20008719345	-0.0373994754113	317.674887512	1895.76163694	2538.68255874	325.246034294	-10.2205070629	-0.0891064260061
389.738542943	2399.7298272	3165.46837015	376.0	8.93735727652	0.738707657774	0.138076197715	428.314044389	2642.60183751	3448.37758786	377.461705965	6.17599126218	0.0538447363747
389.738542943	2399.7298272	3165.46837015	376.0	-18.8976908947	-0.432237909474	-0.080792132612	293.81227526	1953.46439617	2567.26794219	319.991270761	-9.41190784163	-0.0820567379393
389.738542943	2399.7298272	3165.46837015	376.0	4.83161052722	-0.137690976482	-0.0257366311181	325.250573023	2650.02968893	3318.41147315	343.131211201	4.411270848	0.0384592053008
389.738542943	2399.7298272	3165.46837015	376.0	14.3153757345	0.0683442634391	0.0127746286802	347.766899608	2837.30143024	3618.61706109	433.548731245	10.8725470848	0.0947911690042
389.738542943	2399.7298272	3165.46837015	376.0	15.7100147355	0.890822090344	0.166508801934	448.303261141	2746.09480805	3662.76391754	468.365848353	9.97872833054	0.0869985033177
389.738542943	2399.7298272	3165.46837015	376.0	-16.9291375067	1.07770539183	0.201440260155	472.19076835	1818.06217332	2629.58187703	339.328935364	-9.46252641278	-0.0824980506781
389.738542943	2399.7298272	3165.46837015	376.0	6.92772097619	0.227351055345	0.0424955243636	365.829123895	2616.16329771	3384.76318642	402.770764819	4.30268530102	0.0375125135224
389.738542943	2399.7298272	3165.46837015	376.0	0.992866411679	0.130159689693	0.0243289139613	354.809110757	2539.15682796	3196.89724237	302.931303647	1.45955554366	0.0127249829438
389.738542943	2399.7298272	3165.46837015	376.0	4.24157725987	0.400586468314	0.0748759753858	386.174133594	2480.46291723	3299.7341567	433.09710588	0.796447035853	0.00694374050439
389.738542943	2399.7298272	3165.46837015	376.0	17.2145061995	1.11988496837	0.209324293154	480.009911601	2873.54940518	3710.38811897	356.828802191	14.2164365573	0.123944520988
389.738542943	2399.7298272	3165.46837015	376.0	5.58115231503	0.025155705969	0.00470200111571	342.944942607	2530.30056193	3342.13798137	468.892476829	1.56071442427	0.0136069261053
389.738542943	2399.7298272	3165.46837015	376.0	1.93331220593	0.82328777448	0.153885565323	439.35660274	2472.58308692	3226.66675652	314.727066863	1.09330049395	0.00953182645115
389.738542943	2399.7298272	3165.46837015	376.0	6.14268948126	-0.0523662806728	-0.00978808984538	334.426018091	2593.72984529	3359.91326275	431.757399366	3.15686593278	0.0275228067374
389.738542943	2399.7298272	3165.46837015	376.0	3.91196860804	0.414952671471	0.0775612470039	387.911774696	2485.05549241	3289.30049908	416.333231974	0.902094962039	0.00786482094193
389.738542943	2399.7298272	3165.46837015	376.0	-5.83087775761	0.721788352159	0.134913710684	425.686442874	2211.84588165	2980.89377903	343.361454507	-3.83575208504	-0.0334416049262
389.738542943	2399.7298272	3165.46837015	376.0	-11.4976279068	0.768743295422	0.143690335593	430.941759824	1952.31997529	2801.51459544	418.252860327	-7.1369751783	-0.0622229745275
389.738542943	2399.7298272	3165.46837015	376.0	5.9268442027	0.980308999026	0.183235326921	460.400790465	2495.93311518	3353.08074873	396.746843082	2.44610016995	0.0213260694852
389.738542943	2399.7298272	3165.46837015	376.0	-14.1791256688	-0.434758958379	-0.0812633567063	293.814142516	2112.5378335	2716.63263194	310.280655915	-6.68896718964	-0.0583170635539
389.738542943	2399.7298272	3165.46837015	376.0	6.47381614334	-0.0871447811083	-0.0162887441324	330.679100732	2663.48222116	3370.3949725	376.233650612	5.02731145277	0.0438300911314
389.738542943	2399.7298272	3165.46837015	376.0	12.1975326934	1.10967752491	0.207416359797	478.428924087	2675.19946809	3551.57740949	397.949017321	8.17893751919	0.0713072146399
389.738542943	2399.7298272	3165.46837015	376.0	-11.9915400931	0.195554353615	0.036552215629	361.230577948	1996.5878437	2785.8799614	428.061539758	-7.19827669357	-0.0627574254016
389.738542943	2399.7298272	3165.46837015	376.0	4.19415298341	0.842331529211	0.157445145647	441.851551285	2488.53241997	3298.23295623	367.848984972	1.79835034748	0.0156787301436
389.738542943	2399.7298272	3165.46837015	376.0	9.98850014282	0.3136906269	0.0586337620374	375.834127102	2645.2631787	3481.65118282	460.553877018	5.52578117167	0.0481759474427
389.738542943	2399.7298272	3165.46837015	376.0	-15.2851824206	0.717000019446	0.134018695224	424.2892582	1934.44814652	2681.6207553	322.883350584	-8.01368786421	-0.0698665027394
389.738542943	2399.7298272	3165.46837015	376.0	15.134179254	0.847740558897	0.158456179233	442.72471832	2878.08770258	3644.53602751	323.723606615	13.5531431942	0.118161666907
389.738542943	2399.7298272	3165.46837015	376.0	-19.2663137626	-0.377554914009	-0.0705710119642	299.340397126	1942.12227224	2555.5993019	314.136632529	-9.59539445352	-0.0836564468485
389.738542943	2399.7298272	3165.46837015	376.0	14.7296699749	1.10995721609	0.207468638521	478.580896898	2817.05680041	3631.73141423	336.093716924	12.3729227892	0.107872038267
389.738542943	2399.7298272	3165.46837015	376.0	19.131530342	0.907168544442	0.169564213914	450.592956067	2885.50530525	3771.07091185	434.972650533	14.2545296772	0.124276631885
389.738542943	2399.7298272	3165.46837015	376.0	6.35547481606	0.429622338139	0.0803032407737	389.679511794	2562.64043711	3366.64891522	414.328966316	3.16806961486	0.0276204848723
389.738542943	2399.7298272	3165.46837015	376.0	-10.8320512405	1.17770125177	0.220131075098	487.04374108	2039.43354019	2822.58321429	296.10593302	-5.80560401543	-0.0506155537526
389.738542943	2399.7298272	3165.46837015	376.0	16.3298440072	0.246384989144	0.0460532689989	368.165233204	2997.84799536	3682.38441709	316.371188524	15.901395587	0.138634660741
389.738542943	2399.7298272	3165.46837015	376.0	18.9716281469	0.863678888129	0.161435306192	444.849597134	2946.24015252	3766.00925844	374.919508781	15.8702062663	0.138362739898
389.738542943	2399.7298272	3165.46837015	376.0	-9.883945966	0.803482627421	0.150183668677	435.646341713	2011.57883263	2852.59518687	405.370012524	-6.15833190174	-0.0536907750805
389.738542943	2399.7298272	3165.46837015	376.0	11.5303507263	0.833149048782	0.155728794165	440.709088028	2738.07044768	3530.45797535	351.67843965	9.26275072347	0.0807563271444
389.738542943	2399.7298272	3165.46837015	376.0	-17.2763144589	0.278389923427	0.0520354997059	370.821175739	1961.31474762	2618.59210042	286.456177063	-8.45819011828	-0.0737418493312
389.738542943	2399.7298272	3165.46837015	376.0	4.65205310939	-0.293626260605	-0.0548834131973	308.776595199	2667.3918778	3312.72763989	336.559166889	4.62662476724	0.0403367460091
389.738542943	2399.7298272	3165.46837015	376.0	-7.57762716637	0.295693934464	0.0552698942923	373.559116381	2259.92311568	2925.60097899	292.118746928	-4.07454547679	-0.0355235002336
389.738542943	2399.7298272	3165.46837015	376.0	7.7733188972	0.0661701234294	0.01236824737	347.544030576	2656.19273612	3411.53032115	407.793554449	5.20159301863	0.0453495468059
389.738542943	2399.7298272	3165.46837015	376.0	17.2743189872	1.06370154631	0.198822718936	472.070941741	2848.92496718	3712.28147384	391.285564921	13.40431297	0.116864106103
389.738542943	2399.7298272	3165.46837015	376.0	8.86752153444	-0.328382612966	-0.0613799276571	305.07699942	2705.57262434	3446.16695953	435.517335772	6.03732418491	0.0526357819085
389.738542943	2399.7298272	3165.46837015	376.0	5.01457634427	0.762915933984	0.142601109156	431.362732759	2435.91658111	3324.20319822	456.92388435	0.426474132937	0.00371817029588
389.738542943	2399.7298272	3165.46837015	376.0	13.745262191	0.443392938101	0.0828771846917	391.339199688	2768.05504058	3600.5702972	441.176056928	9.53062731528	0.0830917813014
389.738542943	2399.7298272	3165.46837015	376.0	19.6502488998	0.342654515192	0.064047572933	379.346737859	2979.80826788	3787.49078373	428.33577799	15.8702756671	0.138363344962
389.738542943	2399.7298272	3165.46837015	376.0	1.16576059922	0.25178702307	0.0470629949664	368.622329386	2405.39921884	3202.37015319	428.348604961	-1.41216973274	-0.0123118546882
389.738542943	2399.7298272	3165.46837015	376.0	-17.2578260363	0.499758353304	0.0934127763186	396.855624289	1830.73796887	2619.17734559	391.583752435	-10.0869347168	-0.0879418894227
389.738542943	2399.7298272	3165.46837015	376.0	-17.7423960033	0.246994099488	0.0461671213997	366.879869815	1834.22128811	2603.83843655	402.737278629	-10.4328152076	-0.0909574124462
389.738542943	2399.7298272	3165.46837015	376.0	13.3389044097	0.572839775793	0.107072855288	407.206817226	2717.91976638	3587.70717016	462.580586551	8.329916675	0.07262351068
389.738542943	2399.7298272	3165.46837015	376.0	0.287490477167	1.0079072558	0.18839387959	464.207270926	2420.76371594	3174.56879027	289.597803401	-0.0379990249005	-0.000331290539673
389.738542943	2399.7298272	3165.46837015	376.0	-9.35822370043	1.12468670985	0.210221814925	479.455277044	2035.65195569	2869.2367589	354.129526166	-5.56925122544	-0.0485549365775
389.738542943	2399.7298272	3165.46837015	376.0	6.06883141251	0.532116769511	0.0994610784133	402.227281962	2602.50531153	3357.57530895	352.842715455	4.39547327393	0.0383214757971
389.738542943	2399.7298272	3165.46837015	376.0	17.5833172047	0.617250545786	0.115373933792	412.956482701	2966.03890705	3722.06271468	343.067324929	15.8048334548	0.137792793852
389.738542943	2399.7298272	3165.46837015	376.0	-17.9788778353	0.953440863418	0.178213245499	455.159187317	1826.57633144	2596.35267896	314.617160202	-9.67784968371	-0.0843753241823
389.738542943	2399.7298272	3165.46837015	376.0	-6.80591260487	0.987025199829	0.184490691557	460.372432614	2068.75286546	2950.02935934	420.904061263	-4.96437445518	-0.043281381475
389.738542943	2399.7298272	3165.46837015	376.0	11.0191084565	0.77206988995	0.144312128963	432.726912462	2772.62159769	3514.27476301	308.926252855	10.03698786	0.0875064329556
389.738542943	2399.7298272	3165.46837015	376.0	12.4142217583	0.122234641468	0.0228475965361	353.917836474	2878.48095121	3558.4366333	326.037845617	11.9496874116	0.104182104722
389.738542943	2399.7298272	3165.46837015	376.0	-5.24109672552	-0.443365539712	-0.0828720634976	293.140241966	2287.98550865	2999.56311105	418.437360435	-3.66953870545	-0.0319924908932
389.738542943	2399.7298272	3165.46837015	376.0	6.73606782341	0.569266630745	0.106404977709	406.799489163	2577.01890835	3378.69646649	394.87806897	3.84830728064	0.033551066091
389.738542943	2399.7298272	3165.46837015	376.0	-14.1224399873	0.361366580704	0.0675451552718	380.432672705	1941.5994092	2718.42699926	396.394917352	-8.07772828987	-0.0704248325185
389.738542943	2399.7298272	3165.46837015	376.0	15.6651309133	-0.0668648547934	-0.0124981036997	332.909284929	2959.09369154	3661.34313435	369.340157882	14.2372074487	0.124125609841
389.738542943	2399.7298272	3165.46837015	376.0	8.9720263729	0.922837379957	0.172492968216	452.666077205	2655.18317432	3449.47502714	341.625775619	6.90302583326	0.0601833115367
389.738542943	2399.7298272	3165.46837015	376.0	-20.3773403093	-0.153199354275	-0.0286353933224	322.526070343	1816.33666784	2520.43010798	381.567369798	-11.6576142276	-0.101635695097
389.738542943	2399.7298272	3165.46837015	376.0	10.1577133257	0.0719065707585	0.0134404805156	348.24848147	2803.31161043	3487.0075726	335.447480696	9.53259432905	0.0831089305061
389.738542943	2399.7298272	3165.46837015	376.0	14.925837531	-0.0630499044286	-0.0117850288652	333.233201994	2856.8453937	3637.94103617	447.862440476	11.2608422942	0.0981764803331
389.738542943	2399.7298272	3165.46837015	376.0	-5.26368669518	-0.454072286108	-0.0848733245062	292.387581396	2398.14618635	2998.84803271	308.314264958	-3.03822659528	-0.0264884620338
389.738542943	2399.7298272	3165.46837015	376.0	-9.21920182644	0.519076854182	0.0970237110621	400.027377677	2149.25267044	2873.63745235	324.357404233	-4.98348718057	-0.0434480137801
389.738542943	2399.7298272	3165.46837015	376.0	-5.97293075267	0.904800878566	0.169121659545	449.472810217	2136.29253665	2976.3971364	390.631789528	-4.29858637529	-0.0374767774655
389.738542943	2399.7298272	3165.46837015	376.0	4.46455642848	0.0308063326078	0.00575819301081	343.631323649	2560.91639831	3306.79249176	402.244769801	2.26145628028	0.0197162709702
389.738542943	2399.7298272	3165.46837015	376.0	-2.00736388374	-0.393194929869	-0.0734943794148	298.430660112	2393.53579358	3101.92590133	409.959447636	-2.4355694653	-0.0212342586338
389.738542943	2399.7298272	3165.46837015	376.0	-11.1705956226	0.176317312819	0.0329565070691	359.104065489	2027.67541167	2811.86669896	425.0872218	-6.70597317321	-0.05846532845
389.738542943	2399.7298272	3165.46837015	376.0	-18.7515969887	-0.129679400921	-0.024239140359	325.018082788	1829.83668287	2571.89249857	417.037732914	-11.1512752492	-0.0972212314664
389.738542943	2399.7298272	3165.46837015	376.0	8.48427581213	-0.240215514176	-0.0449000961076	314.285977278	2704.4814594	3434.03543741	415.268000738	6.10914678903	0.0532619597997
389.738542943	2399.7298272	3165.46837015	376.0	9.08767392745	0.206888758717	0.0386707960218	363.484439576	2700.22431376	3453.1358139	389.427060561	6.78329701362	0.0591394682966
389.738542943	2399.7298272	3165.46837015	376.0	-12.1864760333	0.104930617945	0.0196131996159	351.394930405	2134.35095094	2779.70932588	293.963444533	-5.88021483248	-0.0512660403878
389.738542943	2399.7298272	3165.46837015	376.0	-15.420770938	-0.282890497862	-0.0528767285723	309.160484267	2018.35437466	2677.32874367	349.813884747	-7.83110053564	-0.0682746341381
389.738542943	2399.7298272	3165.46837015	376.0	-1.33694799651	1.1615381423	0.21710993314	485.241285959	2210.16893092	3123.14770419	427.737487308	-2.89239986514	-0.02521708688
389.738542943	2399.7298272	3165.46837015	376.0	-12.280607319	-0.184773927917	-0.0345371827883	319.340365873	2007.69720351	2776.7296298	449.692060415	-7.4394002153	-0.0648596357044
389.738542943	2399.7298272	3165.46837015	376.0	14.3007487318	0.890444260366	0.166438179508	448.398775763	2841.54913848	3618.15404795	328.206133708	12.5387115071	0.109317449931
389.738542943	2399.7298272	3165.46837015	376.0	9.77015389129	0.173809367942	0.0324877323255	359.746974642	2779.62512605	3474.73950129	335.367400596	9.00231578134	0.0784857522348
389.738542943	2399.7298272	3165.46837015	376.0	16.3270079386	-0.115182932716	-0.0215295201339	327.639996594	2959.98248783	3682.29464223	394.672157812	14.2459501853	0.124201832478
389.738542943	2399.7298272	3165.46837015	376.0	-11.9529084763	-0.0947331931383	-0.0177071389043	329.099125345	2048.80737357	2787.10283302	409.196334098	-6.77747993815	-0.0590887527302
389.738542943	2399.7298272	3165.46837015	376.0	0.357672546325	-0.22577176016	-0.0422003290019	315.8012104	2423.41091095	3176.79038147	437.578260121	-1.70067866984	-0.0148271897981
389.738542943	2399.7298272	3165.46837015	376.0	7.09259137671	0.14586392058	0.0272642842206	356.457284317	2568.85688233	3389.9821068	464.667940147	2.90167550463	0.0252979555765
389.738542943	2399.7298272	3165.46837015	376.0	12.4874579111	-0.143056318375	-0.0267394987617	324.69108405	2905.63772832	3560.75490056	330.426088184	12.295588214	0.10719780483
389.738542943	2399.7298272	3165.46837015	376.0	-20.3690105425	0.383042592189	0.0715967462036	382.856033319	1829.30558922	2520.69378411	308.532161575	-10.7491389985	-0.0937152484615
389.738542943	2399.7298272	3165.46837015	376.0	12.678882922	1.06919753231	0.19985000604	472.861006218	2799.33011304	3566.81439873	294.623279471	11.5675626845	0.100850590101
389.738542943	2399.7298272	3165.46837015	376.0	20.8223178883	0.286296702433	0.0535134023239	372.690972509	2997.61213606	3824.59225683	454.289148263	16.3727549883	0.142744158573
389.738542943	2399.7298272	3165.46837015	376.0	11.4179222452	0.0739751573735	0.0138271322193	348.374492963	2730.05767105	3526.89908735	448.46692333	7.59423332114	0.0662095320065
389.738542943	2399.7298272	3165.46837015	376.0	-9.10574945068	0.874449774129	0.163448555912	445.470380899	2131.91120564	2877.22875142	299.84716488	-4.94379433794	-0.043101955867
389.738542943	2399.7298272	3165.46837015	376.0	4.13576094976	-0.0902295887921	-0.0168653436995	330.373792155	2620.16283789	3296.38457488	345.847944826	3.60596892564	0.031438264391
389.738542943	2399.7298272	3165.46837015	376.0	-0.576925697184	0.0856775600506	0.0160144972057	349.783706689	2447.82786189	3147.20596968	349.594401099	-0.980842239295	-0.00855137087441
389.738542943	2399.7298272	3165.46837015	376.0	2.45630565158	0.450404417413	0.0841877415725	392.25182333	2528.68230327	3243.22194862	322.287822019	1.90102593552	0.0165738965608
389.738542943	2399.7298272	3165.46837015	376.0	-16.8599297827	0.743066328505	0.138890902524	427.501379666	1879.5653472	2631.77262564	324.705898777	-8.97139237254	-0.078216149717
389.738542943	2399.7298272	3165.46837015	376.0	-14.001430226	0.827597110811	0.15469104875	438.789841019	1978.63616727	2722.25752497	304.831516682	-7.20061913885	-0.0627778477667
389.738542943	2399.7298272	3165.46837015	376.0	16.8345715726	0.375070632782	0.0701066603332	383.153219693	2872.83299364	3698.36140853	442.375195189	12.6406617532	0.11020629253
389.738542943	2399.7298272	3165.46837015	376.0	8.85286613432	0.788506690119	0.14738442806	434.781443749	2624.68047947	3445.70304748	386.241124261	5.77794526287	0.0503744138001
389.738542943	2399.7298272	3165.46837015	376.0	-19.3790534697	-0.381626549302	-0.0713320652901	298.687662316	1807.56181417	2552.03056213	445.78108564	-12.028040507	-0.104865218021
389.738542943	2399.7298272	3165.46837015	376.0	14.3564714835	0.693368665558	0.12960161973	422.536970141	2823.26590092	3619.91793402	374.115062964	11.633675353	0.101426986513
389.738542943	2399.7298272	3165.46837015	376.0	3.79285708867	-0.250004983134	-0.0467299033895	313.333562561	2631.61759841	3285.53006161	340.578900638	3.63300355758	0.0316739630129
389.738542943	2399.7298272	3165.46837015	376.0	-4.21360539144	-0.136734828319	-0.0255579118354	325.391467824	2406.20885027	3032.08802424	300.487706141	-2.57576996635	-0.0224565820955
389.738542943	2399.7298272	3165.46837015	376.0	-14.2015615644	0.751877560372	0.140537861752	428.454423819	1836.40667495	2715.92243076	451.06133199	-9.24700090163	-0.0806190139637
389.738542943	2399.7298272	3165.46837015	376.0	-2.06774785997	1.16318444563	0.21741765339	485.707877365	2258.26485811	3100.01446566	356.041730188	-2.72019390356	-0.0237157271452
389.738542943	2399.7298272	3165.46837015	376.0	-8.07030360156	0.503489367728	0.0941101621921	398.084555826	2149.93707782	2910.00546226	361.983828617	-4.76620108765	-0.0415536276168
389.738542943	2399.7298272	3165.46837015	376.0	-13.5277693686	-0.189543417448	-0.0354286761584	318.807413626	1981.82761486	2737.25110959	436.616081106	-7.97199705115	-0.0695030257293
389.738542943	2399.7298272	3165.46837015	376.0	15.1275490305	-0.269970692152	-0.0504618116172	311.207052176	2955.44264957	3644.32614988	377.67644814	13.768859662	0.120042368457
389.738542943	2399.7298272	3165.46837015	376.0	-12.8483867746	0.335125535834	0.0626402870718	377.479331343	2001.98268666	2758.75675072	379.294732715	-7.12492928317	-0.0621179536457
389.738542943	2399.7298272	3165.46837015	376.0	-11.9459234571	1.00007159842	0.186929270732	462.095273755	2021.94764547	2787.32394159	303.281022365	-6.27408232956	-0.0546999331261
389.738542943	2399.7298272	3165.46837015	376.0	-0.821098903739	-0.102576105108	-0.0191731037584	328.938640562	2388.76824109	3139.47674406	421.769862406	-2.18987649579	-0.0190922100767
389.738542943	2399.7298272	3165.46837015	376.0	-4.85825559162	0.886296621794	0.165662919961	447.531027733	2278.05924263	3011.68182605	286.091555691	-3.30553568027	-0.0288189684418
389.738542943	2399.7298272	3165.46837015	376.0	-1.41323972689	-0.276952461333	-0.0517668152024	310.566391682	2516.90755015	3120.7327136	293.258771766	0.00784816397511	6.84233999574e-05
389.738542943	2399.7298272	3165.46837015	376.0	5.3814476688	0.676373503635	0.12642495395	420.352118958	2626.31043846	3335.81639396	289.153836538	5.21550890353	0.0454708709985
389.738542943	2399.7298272	3165.46837015	376.0	-7.56921675385	0.2821182408	0.052732381458	372.003757432	2269.57503698	2925.86720793	284.288413519	-4.03800089276	-0.0352048900851
389.738542943	2399.7298272	3165.46837015	376.0	-18.23617752	0.648875054709	0.121285056955	415.34300981	1817.21823093	2588.20793883	355.646698086	-10.2560865722	-0.0894166222509
389.738542943	2399.7298272	3165.46837015	376.0	-12.5856051236	0.0986729953233	0.0184435505277	350.472914666	2059.61419679	2767.07502077	356.987909304	-6.61105105047	-0.0576377598123
389.738542943	2399.7298272	3165.46837015	376.0	9.72222778241	-0.352345899131	-0.0658590465665	302.611169702	2741.59081384	3473.22241547	429.020431931	7.08636701141	0.061781752497
389.738542943	2399.7298272	3165.46837015	376.0	0.749610601307	0.581222092375	0.108639643435	408.27642476	2401.4136419	3189.19705663	379.506989969	-1.10255762841	-0.00961253381349
389.738542943	2399.7298272	3165.46837015	376.0	12.4798423069	0.157036476948	0.0293526125136	357.879185476	2895.66953022	3560.51383101	306.965115321	12.4905071351	0.108897185136
389.738542943	2399.7298272	3165.46837015	376.0	-11.465902651	0.251141718874	0.0469423773595	367.762291539	2044.92549219	2802.51884838	389.831064646	-6.48105555087	-0.0565044075926
389.738542943	2399.7298272	3165.46837015	376.0	-7.46157631806	0.446663389842	0.0834884840825	390.898517155	2080.71241554	2929.27453188	457.663599193	-5.37421985998	-0.0468545759371
389.738542943	2399.7298272	3165.46837015	376.0	-12.2963008149	0.010932389011	0.00204343719831	340.443491636	1968.51834267	2776.23285715	467.27102285	-7.81940799406	-0.0681726939325
389.738542943	2399.7298272	3165.46837015	376.0	-10.0691913179	0.473281842478	0.0884638957902	394.050284651	2035.37759591	2846.73130385	417.303423292	-6.20584658041	-0.0541050268562
389.738542943	2399.7298272	3165.46837015	376.0	4.91879571631	-0.200687122108	-0.037511611609	318.481073146	2596.01143181	3321.17129274	406.678787783	2.87193560396	0.025038671351
389.738542943	2399.7298272	3165.46837015	376.0	-6.71448264166	0.380428305084	0.0711080944082	383.369111968	2207.42282039	2952.9235459	362.131613546	-4.15892266317	-0.0362591339422
389.738542943	2399.7298272	3165.46837015	376.0	13.4606327931	1.08942278773	0.203630427613	475.639263809	2755.42117739	3591.56044363	360.500002434	10.4863987353	0.0914245748496
389.738542943	2399.7298272	3165.46837015	376.0	19.8138438916	0.907378408118	0.16960344077	450.604625144	2886.98135546	3792.66933145	455.08335084	14.3518844527	0.125125409352
389.738542943	2399.7298272	3165.46837015	376.0	5.36647865796	0.994917618006	0.185965909908	462.471452759	2585.47234482	3335.34255465	287.398757075	4.75774432977	0.0414798982543
389.738542943	2399.7298272	3165.46837015	376.0	-4.19245435759	-0.448462447158	-0.0838247564782	292.919222208	2398.62246362	3032.75755352	341.215867696	-2.80596455883	-0.0244635096672
389.738542943	2399.7298272	3165.46837015	376.0	16.4286766414	0.417590427373	0.0780542854902	388.296707237	2898.59441535	3685.51293286	398.62181028	13.4199919413	0.11700080158
389.738542943	2399.7298272	3165.46837015	376.0	-9.91648692385	0.429833936369	0.0803427918446	389.237621353	2165.81348809	2851.56511314	296.514003697	-5.06353459413	-0.0441458988154
389.738542943	2399.7298272	3165.46837015	376.0	2.68624077136	0.335268439021	0.0626669979478	378.420443995	2458.51380643	3250.50047211	413.566221688	0.00456338220015	3.97853722768e-05
389.738542943	2399.7298272	3165.46837015	376.0	-15.3835511883	0.927720930813	0.17340578146	451.975822664	1928.77399787	2678.50692307	297.757102536	-7.92038000194	-0.0690530078635
389.738542943	2399.7298272	3165.46837015	376.0	11.126594056	0.424420554268	0.079330944723	389.102148289	2755.00532854	3517.67718566	373.569708832	8.89588796546	0.0775578724103
389.738542943	2399.7298272	3165.46837015	376.0	-3.6939181786	0.546414752587	0.102133598614	403.773938439	2293.07126436	3048.53855858	351.693355784	-3.03102926616	-0.0264257128697
389.738542943	2399.7298272	3165.46837015	376.0	1.96084543859	0.453397381268	0.0847471740688	392.536073709	2413.94413874	3227.53831229	421.058099842	-0.887295620266	-0.00773579442255
389.738542943	2399.7298272	3165.46837015	376.0	15.2086523961	1.1179371276	0.208960210766	479.682388353	2801.3820796	3646.89345127	365.828983313	12.0014458846	0.104633355577
389.738542943	2399.7298272	3165.46837015	376.0	-12.8838115002	0.106191089354	0.0198488017484	351.131357352	1994.9232571	2757.63539224	411.580777789	-7.42349038016	-0.0647209274643
389.738542943	2399.7298272	3165.46837015	376.0	9.90430155095	1.13393931645	0.211951274104	481.827520887	2595.04515867	3478.98590302	402.113223467	5.81200117517	0.0506713267234
389.738542943	2399.7298272	3165.46837015	376.0	14.2117500487	0.0564332461543	0.0105482703092	346.563344962	2950.16376488	3615.33682278	318.609712938	14.0354734812	0.122366813262
389.738542943	2399.7298272	3165.46837015	376.0	-12.944594009	0.0562456878007	0.010513212673	345.842458598	2090.00365016	2755.71134115	319.865232391	-6.40888761258	-0.0558752189414
389.738542943	2399.7298272	3165.46837015	376.0	-0.502981689129	-0.058312757479	-0.0108995808372	333.869503048	2478.6987191	3149.54664387	336.97842172	-0.472447673043	-0.00411898581555
389.738542943	2399.7298272	3165.46837015	376.0	-13.8494004942	0.177929062009	0.0332577685998	359.377589243	2031.07423102	2727.06997805	336.618157783	-7.08379204338	-0.0617593029066
389.738542943	2399.7298272	3165.46837015	376.0	-0.587560414035	-0.237239140063	-0.0443437644977	314.727541539	2548.93023797	3146.86933108	283.211551576	0.955681228514	0.00833200722331
389.738542943	2399.7298272	3165.46837015	376.0	15.1176432969	1.01336892498	0.189414752332	465.149083077	2873.74121637	3644.01258702	305.122287569	13.7712073739	0.120062836738
389.738542943	2399.7298272	3165.46837015	376.0	3.04150240542	0.0928146858694	0.0173485394148	350.548424065	2519.2285049	3261.74616677	391.969237805	1.14271705049	0.0099626595509
389.738542943	2399.7298272	3165.46837015	376.0	-10.3597732469	0.605986861345	0.113268572214	410.471148009	2044.37551337	2837.5330248	382.686363421	-6.04080044053	-0.052666089281
389.738542943	2399.7298272	3165.46837015	376.0	12.9397848545	1.04757021848	0.195807517472	469.83927936	2797.60264339	3575.07316688	307.631244133	11.505792301	0.100312051447
389.738542943	2399.7298272	3165.46837015	376.0	16.6097590163	0.267695144489	0.0500364756055	370.514003051	2892.99946242	3691.24503816	427.731572696	13.0029188517	0.113364593302
389.738542943	2399.7298272	3165.46837015	376.0	2.17581853423	0.123689694075	0.0231195689859	354.02374685	2490.47323808	3234.34321764	389.846232713	0.386304187224	0.00336795280927
389.738542943	2399.7298272	3165.46837015	376.0	16.3932001844	0.0535460908958	0.0100086151207	346.187987998	2956.34659001	3684.38993684	381.855358831	14.4217388369	0.125734427523
389.738542943	2399.7298272	3165.46837015	376.0	-0.265422280438	1.07189989848	0.200355121211	472.645335947	2236.43317831	3157.06651181	447.987997553	-2.61052364501	-0.022759578422
389.738542943	2399.7298272	3165.46837015	376.0	10.3891145823	0.247636660735	0.0462872263056	368.190687353	2737.53954388	3494.33250619	388.602274951	8.01766049144	0.069901137676
389.738542943	2399.7298272	3165.46837015	376.0	-4.67443014339	0.395441312877	0.0739142640891	385.352887506	2277.57149327	3017.50076247	354.576381698	-3.34203078859	-0.0291371472415
389.738542943	2399.7298272	3165.46837015	376.0	6.63015221077	0.639712181031	0.119572370286	415.595408141	2520.59880583	3375.34374127	439.149527296	2.47496153112	0.0215776942556
389.738542943	2399.7298272	3165.46837015	376.0	0.113595370508	0.690854803916	0.12913173905	422.141497293	2404.11406421	3169.06419567	342.808634171	-0.96417282766	-0.00840604034577
389.738542943	2399.7298272	3165.46837015	376.0	-1.63124037437	0.671285014765	0.125473834535	419.36385537	2282.15411747	3113.83197205	412.313999213	-2.69875263538	-0.0235287936825
389.738542943	2399.7298272	3165.46837015	376.0	-0.139687818466	0.881338327465	0.164736135975	446.719656285	2273.71440869	3161.04659644	440.612531461	-2.43858941613	-0.0212605877605
389.738542943	2399.7298272	3165.46837015	376.0	-19.5086481248	0.0982296861325	0.0183606889967	349.991702542	1814.27098381	2547.92828431	383.665597959	-11.2407913989	-0.098001668691
389.738542943	2399.7298272	3165.46837015	376.0	8.46414186232	0.759261538477	0.141918044575	430.97409764	2624.40664745	3433.3981036	378.017358508	5.67338761131	0.0494628388083
389.738542943	2399.7298272	3165.46837015	376.0	14.7927357004	-0.236319234011	-0.0441718194413	314.780548705	2980.83636122	3633.72773982	338.110829898	14.5053292267	0.126463201628
389.738542943	2399.7298272	3165.46837015	376.0	2.51332817618	0.40760060023	0.0761870280805	387.062166427	2485.95965849	3245.0269786	372.005153684	0.764698494852	0.00666694415739
389.738542943	2399.7298272	3165.46837015	376.0	-0.844023677627	1.15828065329	0.216501056689	485.054751429	2276.82003871	3138.75106759	376.876277457	-2.4040829218	-0.0209597464847
389.738542943	2399.7298272	3165.46837015	376.0	8.79471292463	-0.382949434372	-0.0715793335275	299.538234454	2780.41622517	3443.86222602	363.907766391	8.04706538893	0.0701575012113
389.738542943	2399.7298272	3165.46837015	376.0	-9.67721035603	0.988708593922	0.184805344658	460.337312219	1983.38650278	2859.13933721	415.415522212	-6.27504904165	-0.0547083613047
389.738542943	2399.7298272	3165.46837015	376.0	-1.7595827652	0.434463759554	0.0812081793558	390.234894737	2354.53789806	3109.76933427	364.996541468	-2.37231345368	-0.0206827676869
389.738542943	2399.7298272	3165.46837015	376.0	7.1816218393	1.12959490488	0.211139234556	481.203239533	2532.28382353	3392.80033793	379.313274866	3.84724275008	0.0335417850923
389.738542943	2399.7298272	3165.46837015	376.0	7.85074390111	-0.421592088487	-0.0788022595303	295.536676716	2672.75515532	3413.98118516	445.689353121	4.89524185079	0.0426786560661
389.738542943	2399.7298272	3165.46837015	376.0	21.6399562064	0.895365386034	0.167358016081	449.002929271	2932.62581662	3850.47433917	468.845593285	15.7720108766	0.137506633623
389.738542943	2399.7298272	3165.46837015	376.0	-4.22381816529	-0.41715063362	-0.0779720810505	295.935921175	2347.72926103	3031.76474211	388.09955991	-3.0840338917	-0.0268878281753
389.738542943	2399.7298272	3165.46837015	376.0	-2.21958916177	1.05966545331	0.19806830903	471.108390157	2262.14265729	3095.20797728	361.956929838	-2.76191045355	-0.0240794285401
389.738542943	2399.7298272	3165.46837015	376.0	-3.71897396771	0.828524031471	0.154864304948	439.660873465	2238.89055568	3047.7454255	369.193996362	-3.24448349731	-0.0282866913454
389.738542943	2399.7298272	3165.46837015	376.0	-10.8464253919	0.167693364371	0.0313445540881	358.547697811	2163.87547278	2822.12820507	299.70503448	-5.36016890277	-0.0467320741305
389.738542943	2399.7298272	3165.46837015	376.0	3.46459272546	-0.323158077363	-0.0604033789463	305.731498882	2649.34763106	3275.13895702	320.059827083	3.96207812436	0.0345429653388
389.738542943	2399.7298272	3165.46837015	376.0	-8.87006628252	0.141902918551	0.0265239100096	355.801876522	2236.78469386	2884.68922756	292.102657178	-4.50637378025	-0.0392883503073
389.738542943	2399.7298272	3165.46837015	376.0	-7.26974710719	0.428531162294	0.0800992826717	389.076952244	2185.49124975	2935.34682488	360.778622882	-4.39271383101	-0.0382974178815
389.738542943	2399.7298272	3165.46837015	376.0	-15.2063654186	0.893772546203	0.16706028901	447.11183095	1833.73051699	2684.11568257	403.273334632	-9.21264415118	-0.0803194782143
389.738542943	2399.7298272	3165.46837015	376.0	4.65788642786	0.183358247774	0.0342725696774	360.764804692	2527.28729213	3312.91229174	424.860194918	1.65419700261	0.014421944225
389.738542943	2399.7298272	3165.46837015	376.0	14.4804608939	-0.261078027615	-0.0487996313299	312.064210912	2869.36278564	3623.84277959	442.415783039	11.2652801048	0.0982151709228
389.738542943	2399.7298272	3165.46837015	376.0	-6.62643642486	0.494304011435	0.0923932731655	397.345704099	2267.97846613	2955.71062105	290.386450821	-3.79437208964	-0.0330808377475
389.738542943	2399.7298272	3165.46837015	376.0	1.80194243256	1.06849068701	0.199717885423	472.32713762	2287.29749244	3222.5082879	462.883657839	-1.98606682526	-0.017315316698
389.738542943	2399.7298272	3165.46837015	376.0	8.1611428163	-0.165823525892	-0.0309950515685	322.171277897	2688.16154987	3423.80676464	413.473936873	5.74232915278	0.0500638984549
389.738542943	2399.7298272	3165.46837015	376.0	-0.247969152558	1.04882742849	0.196042509998	469.832253517	2369.47908963	3157.61898505	318.307641909	-1.17291107597	-0.0102259030163
389.738542943	2399.7298272	3165.46837015	376.0	5.62734534145	0.601223109608	0.112378151329	410.794467975	2547.975401	3343.60020701	384.830338037	3.02634552573	0.0263848781668
389.738542943	2399.7298272	3165.46837015	376.0	-16.0329474962	-0.280077081094	-0.0523508562793	309.473090914	2018.91535933	2657.95048835	329.562038107	-7.93155316416	-0.0691504199142
389.738542943	2399.7298272	3165.46837015	376.0	5.54509877719	0.935516107883	0.174862823903	454.311813167	2495.61224202	3340.99671803	391.07266284	2.30718366363	0.0201149403978
389.738542943	2399.7298272	3165.46837015	376.0	-6.48803090858	1.06791041093	0.199609422604	471.403597005	2035.0150373	2960.09180389	453.673169587	-5.19746884664	-0.045313590642
389.738542943	2399.7298272	3165.46837015	376.0	8.92345286116	0.94379666169	0.17641059097	455.528706489	2685.41530015	3447.93744799	306.993441351	7.7624822889	0.0676763931029
389.738542943	2399.7298272	3165.46837015	376.0	15.6021509203	1.15549076563	0.21597958236	484.998193126	2787.82021047	3659.34952259	386.531118991	11.7427879941	0.102378273706
389.738542943	2399.7298272	3165.46837015	376.0	2.7947306755	0.855708408596	0.159945496934	443.519856954	2360.49569095	3253.93468571	449.919137808	-1.25519317554	-0.0109432709289
389.738542943	2399.7298272	3165.46837015	376.0	21.3153355368	0.863826537284	0.161462904165	444.843274038	2970.11930978	3840.19857455	425.235990733	16.7485477151	0.14602046831
389.738542943	2399.7298272	3165.46837015	376.0	-3.97058612417	-0.393787361681	-0.0736051143329	298.518245534	2434.27967056	3039.78072228	306.982806186	-2.28849465812	-0.0199520022504
389.738542943	2399.7298272	3165.46837015	376.0	9.16612459736	0.558978852029	0.104482028417	405.61271482	2753.41652239	3455.61914504	296.589907838	8.88855680662	0.0774939564658
389.738542943	2399.7298272	3165.46837015	376.0	-18.5485192784	-0.193805551256	-0.0362253366833	318.139727074	1801.86714788	2578.32085926	458.313984306	-11.788967656	-0.102780886278
389.738542943	2399.7298272	3165.46837015	376.0	-5.02717968189	0.411316237484	0.0768815397166	387.454577519	2329.88721876	3006.3345874	288.992791124	-3.19893164362	-0.0278895522547
389.738542943	2399.7298272	3165.46837015	376.0	-13.2620956004	-0.0325918005619	-0.00609192533866	335.659525664	1959.63329425	2745.6609287	450.368108782	-8.11369033759	-0.0707383638848
389.738542943	2399.7298272	3165.46837015	376.0	3.24745630057	0.719115965299	0.134414199121	425.766500606	2472.98631155	3268.26557217	369.512760022	1.07064383855	0.00933429676154
389.738542943	2399.7298272	3165.46837015	376.0	-0.604661480019	-0.150772878922	-0.0281818465275	323.869516775	2481.16852264	3146.32800225	341.289962829	-0.551363442483	-0.00480700472958
389.738542943	2399.7298272	3165.46837015	376.0	-7.62474649061	-0.32633090444	-0.0609964307365	305.14616892	2277.09466873	2924.10943168	341.868594035	-4.10924768703	-0.0358260478381
389.738542943	2399.7298272	3165.46837015	376.0	-11.4339407626	0.181608020855	0.0339454244588	360.031256556	2127.058985	2803.53059184	316.440350289	-5.73777488539	-0.0500241925491
389.738542943	2399.7298272	3165.46837015	376.0	3.75216339956	0.296801634415	0.0554769410122	373.868886937	2463.2837098	3284.24191575	447.089319017	0.163667408271	0.00142691724735
389.738542943	2399.7298272	3165.46837015	376.0	9.58770578649	-0.250051570562	-0.0467386113201	313.302268895	2797.35082582	3468.96416424	358.31106952	8.79904845816	0.0767135872551
389.738542943	2399.7298272	3165.46837015	376.0	3.32501647693	0.473075020366	0.0884252374516	395.013492351	2568.93864787	3270.72071502	306.768574804	3.0826210003	0.0268755100287
389.738542943	2399.7298272	3165.46837015	376.0	17.1670481586	-0.317752571718	-0.0593930040595	306.167317823	2960.49410721	3708.8858497	442.224424658	14.0159402028	0.12219651441
389.738542943	2399.7298272	3165.46837015	376.0	-3.8861860796	0.225097531227	0.0420743049022	365.568322484	2355.66846352	3042.45237899	321.215592991	-2.84536247989	-0.0248069963373
389.738542943	2399.7298272	3165.46837015	376.0	10.8157928508	-0.0841512234144	-0.0157292006382	331.050898288	2852.49677491	3507.83887182	324.291198619	10.7229541751	0.0934869588061
389.738542943	2399.7298272	3165.46837015	376.0	-14.4285288685	-0.164767841201	-0.0307977273273	321.322940123	1922.85001634	2708.73785254	464.564896073	-8.98637195897	-0.0783467476806
389.738542943	2399.7298272	3165.46837015	376.0	1.52460986107	0.904840124835	0.169128995296	450.186649711	2424.01721143	3213.72941307	339.525551927	0.0252769499931	0.00022037445504
389.738542943	2399.7298272	3165.46837015	376.0	8.6918682239	0.911681067793	0.170407676223	451.119445563	2601.00346501	3440.60670955	388.48379897	5.37267909211	0.0468411429129
389.738542943	2399.7298272	3165.46837015	376.0	18.4396889925	1.09625002282	0.204906546321	476.635783575	2866.78240796	3749.17089276	405.752701222	14.0836804371	0.122787100585
389.738542943	2399.7298272	3165.46837015	376.0	16.759306077	0.988583600992	0.184781981494	461.775772727	2929.75314949	3695.97890307	304.449980853	15.4443949137	0.134650347983
389.738542943	2399.7298272	3165.46837015	376.0	18.4619627288	1.16300984733	0.217385018192	486.178443654	2912.05332998	3749.87596083	351.644187202	15.5093685757	0.135216814086
389.738542943	2399.7298272	3165.46837015	376.0	5.76218333044	-0.219505620252	-0.0410290878976	316.527256784	2677.77396053	3347.8684609	353.567243586	5.13999613686	0.0448125208096
389.738542943	2399.7298272	3165.46837015	376.0	-0.365552879898	-0.198719701032	-0.0371438693517	318.730610919	2458.62698797	3153.89690936	376.539310467	-1.08184778977	-0.00943197724297
389.738542943	2399.7298272	3165.46837015	376.0	2.64751018225	0.649711471281	0.121441396501	416.841242589	2397.75312369	3249.27446756	434.680101282	-0.856514592078	-0.0074674332352
389.738542943	2399.7298272	3165.46837015	376.0	-12.8633170167	1.11374721454	0.208177049447	477.452041105	1900.49333275	2758.28413863	380.338764772	-7.62276592161	-0.066458290511
389.738542943	2399.7298272	3165.46837015	376.0	2.01340462935	-0.072775763858	-0.0136029465155	332.260418971	2522.82938209	3229.20205685	374.112255787	0.871366594752	0.00759691887316
389.738542943	2399.7298272	3165.46837015	376.0	-17.8304117156	1.11637160208	0.208667589173	477.578667798	1806.05703793	2601.05232702	317.416621292	-9.74696854672	-0.0849779297883
389.738542943	2399.7298272	3165.46837015	376.0	17.6902842703	0.632456071225	0.11821608808	414.732326352	2854.92023962	3725.44872331	455.796157344	12.6945796219	0.110676369851
389.738542943	2399.7298272	3165.46837015	376.0	18.9999471414	0.456896398837	0.0854011960442	393.068793904	2967.16278247	3766.90568725	406.674110881	15.6653700865	0.136576897005
389.738542943	2399.7298272	3165.46837015	376.0	-17.8908485372	0.888823455602	0.166135225346	446.500589294	1834.56438753	2599.13921855	318.074241725	-9.62355439421	-0.0839019563575
389.738542943	2399.7298272	3165.46837015	376.0	-17.6762910641	0.227816212266	0.0425824695825	364.925017244	1941.33430011	2605.9309675	299.671650139	-8.80885222756	-0.0767990603972
389.738542943	2399.7298272	3165.46837015	376.0	-3.65925580017	0.761374616806	0.142313012487	431.067763897	2292.41810343	3049.63578521	326.149917879	-2.98087289829	-0.025988429802
389.738542943	2399.7298272	3165.46837015	376.0	-2.99771870464	1.02607100617	0.191788973116	466.168559827	2194.80441154	3070.57653272	409.603561352	-3.32307180737	-0.0289718553389
389.738542943	2399.7298272	3165.46837015	376.0	5.16606231941	0.996580436943	0.186276717186	462.618466931	2461.87751619	3328.99843885	404.502455731	1.53244674975	0.01336047733
389.738542943	2399.7298272	3165.46837015	376.0	0.577820098746	0.769602338342	0.143850904363	431.97209291	2282.51928624	3183.75908261	469.267703457	-2.34263385352	-0.020424009185
389.738542943	2399.7298272	3165.46837015	376.0	-15.2801596332	1.02828436217	0.192202684517	465.395392362	1843.95831416	2681.77975005	372.426043523	-8.88008564548	-0.0774201015299
389.738542943	2399.7298272	3165.46837015	376.0	-8.39595211162	0.137209741381	0.0256466806321	355.153343097	2205.41477783	2899.69716168	339.129040756	-4.5799412217	-0.039929740381
389.738542943	2399.7298272	3165.46837015	376.0	3.44607095586	0.869795701231	0.162578635744	445.508307714	2482.20747241	3274.55265627	346.836876139	1.60777671732	0.014017233804
389.738542943	2399.7298272	3165.46837015	376.0	6.91066851428	0.338134280622	0.0632026692752	378.795229361	2639.35395214	3384.22339613	366.074214631	5.12700002489	0.0446992155614
389.738542943	2399.7298272	3165.46837015	376.0	-16.381341939	1.13396401565	0.211955890775	480.233169074	1864.81247763	2646.92217246	301.876525756	-8.66466637973	-0.0755419911048
389.738542943	2399.7298272	3165.46837015	376.0	15.3354833939	0.10078591186	0.0188384881982	351.370018865	2836.32840629	3650.90824639	463.209821228	10.9833400122	0.0957571055986
389.738542943	2399.7298272	3165.46837015	376.0	-11.1455856423	0.827389553864	0.154652253059	438.944864987	2045.01849688	2812.65838197	328.695020105	-6.01748362301	-0.0524628040367
389.738542943	2399.7298272	3165.46837015	376.0	-7.70394579639	0.649798125915	0.121457593629	416.093072624	2093.54934333	2921.60240271	411.959986754	-5.11266258846	-0.0445742161156
389.738542943	2399.7298272	3165.46837015	376.0	9.42743382252	-0.0100659926503	-0.00188149395332	339.04253784	2671.67983763	3463.89080591	453.168430439	5.64789840623	0.0492406138294
389.738542943	2399.7298272	3165.46837015	376.0	14.7169437571	0.327663303493	0.0612454772883	377.613868716	2899.88602496	3631.32856983	353.828676154	13.1356007678	0.114521366763
389.738542943	2399.7298272	3165.46837015	376.0	1.10033765437	1.00075246657	0.187056535808	463.219026893	2419.78097979	3200.29921056	317.299203874	0.0445441577801	0.00038835359878
389.738542943	2399.7298272	3165.46837015	376.0	10.5704911742	0.382961608147	0.0715816089994	384.192934936	2815.59677906	3500.07392483	300.284210839	10.4420252317	0.0910377090816
389.738542943	2399.7298272	3165.46837015	376.0	-5.92767418981	1.00423690032	0.187707831835	463.281016293	2206.6883667	2977.82971858	307.860335593	-3.80621599566	-0.0331840976082
389.738542943	2399.7298272	3165.46837015	376.0	10.5121065901	0.910927600785	0.170266841268	451.012897117	2636.45239388	3498.22577929	410.760488297	6.51184181759	0.0567728144516
389.738542943	2399.7298272	3165.46837015	376.0	-11.4952459795	-0.0593942768684	-0.0111017339941	332.778794141	1999.03722148	2801.58999459	469.773978968	-7.34940537139	-0.0640750250339
389.738542943	2399.7298272	3165.46837015	376.0	-13.2056490027	0.494991758185	0.0925218239599	396.631474345	1989.7793657	2747.44772789	361.03688785	-7.19087178257	-0.0626928664566
389.738542943	2399.7298272	3165.46837015	376.0	-8.75671112734	1.12392163723	0.210078810697	479.310640049	2030.21939518	2888.27744914	378.74741392	-5.51825870212	-0.0481103635756
389.738542943	2399.7298272	3165.46837015	376.0	-12.1131649526	-0.000193792779542	-3.62229494471e-05	339.34534412	2016.80932508	2782.02996495	425.87529575	-7.12599798607	-0.0621272710206
389.738542943	2399.7298272	3165.46837015	376.0	13.0879514585	0.873234650257	0.163221429955	445.946295443	2685.20813035	3579.76333387	448.608908074	8.01016810467	0.0698358160826
389.738542943	2399.7298272	3165.46837015	376.0	11.2853722596	-0.377959065072	-0.0706465542191	300.044924006	2855.78810176	3522.70325948	366.870233707	10.4192689122	0.0908393104812
389.738542943	2399.7298272	3165.46837015	376.0	15.5831740356	0.526854152248	0.0984774116352	401.53254723	2801.84563945	3658.74881531	455.370628627	10.8021463461	0.0941773874984
389.738542943	2399.7298272	3165.46837015	376.0	11.2137547799	-0.251373476768	-0.0469856965921	313.22507478	2910.77896568	3520.43623081	296.432190353	12.1329594063	0.105779942513
389.738542943	2399.7298272	3165.46837015	376.0	-6.93270273416	1.0690622248	0.199824714916	471.886608051	2108.90572543	2946.0158579	365.223524414	-4.57412800521	-0.0398790584586
389.738542943	2399.7298272	3165.46837015	376.0	4.3269272131	0.300426676101	0.0561545188973	374.364887445	2573.77959548	3302.43588248	354.291399554	3.03070140737	0.026422854467
389.738542943	2399.7298272	3165.46837015	376.0	18.435515473	0.895463100097	0.167376280392	449.174127082	2991.17162466	3749.03878132	308.69302958	17.1318816309	0.149362525117
389.738542943	2399.7298272	3165.46837015	376.0	-14.8201357064	0.270287075893	0.050520948765	369.936327214	1999.91522872	2696.34166195	326.490106008	-7.5376265739	-0.0657160119782
389.738542943	2399.7298272	3165.46837015	376.0	7.76530284559	0.371240922484	0.0693908266325	382.675998683	2604.45149983	3411.27657557	424.149077059	4.31711915706	0.0376383535925
389.738542943	2399.7298272	3165.46837015	376.0	13.3202780109	0.779428353457	0.145687542702	433.652347817	2780.82166147	3587.1175574	372.643548114	10.5188708161	0.0917076793031
389.738542943	2399.7298272	3165.46837015	376.0	1.50116679454	0.944415377358	0.176526238759	455.454739262	2354.63652452	3212.98733021	402.896066424	-1.38650854837	-0.0120881303258
389.738542943	2399.7298272	3165.46837015	376.0	-8.33768428444	-0.0305460158466	-0.00570953567227	336.572457203	2239.52407664	2901.54161132	325.44507748	-4.40387701768	-0.0383947429615
389.738542943	2399.7298272	3165.46837015	376.0	14.6346527528	0.228539380107	0.0427176411416	365.957332431	2833.3726805	3628.72367412	429.393661185	11.0660647141	0.0964783322935
389.738542943	2399.7298272	3165.46837015	376.0	15.1966174166	0.223764679723	0.04182517378	365.385665546	2830.87795379	3646.5124878	450.248868463	11.0326099072	0.0961866600456
389.738542943	2399.7298272	3165.46837015	376.0	-15.9159278223	1.02684183793	0.191933053818	465.317023481	1877.47818903	2661.65470911	318.859496607	-8.52747365705	-0.0743458906456
389.738542943	2399.7298272	3165.46837015	376.0	-6.34981805369	0.74395058556	0.139056184217	428.542063809	2206.29617536	2964.46688809	329.628648922	-3.96441455478	-0.034563335264
389.738542943	2399.7298272	3165.46837015	376.0	-2.40911634463	0.159278742248	0.0297717275231	357.938904668	2345.22350982	3089.20855426	386.046139769	-2.62588078261	-0.0228934680262
389.738542943	2399.7298272	3165.46837015	376.0	11.5821657933	0.33926535236	0.0634140845533	378.889362847	2729.65402529	3532.09816491	423.554776771	8.06813126624	0.0703411618678
389.738542943	2399.7298272	3165.46837015	376.0	4.5994572966	-0.250512260739	-0.0468247216335	313.271377582	2649.33436381	3311.06273607	348.456994675	4.19703535772	0.0365914154989
389.738542943	2399.7298272	3165.46837015	376.0	11.8354158128	1.13730294969	0.212579990595	482.361676959	2686.43228047	3540.11471417	371.320756747	8.52021845234	0.0742826368992
389.738542943	2399.7298272	3165.46837015	376.0	4.45007146054	0.596451753098	0.11148630899	410.184139515	2498.11127717	3306.33397468	398.038557992	1.60457120413	0.0139892868712
389.738542943	2399.7298272	3165.46837015	376.0	-6.70768839361	-0.0595410248763	-0.0111291635283	333.368471371	2247.60280021	2953.13861568	372.167344098	-4.05053364851	-0.0353141556104
389.738542943	2399.7298272	3165.46837015	376.0	-2.19607837321	0.233414876496	0.0436289488778	366.16316505	2266.59110292	3095.95220386	463.197935888	-3.10565725224	-0.0270763491912
389.738542943	2399.7298272	3165.46837015	376.0	-15.1015176393	0.275999362153	0.051588665823	370.297529565	1889.62215387	2687.43460586	427.51492243	-9.09916634167	-0.0793301337548
389.738542943	2399.7298272	3165.46837015	376.0	-7.50839366033	0.598466481487	0.111862893736	410.114757571	2225.89979834	2927.79254372	291.777987809	-4.16357703525	-0.0362997126003
389.738542943	2399.7298272	3165.46837015	376.0	15.8334338708	0.247525250062	0.0462664018807	368.13808136	2848.61484967	3666.67071123	449.917780203	11.6339552924	0.101429427135
389.738542943	2399.7298272	3165.46837015	376.0	21.2991309564	0.490776270214	0.0917338822829	397.1483196	2976.0406736	3839.68562369	466.496630482	16.1690046458	0.14096778244
389.738542943	2399.7298272	3165.46837015	376.0	7.85445449644	-0.0268225400349	-0.00501355888502	337.270816909	2705.44595207	3414.09864288	371.381873903	6.41661463526	0.0559425861836
389.738542943	2399.7298272	3165.46837015	376.0	1.99043528984	0.739335593087	0.138193568801	428.395420632	2473.17453759	3228.47496967	326.905011449	0.962858590796	0.0083945823086
389.738542943	2399.7298272	3165.46837015	376.0	15.28742958	-0.295812523944	-0.0552920605503	308.54274439	2989.37350467	3649.38711811	351.470869054	14.7077839284	0.128228281852
389.738542943	2399.7298272	3165.46837015	376.0	-9.05384191447	-0.214298744835	-0.040055840156	316.866248074	2264.58860748	2878.87186806	297.417012507	-4.46628745699	-0.0389388618743
389.738542943	2399.7298272	3165.46837015	376.0	-16.6730570238	0.633940080705	0.118493473029	413.419848318	1813.12659266	2637.68802372	411.141582742	-10.1298905325	-0.0883163952267
389.738542943	2399.7298272	3165.46837015	376.0	11.437665959	0.577769384534	0.107994277483	407.846967965	2692.02572241	3527.52406836	427.651377987	7.45337553106	0.0649814780389
389.738542943	2399.7298272	3165.46837015	376.0	-3.07393832761	0.0715276814302	0.0133696600804	348.226674874	2415.27725487	3068.16382467	304.659894927	-2.02722825071	-0.0176741782974
389.738542943	2399.7298272	3165.46837015	376.0	16.4597478073	0.312123593451	0.0583408585889	375.688602976	2862.72542208	3686.49648079	448.082455734	12.2052656421	0.106410336897
389.738542943	2399.7298272	3165.46837015	376.0	-2.70522977008	0.977723219009	0.182752003553	459.888137969	2285.85178367	3079.83517743	334.095255797	-2.76697577332	-0.0241235900028
389.738542943	2399.7298272	3165.46837015	376.0	2.43200895494	0.116038529292	0.0216894447274	353.151758936	2488.17683714	3242.45284437	401.124248296	0.346384136591	0.0030199140069
389.738542943	2399.7298272	3165.46837015	376.0	-1.74027793747	1.0019110969	0.187273102224	462.857168852	2208.77429033	3110.38042248	438.7489633	-3.05406194486	-0.0266265208793
389.738542943	2399.7298272	3165.46837015	376.0	9.12147140551	0.0902530507422	0.0168697291107	350.247479909	2711.46597209	3454.20566238	392.492210377	6.89902921579	0.0601484674437
389.738542943	2399.7298272	3165.46837015	376.0	-0.614454672687	-0.0725702799032	-0.0135645382997	332.105095357	2361.62699195	3146.01800183	452.285914526	-2.33586827434	-0.0203650241878
389.738542943	2399.7298272	3165.46837015	376.0	18.3340569908	0.550498688128	0.102896951052	404.565550248	2948.90224083	3745.82714516	392.359354074	15.265389726	0.133089709904
389.738542943	2399.7298272	3165.46837015	376.0	-5.94021624785	0.52526259902	0.0981799250504	400.560920288	2113.57992374	2977.4327037	463.291859669	-4.77203717324	-0.041604508921
389.738542943	2399.7298272	3165.46837015	376.0	-10.6182983189	0.0299712017917	0.00560209379285	342.680528738	2031.6517757	2829.34949541	455.017190975	-6.71430256674	-0.0585379473996
389.738542943	2399.7298272	3165.46837015	376.0	15.348993816	-0.304295663615	-0.0568776941337	307.577151712	2918.20058873	3651.33591453	425.558174089	12.6715415108	0.110475514479
389.738542943	2399.7298272	3165.46837015	376.0	1.57000520458	1.07641875879	0.201199767999	473.490234586	2297.92627497	3215.16638831	443.74987875	-1.94010524201	-0.016914605423
389.738542943	2399.7298272	3165.46837015	376.0	-11.1010541018	0.466678931529	0.0872297068278	393.606783283	2131.34392464	2814.0680138	289.117305883	-5.53599825237	-0.0482650239962
389.738542943	2399.7298272	3165.46837015	376.0	9.37838568907	0.643732335552	0.120323801038	416.148064992	2646.26722202	3462.33820276	399.922915751	6.12860157765	0.0534315743474
389.738542943	2399.7298272	3165.46837015	376.0	-9.52156397825	0.257125139625	0.0480607737616	368.6774559	2130.21624636	2864.06627407	365.172571813	-5.31218640902	-0.0463137437578
389.738542943	2399.7298272	3165.46837015	376.0	-2.60945206212	1.07315147359	0.200589060483	472.725094006	2198.72577651	3082.86699049	411.41611997	-3.21013608646	-0.0279872370223
389.738542943	2399.7298272	3165.46837015	376.0	18.311316582	0.932369257639	0.174274627596	454.074792804	2927.53284228	3745.10730471	363.49966962	15.4265587304	0.134494845078
389.738542943	2399.7298272	3165.46837015	376.0	3.50078111219	0.804963645035	0.150460494399	436.888775628	2429.66189081	3276.28448896	409.733822523	0.204476618734	0.00178270809707
389.738542943	2399.7298272	3165.46837015	376.0	9.58721030853	0.309096689082	0.0577750820714	375.309266734	2649.34163232	3468.94848004	444.297580984	5.59672924184	0.0487945008007
389.738542943	2399.7298272	3165.46837015	376.0	0.0913976010322	0.250028488571	0.0467342969292	368.452807444	2407.45701481	3168.3615323	392.451710044	-1.50655052081	-0.013134703756
389.738542943	2399.7298272	3165.46837015	376.0	1.74953893048	-0.0317088671346	-0.00592689105319	336.803118042	2600.38201655	3220.84947161	283.664337025	2.87659168286	0.0250792648898
389.738542943	2399.7298272	3165.46837015	376.0	1.91960069073	0.123496934413	0.0230835391425	354.045208688	2549.3131491	3226.23272284	322.874365054	1.82682788975	0.015927008629
389.738542943	2399.7298272	3165.46837015	376.0	-3.66896568474	0.994528799907	0.185893233628	462.027539123	2239.78563469	3049.32842188	347.515248072	-3.17234286829	-0.0276577407872
389.738542943	2399.7298272	3165.46837015	376.0	-16.8011057973	-0.205964275492	-0.0384979954191	317.163806202	1978.58899964	2633.6346803	337.881874456	-8.51590347093	-0.0742450171834
389.738542943	2399.7298272	3165.46837015	376.0	-8.58268630059	0.846077626861	0.158145350815	441.415150166	2062.02845896	2893.78614999	390.342540867	-5.40252107592	-0.0471013171397
389.738542943	2399.7298272	3165.46837015	376.0	13.5313339054	0.629815294062	0.117722484871	414.467789341	2822.27686302	3593.79846498	357.05381262	11.4018791212	0.0994060952156
389.738542943	2399.7298272	3165.46837015	376.0	-1.15467297794	0.771847495716	0.144270559947	432.3304244	2285.28069234	3128.91756225	411.306445514	-2.56199437719	-0.0223364810566
389.738542943	2399.7298272	3165.46837015	376.0	11.2490597706	0.490653334957	0.0917109037303	397.102050168	2709.69837136	3521.55379912	414.753377595	7.76240371576	0.0676757080712
389.738542943	2399.7298272	3165.46837015	376.0	-18.4604396964	-0.206388157137	-0.0385772256331	317.042320386	1927.13889816	2581.10899057	336.927772022	-9.51870489672	-0.0829878369374
389.738542943	2399.7298272	3165.46837015	376.0	9.50572181484	0.869873137767	0.162593109863	445.580152388	2691.90121434	3466.36898755	328.887620824	7.85367725202	0.0684714668877
389.738542943	2399.7298272	3165.46837015	376.0	7.36719811599	1.06011748633	0.198152801182	471.498285052	2620.5937072	3398.67469627	306.582704018	6.07593809904	0.0529724332959
389.738542943	2399.7298272	3165.46837015	376.0	-14.131842546	-0.0790927839055	-0.0147836979263	330.74443205	2006.68349677	2718.12936423	380.701435414	-7.61203259244	-0.0663647130989
389.738542943	2399.7298272	3165.46837015	376.0	7.04334230448	0.562377478039	0.105117285615	405.991342626	2649.09963109	3388.423143	333.332169277	5.81453806394	0.0506934443238
389.738542943	2399.7298272	3165.46837015	376.0	-7.21791007901	-0.23230013638	-0.0434205862392	314.907367632	2265.06787381	2936.98770961	357.012468162	-4.08167670507	-0.0355856731044
389.738542943	2399.7298272	3165.46837015	376.0	9.44014339301	-0.419816777773	-0.078470425752	295.735230933	2750.28610622	3464.29312335	418.271786199	7.20557688018	0.062821071318
389.738542943	2399.7298272	3165.46837015	376.0	-7.5224715514	-0.342101825027	-0.0639442663602	303.494697039	2270.29691429	2927.34691253	353.555301205	-4.13694403227	-0.0360675155386
389.738542943	2399.7298272	3165.46837015	376.0	-10.7412863106	1.01921066243	0.190506665874	464.844167526	2057.65238249	2825.45634944	302.959799426	-5.73102958843	-0.0499653843804
389.738542943	2399.7298272	3165.46837015	376.0	-7.60877643134	0.0544855086815	0.0101842072302	345.591406377	2126.21525134	2924.61495886	452.808301144	-5.20063855146	-0.0453412253833
389.738542943	2399.7298272	3165.46837015	376.0	-10.2019448248	0.314146121168	0.0587189011529	375.239861648	2095.86443242	2842.52903358	371.42473951	-5.70660223701	-0.049752417062
389.738542943	2399.7298272	3165.46837015	376.0	0.0318508172369	0.772977957336	0.144481861184	432.696400335	2361.6823479	3166.47659769	372.097849451	-1.68650157935	-0.0147035883117
389.738542943	2399.7298272	3165.46837015	376.0	3.6730123709	1.14651421616	0.214301722646	483.620929127	2496.83738391	3281.73641498	301.278101944	2.56000622202	0.0223191475329
389.738542943	2399.7298272	3165.46837015	376.0	10.7438904934	0.846380361184	0.15820193667	442.453488405	2713.87611565	3505.56282544	349.233221378	8.54049773208	0.0744594396868
389.738542943	2399.7298272	3165.46837015	376.0	-15.8175101218	0.471303472023	0.0880941069202	393.695529484	1953.65675619	2664.7700903	317.417804626	-8.09848259326	-0.0706057767503
389.738542943	2399.7298272	3165.46837015	376.0	3.49067501233	0.41960060156	0.0784300189832	388.422643699	2424.82282957	3275.96458357	462.7191103	-0.546218318458	-0.00476214750182
389.738542943	2399.7298272	3165.46837015	376.0	-20.5640870061	-0.191305894704	-0.0357581111595	318.593101182	1881.49136106	2514.51870036	314.434238117	-10.5718570433	-0.0921696342047
389.738542943	2399.7298272	3165.46837015	376.0	-2.90303186592	0.857585050878	0.160296271192	443.800777078	2317.49107125	3073.57381465	312.281966324	-2.68818331333	-0.0234366461493
389.738542943	2399.7298272	3165.46837015	376.0	13.5371391664	0.62338166651	0.116519937665	413.697969619	2862.19470064	3593.98222868	318.089558418	12.5015542808	0.108993498525
389.738542943	2399.7298272	3165.46837015	376.0	8.15573572007	0.40138474489	0.0750251859608	386.34782326	2697.54242832	3423.63560472	339.745353137	6.96115250587	0.0606900828759
389.738542943	2399.7298272	3165.46837015	376.0	-0.777501555194	0.683676169253	0.127789938178	421.212702162	2378.0209706	3140.85680434	341.623131577	-1.62473851389	-0.0141651134602
389.738542943	2399.7298272	3165.46837015	376.0	-6.17992410142	0.250895215292	0.0468963019237	368.456899842	2306.93712744	2969.84482742	294.450800131	-3.56001468012	-0.0310376170891
389.738542943	2399.7298272	3165.46837015	376.0	4.43592936711	-0.277369014113	-0.0518446755351	310.385559622	2547.29787948	3305.88631118	448.202872084	1.43396144953	0.0125018435007
389.738542943	2399.7298272	3165.46837015	376.0	7.57705418432	0.595378860316	0.111285768283	410.111444611	2665.16036253	3405.31762374	330.045816598	6.371377231	0.0555481885876
389.738542943	2399.7298272	3165.46837015	376.0	2.06629849811	0.757671508724	0.141620842752	430.784233166	2503.20950253	3230.87639554	296.882659838	1.74863488373	0.0152452910526
389.738542943	2399.7298272	3165.46837015	376.0	3.63474634395	-0.0589359899494	-0.0110160728877	333.696783412	2490.24092785	3280.525116	456.587404732	0.255840185295	0.00223051600083
389.738542943	2399.7298272	3165.46837015	376.0	-20.361123614	-0.206212293304	-0.0385443538886	316.911897903	1822.47603258	2520.94344234	381.555511855	-11.6048957656	-0.101176074678
389.738542943	2399.7298272	3165.46837015	376.0	-1.54955579705	-0.123173372087	-0.0230230602032	326.519355231	2321.82157639	3116.41767151	468.076739888	-2.76960725177	-0.0241465322735
389.738542943	2399.7298272	3165.46837015	376.0	10.4264516109	-0.375539816846	-0.070194358289	300.366798396	2906.14765624	3495.51439802	288.999943385	11.7341751578	0.10230318359
389.738542943	2399.7298272	3165.46837015	376.0	3.3427826271	-0.42648328994	-0.0797165027925	295.126932935	2603.695237	3271.28309689	372.460926957	2.58806751147	0.0225637969614
389.738542943	2399.7298272	3165.46837015	376.0	10.9590786356	0.0468524147648	0.00875746070369	345.50939054	2883.51404708	3512.37453801	283.351100392	11.796939824	0.102850390794
389.738542943	2399.7298272	3165.46837015	376.0	-14.5099813535	0.968533944664	0.18103438218	457.177072086	1836.50158073	2706.15949989	412.48084707	-8.9698732709	-0.0782029055876
389.738542943	2399.7298272	3165.46837015	376.0	0.251966285064	0.802126365617	0.149930161797	436.385176786	2318.54154597	3173.4442832	418.517560444	-2.12797518037	-0.0185525299073
389.738542943	2399.7298272	3165.46837015	376.0	-11.0032273431	0.425654063999	0.0795615072895	388.535726368	2099.99375339	2817.1646889	328.635209143	-5.75178563398	-0.0501463438011
389.738542943	2399.7298272	3165.46837015	376.0	-10.1236471483	0.68704181235	0.128419030346	420.950140215	2108.66081107	2845.00752176	315.396570472	-5.38458816374	-0.0469449709132
389.738542943	2399.7298272	3165.46837015	376.0	12.0226870778	0.170565304502	0.0318813653274	359.341639993	2803.91208221	3546.04272683	382.789004635	9.89990854564	0.0863113212349
389.738542943	2399.7298272	3165.46837015	376.0	8.23352570921	0.882591205806	0.164970318842	447.268796165	2656.27217196	3426.09802222	322.557054097	6.7680256276	0.0590063263087
389.738542943	2399.7298272	3165.46837015	376.0	14.9316017566	0.736713622575	0.137703480855	428.177711083	2885.03149732	3638.12350091	324.914292508	13.5034998575	0.117728856647
389.738542943	2399.7298272	3165.46837015	376.0	11.4058190149	1.01518122617	0.189753500218	465.280233727	2704.85433654	3526.51596342	356.381393145	8.7161771047	0.0759910819939
389.738542943	2399.7298272	3165.46837015	376.0	8.3346142676	0.273477417873	0.0511172743688	371.142536236	2614.7424811	3429.29794856	443.412931222	4.47203598477	0.0389889798149
389.738542943	2399.7298272	3165.46837015	376.0	-9.62507904916	0.29838660747	0.055773197658	373.36756765	2093.82849452	2860.78953724	393.59347507	-5.64537336838	-0.0492185995499
389.738542943	2399.7298272	3165.46837015	376.0	12.070177107	0.299756345175	0.0560292233972	374.338744721	2849.2689097	3547.54600869	323.938354267	11.398495597	0.0993765963122
389.738542943	2399.7298272	3165.46837015	376.0	-4.54244213637	1.15746806085	0.216349170253	484.698609701	2199.6975367	3021.67880109	337.282654683	-3.50182997744	-0.0305303398208
389.738542943	2399.7298272	3165.46837015	376.0	10.7967012707	-0.329437475033	-0.061577098137	305.072806358	2878.93045744	3507.23453389	323.231270091	11.0898563892	0.0966857575342
389.738542943	2399.7298272	3165.46837015	376.0	19.471865898	0.864322279513	0.161555566264	444.983359928	2990.65029731	3781.84412622	346.210468982	17.1641602244	0.149643942671
389.738542943	2399.7298272	3165.46837015	376.0	-5.81882662612	-0.288101091722	-0.0538506713499	308.848390237	2212.46894321	2981.27525378	459.957920336	-4.3242816124	-0.0377007987131
389.738542943	2399.7298272	3165.46837015	376.0	12.1821217075	-0.120758768975	-0.0225717325186	327.060089364	2865.67680135	3551.08957961	358.352688893	11.176437883	0.0974406092672
389.738542943	2399.7298272	3165.46837015	376.0	6.63834769404	0.774877654179	0.144836944706	433.037805088	2621.97360303	3375.6031667	320.591758587	5.44467110244	0.0474687977545
389.738542943	2399.7298272	3165.46837015	376.0	-1.74917364226	0.987041310865	0.184493702965	460.876773029	2223.27547702	3110.09883176	425.946581715	-2.95818582283	-0.0257906348982
389.738542943	2399.7298272	3165.46837015	376.0	-12.7204972411	0.637364129445	0.119133482139	414.422456911	2029.40163525	2762.80505345	318.980961292	-6.58548932895	-0.0574149026064
389.738542943	2399.7298272	3165.46837015	376.0	18.4564578675	0.378467223594	0.0707415371204	383.591303944	2937.46974351	3749.70170619	428.640658742	14.6276628831	0.127529754866
389.738542943	2399.7298272	3165.46837015	376.0	-17.2660124469	-0.0910508048952	-0.0170188420365	329.235410242	1882.65299226	2618.91820735	407.029804855	-9.93721022478	-0.0866365320382
389.738542943	2399.7298272	3165.46837015	376.0	7.28163545242	-0.410327442802	-0.0766967182808	296.762995493	2746.30588697	3395.96623722	352.897354761	6.90328819973	0.0601855989515
389.738542943	2399.7298272	3165.46837015	376.0	16.2759689075	0.50156539424	0.0937505409795	398.425414276	2824.02785512	3680.67901785	458.225748453	11.4411254856	0.0997482605542
389.738542943	2399.7298272	3165.46837015	376.0	-14.229779166	1.00963321243	0.188716488305	463.121366592	1934.42940614	2715.0292115	317.478438771	-7.55701648109	-0.0658850608639
389.738542943	2399.7298272	3165.46837015	376.0	13.925704112	0.686040693103	0.128231905253	421.53066671	2754.21007187	3606.28212913	430.541390553	9.63171427906	0.0839730974635
389.738542943	2399.7298272	3165.46837015	376.0	-14.1490916373	0.379835116143	0.0709972179707	382.787807031	1994.83388903	2717.5833497	339.961653648	-7.38856123724	-0.0644164013709
389.738542943	2399.7298272	3165.46837015	376.0	11.0197346398	0.625248203832	0.116868823146	413.781085421	2657.64471135	3514.29458464	442.868787868	6.55171971177	0.0571204857173
389.738542943	2399.7298272	3165.46837015	376.0	14.1711064575	1.07238533612	0.200445857218	473.297590289	2809.62795131	3614.05026276	331.124721158	12.026200905	0.104849179643
389.738542943	2399.7298272	3165.46837015	376.0	0.115561371774	-0.282896121424	-0.0528777797054	309.887983534	2485.11398391	3169.12642882	374.124461373	-0.541497684285	-0.00472099114459
389.738542943	2399.7298272	3165.46837015	376.0	23.139765758	1.02464600868	0.191522618445	466.689030248	2987.56343845	3897.95033614	443.697867442	17.7380130384	0.154647018644
389.738542943	2399.7298272	3165.46837015	376.0	-15.625177912	0.724363679477	0.135395080276	425.106317705	1891.33306186	2670.85830556	354.418925993	-8.61867998756	-0.0751410635358
389.738542943	2399.7298272	3165.46837015	376.0	-16.8131594046	-0.436990227583	-0.0816804163706	293.116583715	1880.67108805	2633.25312717	459.465455408	-10.3335382599	-0.090091876721
389.738542943	2399.7298272	3165.46837015	376.0	-19.3213421381	-0.358437864048	-0.0669977315978	301.134871195	1861.45811559	2553.85739608	391.264409295	-10.9094108687	-0.0951125620635
389.738542943	2399.7298272	3165.46837015	376.0	-15.5254285348	-0.211112641687	-0.0394603068574	316.676846934	2015.01534894	2674.01584055	342.323644676	-7.83822105898	-0.068336713679
389.738542943	2399.7298272	3165.46837015	376.0	9.80428569858	0.545222308887	0.101910711941	403.851301159	2703.68683492	3475.81993285	368.281796771	7.56592362929	0.0659627169075
389.738542943	2399.7298272	3165.46837015	376.0	-4.3870567249	0.57956559617	0.108330017976	407.729538896	2243.12873543	3026.59747714	375.739202812	-3.43272396434	-0.0299278462453
389.738542943	2399.7298272	3165.46837015	376.0	14.2705972506	-0.423119990939	-0.0790878487736	295.410473791	2916.53025376	3617.19961234	405.25888479	12.3537572897	0.107704945857
389.738542943	2399.7298272	3165.46837015	376.0	21.1107673893	1.11511144726	0.208432046217	479.278242807	2898.12091928	3833.72303455	456.323872459	15.2348148579	0.132823146102
389.738542943	2399.7298272	3165.46837015	376.0	19.27238452	1.10384662903	0.206326472715	477.760584376	2918.83554928	3775.5296063	378.933472642	15.6427328226	0.136379536378
389.738542943	2399.7298272	3165.46837015	376.0	-16.6540037082	0.877352250534	0.163991074866	444.921304512	1822.91989308	2638.2911504	370.449952812	-9.61360322803	-0.0838151981519
389.738542943	2399.7298272	3165.46837015	376.0	10.8167709684	0.281263961438	0.0525727030726	372.02644988	2666.58153121	3507.86983382	469.261852733	6.12827228139	0.0534287034123
389.738542943	2399.7298272	3165.46837015	376.0	-17.8931553072	0.265837362723	0.0496892266772	369.099411604	1851.05941621	2599.06619847	378.907370661	-10.1318647753	-0.0883336074565
389.738542943	2399.7298272	3165.46837015	376.0	18.9556902834	1.11762063741	0.208901053721	479.807738774	2989.09583404	3765.50475041	296.601177598	17.5887033249	0.153345277462
389.738542943	2399.7298272	3165.46837015	376.0	8.43625248513	0.22842496139	0.0426962544655	366.007383928	2729.13031179	3432.51527419	337.377578472	7.55620051681	0.0658779469644
389.738542943	2399.7298272	3165.46837015	376.0	16.0052389128	0.478389966433	0.0894186853147	395.609787906	2835.94729845	3672.1091455	440.552059141	11.7148023268	0.102134283581
389.738542943	2399.7298272	3165.46837015	376.0	-3.94276053204	0.161371358983	0.0301628708379	357.943906179	2262.46546772	3040.66153259	420.252158694	-3.41079409003	-0.029736652921
389.738542943	2399.7298272	3165.46837015	376.0	-3.43848927884	0.863641225957	0.161428266534	444.569870244	2303.18250755	3056.62407961	308.871701819	-2.87876448719	-0.025098208258
389.738542943	2399.7298272	3165.46837015	376.0	12.1277337222	0.335246644925	0.062662924285	378.540877671	2871.94066103	3549.36794514	298.886406433	12.0916382718	0.105419688508
389.738542943	2399.7298272	3165.46837015	376.0	-9.4048387715	0.826293914056	0.154447460571	438.888020647	2079.03392961	2867.76117357	349.839223311	-5.40023001427	-0.0470813427574
389.738542943	2399.7298272	3165.46837015	376.0	9.76195271532	0.80829403933	0.151082998006	437.310673459	2576.10314832	3474.47989566	461.066073875	4.57119627843	0.0398534985042
389.738542943	2399.7298272	3165.46837015	376.0	-2.96518360897	0.490062009973	0.0916003756959	396.612985208	2239.54037297	3071.60642089	435.453062706	-3.2815510638	-0.0286098610619
389.738542943	2399.7298272	3165.46837015	376.0	-6.53191438764	0.25513574126	0.0476889236	368.511069371	2176.75609835	2958.70268624	413.435518522	-4.43314550895	-0.0386499172533
389.738542943	2399.7298272	3165.46837015	376.0	7.48764673003	-0.334193878551	-0.0624661455235	304.525068131	2710.74467262	3402.48745905	387.2177183	6.04816083896	0.0527302601478
389.738542943	2399.7298272	3165.46837015	376.0	7.75021317392	0.577665979864	0.107974949507	407.899506901	2671.9090619	3410.79891678	330.990347982	6.54075142108	0.0570248598176
389.738542943	2399.7298272	3165.46837015	376.0	7.54405597994	0.913902472347	0.170822892027	451.486798087	2666.15928361	3404.27307602	286.626994318	7.01250493825	0.0611377937075
389.738542943	2399.7298272	3165.46837015	376.0	-16.0807793755	1.10590712256	0.206711611694	476.100621846	1810.7349128	2656.43638534	369.600850696	-9.40255588782	-0.0819752039043
389.738542943	2399.7298272	3165.46837015	376.0	-19.2096535875	-0.388330212798	-0.0725850865043	298.01505411	1818.30031355	2557.39286182	441.077494155	-11.7900109082	-0.102789981763
389.738542943	2399.7298272	3165.46837015	376.0	18.6986222382	0.0508417636721	0.00950313339666	345.855072824	2989.05436901	3757.36734275	422.457900919	15.5497607595	0.135568969132
389.738542943	2399.7298272	3165.46837015	376.0	-11.0711482626	0.626026349182	0.117014270875	412.93940278	2025.37214707	2815.01467368	376.70312383	-6.33836135262	-0.0552603430917
389.738542943	2399.7298272	3165.46837015	376.0	8.65899907274	-0.147528478525	-0.0275754165467	324.146460664	2722.82589665	3439.56624696	392.593889647	6.78283724564	0.0591354598574
389.738542943	2399.7298272	3165.46837015	376.0	-7.19980321046	0.451061553624	0.0843105707708	391.632309102	2139.41238502	2937.56087681	406.516182686	-4.74463335946	-0.0413655916256
389.738542943	2399.7298272	3165.46837015	376.0	0.0855176641614	-0.12421038247	-0.0232168939196	326.625030496	2411.81955784	3168.17540476	429.730816416	-1.82261904757	-0.015890314277
389.738542943	2399.7298272	3165.46837015	376.0	7.22299499674	0.864277847745	0.161547261261	444.824953573	2639.05874008	3394.10999214	310.226298489	6.14902093128	0.0536095983546
389.738542943	2399.7298272	3165.46837015	376.0	7.89864970178	0.0287263894984	0.00536941859783	343.334198314	2605.61874977	3415.49762812	466.544680046	3.76443703497	0.0328198520921
389.738542943	2399.7298272	3165.46837015	376.0	2.75493319501	0.622959948505	0.11644111187	413.497015072	2432.14334463	3252.67490905	407.034549346	-0.133919708887	-0.00116756502953
389.738542943	2399.7298272	3165.46837015	376.0	4.11662793389	-0.0586375781164	-0.010960294975	333.79678598	2593.21951824	3295.77892531	368.762621093	2.93627914888	0.0255996438438
389.738542943	2399.7298272	3165.46837015	376.0	12.015305922	0.45982549775	0.0859486911682	393.426741137	2814.07961784	3545.80907868	338.302719706	10.6990321172	0.0932783968366
389.738542943	2399.7298272	3165.46837015	376.0	16.5000724656	0.921350538849	0.17221505399	452.517311548	2844.01353718	3687.7729451	391.242096372	12.885394204	0.112339966905
389.738542943	2399.7298272	3165.46837015	376.0	-14.5208009725	1.04786755583	0.195863094547	468.026917558	1825.74150125	2705.81700827	412.048589466	-9.02995989852	-0.0787267645905
389.738542943	2399.7298272	3165.46837015	376.0	14.4644270439	1.06264375656	0.198625001226	471.854995336	2745.23108217	3623.33523314	406.249155642	10.2328204111	0.0892137786494
389.738542943	2399.7298272	3165.46837015	376.0	10.8752876012	0.208669576481	0.0390036591552	363.790658433	2862.03353821	3509.72215932	283.897962683	11.4556761539	0.0998751190402
389.738542943	2399.7298272	3165.46837015	376.0	11.4958126688	0.351845249694	0.0657654672326	380.412218296	2758.9052194	3529.36468407	390.047246376	8.90604263813	0.077646404866
389.738542943	2399.7298272	3165.46837015	376.0	1.10530830006	0.6196623075	0.115824730374	413.126986763	2447.69726138	3200.45655478	339.632306633	0.030455285924	0.000265521237349
389.738542943	2399.7298272	3165.46837015	376.0	-9.63846893169	0.964892044452	0.180353653169	457.106897697	1988.56512209	2860.36568475	414.693664956	-6.23304600506	-0.0543421622063
389.738542943	2399.7298272	3165.46837015	376.0	-3.87950844455	0.266371682384	0.049789099511	370.288087859	2336.11110136	3042.66375742	336.264568197	-2.92148128133	-0.0254706301772
389.738542943	2399.7298272	3165.46837015	376.0	19.6433877656	0.70527135732	0.131826421929	424.108822375	2963.79086691	3787.27359669	399.373907405	16.1041286456	0.140402167791
389.738542943	2399.7298272	3165.46837015	376.0	17.0019456477	0.050485974364	0.00943663072224	345.8444	2969.50262406	3703.65958193	388.312557876	14.8453835211	0.129427929565
389.738542943	2399.7298272	3165.46837015	376.0	-16.2789891934	0.23322357671	0.0435931919083	365.542579749	1950.85225904	2650.16211625	333.767277464	-8.41799890946	-0.0733914464643
389.738542943	2399.7298272	3165.46837015	376.0	4.16143325295	-0.253618213883	-0.047405273623	312.891363243	2560.56969254	3297.19722351	423.736167725	1.78622226276	0.0155729927006
389.738542943	2399.7298272	3165.46837015	376.0	-8.11015810226	0.0121939694163	0.00227924661986	340.978531966	2145.43701194	2908.74388065	422.328336748	-5.09792344777	-0.0444457144531
389.738542943	2399.7298272	3165.46837015	376.0	6.02941474312	0.828108237785	0.154786586502	439.978984375	2545.18906662	3356.32758674	371.159535745	3.43587874305	0.0299553508548
389.738542943	2399.7298272	3165.46837015	376.0	-20.1310958022	0.332899846625	0.0622242703972	376.931305285	1831.823436	2528.22489996	319.470158677	-10.7244841236	-0.0935002975032
389.738542943	2399.7298272	3165.46837015	376.0	19.5823166699	1.15768140064	0.216389046848	485.331502042	2869.28255401	3785.34041047	430.726354416	14.3907222234	0.12546401241
389.738542943	2399.7298272	3165.46837015	376.0	-7.64485271437	0.275721734178	0.0515367727435	370.761306271	2124.4338829	2923.47297553	428.277786356	-5.06758325714	-0.0441811966621
389.738542943	2399.7298272	3165.46837015	376.0	-6.56693281833	0.065800215574	0.0122991057148	346.872916195	2144.24870883	2957.59418889	466.472563871	-4.87250609069	-0.0424804367104
389.738542943	2399.7298272	3165.46837015	376.0	0.986182719617	0.0790862606577	0.0147824786276	348.909867905	2390.26592689	3196.68567221	457.50987741	-1.83446157705	-0.0159935621364
389.738542943	2399.7298272	3165.46837015	376.0	-0.340945227943	-0.388368320649	-0.0725922094672	299.066446825	2552.34768098	3154.6758568	303.261728992	0.879072216934	0.00766409953735
389.738542943	2399.7298272	3165.46837015	376.0	8.49464760519	0.0386952503022	0.00723275706584	344.48164646	2673.48045154	3434.36375324	416.401655246	5.69882902189	0.0496846470958
389.738542943	2399.7298272	3165.46837015	376.0	2.97471494631	0.854066807253	0.159638655561	443.341184072	2388.43645993	3259.63203087	427.854386872	-0.691729905627	-0.00603077511445
389.738542943	2399.7298272	3165.46837015	376.0	5.26597640184	0.979686829152	0.183119033486	460.307006997	2469.17718574	3332.16118753	402.676994791	1.69248149045	0.0147557235436
389.738542943	2399.7298272	3165.46837015	376.0	-4.9458696764	0.0476101544068	0.00889909428165	345.431504676	2336.09176092	3008.90842991	327.385164319	-3.17939483003	-0.0277192225809
389.738542943	2399.7298272	3165.46837015	376.0	-11.005238117	0.842983435108	0.157566997216	440.499707999	1907.86233014	2817.10103849	468.739000356	-7.60914284265	-0.0663395191164
389.738542943	2399.7298272	3165.46837015	376.0	-6.90777699139	-0.239175202108	-0.0447056452538	314.385630209	2334.52371304	2946.8048744	297.895531158	-3.65968943574	-0.0319066210614
389.738542943	2399.7298272	3165.46837015	376.0	4.44340156302	-0.448048876119	-0.0837474534802	292.973517687	2680.14716729	3306.12284118	333.0021562	4.7281178518	0.0412216028928
389.738542943	2399.7298272	3165.46837015	376.0	-10.7607351962	-0.367676198619	-0.0687245231064	300.791973072	2207.4159385	2824.84070111	316.632789537	-5.20811963784	-0.0454064484554
389.738542943	2399.7298272	3165.46837015	376.0	14.6121635175	0.274866463221	0.0513769090132	371.466693296	2947.36100231	3628.01178449	309.184088879	14.3582232771	0.125180673733
389.738542943	2399.7298272	3165.46837015	376.0	-2.40066031306	0.148377436123	0.02773410021	356.836621489	2396.26582992	3089.47622726	336.373775849	-2.16664126314	-0.0188896361215
389.738542943	2399.7298272	3165.46837015	376.0	3.25929663758	1.16047611908	0.216911424127	485.423076353	2318.51666954	3268.6403743	464.700628402	-1.47020327065	-0.0128178140423
389.738542943	2399.7298272	3165.46837015	376.0	-0.874732285515	0.14638169555	0.0273610645887	356.610619739	2426.17460497	3137.77899632	354.993771613	-1.39654277561	-0.0121756126906
389.738542943	2399.7298272	3165.46837015	376.0	21.1367159713	0.654907217559	0.12241256403	417.667301737	2993.07533263	3834.5444287	423.80179434	16.9612777618	0.147875133059
389.738542943	2399.7298272	3165.46837015	376.0	-3.31338908574	0.282206021989	0.0527487891569	371.945401977	2287.07261187	3060.58408666	401.566072809	-3.08952723659	-0.0269357213304
389.738542943	2399.7298272	3165.46837015	376.0	9.00927204515	0.942253628247	0.176122173504	455.246121666	2601.35733917	3450.65402712	394.050566282	5.47747085747	0.0477547590015
389.738542943	2399.7298272	3165.46837015	376.0	11.2624458609	0.318107268021	0.0594593024339	376.442670355	2773.77438568	3521.97753158	371.760475537	9.24070707631	0.0805641419033
389.738542943	2399.7298272	3165.46837015	376.0	17.574731374	0.54073623977	0.101072194349	403.334674141	2916.92450342	3721.79093293	401.531755368	14.272466523	0.124433012406
389.738542943	2399.7298272	3165.46837015	376.0	6.28520643386	0.0812043334332	0.015178380081	349.258474856	2649.63319437	3364.42459181	365.532922577	4.90321045868	0.0427481295439
389.738542943	2399.7298272	3165.46837015	376.0	12.2803191397	0.211350101869	0.0395046919381	364.107042637	2901.9954854	3554.19798827	288.095460227	12.7279211099	0.11096705414
389.738542943	2399.7298272	3165.46837015	376.0	-3.17317355242	0.733693685834	0.137139006698	427.260256495	2240.90907227	3065.02256501	396.853236247	-3.18041297727	-0.0277280991916
389.738542943	2399.7298272	3165.46837015	376.0	3.44170135148	-0.309260681777	-0.0578057349116	307.155800963	2627.14143638	3274.41433782	340.117100483	3.38787621072	0.0295368457779
389.738542943	2399.7298272	3165.46837015	376.0	-15.2497362606	-0.442818811958	-0.0827698713939	293.001064827	2100.06522011	2682.74279228	289.676507351	-7.03626211375	-0.0613449181669
389.738542943	2399.7298272	3165.46837015	376.0	-17.8106684052	-0.248151659919	-0.0463834878352	312.536465858	1881.35633402	2601.67729527	407.784495388	-10.2162351943	-0.0890691821646
389.738542943	2399.7298272	3165.46837015	376.0	13.7930529658	0.248820770944	0.0465085553166	368.353236746	2853.13454089	3602.08309906	380.595321422	11.5900318596	0.101046485263
389.738542943	2399.7298272	3165.46837015	376.0	3.33665571193	0.264921972581	0.0495181257162	370.199116135	2514.95223957	3271.08915133	385.937795622	1.34150719003	0.0116957906716
389.738542943	2399.7298272	3165.46837015	376.0	3.19053751618	1.09750323705	0.205140791972	476.681147784	2477.58311398	3266.46382606	312.199564289	1.9112963491	0.0166634380916
389.738542943	2399.7298272	3165.46837015	376.0	-12.3454918991	0.368293516667	0.0688399096574	381.277369872	1966.28053467	2774.67572894	427.117824401	-7.48471388112	-0.0652546981789
389.738542943	2399.7298272	3165.46837015	376.0	6.09839013698	0.633780447974	0.118463635135	414.851939174	2512.03072627	3358.51098102	431.628315578	2.19146216638	0.0191060345805
389.738542943	2399.7298272	3165.46837015	376.0	6.51641335996	0.86298586678	0.161305769492	444.570217446	2515.10993854	3371.74337392	412.063217933	2.76160825684	0.0240767938696
389.738542943	2399.7298272	3165.46837015	376.0	-4.86901098164	0.361324178251	0.0675372295797	380.932350843	2178.61282261	3011.34136758	451.796194135	-4.12317186452	-0.0359474443289
389.738542943	2399.7298272	3165.46837015	376.0	-13.2082983746	0.746103763843	0.139458647447	428.074012388	1958.83848485	2747.36386286	360.451365624	-7.3323556645	-0.0639263789407
389.738542943	2399.7298272	3165.46837015	376.0	4.0055873138	-0.0644856661074	-0.0120533955341	333.155030001	2585.45325821	3292.2639696	373.655681389	2.71004262916	0.023627224317
389.738542943	2399.7298272	3165.46837015	376.0	-9.06560625968	0.480992661411	0.0899051703572	395.0873523	2072.36132884	2878.49947143	411.050790293	-5.65045897875	-0.0492629379141
389.738542943	2399.7298272	3165.46837015	376.0	-9.22495194575	0.986148983325	0.184326912771	459.995398207	1988.48096975	2873.45543414	424.979066187	-6.15620375013	-0.0536722210125
389.738542943	2399.7298272	3165.46837015	376.0	-5.27661825442	0.0164282319903	0.00307069756828	341.528330448	2200.13689687	2998.43868829	456.773460971	-4.19254394118	-0.0365522575517
389.738542943	2399.7298272	3165.46837015	376.0	9.45160962101	0.690056606466	0.128982543265	422.018743443	2618.49566692	3464.65608317	424.141672808	5.46270975113	0.0476260658338
389.738542943	2399.7298272	3165.46837015	376.0	6.78464433463	0.107074886938	0.0200139975585	352.100854726	2590.0447104	3380.23414059	438.088575457	3.3772472854	0.0294441785999
389.738542943	2399.7298272	3165.46837015	376.0	-19.2953013733	0.705735477442	0.131913173354	422.539349123	1801.10776829	2554.68170825	331.034590834	-10.6176018986	-0.0925684559598
389.738542943	2399.7298272	3165.46837015	376.0	1.27310891752	1.10454292833	0.206456622118	477.598105508	2353.22106276	3205.76823025	374.949061976	-1.19812320298	-0.0104457123189
389.738542943	2399.7298272	3165.46837015	376.0	0.853054408014	-0.384113498117	-0.0717969155359	299.386641116	2457.8685342	3192.47153761	435.216362298	-1.17280196076	-0.0102249517067
389.738542943	2399.7298272	3165.46837015	376.0	-7.62721343427	0.077130875703	0.0144169861127	348.413608639	2217.22000389	2924.03134136	358.397728828	-4.37579514944	-0.0381499141189
389.738542943	2399.7298272	3165.46837015	376.0	-1.39287108765	0.894904244436	0.16727182139	448.503753003	2256.31378234	3121.37747643	416.55994109	-2.72802768167	-0.0237840251235
389.738542943	2399.7298272	3165.46837015	376.0	16.0111174367	0.633537606571	0.118418244219	414.900244492	2842.36934621	3672.29522831	415.025637607	12.20143252	0.106376918222
389.738542943	2399.7298272	3165.46837015	376.0	0.866205365585	1.0240966249	0.191419929888	466.097046474	2268.4114875	3192.88782701	458.379293041	-2.26315141715	-0.0197310498443
389.738542943	2399.7298272	3165.46837015	376.0	-9.06518381897	-0.173273062253	-0.0323874882716	320.936234654	2171.57236062	2878.51284366	386.004248388	-5.10040987647	-0.0444673921227
389.738542943	2399.7298272	3165.46837015	376.0	-11.8644825067	-0.323307898016	-0.0604313828067	304.872961554	2025.99023444	2789.90192912	459.038733119	-7.25729097199	-0.0632719352397
389.738542943	2399.7298272	3165.46837015	376.0	6.16736755213	0.455488569645	0.085138050401	392.841908678	2597.99048805	3360.69443928	369.862042548	4.14355752916	0.0361251746222
389.738542943	2399.7298272	3165.46837015	376.0	20.6361394267	1.07930682249	0.201739592988	474.219100404	2881.7906051	3818.69883652	462.689131012	14.6502741916	0.127726889203
389.738542943	2399.7298272	3165.46837015	376.0	3.61022155823	-0.387580560667	-0.0724449646107	299.097763751	2634.22909296	3279.74879166	346.421934952	3.48407326878	0.0303755298063
389.738542943	2399.7298272	3165.46837015	376.0	11.0135182254	0.197448197639	0.0369062051661	362.333886196	2689.07623296	3514.09780601	462.687686849	6.62300358504	0.0577419667396
389.738542943	2399.7298272	3165.46837015	376.0	-6.84737736123	0.754376496909	0.141004952693	429.426299181	2082.27746923	2948.71680559	437.013037183	-5.02524297244	-0.0438120573011
389.738542943	2399.7298272	3165.46837015	376.0	7.35239336482	0.0858737179877	0.0160511622407	349.789786865	2695.44482837	3398.20605656	352.97144132	6.27463792102	0.0547047769923
389.738542943	2399.7298272	3165.46837015	376.0	14.9342024058	0.948126889225	0.177219979294	456.143637548	2813.10777092	3638.20582364	368.954415164	11.9303292339	0.104013332466
389.738542943	2399.7298272	3165.46837015	376.0	-12.9086568125	0.362594717833	0.0677747136136	380.841009873	2037.04968494	2756.84892174	338.958226927	-6.7249871337	-0.0586310996835
389.738542943	2399.7298272	3165.46837015	376.0	6.44612246156	0.968244996927	0.180980373257	458.798070788	2569.79374642	3369.51833777	340.926520562	4.42081503195	0.0385424152742
389.738542943	2399.7298272	3165.46837015	376.0	14.209009976	0.328887381098	0.0614742768407	377.767451052	2896.53324617	3615.25008665	340.949389422	12.9929120799	0.113277350304
389.738542943	2399.7298272	3165.46837015	376.0	11.9342612897	0.722591724686	0.135063873773	426.219005842	2700.75805038	3543.24363648	416.266580254	8.03174478072	0.0700239300847
389.738542943	2399.7298272	3165.46837015	376.0	-14.7923203757	0.139781851035	0.0261274487916	354.667933915	1882.53590671	2697.22214744	460.018306821	-9.35274209168	-0.0815409075124
389.738542943	2399.7298272	3165.46837015	376.0	13.5840073893	0.589220795884	0.110134728203	409.416682144	2873.79823286	3595.46582745	312.250912446	12.7634342128	0.111276671428
389.738542943	2399.7298272	3165.46837015	376.0	3.38701618109	0.943323252492	0.17632210327	455.388470067	2473.65058323	3272.68329605	343.644242753	1.52914423197	0.0133316846728
389.738542943	2399.7298272	3165.46837015	376.0	-18.1014558127	0.4896797554	0.091528926243	395.678414362	1844.57795391	2592.47251186	352.216143583	-9.99084590844	-0.0871041491581
389.738542943	2399.7298272	3165.46837015	376.0	-5.84026421865	0.218224511906	0.0407896283937	364.31299751	2203.44550082	2980.59665357	412.838155238	-4.12514009986	-0.0359646041836
389.738542943	2399.7298272	3165.46837015	376.0	5.43809770986	0.374839991061	0.0700635497311	383.160454637	2603.75294219	3337.60963309	350.696236259	4.07666280898	0.0355419599737
389.738542943	2399.7298272	3165.46837015	376.0	8.87279822529	0.323041821378	0.0603816488557	376.98330437	2662.70024187	3446.33399151	406.65044527	5.9291110355	0.0516923368395
389.738542943	2399.7298272	3165.46837015	376.0	2.54235650734	-0.164774490388	-0.030798970166	322.361022237	2582.38604397	3245.94586124	341.198795032	2.31698470163	0.0202003897265
389.738542943	2399.7298272	3165.46837015	376.0	-0.385580669545	1.07869095883	0.201624478286	473.988354009	2351.26004667	3153.26293601	328.014535329	-1.50799499898	-0.0131472972884
389.738542943	2399.7298272	3165.46837015	376.0	9.10774782081	0.523610724877	0.0978711635284	401.181702172	2687.39173744	3453.77124665	365.197807038	7.00550308465	0.0610767487763
389.738542943	2399.7298272	3165.46837015	376.0	-14.5021505764	0.610624117007	0.114135348973	410.87869005	1963.10566061	2706.40738066	332.423029998	-7.62694170437	-0.0664946966379
389.738542943	2399.7298272	3165.46837015	376.0	13.3230776674	-0.134433733139	-0.0251278005868	325.60376664	2914.44521485	3587.20617964	347.157198144	12.6425305203	0.110222585182
389.738542943	2399.7298272	3165.46837015	376.0	2.44117106282	1.08339595533	0.202503916883	474.638370952	2381.81688157	3242.742868	386.28761548	-0.496264200702	-0.00432662773062
389.738542943	2399.7298272	3165.46837015	376.0	-5.42372355604	0.868503714796	0.162337142953	444.805358617	2187.04739686	2993.7821165	361.929361022	-3.85541589616	-0.0336130418149
389.738542943	2399.7298272	3165.46837015	376.0	7.47066623615	0.578995218885	0.108223405399	408.081321995	2687.75309256	3401.94994689	306.115532332	6.94005156198	0.060506116495
389.738542943	2399.7298272	3165.46837015	376.0	8.65240959521	0.00287902689284	0.000538135867821	340.468671946	2638.32697123	3439.35765914	460.562015959	4.6802898027	0.0408046190297
389.738542943	2399.7298272	3165.46837015	376.0	16.6248618393	0.812006009864	0.151776824274	437.984019643	2892.30407029	3691.72311325	361.435023317	14.0280461696	0.12230205902
389.738542943	2399.7298272	3165.46837015	376.0	-16.8930682183	0.431777453286	0.0807060660348	388.588216291	1819.2448563	2630.72363895	422.890566355	-10.3410442338	-0.0901573167724
389.738542943	2399.7298272	3165.46837015	376.0	11.5170133902	1.10066478401	0.205731735329	477.177805198	2681.77917667	3530.0357862	371.078804325	8.27767990744	0.0721680898643
389.738542943	2399.7298272	3165.46837015	376.0	4.41849761015	-0.187563530257	-0.0350586037864	319.954946275	2689.66687983	3305.33451443	295.712688324	5.35253941956	0.046665557276
389.738542943	2399.7298272	3165.46837015	376.0	-14.5155395053	1.04317808869	0.194986558634	467.661413303	1909.16683479	2705.98355835	329.155310252	-7.86562627221	-0.0685756431754
389.738542943	2399.7298272	3165.46837015	376.0	3.09089034873	0.210110845728	0.0392730552763	363.81557327	2456.55638768	3263.30952649	442.937565538	-0.191746255954	-0.00167171975548
389.738542943	2399.7298272	3165.46837015	376.0	-15.9622894931	0.0240103272838	0.00448791164183	341.776106204	1875.7018076	2660.18714509	442.709231287	-9.7562157149	-0.0850585502607
389.738542943	2399.7298272	3165.46837015	376.0	-14.298092427	-0.129933814332	-0.0242866942676	325.106243579	1948.13598559	2712.86677684	439.624547669	-8.52050866972	-0.0742851671292
389.738542943	2399.7298272	3165.46837015	376.0	1.86517970661	0.60370486948	0.112842031679	411.131839159	2485.93501243	3224.5100438	327.443192214	1.0207466422	0.00889927325373
389.738542943	2399.7298272	3165.46837015	376.0	-0.713865103789	1.1723188195	0.219125012991	486.876625612	2234.85629527	3142.87119608	421.138275199	-2.62760643147	-0.0229085129161
389.738542943	2399.7298272	3165.46837015	376.0	4.14935026412	0.926596761782	0.173195656408	453.05239106	2406.68911645	3296.81474032	437.073232818	-0.0408898426364	-0.000356493832924
389.738542943	2399.7298272	3165.46837015	376.0	15.5721177913	1.103981327	0.206351649906	477.7553415	2844.53867883	3658.39883339	336.10481306	13.2093130941	0.115164020001
389.738542943	2399.7298272	3165.46837015	376.0	-4.25230224776	0.274192850886	0.0512510001655	371.027615419	2283.42690776	3030.86308749	376.408564311	-3.27033684561	-0.0285120910689
389.738542943	2399.7298272	3165.46837015	376.0	12.4778904672	1.05907438337	0.197957828668	471.290220094	2648.69594894	3560.45204615	440.465877107	7.34953513372	0.0640761563533
389.738542943	2399.7298272	3165.46837015	376.0	-0.44802447813	0.956196180104	0.178728257963	457.106231737	2367.34876455	3151.286297	326.831300715	-1.39160810193	-0.0121325902522
389.738542943	2399.7298272	3165.46837015	376.0	-8.63928561464	-0.165004108564	-0.0308418894512	321.724582539	2146.01837236	2891.99451661	424.251561712	-5.27787608106	-0.0460146127381
389.738542943	2399.7298272	3165.46837015	376.0	-1.87138718553	0.442929825171	0.0827906215273	391.014667844	2286.20148383	3106.2302007	429.014049031	-2.81050906796	-0.0245031304966
389.738542943	2399.7298272	3165.46837015	376.0	8.61812300253	0.0912061271292	0.0170478742298	350.382082036	2727.89704922	3438.27232789	359.993196632	7.30915167161	0.0637240773462
389.738542943	2399.7298272	3165.46837015	376.0	-17.5037773793	0.118466495726	0.0221432702292	352.199482637	1811.32260123	2611.39183362	447.869749759	-11.0209769282	-0.0960852391297
389.738542943	2399.7298272	3165.46837015	376.0	-7.85439205993	-0.132865316087	-0.024834638521	325.119910927	2139.75333379	2916.84007382	451.966829108	-5.21826626303	-0.0454949107501
389.738542943	2399.7298272	3165.46837015	376.0	-13.9556395801	0.926510132832	0.173179464081	451.771690665	1923.91395503	2723.70701339	348.021367696	-7.70436381178	-0.0671696932152
389.738542943	2399.7298272	3165.46837015	376.0	10.0307900608	1.00603012631	0.188043014264	463.950168043	2609.0170472	3482.9898568	410.022641554	5.91991697305	0.051612179364
389.738542943	2399.7298272	3165.46837015	376.0	-5.8545273613	0.147459747053	0.0275625695426	356.110986251	2169.68809822	2980.1451583	454.346073828	-4.47243460009	-0.0389924551011
389.738542943	2399.7298272	3165.46837015	376.0	3.42132973753	0.638301759324	0.119308740061	415.426020732	2442.38779952	3273.76948083	415.955660575	0.20146704934	0.00175646947986
389.738542943	2399.7298272	3165.46837015	376.0	15.0950742782	0.787139952528	0.147128963089	434.767118632	2909.00020614	3643.29817187	299.530847101	14.2803116356	0.124501409203
389.738542943	2399.7298272	3165.46837015	376.0	-5.366489205	-0.425940927167	-0.0796151265733	294.843432641	2267.14751964	2995.59385177	433.602899489	-3.84739794326	-0.0335431381278
389.738542943	2399.7298272	3165.46837015	376.0	-16.9109498116	0.566240668389	0.105839377269	405.156429152	1882.55541756	2630.15760277	342.445756057	-9.12896195041	-0.0795899036653
389.738542943	2399.7298272	3165.46837015	376.0	1.86213308484	0.665746081296	0.124438519868	418.946994876	2451.94719112	3224.41360396	353.519417961	0.303050614318	0.00264211520765
389.738542943	2399.7298272	3165.46837015	376.0	-1.94522174125	-0.0178424843384	-0.00333504380158	338.295825785	2423.82586474	3103.8929912	341.771300674	-1.78556184702	-0.0155672349348
389.738542943	2399.7298272	3165.46837015	376.0	0.0686615713705	0.880005376357	0.164486986235	446.832501468	2369.92489385	3167.64183047	350.884435155	-1.38131849043	-0.0120428813464
389.738542943	2399.7298272	3165.46837015	376.0	-0.44431626432	0.00289549764195	0.000541214512514	340.381279591	2357.31862522	3151.40367934	453.703774527	-2.31224965618	-0.0201591077261
389.738542943	2399.7298272	3165.46837015	376.0	-17.7239419728	0.0995227050642	0.0186023747784	350.309628755	1917.07699825	2604.42259305	337.035966052	-9.25085327406	-0.0806526004713
389.738542943	2399.7298272	3165.46837015	376.0	0.255839357967	-0.205188709654	-0.0383530298419	318.076995809	2519.06112147	3173.5668841	336.428766822	0.383300560972	0.00334176600673
389.738542943	2399.7298272	3165.46837015	376.0	-16.0430667226	0.619594768099	0.115812106187	411.948352601	1935.8724829	2657.63016744	309.809331942	-8.227564476	-0.0717311636966
389.738542943	2399.7298272	3165.46837015	376.0	5.07100207743	1.13560668756	0.212262932253	482.044225298	2475.9177875	3325.98933696	368.027324162	2.17007087819	0.018919536863
389.738542943	2399.7298272	3165.46837015	376.0	-1.84757424416	-0.390771108278	-0.0730413286501	298.76339328	2436.50231599	3106.98399183	371.718282561	-1.91659165946	-0.0167096047032
389.738542943	2399.7298272	3165.46837015	376.0	-14.1723243797	-0.266364082504	-0.0497876789728	311.031282677	2087.05390265	2716.84792459	318.762739263	-6.84352359419	-0.0596645474646
389.738542943	2399.7298272	3165.46837015	376.0	-17.5474088685	0.609473108948	0.11392020728	410.617613817	1906.45444382	2610.01069263	292.938634998	-8.89074835735	-0.0775130632724
389.738542943	2399.7298272	3165.46837015	376.0	10.6593724442	0.972302013745	0.181738694158	459.290400613	2591.42395906	3502.88743332	452.173073651	5.4169602458	0.0472272035379
389.738542943	2399.7298272	3165.46837015	376.0	13.3074082722	1.13345691384	0.21186110539	481.775667228	2677.73157993	3586.71016989	427.202922727	8.40128641694	0.0732457403395
389.738542943	2399.7298272	3165.46837015	376.0	11.6994510588	0.258395358417	0.0482981978349	369.518357229	2853.58564469	3535.81079289	312.706790974	11.4060805641	0.0994427250575
389.738542943	2399.7298272	3165.46837015	376.0	0.438103653025	0.203232826741	0.0379874442507	363.110543277	2480.09315554	3179.33640271	336.132703895	0.0523632225195	0.000456523300083
389.738542943	2399.7298272	3165.46837015	376.0	6.31813316174	-0.150533572669	-0.0281371163867	323.909116578	2751.74236504	3365.46687696	289.815395348	7.32108315167	0.063828100712
389.738542943	2399.7298272	3165.46837015	376.0	-10.0080472785	0.567011965937	0.105983545035	405.684931326	2068.52037844	2848.66679908	374.461489315	-5.76985395244	-0.0503038705531
389.738542943	2399.7298272	3165.46837015	376.0	9.61889210206	0.0392565146702	0.00733766629349	344.583970918	2754.27780805	3469.95135719	371.089578227	8.05632401037	0.0702382215377
389.738542943	2399.7298272	3165.46837015	376.0	1.25060198776	0.103697007689	0.0193826182597	351.758315252	2447.23761722	3205.0557805	406.059848036	-0.74752337933	-0.00651720470209
389.738542943	2399.7298272	3165.46837015	376.0	15.6615629641	0.960592002681	0.179549907043	457.803313617	2795.3619638	3661.23019204	408.064914625	11.5229867831	0.100461959748
389.738542943	2399.7298272	3165.46837015	376.0	15.3697902155	0.450969201813	0.0842933087501	392.436286918	2965.29042797	3651.99421797	294.267503085	15.2396418645	0.132865229856
389.738542943	2399.7298272	3165.46837015	376.0	16.2791521325	0.715025725469	0.133649668312	425.283189947	2832.71897016	3680.77978183	422.777621722	12.1142082961	0.105616462913
389.738542943	2399.7298272	3165.46837015	376.0	-16.1491930934	0.521038520494	0.0973903776624	399.467796821	1845.21774686	2654.27077074	409.585227065	-9.6610731295	-0.0842290595423
389.738542943	2399.7298272	3165.46837015	376.0	8.06931555024	1.13332769337	0.211836952031	481.776553559	2602.1166938	3420.90000158	337.006754217	5.81981343149	0.0507394370662
389.738542943	2399.7298272	3165.46837015	376.0	-5.74307697275	1.06024001005	0.198175702812	470.851220797	2162.56725314	2983.6730851	350.25461116	-3.98712564365	-0.0347613395262
389.738542943	2399.7298272	3165.46837015	376.0	5.8617718583	0.671560557615	0.125525337872	419.701780681	2578.85563901	3351.02090425	352.463484555	4.00421354543	0.0349103186175
389.738542943	2399.7298272	3165.46837015	376.0	-1.91316473381	0.185335637812	0.0346421752919	361.055731196	2412.46646065	3104.90774563	331.385553781	-1.76676768518	-0.0154033799929
389.738542943	2399.7298272	3165.46837015	376.0	-20.127541361	0.577031619926	0.107856377556	406.39282151	1821.95779061	2528.33741467	299.986802558	-10.5940854285	-0.0923634300657
389.738542943	2399.7298272	3165.46837015	376.0	-8.96975592744	0.47156690019	0.0881433458299	394.080580382	2113.03394558	2881.53358338	374.419057425	-5.2463913664	-0.0457401165335
389.738542943	2399.7298272	3165.46837015	376.0	-8.77548538098	0.057012033198	0.0106564548034	346.104085201	2185.57755878	2887.68315608	356.001512106	-4.82499254507	-0.0420661948132
389.738542943	2399.7298272	3165.46837015	376.0	2.88185811312	0.592653290197	0.110776315925	409.684173865	2427.88840012	3256.69267719	419.120103202	-0.267846909867	-0.00233519537809
389.738542943	2399.7298272	3165.46837015	376.0	-15.4182046312	1.12237362721	0.20978946303	478.652188696	1884.15387391	2677.4099793	314.603916698	-8.25402238147	-0.071961834189
389.738542943	2399.7298272	3165.46837015	376.0	-11.6062218039	1.10235544042	0.206047745872	476.075521397	1966.22718485	2798.07708997	355.774383731	-6.65459325659	-0.0580173779999
389.738542943	2399.7298272	3165.46837015	376.0	5.16928642261	0.937667586231	0.175264969389	454.630254021	2523.8718621	3329.10049682	350.598380691	3.00621192679	0.026209345482
389.738542943	2399.7298272	3165.46837015	376.0	6.40289639643	-0.303222143016	-0.0566770360777	307.775812436	2725.00391502	3368.15003035	335.370302888	6.37776944607	0.0556039184487
389.738542943	2399.7298272	3165.46837015	376.0	13.4506649915	0.616083210776	0.115155740332	412.711881036	2798.33268502	3591.24491602	380.200349972	10.6946839917	0.0932404881581
389.738542943	2399.7298272	3165.46837015	376.0	-12.7096297715	0.407636119223	0.0761936671446	385.939293393	1953.34800768	2763.14905977	423.861758693	-7.67066643231	-0.066875906123
389.738542943	2399.7298272	3165.46837015	376.0	3.30024369806	0.619479836001	0.115790623552	413.125776931	2543.66872134	3269.93654055	313.142042278	2.68660268127	0.0234228655734
389.738542943	2399.7298272	3165.46837015	376.0	12.4257127888	0.217969949124	0.0407420465652	364.743975993	2779.63302523	3558.80037824	414.423377013	9.33259728728	0.0813652771341
389.738542943	2399.7298272	3165.46837015	376.0	4.04188037773	1.02023342554	0.19069783655	465.843631276	2403.1846255	3293.41281506	424.38455829	0.0420108301558	0.000366267045822
389.738542943	2399.7298272	3165.46837015	376.0	-12.8193432318	0.759802471724	0.142019153593	429.982204154	2000.10731486	2759.67611488	329.586595869	-6.8016961479	-0.0592998792319
389.738542943	2399.7298272	3165.46837015	376.0	-1.40757040835	0.973128242218	0.181893129387	459.422535295	2370.46945769	3120.91217408	291.020181097	-1.45641588263	-0.0126976101362
389.738542943	2399.7298272	3165.46837015	376.0	-13.1373783904	0.363570790877	0.0679571571732	380.770963999	1976.26172141	2749.60881253	392.576127125	-7.46460097789	-0.0650793459275
389.738542943	2399.7298272	3165.46837015	376.0	-0.686094982681	1.14423376759	0.213875470577	482.98274688	2262.29524328	3143.75025048	398.472260319	-2.46527686842	-0.0214932595329
389.738542943	2399.7298272	3165.46837015	376.0	-5.09782216725	-0.332356055479	-0.0621226271924	304.568845066	2321.10673267	3004.09842187	378.422844139	-3.37403381739	-0.0294161623138
389.738542943	2399.7298272	3165.46837015	376.0	7.70922620287	0.254414052262	0.0475540284601	368.979336108	2660.95929917	3409.50148718	379.562851904	5.64944248176	0.049254075691
389.738542943	2399.7298272	3165.46837015	376.0	-8.57973318012	0.20508593388	0.0383338194168	362.938489275	2218.36636338	2893.87963009	312.574777433	-4.51937197053	-0.039401673675
389.738542943	2399.7298272	3165.46837015	376.0	5.38626699561	0.571699053581	0.106859636183	407.170511436	2640.85404222	3335.96894822	287.944394566	5.40936623418	0.0471609959388
389.738542943	2399.7298272	3165.46837015	376.0	-3.14692873337	0.123609624465	0.0231046027038	354.062357269	2409.13538324	3065.85333646	302.655595949	-2.09655924677	-0.0182786333633
389.738542943	2399.7298272	3165.46837015	376.0	-19.6549150977	0.881157498144	0.164702336102	445.442256322	1815.04478949	2543.29824955	282.811203736	-10.2554854068	-0.0894113810529
389.738542943	2399.7298272	3165.46837015	376.0	1.72721006299	0.377798666383	0.0706165731558	383.530028831	2516.38244063	3220.14265838	320.230188916	1.37739975685	0.012008716276
389.738542943	2399.7298272	3165.46837015	376.0	1.2139480168	0.674311285763	0.126039492666	419.971373618	2375.37572909	3203.89551065	408.548407942	-1.41952422977	-0.0123759741044
389.738542943	2399.7298272	3165.46837015	376.0	-5.3148331413	0.341132589676	0.0637631008741	378.798198304	2247.26414216	2997.22900813	371.166667665	-3.65953714343	-0.0319052933167
389.738542943	2399.7298272	3165.46837015	376.0	-0.410762071503	0.590768357392	0.110423992036	409.441784756	2364.51010475	3152.4658267	378.513937187	-1.9149829072	-0.0166955789642
389.738542943	2399.7298272	3165.46837015	376.0	-17.8871167773	-0.391598952953	-0.0731960659725	297.946812352	1975.01235394	2599.25734623	326.298179939	-8.90144336125	-0.0776063065497
389.738542943	2399.7298272	3165.46837015	376.0	-9.85214433146	-0.109019308827	-0.0203774409023	327.69513754	2119.10810395	2853.60185755	406.798616067	-5.69213820898	-0.0496263139405
389.738542943	2399.7298272	3165.46837015	376.0	15.4271648659	1.03066797726	0.192648220048	467.447505802	2797.73961772	3653.81039439	388.623270866	11.7240647161	0.102215036758
389.738542943	2399.7298272	3165.46837015	376.0	9.67660035887	0.0948319895441	0.0177256055223	350.801870303	2773.48053251	3471.77809381	347.495690999	8.68998382852	0.0757627186445
389.738542943	2399.7298272	3165.46837015	376.0	14.9192764713	1.0324118681	0.192974180954	467.783923278	2870.93999966	3637.7333479	299.00942496	13.7109907076	0.119537844007
389.738542943	2399.7298272	3165.46837015	376.0	-14.1923170223	-0.372985225429	-0.0697168645661	299.667328178	1951.65077042	2716.21506381	464.896965218	-8.70740147555	-0.0759145725855
389.738542943	2399.7298272	3165.46837015	376.0	9.28758721861	-0.29208971056	-0.0545962075814	308.904245341	2786.66428081	3459.4640059	363.895479748	8.40614896725	0.0732881339778
389.738542943	2399.7298272	3165.46837015	376.0	10.8919767419	0.464320670876	0.0867889104441	393.937680312	2750.94450146	3510.25044879	365.368267024	8.83366443308	0.077015383026
389.738542943	2399.7298272	3165.46837015	376.0	-4.99444521711	0.126358338283	0.0236183809874	353.939270347	2241.99753115	3007.37078653	411.433985033	-3.73777617459	-0.0325874121586
389.738542943	2399.7298272	3165.46837015	376.0	-18.4651424059	0.50036406674	0.0935259937831	396.982750595	1842.58762994	2580.96012778	341.389747245	-10.0678184106	-0.0877752258987
389.738542943	2399.7298272	3165.46837015	376.0	-10.146625892	0.424502119837	0.0793461906238	388.146597634	2033.6163082	2844.2801369	422.517231058	-6.27931403615	-0.0547455452149
389.738542943	2399.7298272	3165.46837015	376.0	11.9289303655	0.793008020017	0.148225798134	435.348804103	2675.0359826	3543.07488776	432.690101055	7.45762923579	0.0650185635204
389.738542943	2399.7298272	3165.46837015	376.0	-0.471594120938	0.246980506875	0.0461645807244	368.175834653	2491.15341119	3150.54020741	291.210961567	0.253580584269	0.0022108159047
389.738542943	2399.7298272	3165.46837015	376.0	7.64740835404	-0.137191882988	-0.0256433426145	325.292093198	2730.1246504	3407.54466273	352.127919126	6.90305493558	0.0601835652622
389.738542943	2399.7298272	3165.46837015	376.0	1.17163040642	-0.0763613126908	-0.014273142559	331.922776393	2582.95022654	3202.55596008	287.682957147	2.28462443398	0.0199182601044
389.738542943	2399.7298272	3165.46837015	376.0	-9.91012086386	0.564593037116	0.105531408807	405.437712511	2084.17568273	2851.76662876	362.153233511	-5.60742817736	-0.0488877783553
389.738542943	2399.7298272	3165.46837015	376.0	3.23393096031	1.09086418665	0.203899847971	475.633127966	2353.1009796	3267.83743181	439.103324236	-0.990420639076	-0.00863487915497
389.738542943	2399.7298272	3165.46837015	376.0	-15.9402100111	0.763482698979	0.142707046538	430.016028238	1842.62685301	2660.88606411	388.243182865	-9.34865187458	-0.0815052473809
389.738542943	2399.7298272	3165.46837015	376.0	10.9951130016	0.0809572724173	0.0151322004518	349.221030891	2784.25574084	3513.51519447	380.038422744	9.09779646242	0.0793181906052
389.738542943	2399.7298272	3165.46837015	376.0	-5.20808623419	0.429961589752	0.0803666522902	389.683031732	2323.3614203	3000.60804771	287.563595683	-3.26405897843	-0.028457358138
389.738542943	2399.7298272	3165.46837015	376.0	-1.64376624217	1.10441331184	0.206432394736	477.018324305	2182.57234256	3113.43546967	453.844802806	-3.17765359129	-0.0277040417723
389.738542943	2399.7298272	3165.46837015	376.0	-10.5686209607	1.09656446184	0.20496531997	475.027523023	1912.22138571	2830.92201647	443.673107743	-7.17290330771	-0.0625362101806
389.738542943	2399.7298272	3165.46837015	376.0	-8.62754090169	1.00369546811	0.187606629553	462.289807571	1964.67648848	2892.36629178	465.399995726	-6.35337626506	-0.0553912490415
389.738542943	2399.7298272	3165.46837015	376.0	-17.9670410489	0.165245688817	0.0308870446388	357.655502741	1890.02084982	2596.72736869	349.051016127	-9.62674480376	-0.0839297716108
389.738542943	2399.7298272	3165.46837015	376.0	-9.8722537173	0.42097152864	0.0786862670355	387.659399282	2017.52972907	2852.9653013	447.776172951	-6.44230388082	-0.0561665551946
389.738542943	2399.7298272	3165.46837015	376.0	11.105150956	-0.365647234262	-0.0683452774321	301.292636961	2836.28572782	3516.99841111	379.420046329	9.86863577404	0.0860386728339
389.738542943	2399.7298272	3165.46837015	376.0	9.7561044933	1.12021438494	0.209385866344	479.88138807	2591.7092896	3474.29477204	402.704094365	5.67578964169	0.0494837806599
389.738542943	2399.7298272	3165.46837015	376.0	14.9590085824	0.605405710008	0.113159945796	411.431244646	2886.10182829	3638.99105531	341.457982368	13.2829115727	0.115805680669
389.738542943	2399.7298272	3165.46837015	376.0	-13.2048208754	0.816206215742	0.152561909484	437.41087285	2016.53698863	2747.473942	293.52608052	-6.69766877597	-0.0583929274278
389.738542943	2399.7298272	3165.46837015	376.0	7.8789000206	-0.442574844629	-0.0827242700242	293.524066799	2798.22892662	3414.87245821	323.119464791	8.36146487639	0.072898560387
389.738542943	2399.7298272	3165.46837015	376.0	-11.2391891119	0.618959091466	0.115693288125	412.060688271	2026.91280902	2809.69539375	370.721896457	-6.35463012302	-0.0554021806715
389.738542943	2399.7298272	3165.46837015	376.0	14.7223148263	-0.191960258705	-0.0358804221878	319.453977212	2957.82889438	3631.49858933	354.215717737	13.9165253941	0.121329776757
389.738542943	2399.7298272	3165.46837015	376.0	22.2827714724	0.898528482984	0.167949249156	449.470867459	2973.51113725	3870.8224531	447.84044839	16.9963667334	0.148181052601
389.738542943	2399.7298272	3165.46837015	376.0	-20.3567291849	-0.256727241621	-0.047986400303	311.754893558	1904.42933087	2521.0825466	304.898322172	-10.2436652997	-0.0893083286805
389.738542943	2399.7298272	3165.46837015	376.0	-9.67805982526	0.591278251694	0.110519299382	408.565517988	2031.34857789	2859.11244753	419.19835166	-6.09525551182	-0.0531408501466
389.738542943	2399.7298272	3165.46837015	376.0	8.47134175863	0.375460877395	0.0701796032514	383.247343237	2706.34771652	3433.62601404	344.030954284	7.18997915134	0.0626850841442
389.738542943	2399.7298272	3165.46837015	376.0	-7.68666001978	-0.064519510092	-0.0120597215125	332.854463787	2246.86221772	2922.1495785	342.432896994	-4.23665566901	-0.036936841055
389.738542943	2399.7298272	3165.46837015	376.0	-11.1333536863	0.0274320680911	0.00512748936282	342.574285949	2083.6194989	2813.04558067	386.851795817	-6.16814765274	-0.053776352683
389.738542943	2399.7298272	3165.46837015	376.0	8.03248425809	-0.321250694354	-0.0600468587577	305.83246644	2695.95768673	3419.73411867	417.943965501	5.70635803315	0.0497502879961
389.738542943	2399.7298272	3165.46837015	376.0	-4.92223409614	1.15000183232	0.214953613518	483.801744214	2237.31186849	3009.65660673	288.542994028	-3.4355761091	-0.0299527123723
389.738542943	2399.7298272	3165.46837015	376.0	9.69939002791	0.032288694468	0.00603526999403	343.784125187	2727.69245823	3472.49949358	401.022910154	7.30826747431	0.0637163685641
389.738542943	2399.7298272	3165.46837015	376.0	-13.1818566756	0.810635895508	0.151520728132	436.618126744	1999.39737424	2748.20086648	312.185365501	-6.84529408632	-0.0596799833157
389.738542943	2399.7298272	3165.46837015	376.0	1.46825409218	0.333906743351	0.0624124753926	378.33321802	2532.07249293	3211.94548903	301.539778076	1.66456112351	0.0145123027333
389.738542943	2399.7298272	3165.46837015	376.0	8.18932908909	0.978664725216	0.182927986022	460.260424666	2649.31797007	3424.69899219	315.12059745	6.77340799167	0.059053251889
389.738542943	2399.7298272	3165.46837015	376.0	9.22897981755	0.134617638271	0.0251621753777	355.304712037	2781.33421345	3457.60880716	320.969881672	8.92511105119	0.0778126508386
389.738542943	2399.7298272	3165.46837015	376.0	-7.48917919399	0.565906471776	0.105776910612	405.736640925	2140.4486415	2928.40077158	382.215489151	-4.7105762248	-0.0410686680454
389.738542943	2399.7298272	3165.46837015	376.0	7.5564805966	0.893905979762	0.167085229862	448.759599991	2611.71333866	3404.66637333	344.193434675	5.51134202099	0.0480500612118
389.738542943	2399.7298272	3165.46837015	376.0	-4.83067478217	-0.101976674438	-0.0190610606427	328.843662969	2295.63122468	3012.55488785	388.080000201	-3.42047425438	-0.0298210484252
389.738542943	2399.7298272	3165.46837015	376.0	-7.12977865301	1.10728509223	0.206969176118	477.530805617	2175.12803419	2939.77748202	287.118642216	-4.21097010697	-0.0367129041584
389.738542943	2399.7298272	3165.46837015	376.0	-18.3485411272	0.192459322128	0.0359737050706	360.719829734	1872.40471588	2584.65110438	351.526558769	-9.93424132209	-0.0866106479694
389.738542943	2399.7298272	3165.46837015	376.0	17.0771077816	1.04908086779	0.19608988183	470.005613303	2826.44419496	3706.03881551	409.589007249	12.7194396737	0.110893109623
389.738542943	2399.7298272	3165.46837015	376.0	-18.8486427067	0.396718290463	0.0741529514884	384.41458277	1808.269255	2568.82054706	376.13670929	-10.8492964456	-0.0945884607291
389.738542943	2399.7298272	3165.46837015	376.0	14.0402073745	0.494886738241	0.0925021940637	397.767507049	2916.10508593	3609.90669369	296.034100703	13.8090904999	0.120393116826
389.738542943	2399.7298272	3165.46837015	376.0	3.5759547316	0.74297664915	0.138874140028	428.807159893	2432.94700014	3278.6640861	416.90992607	0.178472209621	0.00155599136548
389.738542943	2399.7298272	3165.46837015	376.0	8.84452336594	0.257722963673	0.0481725165743	369.322331403	2647.55849822	3445.43895978	428.558130159	5.39056603382	0.0469970883507
389.738542943	2399.7298272	3165.46837015	376.0	-11.3794863337	-0.0577909221893	-0.0108020415307	333.337921601	2129.4358302	2805.25432957	342.480577765	-5.81492794761	-0.050696843484
389.738542943	2399.7298272	3165.46837015	376.0	14.3993522583	0.279356892582	0.0522162416041	371.876738628	2837.80347657	3621.27531139	411.595096193	11.2635276944	0.0981998927148
389.738542943	2399.7298272	3165.46837015	376.0	13.7805690282	0.991522610622	0.185331329088	462.044433927	2767.35675145	3601.68792396	372.286738581	10.6339325473	0.0927108330195
389.738542943	2399.7298272	3165.46837015	376.0	-10.3110207402	1.08855114771	0.203467504245	473.894646616	1911.41457226	2839.07626998	453.767051102	-7.16255569066	-0.0624459955593
389.738542943	2399.7298272	3165.46837015	376.0	13.3897788796	-0.172177964108	-0.0321827970296	321.512775042	2874.68751807	3589.31758541	393.117292298	11.4633348242	0.099941890359
389.738542943	2399.7298272	3165.46837015	376.0	2.93937640233	-0.361939415448	-0.0676522271865	301.743301202	2640.01188178	3258.51340044	316.758217456	3.59566825238	0.0313484590442
389.738542943	2399.7298272	3165.46837015	376.0	-14.4199272223	-0.0802261710155	-0.0149955459842	330.502497416	1959.13162152	2709.01013493	419.376015988	-8.31603235113	-0.0725024616489
389.738542943	2399.7298272	3165.46837015	376.0	-9.35334468811	0.0560617330905	0.010478828615	346.064927659	2200.60696883	2869.39120249	322.719306002	-4.8320764842	-0.0421279553984
389.738542943	2399.7298272	3165.46837015	376.0	10.5302191092	0.250753871665	0.0468698825542	368.644069354	2842.08618026	3498.79912535	288.06887574	10.9371722129	0.0953545964506
389.738542943	2399.7298272	3165.46837015	376.0	-5.72246064849	1.16440852837	0.2176464539	485.156960348	2070.1888077	2984.32568832	428.979920278	-4.65352180798	-0.0405712450565
389.738542943	2399.7298272	3165.46837015	376.0	8.72412877186	0.537099527626	0.10039243507	402.905101098	2749.85109098	3441.62790699	288.871714914	8.69684630642	0.0758225484431
389.738542943	2399.7298272	3165.46837015	376.0	-19.1807901503	0.277174274877	0.0518082756779	370.529568876	1889.40745856	2558.30652479	298.369497355	-9.74109671565	-0.0849267368409
389.738542943	2399.7298272	3165.46837015	376.0	13.7255716926	0.125008355608	0.0233660477772	354.096995089	2785.90244756	3599.9470007	459.947558051	9.45554744755	0.0824372052968
389.738542943	2399.7298272	3165.46837015	376.0	1.60181296998	0.59073766006	0.110418254217	409.447109884	2402.55365747	3216.17325306	404.172485703	-0.962793039762	-0.00839401080873
389.738542943	2399.7298272	3165.46837015	376.0	-13.6271580999	0.537136396724	0.10039932649	401.653516139	1940.01890554	2734.10499074	392.432569064	-7.84463383927	-0.0683926228358
389.738542943	2399.7298272	3165.46837015	376.0	0.132091714043	0.136819827788	0.0255737995865	355.405532438	2376.12163331	3169.64969157	438.122525829	-2.04600621615	-0.0178378920327
389.738542943	2399.7298272	3165.46837015	376.0	3.21926062868	-0.125186071739	-0.0233992657455	326.573095048	2557.04609582	3267.3730471	383.753856234	1.79242096138	0.0156270354087
389.738542943	2399.7298272	3165.46837015	376.0	16.5598320335	0.755670301716	0.141246785367	430.677362319	2947.62991649	3689.66461532	311.357336505	15.4496351476	0.134696034417
389.738542943	2399.7298272	3165.46837015	376.0	7.07134117279	1.0096170452	0.188713466393	464.438910777	2538.57209417	3389.30943832	386.298433365	3.74223734816	0.0326263064356
389.738542943	2399.7298272	3165.46837015	376.0	10.3604954892	1.1111989093	0.207700730711	478.710625774	2715.01082562	3493.42657785	299.705126447	9.08816527248	0.0792342220792
389.738542943	2399.7298272	3165.46837015	376.0	-5.81458744651	0.231405910081	0.0432534411366	365.644024154	2148.9600969	2981.40944367	466.805322614	-4.61497512588	-0.0402351798246
389.738542943	2399.7298272	3165.46837015	376.0	5.57840703441	0.778970648181	0.145601990314	433.463211276	2457.88288732	3342.05108038	450.704981779	1.04327334595	0.00909566997341
389.738542943	2399.7298272	3165.46837015	376.0	10.1619270262	0.781350078086	0.146046743567	433.921629671	2738.48007586	3487.14095596	314.73925043	9.02241273425	0.078660965425
389.738542943	2399.7298272	3165.46837015	376.0	-15.2502218984	-0.0157517201116	-0.00294424674984	337.490799537	1928.45688032	2682.72741957	416.779739719	-8.82907538107	-0.0769753738541
389.738542943	2399.7298272	3165.46837015	376.0	11.069524183	0.515827593111	0.0964163725442	400.153042573	2665.81202159	3515.87065688	449.905592717	6.56817007834	0.0572639065243
389.738542943	2399.7298272	3165.46837015	376.0	-16.2172085795	0.596995822102	0.111588004131	408.981264286	1887.77400059	2652.11776204	355.36249716	-8.9061103489	-0.0776469951953
389.738542943	2399.7298272	3165.46837015	376.0	19.2088521973	1.13977076797	0.213041265042	482.940849588	2982.52742482	3773.51851072	308.050236305	17.4856600521	0.152446905424
389.738542943	2399.7298272	3165.46837015	376.0	-1.38910747431	0.758522307232	0.141779870511	430.689211898	2307.35847289	3121.49661242	383.448927631	-2.47373292268	-0.021566982761
389.738542943	2399.7298272	3165.46837015	376.0	-19.0716156094	0.671717870294	0.125554742111	418.240030309	1815.23352688	2561.76241035	328.288853162	-10.3936508226	-0.0906159618357
389.738542943	2399.7298272	3165.46837015	376.0	6.18998352811	0.8327531499	0.155654794374	440.602034478	2561.81644289	3361.41034084	358.991863479	3.90303662351	0.0340282181649
389.738542943	2399.7298272	3165.46837015	376.0	-9.2328722168	-0.000659645615545	-0.000123298245896	339.369207537	2074.13884098	2873.20472047	459.696671952	-6.03725136535	-0.0526351470388
389.738542943	2399.7298272	3165.46837015	376.0	-3.79038160243	-0.125870572426	-0.0235272097992	326.091250484	2254.45873673	3045.48503941	464.9350522	-3.59918902034	-0.0313791544929
389.738542943	2399.7298272	3165.46837015	376.0	8.43845888514	0.928924325594	0.173630715064	453.479061887	2634.00958368	3432.58511708	345.096471514	6.28248176664	0.0547731627432
389.738542943	2399.7298272	3165.46837015	376.0	-3.89937437378	-0.406081414577	-0.0759030681452	296.8298274	2275.95616415	3042.03490771	469.248916159	-3.57117912856	-0.0311349531697
389.738542943	2399.7298272	3165.46837015	376.0	6.1521412178	-0.29440875632	-0.0550296740786	308.71720427	2749.45972686	3360.21245448	302.035523349	7.02968875309	0.0612876090069
389.738542943	2399.7298272	3165.46837015	376.0	-10.46465812	0.226943729783	0.0424193887446	364.984149167	2059.78441085	2834.21292731	409.444367293	-6.18514533601	-0.0539245452136
389.738542943	2399.7298272	3165.46837015	376.0	10.1367268866	0.21971994256	0.0410691481421	364.941171643	2708.70874751	3486.34325351	412.693334358	7.13821118589	0.0622337505309
389.738542943	2399.7298272	3165.46837015	376.0	13.8013470224	0.992891807662	0.185587253769	462.153974691	2699.87160211	3602.34564479	440.320067989	8.74387896573	0.0762325977832
389.738542943	2399.7298272	3165.46837015	376.0	-6.08082581217	0.597363404093	0.111656711045	409.711665197	2165.30944271	2972.98175242	397.960644511	-4.26399332306	-0.0371751815437
389.738542943	2399.7298272	3165.46837015	376.0	20.6343704802	0.516956457236	0.0966273751843	400.402288777	2987.60779782	3818.64284108	430.632754478	16.4970950438	0.143828204392
389.738542943	2399.7298272	3165.46837015	376.0	-3.06058362324	0.706196871649	0.131999415262	423.793860369	2261.67452341	3068.58656361	383.118179836	-3.04135054613	-0.0265156978738
389.738542943	2399.7298272	3165.46837015	376.0	13.2549547919	1.06827568105	0.199677697393	472.558614404	2650.44377826	3585.04977156	462.047378897	7.48331199173	0.0652424759523
389.738542943	2399.7298272	3165.46837015	376.0	-8.52661355758	0.800275609216	0.149584226022	435.394784316	2065.84403348	2895.56111494	394.322297137	-5.39175188813	-0.0470074270979
389.738542943	2399.7298272	3165.46837015	376.0	2.0702590166	1.12457823993	0.210201540174	480.196315418	2281.99702158	3231.0017645	468.808427496	-1.95639071284	-0.0170565886036
389.738542943	2399.7298272	3165.46837015	376.0	-14.6619888532	0.201490035429	0.0376616888652	362.034694199	2012.56666643	2701.34775056	326.746389933	-7.41832073095	-0.0646758564163
389.738542943	2399.7298272	3165.46837015	376.0	12.585644778	0.399593175854	0.0746903132438	386.072031398	2750.20885995	3563.86297477	427.582083426	8.84551903933	0.0771187361755
389.738542943	2399.7298272	3165.46837015	376.0	0.845840220134	0.0669276160196	0.01250983477	347.714548595	2538.71137726	3192.24317478	305.81724892	1.33385595097	0.011629084141
389.738542943	2399.7298272	3165.46837015	376.0	14.0151848207	0.50537816902	0.0944632091625	398.886687573	2761.86266425	3609.11461266	448.365260843	9.49641655975	0.0827935183936
389.738542943	2399.7298272	3165.46837015	376.0	16.1729657355	0.0330867945302	0.00618444757574	343.854857148	2899.7304706	3677.41848502	433.833157269	12.7523927137	0.111180407268
389.738542943	2399.7298272	3165.46837015	376.0	9.9789053588	-0.39253768893	-0.0733715306412	298.576752451	2837.05792082	3481.34746297	345.71278969	9.74055459567	0.0849220104244
389.738542943	2399.7298272	3165.46837015	376.0	16.9110634721	0.371970429728	0.0695271831267	382.89614422	2967.78621103	3700.78273541	350.100380164	15.3379310644	0.133722154006
389.738542943	2399.7298272	3165.46837015	376.0	8.28019372855	0.308501139885	0.0576637644644	375.246005845	2615.48156665	3427.57528361	436.847711118	4.5502479731	0.0396708628866
389.738542943	2399.7298272	3165.46837015	376.0	-5.49433034049	0.883538842712	0.165147447236	447.054523062	2246.91889416	2991.54708107	297.573663847	-3.56141959803	-0.0310498657195
389.738542943	2399.7298272	3165.46837015	376.0	-10.8205771292	1.11891990086	0.209143906703	478.772710539	2061.15523275	2822.94642365	283.01848037	-5.68724553333	-0.0495836576576
389.738542943	2399.7298272	3165.46837015	376.0	-14.2931993208	-0.316969054043	-0.0592465521576	305.632770664	2033.7761927	2713.02166657	373.612703196	-7.48088752085	-0.0652213384555
389.738542943	2399.7298272	3165.46837015	376.0	15.9019881649	0.53371877918	0.099760519473	402.500118468	2909.41357437	3668.84077573	356.927082893	13.8943847099	0.121136745509
389.738542943	2399.7298272	3165.46837015	376.0	-2.06497463766	1.03454321874	0.19337256425	467.464263379	2229.78031285	3100.10225114	402.857674907	-2.93602484305	-0.0255974267049
389.738542943	2399.7298272	3165.46837015	376.0	17.5030178229	0.869775227735	0.162574808922	445.526948724	2816.07659086	3719.52086315	457.91732357	12.0653523095	0.105190517084
389.738542943	2399.7298272	3165.46837015	376.0	10.5824187123	0.918738097904	0.171726747272	452.008026185	2581.05859294	3500.45148728	467.384868153	5.00950490894	0.0436748466342
389.738542943	2399.7298272	3165.46837015	376.0	17.7306778369	0.80000631863	0.149533891333	436.327985038	2853.45079335	3726.72736888	436.948590499	13.0004832501	0.113343358763
389.738542943	2399.7298272	3165.46837015	376.0	-12.3078131065	-0.0374315675527	-0.00699655468275	335.190276862	1993.37756485	2775.8684392	447.300597495	-7.50600189917	-0.0654402955464
389.738542943	2399.7298272	3165.46837015	376.0	10.7177200123	0.678316820879	0.126788190818	420.617850603	2755.27584791	3504.73440714	328.840708622	9.34363890263	0.0814615423071
389.738542943	2399.7298272	3165.46837015	376.0	19.7056208565	1.1419646092	0.213451328823	483.215432416	2960.76512633	3789.2435655	345.263006752	16.9421208409	0.14770811544
389.738542943	2399.7298272	3165.46837015	376.0	15.5671198322	-0.0982230693223	-0.0183594522098	329.404650907	2875.73347037	3658.24062458	453.102503302	11.7965579785	0.102847061713
389.738542943	2399.7298272	3165.46837015	376.0	-10.7926484845	0.632282506877	0.118183646145	413.468669803	1953.08108148	2823.83049607	457.280744781	-7.18823362349	-0.0626698659415
389.738542943	2399.7298272	3165.46837015	376.0	-11.594276686	0.562872021804	0.105209723702	404.790314003	1944.20498329	2798.4552089	449.459911612	-7.48892629924	-0.0652914237074
389.738542943	2399.7298272	3165.46837015	376.0	-4.87377583211	0.664714248263	0.124245653881	418.529444571	2258.06961132	3011.19053775	334.591481862	-3.41161767363	-0.0297438332488
389.738542943	2399.7298272	3165.46837015	376.0	15.3987078216	0.369926400891	0.0691451216619	382.543294951	2840.48769145	3652.90959565	429.878609243	11.589800445	0.101044467698
389.738542943	2399.7298272	3165.46837015	376.0	-20.3240381669	-0.357345997	-0.0667936442991	301.192958483	1807.1335428	2522.11737044	413.790869152	-12.1142418611	-0.105616755546
389.738542943	2399.7298272	3165.46837015	376.0	16.7044036063	0.56494573258	0.105597333193	406.393432464	2940.82390753	3694.24098272	347.023642727	14.9128734288	0.130016333294
389.738542943	2399.7298272	3165.46837015	376.0	-10.6913736646	0.86915490889	0.162458861475	444.644337985	2091.92685544	2827.03631846	290.465125033	-5.55364055208	-0.0484188365482
389.738542943	2399.7298272	3165.46837015	376.0	0.355352653179	0.00699362475757	0.00130721958085	340.906262805	2388.02571944	3176.71694598	447.784963744	-1.98217323283	-0.0172813708181
389.738542943	2399.7298272	3165.46837015	376.0	-11.6405234349	0.280699595862	0.0524672141797	371.422606764	2112.97499508	2796.9912827	312.593680855	-5.84743419529	-0.0509802458177
389.738542943	2399.7298272	3165.46837015	376.0	10.6939330877	0.793323210846	0.148284712308	435.446860687	2703.68496165	3503.98143956	364.849617225	8.1441966694	0.0710043301605
389.738542943	2399.7298272	3165.46837015	376.0	-6.23979752212	0.377541446355	0.0705684946457	383.226262488	2268.29149818	2967.94955322	316.431792553	-3.71389055331	-0.032379167858
389.738542943	2399.7298272	3165.46837015	376.0	10.2392595138	1.06563795193	0.199184663912	472.309916889	2711.24733483	3489.58889139	306.031639672	8.87408829524	0.0773678142567
389.738542943	2399.7298272	3165.46837015	376.0	8.24284653938	0.844764790535	0.157899960848	442.253723281	2686.41983044	3426.39307015	297.719516431	7.50667618631	0.0654461742486
389.738542943	2399.7298272	3165.46837015	376.0	-3.53548796112	-0.0799307697989	-0.0149403308035	331.448767094	2374.67131491	3053.55361701	347.433535	-2.73183727091	-0.0238172386304
389.738542943	2399.7298272	3165.46837015	376.0	-11.9749595918	0.335041531392	0.062624585307	377.622638899	2057.38516688	2786.40481193	351.397006148	-6.37121181515	-0.0555467464267
389.738542943	2399.7298272	3165.46837015	376.0	15.2151289575	0.382244213595	0.0714475165598	384.059234944	2874.93990713	3647.09846477	388.0993227	12.576286618	0.10964504462
389.738542943	2399.7298272	3165.46837015	376.0	-7.32198399468	0.96121742917	0.179666809191	457.202720974	2152.18633673	2933.69328273	324.30422502	-4.40432453711	-0.038398644613
389.738542943	2399.7298272	3165.46837015	376.0	13.2003160039	1.11283901435	0.208007292402	478.813138608	2640.0590365	3583.32019801	464.448022906	7.29123027883	0.0635678315504
389.738542943	2399.7298272	3165.46837015	376.0	16.5271449886	-0.262983201723	-0.0491557386398	311.902437852	2963.19034727	3688.62991725	413.537132127	14.1242757996	0.123141027023
389.738542943	2399.7298272	3165.46837015	376.0	-0.865294607565	0.597927648641	0.111762177316	410.019601798	2270.41454876	3138.07774303	457.643592478	-2.70953227162	-0.023622774818
389.738542943	2399.7298272	3165.46837015	376.0	15.7955807678	0.494641919111	0.0924564334787	397.745236446	2956.47522243	3665.47248323	311.252024355	15.1237673404	0.13185498989
389.738542943	2399.7298272	3165.46837015	376.0	-15.6336777301	0.803408592822	0.150169830434	435.460623958	1924.67942251	2670.58924651	310.449200041	-8.11908954005	-0.070785436269
389.738542943	2399.7298272	3165.46837015	376.0	-19.788443283	0.357285194733	0.0667822793893	379.864084431	1861.58566502	2539.07145708	297.621707625	-10.1757549005	-0.0887162589404
389.738542943	2399.7298272	3165.46837015	376.0	10.7223780823	0.617995506272	0.115513178742	412.934461048	2718.67029508	3504.88185687	373.27710074	8.21175637879	0.071593342448
389.738542943	2399.7298272	3165.46837015	376.0	10.5917836756	-0.296131391189	-0.0553516619045	308.457291353	2801.12841482	3500.74793223	391.162226062	8.93104356745	0.0778643728636
389.738542943	2399.7298272	3165.46837015	376.0	-13.3289756561	0.0143284293669	0.00267821109662	341.129144451	2064.37393804	2743.54386169	338.040779202	-6.74799911329	-0.0588317272301
389.738542943	2399.7298272	3165.46837015	376.0	21.2106688609	1.14935285371	0.214832309106	484.272836253	2984.91612378	3836.88538403	367.696423998	17.7763296053	0.15498107764
389.738542943	2399.7298272	3165.46837015	376.0	0.500873655474	-0.419616898514	-0.0784330651429	295.801894341	2475.25237845	3181.32336728	410.269094497	-0.885817168141	-0.00772290469173
389.738542943	2399.7298272	3165.46837015	376.0	-11.0641192573	0.272106535802	0.0508610347293	370.382006778	2105.69646114	2815.23717462	339.158706704	-5.79446073493	-0.0505184022226
389.738542943	2399.7298272	3165.46837015	376.0	1.73883331217	-0.0088212085275	-0.00164882402383	339.295930634	2546.88903921	3220.51058865	334.325618812	1.54119369462	0.0134367366576
389.738542943	2399.7298272	3165.46837015	376.0	-0.533327900481	0.530498315543	0.0991585636528	401.680697991	2286.65312961	3148.58604415	460.25221655	-2.58271386978	-0.0225171217941
389.738542943	2399.7298272	3165.46837015	376.0	-10.8574577507	0.22508284305	0.0420715594487	364.650208316	2018.40482821	2821.77897925	438.723942724	-6.73861070307	-0.0587498753537
389.738542943	2399.7298272	3165.46837015	376.0	-13.282446905	1.02845488191	0.192234557366	465.661065746	1924.87485857	2745.01671458	354.48079027	-7.47668063378	-0.065184661149
389.738542943	2399.7298272	3165.46837015	376.0	-8.50335206735	0.712796890266	0.133233063601	424.116098061	2084.44342628	2896.29745005	387.737925706	-5.27443438429	-0.0459846066634
389.738542943	2399.7298272	3165.46837015	376.0	9.47115174584	0.960488558241	0.179530571634	457.785985826	2679.04600545	3465.27468295	328.442691676	7.68708857846	0.0670190808932
389.738542943	2399.7298272	3165.46837015	376.0	7.20559357083	0.231441655844	0.0432601225876	366.358164106	2697.49507136	3393.55915551	329.705920047	6.55879504686	0.0571821712891
389.738542943	2399.7298272	3165.46837015	376.0	15.4363276219	0.306737116813	0.0573340405258	375.187402866	2952.07419507	3654.10043853	326.83884059	14.6338165102	0.127583404623
389.738542943	2399.7298272	3165.46837015	376.0	-20.1345783362	0.297972215109	0.0556957411419	372.789918179	1804.51888792	2528.11466145	350.805855353	-11.2409269979	-0.0980028508968
389.738542943	2399.7298272	3165.46837015	376.0	10.6507363792	0.246875115921	0.0461448814805	368.180012035	2828.86126642	3502.61406142	305.572782961	10.5837803829	0.0922735865992
389.738542943	2399.7298272	3165.46837015	376.0	-7.00090212359	0.530004697665	0.0990662986291	401.103987359	2092.99678194	2943.8570278	449.756258495	-5.11547012939	-0.0445986933687
389.738542943	2399.7298272	3165.46837015	376.0	-14.1691264755	-0.24884978065	-0.0465139776916	312.633921577	2003.05105767	2716.94915324	401.264173989	-7.80958644482	-0.0680870657787
389.738542943	2399.7298272	3165.46837015	376.0	-11.0734919265	0.665683262338	0.124426778007	418.193009099	2092.46244008	2814.94048574	304.285036561	-5.71389499582	-0.0498159982199
389.738542943	2399.7298272	3165.46837015	376.0	-18.1329857486	0.364587818728	0.0681472558371	380.617015451	1825.31889246	2591.47444171	385.538533801	-10.4860239294	-0.0914213071436
389.738542943	2399.7298272	3165.46837015	376.0	6.39952179254	1.11038009687	0.207547681658	478.526986491	2575.13926656	3368.04320833	314.376955277	4.85804442296	0.0423543541671
389.738542943	2399.7298272	3165.46837015	376.0	-3.42807589553	0.209194363926	0.0391017502666	363.478862967	2285.71572919	3056.95371197	407.759119811	-3.14611873998	-0.0274291084566
389.738542943	2399.7298272	3165.46837015	376.0	5.01300001425	0.886487440722	0.165698587051	447.723093496	2497.19142833	3324.15329999	379.238778165	2.19411189728	0.0191291359832
389.738542943	2399.7298272	3165.46837015	376.0	0.657072009982	0.87291704673	0.163162064809	445.891693038	2384.39326667	3186.26777679	355.982817079	-1.02094977584	-0.00890104425321
389.738542943	2399.7298272	3165.46837015	376.0	16.8635563067	0.830179640575	0.155173764593	440.253172609	2794.55902628	3699.27891112	464.466712228	11.3167407894	0.0986638255394
389.738542943	2399.7298272	3165.46837015	376.0	15.4668168014	-0.220152818092	-0.0411500594565	316.434100069	2951.89022892	3655.06556386	386.741234874	13.7746721303	0.120093043856
389.738542943	2399.7298272	3165.46837015	376.0	-6.54198748409	0.94971745365	0.177517281056	455.757647552	2186.14590104	2958.38382556	316.480276963	-4.05371972365	-0.0353419330746
389.738542943	2399.7298272	3165.46837015	376.0	16.1493918066	-0.0258807800644	-0.00483752898399	337.295953174	2878.74079314	3676.67225976	460.63551344	12.0491073663	0.105048887239
389.738542943	2399.7298272	3165.46837015	376.0	-9.42778660137	-0.157585337222	-0.0294552032191	322.376681785	2090.66751592	2867.03476727	453.99056957	-5.98766516912	-0.0522028349531
389.738542943	2399.7298272	3165.46837015	376.0	11.0703958615	-0.313162577823	-0.0585350612753	306.711967297	2840.54685658	3515.89824959	368.639425716	10.0641733496	0.087743446814
389.738542943	2399.7298272	3165.46837015	376.0	-0.324199323528	1.13225905304	0.211637206175	481.238465293	2254.96843132	3155.2059431	418.999046488	-2.46027841947	-0.0214496810764
389.738542943	2399.7298272	3165.46837015	376.0	-2.16586882423	0.517252368575	0.096682685715	400.409338931	2410.51972987	3096.90847758	285.979408774	-1.42817507031	-0.0124513955564
389.738542943	2399.7298272	3165.46837015	376.0	6.32244584605	0.651656465699	0.12180494686	417.213137515	2651.42069331	3365.60339362	296.969562799	5.95754289287	0.0519402170259
389.738542943	2399.7298272	3165.46837015	376.0	19.8258627768	0.929250478071	0.173691678144	453.613551079	2925.28443643	3793.04978546	414.151797951	15.4905369662	0.135052632661
389.738542943	2399.7298272	3165.46837015	376.0	4.32981271032	0.491864921519	0.0919373685081	397.3121502	2605.56869872	3302.52722198	299.646373058	4.20019373854	0.036618951513
389.738542943	2399.7298272	3165.46837015	376.0	-12.9745393895	0.705329637745	0.131837315466	423.075151264	2031.65130742	2754.7634296	300.036970914	-6.58069809054	-0.0573731306935
389.738542943	2399.7298272	3165.46837015	376.0	14.2807346838	-0.159583460073	-0.0298286841259	322.799315733	2845.53985978	3617.52050958	449.181334068	10.7270093826	0.0935223137106
389.738542943	2399.7298272	3165.46837015	376.0	14.3503633455	0.158113668048	0.0295539566444	357.883035546	2830.9694564	3619.72458285	430.872090905	10.8497004592	0.0945919830789
389.738542943	2399.7298272	3165.46837015	376.0	-7.78466318078	1.06864229438	0.199746223248	471.686897175	2070.05582786	2919.04731944	377.304594402	-5.03768104782	-0.0439204973654
389.738542943	2399.7298272	3165.46837015	376.0	-3.33150724109	1.12941198218	0.211105043398	480.932738432	2259.49297735	3060.01056218	319.584846393	-2.98183210067	-0.025996792508
389.738542943	2399.7298272	3165.46837015	376.0	7.43640896713	0.349348664033	0.0652988157071	380.110479704	2638.75399932	3400.86554387	382.001064855	5.18276486663	0.0451853955243
389.738542943	2399.7298272	3165.46837015	376.0	-3.32910899084	0.664047551382	0.124121037641	418.153362284	2194.50859122	3060.08647803	447.424524528	-3.58963234325	-0.0312958355994
389.738542943	2399.7298272	3165.46837015	376.0	3.46488938069	0.711984069547	0.133081134495	424.852369721	2483.73660382	3275.14834755	366.559374009	1.34971935258	0.0117673875552
389.738542943	2399.7298272	3165.46837015	376.0	14.965339429	0.38372731282	0.0717247313683	384.159744978	2802.21637854	3639.19145625	452.815332741	10.4888119787	0.0914456144609
389.738542943	2399.7298272	3165.46837015	376.0	5.28958610287	1.06344228574	0.198774259016	471.948874742	2575.67228356	3332.90854514	285.287386845	4.63134935261	0.0403779368144
389.738542943	2399.7298272	3165.46837015	376.0	-12.8380234551	0.344075550381	0.0643131869871	378.44084428	1971.63186809	2759.08479832	409.012085953	-7.50234565238	-0.0654084189397
389.738542943	2399.7298272	3165.46837015	376.0	-1.17407093421	0.806700014809	0.150785049497	436.781611992	2256.71770406	3128.30352608	434.804210029	-2.73841204559	-0.0238745601185
389.738542943	2399.7298272	3165.46837015	376.0	7.63055473078	0.965588210023	0.180483777574	458.381563093	2528.34027872	3407.01116662	420.289324802	3.42919791832	0.0298971047805
389.738542943	2399.7298272	3165.46837015	376.0	7.01629189504	0.364664210733	0.0681615347165	381.998338083	2719.68744447	3387.56687084	285.881088292	7.36304737706	0.0641939614391
389.738542943	2399.7298272	3165.46837015	376.0	-19.9924740997	0.246441778614	0.046063883853	366.808597792	1803.29161315	2532.61292611	362.512715166	-11.3128620548	-0.0986300091961
389.738542943	2399.7298272	3165.46837015	376.0	-16.8593401312	0.96944666122	0.181204983406	457.505679281	1888.00152173	2631.79129088	286.284089865	-8.64854038798	-0.0754013983259
389.738542943	2399.7298272	3165.46837015	376.0	6.98112915201	0.491568575958	0.0918819768146	397.295922896	2700.58903353	3386.45380533	288.568848902	7.06599130025	0.0616041089821
389.738542943	2399.7298272	3165.46837015	376.0	-12.6196145409	0.605473956504	0.11317270215	410.024614131	1912.60649651	2765.99846342	443.367352776	-8.02679544108	-0.0699807797827
389.738542943	2399.7298272	3165.46837015	376.0	2.45373079421	1.13216439941	0.211619513909	481.390987833	2312.72998604	3243.14044232	449.01946845	-1.66836894094	-0.0145455007928
389.738542943	2399.7298272	3165.46837015	376.0	16.0912849613	0.737496783893	0.137849866148	428.243254835	2875.69215045	3674.83290594	370.897500656	13.3596266122	0.116474512748
389.738542943	2399.7298272	3165.46837015	376.0	11.4562861235	0.0665580137681	0.012440750237	347.636853301	2824.07190923	3528.11348378	356.404721252	10.2370212325	0.0892504030728
389.738542943	2399.7298272	3165.46837015	376.0	-9.11208193439	1.07077070305	0.200144056645	471.622943966	1973.72850061	2877.02829865	431.676854075	-6.22804141444	-0.0542985302043
389.738542943	2399.7298272	3165.46837015	376.0	5.83982126875	-0.0680506450812	-0.0127197467441	332.70990479	2580.19826999	3350.32606528	437.417890502	2.74249412747	0.0239101493241
389.738542943	2399.7298272	3165.46837015	376.0	5.51632003071	0.939751000014	0.175654392526	454.908961214	2526.29139466	3340.08573591	358.88538004	3.11149594697	0.027127253243
389.738542943	2399.7298272	3165.46837015	376.0	12.2095464021	0.626930226437	0.117183219895	414.053584417	2746.07439471	3551.95769964	391.829720519	9.13402118626	0.0796340120859
389.738542943	2399.7298272	3165.46837015	376.0	9.30447349881	1.00336344536	0.187544569225	463.54931792	2557.77260933	3459.99853576	438.676608504	4.45089676252	0.0388046797081
389.738542943	2399.7298272	3165.46837015	376.0	-10.585339351	0.324636354349	0.0606796924017	376.215199725	2014.26601871	2830.39280112	439.911582682	-6.66449202878	-0.0581036794139
389.738542943	2399.7298272	3165.46837015	376.0	1.86540491797	-0.374161059451	-0.0699366466264	300.449308634	2537.5852806	3224.5171728	386.482583568	0.797185140472	0.00695017559261
389.738542943	2399.7298272	3165.46837015	376.0	-6.57343570885	1.12908558948	0.211044035418	480.093226813	2055.72219928	2957.38834195	421.572915858	-4.94040650648	-0.0430724194113
389.738542943	2399.7298272	3165.46837015	376.0	5.20419726804	0.367333935278	0.06866054865	382.270364296	2602.61337078	3330.20558859	345.321853512	4.00749795549	0.0349389534044
389.738542943	2399.7298272	3165.46837015	376.0	-5.7711791042	0.236204978375	0.0441504632477	366.813580872	2327.76888445	2982.78352102	288.201055694	-3.39233851724	-0.0295757499323
389.738542943	2399.7298272	3165.46837015	376.0	-10.2345458378	1.11973200981	0.209295702768	478.456120654	1957.28610563	2841.49705882	405.754832543	-6.52534761687	-0.0568905633555
389.738542943	2399.7298272	3165.46837015	376.0	-15.2764186186	0.0837596123145	0.0156560023018	348.388378513	1878.46832375	2681.89817068	455.041468416	-9.55110664142	-0.0832703281728
389.738542943	2399.7298272	3165.46837015	376.0	1.61733987907	0.982166806583	0.18358258067	460.583631261	2346.75956836	3216.66475246	409.321552829	-1.45771600343	-0.012708945104
389.738542943	2399.7298272	3165.46837015	376.0	-18.3751308544	0.346336359101	0.0647357680563	378.660315634	1908.00233805	2583.80941498	297.146761294	-9.26953970546	-0.0808155161767
389.738542943	2399.7298272	3165.46837015	376.0	-2.66111648447	0.967740957532	0.180886160286	458.510247096	2282.91897669	3081.23156954	339.802345753	-2.77264737422	-0.0241730372644
389.738542943	2399.7298272	3165.46837015	376.0	9.03353109574	1.15640537743	0.216150537837	485.100537229	2665.36058977	3451.42193969	300.960812692	7.68536825396	0.0670040824234
389.738542943	2399.7298272	3165.46837015	376.0	-8.92919238131	0.916747026865	0.171354584461	450.721435162	2026.67113984	2882.81760961	405.4250346	-5.75471197837	-0.0501718568297
389.738542943	2399.7298272	3165.46837015	376.0	18.805552385	0.943226360053	0.176303992533	455.470374509	2878.34906872	3760.75218272	426.932739495	14.1026450178	0.122952441306
389.738542943	2399.7298272	3165.46837015	376.0	-8.71515791584	0.911625472621	0.170397284602	450.472848196	2139.89114953	2889.59280291	299.228805186	-4.79844395896	-0.0418347337311
389.738542943	2399.7298272	3165.46837015	376.0	-0.582331299273	-0.244546322238	-0.0457095929417	313.918814392	2474.7829653	3147.03485706	358.333077369	-0.812238704799	-0.00708141852484
389.738542943	2399.7298272	3165.46837015	376.0	-14.6110183303	0.465920647819	0.0870879715549	393.136303888	1992.74877086	2702.96120634	317.07613159	-7.43488463886	-0.0648202671217
389.738542943	2399.7298272	3165.46837015	376.0	-17.2160599028	-0.0658540308806	-0.0123091646506	331.960621345	1880.18025603	2620.49943934	408.358561963	-9.94365699652	-0.086692737546
389.738542943	2399.7298272	3165.46837015	376.0	-16.6513659401	0.165902730468	0.0310098561622	357.880094385	1961.30944418	2638.37464812	319.185109547	-8.41180500054	-0.0733374455148
389.738542943	2399.7298272	3165.46837015	376.0	0.529763224494	0.915965841795	0.17120856856	451.490409586	2306.98030278	3182.23785745	423.767145086	-2.10866732115	-0.0183841963483
389.738542943	2399.7298272	3165.46837015	376.0	18.0278840428	0.310731137948	0.0580805865324	375.512478647	2892.30048155	3736.13533733	468.322377135	13.1748136983	0.114863240613
389.738542943	2399.7298272	3165.46837015	376.0	-12.7468151497	0.102393097658	0.0191388967585	350.644645054	1975.36446675	2761.97196838	435.962856581	-7.67941605645	-0.0669521888095
389.738542943	2399.7298272	3165.46837015	376.0	1.63719505313	0.140493917736	0.0262605453713	355.946111453	2503.69787212	3217.29326171	357.649278142	0.674811825344	0.00588327659411
389.738542943	2399.7298272	3165.46837015	376.0	-17.9184374238	0.0724877171899	0.0135491060168	347.168848338	1859.77714577	2598.26590107	391.319906959	-10.2257585359	-0.0891522104259
389.738542943	2399.7298272	3165.46837015	376.0	-10.0022424487	0.678202665285	0.126766853324	419.557299991	2036.97677441	2848.85054913	392.316474726	-6.0061455881	-0.0523639545606
389.738542943	2399.7298272	3165.46837015	376.0	-13.6269621126	0.739520814023	0.138228189537	427.320434377	1984.3200946	2734.11119466	322.470665678	-7.13101184325	-0.0621709838121
389.738542943	2399.7298272	3165.46837015	376.0	15.0241114276	0.492263168517	0.0920118071994	397.351262551	2850.5719208	3641.05186528	393.128681935	12.0738222559	0.105264361429
389.738542943	2399.7298272	3165.46837015	376.0	6.44841013828	0.986311971354	0.184357377823	461.221739437	2508.78958908	3369.59075345	399.579424936	2.84505452867	0.0248043114967
389.738542943	2399.7298272	3165.46837015	376.0	5.02330074204	0.792401771909	0.148112480731	435.30375312	2550.59746129	3324.47936627	338.578151859	3.39855609711	0.0296299572547
389.738542943	2399.7298272	3165.46837015	376.0	14.1732790869	0.0167744788985	0.00313541661655	342.178978229	2973.74821781	3614.11903665	298.191840611	14.6218606242	0.127479168476
389.738542943	2399.7298272	3165.46837015	376.0	22.9684962389	1.15184178823	0.21529753051	484.556600038	2965.36245589	3892.52885369	442.609797756	17.3795314808	0.151521634532
389.738542943	2399.7298272	3165.46837015	376.0	-2.23903082285	1.03847643672	0.194107745181	467.955680428	2215.8841474	3094.59255765	410.752729824	-3.05376064009	-0.0266238939851
389.738542943	2399.7298272	3165.46837015	376.0	-5.98036494814	-0.346630403743	-0.0647907296716	303.188266887	2341.01935063	2976.16180929	331.954191778	-3.43234909013	-0.0299245779436
389.738542943	2399.7298272	3165.46837015	376.0	6.42541838235	0.236562941856	0.0442173723095	366.962920726	2692.93566599	3368.86295669	308.964369975	6.35297364189	0.0553877388133
389.738542943	2399.7298272	3165.46837015	376.0	19.8219939389	0.968526057855	0.18103290801	458.942356974	2914.00780556	3792.92731861	419.977156077	15.2548929901	0.132998195206
389.738542943	2399.7298272	3165.46837015	376.0	8.3770414718	0.864715160184	0.161629001904	444.771577898	2531.5458529	3430.64096829	454.323537493	3.36871214283	0.0293697658486
389.738542943	2399.7298272	3165.46837015	376.0	-0.614453235485	0.194125179824	0.036285080341	361.973153938	2379.0160882	3146.01804733	405.028805194	-2.09494965317	-0.0182646002892
389.738542943	2399.7298272	3165.46837015	376.0	8.03069175022	0.963532729684	0.180099575642	458.173141986	2619.88652847	3419.6773774	341.617706946	5.9287500423	0.051689189558
389.738542943	2399.7298272	3165.46837015	376.0	13.2728684295	1.0348826455	0.193436008506	468.10471109	2830.24916832	3585.61682209	287.262942684	12.4083260045	0.108180697511
389.738542943	2399.7298272	3165.46837015	376.0	10.4726738796	0.745040531774	0.139259912481	429.118508129	2662.55169712	3496.97754931	405.307344062	6.88304437995	0.0600091053178
389.738542943	2399.7298272	3165.46837015	376.0	10.8279396393	-0.243495751886	-0.0455132246515	313.887706414	2730.46310718	3508.22337457	463.872560971	7.03347022913	0.0613205774117
389.738542943	2399.7298272	3165.46837015	376.0	12.5489011677	0.632304234012	0.118187707292	414.799963878	2819.20615658	3562.69986741	328.693746949	11.2204227929	0.0978240871224
389.738542943	2399.7298272	3165.46837015	376.0	19.3519846677	0.675218517131	0.126209068623	420.281102033	2976.14100918	3778.0493238	381.627212589	16.3680358641	0.14270301538
389.738542943	2399.7298272	3165.46837015	376.0	-5.23496948098	-0.277506286093	-0.0518703338492	310.159451016	2285.75103577	2999.75706704	403.846580255	-3.61928960777	-0.0315543993702
389.738542943	2399.7298272	3165.46837015	376.0	10.4130394948	1.13208443613	0.2116045675	481.609934904	2651.90578231	3495.08984173	361.574124509	7.41672553062	0.0646619488284
389.738542943	2399.7298272	3165.46837015	376.0	8.93997902138	0.784797261932	0.146691076997	434.35667798	2697.77324617	3448.46057836	316.330654218	7.77856596765	0.0678166169804
389.738542943	2399.7298272	3165.46837015	376.0	3.06585244696	0.848923049839	0.158677205577	442.755758479	2516.84729984	3262.51695963	302.913901311	2.39607202555	0.0208899043204
389.738542943	2399.7298272	3165.46837015	376.0	-16.109415169	0.392171124983	0.0733030140156	383.847234644	1827.87316155	2655.52992836	443.809532166	-10.1449207399	-0.088447434524
389.738542943	2399.7298272	3165.46837015	376.0	-0.495827267108	0.949119250957	0.177405467469	456.154831316	2378.41870429	3149.77311483	315.199579226	-1.18623934282	-0.0103421041222
389.738542943	2399.7298272	3165.46837015	376.0	1.7722565953	0.632600882539	0.118243155615	414.688307771	2391.2211949	3221.56859211	415.659089436	-1.11103454034	-0.00968643888703
389.738542943	2399.7298272	3165.46837015	376.0	-0.0781457324359	-0.22357430807	-0.0417895902935	315.992498063	2399.33629233	3162.9946917	447.665901315	-2.05528059362	-0.0179187497264
389.738542943	2399.7298272	3165.46837015	376.0	-16.5419732046	-0.435574256539	-0.0814157488857	293.492731555	1991.09128176	2641.83744056	357.253427241	-8.48727077	-0.0739953859634
389.738542943	2399.7298272	3165.46837015	376.0	-3.32770454793	0.114293025861	0.0213631824039	352.619082338	2270.66612347	3060.13093523	436.845729416	-3.28383427889	-0.0286297670348
389.738542943	2399.7298272	3165.46837015	376.0	2.05086623179	0.942790796207	0.17622257873	455.314879855	2444.89799647	3230.38789203	330.175015703	0.657364275296	0.00573116194678
389.738542943	2399.7298272	3165.46837015	376.0	3.08500260913	0.019304098149	0.00360824264466	342.32576093	2481.46159926	3263.12315196	439.335791769	0.107474022602	0.000937001068895
389.738542943	2399.7298272	3165.46837015	376.0	-7.21715992215	0.598945401128	0.111952411426	410.120986989	2213.22586505	2937.01145559	313.664603543	-4.15240064175	-0.036202272378
389.738542943	2399.7298272	3165.46837015	376.0	0.383209851029	0.932823456345	0.17435952455	453.897595863	2351.21880162	3177.59875677	372.482359289	-1.60921028383	-0.0140297322043
389.738542943	2399.7298272	3165.46837015	376.0	-11.0046089006	1.00574066062	0.187988908526	462.455125032	1917.64428156	2817.12095614	437.021549546	-7.26536413759	-0.0633423202928
389.738542943	2399.7298272	3165.46837015	376.0	-2.56346118436	0.523560271575	0.0978617330047	401.048440365	2329.05695546	3084.32281717	354.217421353	-2.64059399392	-0.0230217436262
389.738542943	2399.7298272	3165.46837015	376.0	-2.36568835981	0.531567147396	0.0993583453076	401.833434178	2276.3771484	3090.58325338	412.372670798	-2.90978845732	-0.0253686875093
389.738542943	2399.7298272	3165.46837015	376.0	-0.424756822793	1.03392487935	0.193256986794	467.599438663	2292.44789511	3152.02282727	391.975493494	-2.2939122038	-0.019999234558
389.738542943	2399.7298272	3165.46837015	376.0	4.05934753288	0.837139977437	0.156474762138	441.198896308	2541.07056422	3293.96573233	311.696271802	3.12214896874	0.0272201305034
389.738542943	2399.7298272	3165.46837015	376.0	4.98881378693	0.574593748772	0.107400700705	407.493143404	2568.74031905	3323.38769262	347.154230165	3.45786422945	0.0301470290275
389.738542943	2399.7298272	3165.46837015	376.0	16.7685952186	0.33112926464	0.0618933204934	378.082481019	2996.92812374	3696.27294791	321.262343156	16.0663838624	0.140073093831
389.738542943	2399.7298272	3165.46837015	376.0	15.4030352022	0.360783496722	0.0674361676116	381.409695011	2802.48547017	3653.04657752	469.151412334	10.4886122467	0.0914438731184
389.738542943	2399.7298272	3165.46837015	376.0	-2.13460419393	0.84297878954	0.157566128886	441.816003976	2310.22867615	3097.89814956	345.85346943	-2.57143414759	-0.0224187807113
389.738542943	2399.7298272	3165.46837015	376.0	-10.2756122029	1.16051503333	0.21691869782	484.702641345	2069.94690945	2840.19711602	285.547565231	-5.48787866799	-0.0478454984132
389.738542943	2399.7298272	3165.46837015	376.0	11.3173332896	0.746521147154	0.139536663019	429.378092014	2750.48663502	3523.71497577	343.85024874	9.40930489796	0.0820340444461
389.738542943	2399.7298272	3165.46837015	376.0	-11.0936152064	0.871643211618	0.162923964788	444.930960263	2078.00561258	2814.30348968	291.366916839	-5.73578204892	-0.050006818212
389.738542943	2399.7298272	3165.46837015	376.0	11.8045873912	0.535509318178	0.100095199659	402.735158148	2840.53504024	3539.13885024	295.868651856	11.5427995448	0.100634695246
389.738542943	2399.7298272	3165.46837015	376.0	6.55231006228	0.0177167346507	0.00331153918704	342.116504874	2564.20993928	3372.87967268	466.553228528	2.51907186006	0.0219622655629
389.738542943	2399.7298272	3165.46837015	376.0	-1.3127255795	0.844550719884	0.157859947642	441.951539325	2296.50634479	3123.91445714	385.456573025	-2.49096573698	-0.021717225257
389.738542943	2399.7298272	3165.46837015	376.0	-6.25791502038	0.398039879737	0.074399977521	385.545077403	2231.031029	2967.37604954	350.799943142	-3.91345749802	-0.0341190714736
389.738542943	2399.7298272	3165.46837015	376.0	-4.60810090914	0.132706259828	0.024804908379	354.74861708	2272.76638493	3019.6003934	392.085391396	-3.45122821288	-0.0300891736084
389.738542943	2399.7298272	3165.46837015	376.0	-11.8302922384	1.16393964296	0.217558811768	484.959207846	2006.43201353	2790.98421124	299.59298987	-6.28005686182	-0.0547520214631
389.738542943	2399.7298272	3165.46837015	376.0	11.3367586604	-0.290457183567	-0.0542910623489	308.978515456	2754.93320367	3524.32987974	460.418160615	7.69433518061	0.0670822596392
389.738542943	2399.7298272	3165.46837015	376.0	-5.56208380394	0.158565993069	0.0296385033773	357.724225231	2275.90220653	2989.40236661	355.775934846	-3.58780164366	-0.0312798748358
389.738542943	2399.7298272	3165.46837015	376.0	19.2034729238	1.14767005751	0.214517767759	483.998697225	2931.7766296	3773.34823152	357.572904697	16.0974199374	0.140343678617
389.738542943	2399.7298272	3165.46837015	376.0	-10.1277062623	0.661508069277	0.123646368089	417.561914989	2070.95997133	2844.87903179	356.357145473	-5.7033383444	-0.0497239611543
389.738542943	2399.7298272	3165.46837015	376.0	-4.24090341811	0.45046503166	0.0841990713383	392.089732504	2310.15434393	3031.22391384	328.979837398	-3.08138563681	-0.0268647396409
389.738542943	2399.7298272	3165.46837015	376.0	-7.59082281006	1.03176484458	0.192853241978	466.862673558	2144.32616374	2925.18327506	313.994437759	-4.48305507678	-0.0390850486205
389.738542943	2399.7298272	3165.46837015	376.0	1.09642690373	0.124367545568	0.0232462701996	354.065138282	2424.37781624	3200.17541698	421.732462459	-1.21505685266	-0.0105933465794
389.738542943	2399.7298272	3165.46837015	376.0	-1.62550167141	-0.388780078149	-0.0726691734858	298.980095648	2450.92712376	3114.01362888	364.106409476	-1.61639413651	-0.0140923638754
389.738542943	2399.7298272	3165.46837015	376.0	2.3395630544	1.13736130317	0.212590897788	482.072284792	2297.54597785	3239.52649863	459.908235989	-1.80568657397	-0.01574269027
389.738542943	2399.7298272	3165.46837015	376.0	-13.4724797944	-0.216422930741	-0.0404528842507	316.269009692	2092.73071594	2739.00128358	330.001557946	-6.62633733033	-0.0577710316507
389.738542943	2399.7298272	3165.46837015	376.0	-3.17214123949	0.827471854593	0.154667636372	439.646548392	2273.61741371	3065.05524255	351.791280446	-2.95318415418	-0.0257470283712
389.738542943	2399.7298272	3165.46837015	376.0	12.1478906948	0.139804305668	0.0261316459193	355.92014093	2886.19585697	3550.00600773	307.890009835	12.1624747252	0.106037268746
389.738542943	2399.7298272	3165.46837015	376.0	8.57670483959	-0.331513041245	-0.0619650544383	304.748451081	2689.90905567	3436.96124904	442.303742289	5.56992446433	0.0485608061406
389.738542943	2399.7298272	3165.46837015	376.0	-9.33809280716	0.0114088327308	0.00213249209921	340.822983954	2110.92365704	2869.87399596	418.127354966	-5.62409666354	-0.0490331008155
389.738542943	2399.7298272	3165.46837015	376.0	4.19897924605	-0.211939693559	-0.0396148959923	317.335600378	2630.97776116	3298.38573005	350.072368514	3.71736617278	0.0324094696842
389.738542943	2399.7298272	3165.46837015	376.0	-5.18661258276	0.0269363777729	0.00503483696689	343.246597017	2368.67025779	3001.28778936	289.370934547	-3.1100469456	-0.0271146202755
389.738542943	2399.7298272	3165.46837015	376.0	-12.4429559173	-0.381870656223	-0.071377692752	298.852352666	2013.4551095	2771.59053627	459.283074109	-7.55713458794	-0.0658860905661
389.738542943	2399.7298272	3165.46837015	376.0	4.10637626356	0.574237232445	0.107334062139	407.405459374	2483.16788081	3295.45441193	404.881071741	1.15240873992	0.0100471555355
389.738542943	2399.7298272	3165.46837015	376.0	-1.28219533524	0.574104147901	0.107309186524	407.3632361	2355.48540783	3124.88088237	362.032238432	-2.18820101998	-0.0190776026153
389.738542943	2399.7298272	3165.46837015	376.0	-2.28877058351	1.05221013616	0.196674791806	469.686067021	2173.93244023	3093.01806126	449.399554012	-3.36689230759	-0.0293538998047
389.738542943	2399.7298272	3165.46837015	376.0	19.7352998795	0.265905612512	0.049701983647	370.315452703	2977.69010164	3790.18304558	442.177491241	15.6788503474	0.136694423256
389.738542943	2399.7298272	3165.46837015	376.0	14.3534297619	0.332515145396	0.0621523636253	378.22998254	2931.36089528	3619.82164929	310.230771472	13.9837952094	0.121916261633
389.738542943	2399.7298272	3165.46837015	376.0	-10.0527942174	0.0911444498899	0.0170363457738	349.512845376	2047.74887606	2847.25034888	449.988627442	-6.38526761803	-0.0556692904798
389.738542943	2399.7298272	3165.46837015	376.0	14.1378057233	0.511071468807	0.095527377347	399.721075519	2885.85509052	3612.99613855	327.419972511	13.0144906684	0.11346548098
389.738542943	2399.7298272	3165.46837015	376.0	4.63371685777	0.687646564361	0.128532068105	421.75194415	2543.21849709	3312.14721164	347.1767704	2.95979011809	0.0258046217793
389.738542943	2399.7298272	3165.46837015	376.0	-6.92823164462	0.325167253411	0.0607789258712	376.667279889	2163.34130601	2946.15738882	406.148802924	-4.56820849654	-0.039827449839
389.738542943	2399.7298272	3165.46837015	376.0	11.3646089808	0.921315799692	0.17220856069	452.398458783	2640.81786571	3525.21147282	431.995148329	6.73004018059	0.0586751541464
389.738542943	2399.7298272	3165.46837015	376.0	14.6884452664	0.160297050281	0.0299620654731	358.177599657	2881.2006464	3630.42645912	391.048213064	12.3129361328	0.107349050852
389.738542943	2399.7298272	3165.46837015	376.0	5.17525404564	0.884585309855	0.165343048571	447.40127726	2424.59284467	3329.28940004	457.295278101	0.397884733289	0.00346891659363
389.738542943	2399.7298272	3165.46837015	376.0	-6.5632139502	0.460451067171	0.086065620032	393.042269535	2219.74468863	2957.71190849	344.924950326	-4.02006299197	-0.0350485003659
389.738542943	2399.7298272	3165.46837015	376.0	-0.879746314551	0.974301587171	0.1821124462	459.550788971	2344.17192858	3137.62027882	333.897561269	-1.8612113151	-0.0162267769407
389.738542943	2399.7298272	3165.46837015	376.0	-12.3136236335	-0.23222002635	-0.0434056124018	314.626870072	2113.20441702	2775.68450881	347.853221722	-6.22283920472	-0.0542531752809
389.738542943	2399.7298272	3165.46837015	376.0	10.7662783904	1.16786670493	0.218292842043	486.617043491	2566.29376824	3506.27150723	453.3606955	5.17884306033	0.0451512036646
389.738542943	2399.7298272	3165.46837015	376.0	-4.27952487714	0.934317450218	0.174638775742	453.634719922	2191.97287419	3030.00136377	384.393769658	-3.594115955	-0.0313349255013
389.738542943	2399.7298272	3165.46837015	376.0	-10.621818624	0.823768858489	0.153975487568	438.655295758	2098.07935138	2829.23806127	292.503414136	-5.51444197587	-0.0480770878454
389.738542943	2399.7298272	3165.46837015	376.0	12.4878448916	0.194783767306	0.0364081808049	362.183811474	2886.76355136	3560.7671503	311.819787469	12.3069617295	0.10729696364
389.738542943	2399.7298272	3165.46837015	376.0	-5.55695886569	1.16199170051	0.217194710376	485.049061013	2125.6264702	2989.56459491	378.889063696	-4.15746259678	-0.0362464045055
389.738542943	2399.7298272	3165.46837015	376.0	3.07316637152	0.639998636367	0.11962591334	415.699192984	2510.44055477	3262.7484796	336.608731845	1.8467567597	0.0161007564054
389.738542943	2399.7298272	3165.46837015	376.0	5.79094672663	0.703723806977	0.131537160183	423.780354395	2531.17576273	3348.77895711	393.822839985	2.79651361527	0.0243811126005
389.738542943	2399.7298272	3165.46837015	376.0	-11.0880543376	-0.420231518495	-0.0785479473823	295.079911803	2077.5338191	2814.47951722	441.865786323	-6.55732966105	-0.0571693954756
389.738542943	2399.7298272	3165.46837015	376.0	3.3950501717	1.09912434632	0.20544380305	476.85066648	2400.11675048	3272.93760948	395.970192518	0.0534654853587	0.000466133263807
389.738542943	2399.7298272	3165.46837015	376.0	-2.66287248501	0.794390047094	0.148484120952	435.462112558	2321.04492363	3081.1759839	324.668947711	-2.63780635919	-0.0229974399232
389.738542943	2399.7298272	3165.46837015	376.0	3.41479625801	-0.419917555825	-0.078489262771	295.778341794	2587.29276303	3273.5626656	390.491560778	2.17232116698	0.0189391557714
389.738542943	2399.7298272	3165.46837015	376.0	11.035780184	1.15487268111	0.215864052544	484.803563645	2613.81562617	3514.80250127	416.183311454	6.47756732533	0.0564739958616
389.738542943	2399.7298272	3165.46837015	376.0	22.9744364848	1.1329615662	0.211768517048	481.887113152	2979.2360871	3892.71689029	431.593690044	17.7306424978	0.154582759353
389.738542943	2399.7298272	3165.46837015	376.0	6.19688663734	0.234447419297	0.0438219475322	366.651924528	2595.43515167	3361.62885658	399.541780381	3.68496672518	0.0321269984759
389.738542943	2399.7298272	3165.46837015	376.0	-1.27599305466	0.786363957534	0.146983917296	434.486391405	2389.80202507	3125.0772136	300.788797121	-1.32378879034	-0.0115413146498
389.738542943	2399.7298272	3165.46837015	376.0	-6.45055824956	-0.107395879558	-0.0200739961791	328.081775428	2223.68825293	2961.27798906	409.507960699	-4.21417311012	-0.0367408292076
389.738542943	2399.7298272	3165.46837015	376.0	-9.32878801522	0.420605110082	0.0786177775855	388.165515479	2181.51041035	2870.16853621	300.492610372	-4.84133978883	-0.0422087165548
389.738542943	2399.7298272	3165.46837015	376.0	-6.4776394202	0.36338004712	0.0679215041346	381.115754572	2146.6826051	2960.42074317	432.622383491	-4.63184315167	-0.0403822419501
389.738542943	2399.7298272	3165.46837015	376.0	-5.57283352624	1.02640214989	0.191850869138	466.339174666	2208.580552	2989.06208755	314.142360885	-3.71273612416	-0.0323691030877
389.738542943	2399.7298272	3165.46837015	376.0	-8.7498369145	0.824848789351	0.154177343804	438.311931538	1982.43104617	2888.49505018	467.752072468	-6.33999036884	-0.0552745454999
389.738542943	2399.7298272	3165.46837015	376.0	14.2599557809	0.781795259623	0.14612995507	433.877787534	2727.29874247	3616.86275999	455.686229987	9.09670615062	0.0793086848354
389.738542943	2399.7298272	3165.46837015	376.0	1.02690595073	1.11519686941	0.208448012974	479.155573099	2414.39804586	3197.97475321	304.421134251	0.121633731803	0.00106045101834
389.738542943	2399.7298272	3165.46837015	376.0	7.15961248876	-0.00619803535963	-0.00115851128217	339.488213203	2611.94862526	3392.1036389	440.66680044	3.81485107779	0.0332593816721
389.738542943	2399.7298272	3165.46837015	376.0	14.982673918	0.636909982056	0.119048594777	415.275158485	2775.7956928	3639.74017402	448.669322737	10.2308776109	0.089196840548
389.738542943	2399.7298272	3165.46837015	376.0	7.16091153773	0.372664829964	0.0696569775633	382.922448347	2682.60079765	3392.14475989	326.621513887	6.39239682825	0.0557314457563
389.738542943	2399.7298272	3165.46837015	376.0	-7.29513264144	0.458601971233	0.085719994623	392.903101733	2237.84560343	2934.54325382	303.794548657	-4.07974806645	-0.0355688584695
389.738542943	2399.7298272	3165.46837015	376.0	13.1760176295	-0.275885746123	-0.0515674291818	310.594029537	2903.93455249	3582.55104065	368.022458622	12.1150474548	0.10562377903
389.738542943	2399.7298272	3165.46837015	376.0	-1.60531919387	1.05104352908	0.196456734408	469.970352238	2282.99944036	3114.65249882	361.68270623	-2.54510642134	-0.022189245173
389.738542943	2399.7298272	3165.46837015	376.0	7.89630597561	0.210811053162	0.0394039351705	363.955599371	2687.9235833	3415.42343821	363.544255543	6.3340110416	0.0552224153584
389.738542943	2399.7298272	3165.46837015	376.0	11.4173354426	0.740913482318	0.138488501368	428.660977753	2762.37066724	3526.88051229	335.848867299	9.73745304694	0.0848949698949
389.738542943	2399.7298272	3165.46837015	376.0	-19.8243548325	-0.325431149706	-0.0608282522814	304.560144008	1874.46973639	2537.93468834	358.904807941	-10.7078584466	-0.0933553482707
389.738542943	2399.7298272	3165.46837015	376.0	5.54909954205	0.0364307136583	0.00680947918847	344.217624554	2552.95325765	3341.12336098	443.952478771	2.16405385934	0.0188670781111
389.738542943	2399.7298272	3165.46837015	376.0	-7.11386146421	0.586935545868	0.109707578667	408.407272276	2156.87356199	2940.2813356	375.000501334	-4.50370495807	-0.0392650824592
389.738542943	2399.7298272	3165.46837015	376.0	-16.7829455005	-0.321852917471	-0.0601594238263	305.034910613	1965.91273024	2634.20953875	363.261897897	-8.7830948215	-0.076574497136
389.738542943	2399.7298272	3165.46837015	376.0	-1.7179880666	0.897861868114	0.167824648246	449.140719075	2312.72151567	3111.08600129	349.223766553	-2.46333810635	-0.0214763566377
389.738542943	2399.7298272	3165.46837015	376.0	-22.3944101152	-0.346408069739	-0.0647491719137	302.413760358	1842.20977753	2456.58040127	311.956863381	-11.7171867893	-0.10215507227
389.738542943	2399.7298272	3165.46837015	376.0	-8.612388968	0.723657827349	0.135263145299	425.801255659	2160.0602622	2892.84592145	306.984403592	-4.71663179471	-0.0411214629007
389.738542943	2399.7298272	3165.46837015	376.0	7.2197948928	0.275921389509	0.0515740914971	371.538165119	2717.32779253	3394.00869387	305.142736213	7.17506698195	0.062555073949
389.738542943	2399.7298272	3165.46837015	376.0	-12.6248704265	0.787929359779	0.147276515847	433.286789566	1898.82817458	2765.83209002	433.717125875	-8.00796333519	-0.0698165940295
389.738542943	2399.7298272	3165.46837015	376.0	2.98407252533	0.883254395031	0.165094279445	447.172960151	2352.90295843	3259.92824208	459.8523235	-1.32683707122	-0.0115678907691
389.738542943	2399.7298272	3165.46837015	376.0	14.8883259958	-0.153453109939	-0.0286828242877	323.533002917	2932.36638482	3636.75362039	380.85423265	13.269801051	0.115691377951
389.738542943	2399.7298272	3165.46837015	376.0	1.08415840763	-0.152312883435	-0.0284696978383	323.719227926	2567.79428332	3199.78706162	308.273550373	1.77913679774	0.015511218812
389.738542943	2399.7298272	3165.46837015	376.0	-0.357140870008	0.880696715935	0.164616208586	446.962339176	2412.0120978	3154.16318887	295.188751892	-0.554486860656	-0.00483423592551
389.738542943	2399.7298272	3165.46837015	376.0	5.45443758269	0.18229757316	0.0340743127402	360.641544622	2551.96683294	3338.12686659	425.518489031	2.36914286799	0.0206551252658
389.738542943	2399.7298272	3165.46837015	376.0	-19.0913114226	-0.173724358175	-0.0324718426496	320.519955123	1927.90423814	2561.13894562	312.714752358	-9.592012409	-0.0836269608457
389.738542943	2399.7298272	3165.46837015	376.0	-5.28454973808	-0.0385947286457	-0.00721396797115	335.489980838	2210.11876078	2998.18761968	452.578878067	-4.13422905838	-0.0360438453215
389.738542943	2399.7298272	3165.46837015	376.0	-7.00618170816	-0.309083511039	-0.0577726188857	307.135704829	2351.27014601	2943.68990422	285.284053376	-3.6302967855	-0.0316503643026
389.738542943	2399.7298272	3165.46837015	376.0	-16.4524965841	1.10247744664	0.206070550774	475.649591883	1818.58336997	2644.66979468	350.436832821	-9.34383820065	-0.0814632798661
389.738542943	2399.7298272	3165.46837015	376.0	-14.6197073844	-0.059301137709	-0.0110843248054	332.839250899	1980.05079282	2702.68615708	389.796113368	-8.02254481152	-0.0699437211118
389.738542943	2399.7298272	3165.46837015	376.0	4.68972592918	-0.181069084683	-0.0338446887258	320.614001406	2650.1738614	3313.92016108	343.132298271	4.33355949239	0.0377816869432
389.738542943	2399.7298272	3165.46837015	376.0	4.45974424493	0.399978207856	0.0747622818423	386.154261722	2557.00101667	3306.64016361	363.484885216	2.77645122585	0.0242062007485
389.738542943	2399.7298272	3165.46837015	376.0	9.58347107398	0.920825983478	0.172117006258	452.404519302	2678.12582726	3468.83011575	338.299769192	7.59093645281	0.0661807886034
389.738542943	2399.7298272	3165.46837015	376.0	1.58271409606	0.248817623049	0.0465079669251	368.336753868	2468.36801448	3215.56868425	378.863915902	-0.0179955345071	-0.000156892192739
389.738542943	2399.7298272	3165.46837015	376.0	3.08442336308	-0.316718917647	-0.0591997976911	306.333749786	2546.02919863	3263.10481611	410.741867689	1.2159753785	0.0106013546512
389.738542943	2399.7298272	3165.46837015	376.0	-18.8959946131	-0.111896139302	-0.0209151662246	326.955257871	1842.9905522	2567.32163744	397.375827372	-10.8937811282	-0.0949762957997
389.738542943	2399.7298272	3165.46837015	376.0	-21.1535072706	0.0300504758947	0.00561691138219	342.547989985	1864.02590342	2495.86078832	289.286894912	-10.7368478395	-0.0936080892717
389.738542943	2399.7298272	3165.46837015	376.0	-10.7598976399	-0.443868458042	-0.0829660669237	293.133999219	2236.50810279	2824.8672137	295.22511169	-5.0482440074	-0.0440125894281
389.738542943	2399.7298272	3165.46837015	376.0	2.25196010918	-0.000373876052866	-6.98833743676e-05	340.133906467	2456.88987852	3236.75345511	439.729670122	-0.569911947079	-0.00496871793443
389.738542943	2399.7298272	3165.46837015	376.0	11.3191619534	1.02747285022	0.192051000041	466.858931742	2587.13196778	3523.77286154	469.781962019	5.47617306262	0.0477434443123
389.738542943	2399.7298272	3165.46837015	376.0	3.3718625655	-0.0242936588548	-0.00454087081399	337.482841627	2466.82991476	3272.20361314	467.890856752	-0.268272917209	-0.00233890947872
389.738542943	2399.7298272	3165.46837015	376.0	17.2724089414	0.809202210168	0.151252749564	437.686043499	2961.89514809	3712.22101195	312.639820357	16.0262770714	0.139723426952
389.738542943	2399.7298272	3165.46837015	376.0	9.36752682442	0.931958309819	0.174197814919	453.792395181	2548.09515105	3461.99446884	460.106922605	4.0398224666	0.0352207712869
389.738542943	2399.7298272	3165.46837015	376.0	11.8979547542	0.0167904405546	0.00313840010367	342.121846181	2857.2442459	3542.09436459	342.728272506	11.1306460247	0.0970413777223
389.738542943	2399.7298272	3165.46837015	376.0	-16.1586956442	-0.298748999422	-0.0558409344714	307.290404833	1917.05124736	2653.9699705	429.628318312	-9.4413104825	-0.0823130818003
389.738542943	2399.7298272	3165.46837015	376.0	-21.5800174572	0.00111573876531	0.000208549301927	339.332569125	1850.38346068	2482.35974327	292.643713462	-11.0610750197	-0.0964348301633
389.738542943	2399.7298272	3165.46837015	376.0	5.57938832163	1.05428133368	0.197061931529	470.625875683	2506.28256492	3342.08214271	365.173702114	2.83489034452	0.0247156961162
389.738542943	2399.7298272	3165.46837015	376.0	-15.7169466186	1.02552082114	0.191686134793	465.267080679	1917.18113799	2667.95339618	285.505177513	-8.03757456448	-0.0700747564471
389.738542943	2399.7298272	3165.46837015	376.0	-10.8053263307	0.969032227031	0.181127519071	457.990204406	2063.47026782	2823.42918286	301.968710635	-5.72711755731	-0.0499312777446
389.738542943	2399.7298272	3165.46837015	376.0	4.50708793787	0.763006149056	0.142617971786	431.425401679	2482.18002671	3308.13881323	394.533384846	1.51736524075	0.013228990765
389.738542943	2399.7298272	3165.46837015	376.0	9.32137244619	0.496549588427	0.0928130071826	397.907170484	2752.79935384	3460.53346659	309.826942267	8.77720118514	0.0765231140814
389.738542943	2399.7298272	3165.46837015	376.0	3.82563446786	-0.00693944095217	-0.00129709176676	339.506660468	2629.69416995	3286.56761918	317.366788761	3.95227940193	0.0344575361982
389.738542943	2399.7298272	3165.46837015	376.0	-11.5121927574	0.0104673479294	0.00195651363166	340.480757509	2008.9656371	2801.0535497	451.607155093	-7.14512740622	-0.0622940488773
389.738542943	2399.7298272	3165.46837015	376.0	-17.109041372	0.588400439006	0.109981390468	407.940429312	1892.44690804	2623.88707708	323.499739726	-9.00253495427	-0.0784876630712
389.738542943	2399.7298272	3165.46837015	376.0	-13.334348605	1.12307546888	0.20992064839	479.04190156	1970.68104831	2743.37378269	293.65083282	-6.93361871777	-0.060450032413
389.738542943	2399.7298272	3165.46837015	376.0	10.0020735914	0.466720914205	0.087237554057	394.197413526	2693.87684583	3482.08084604	394.00658668	7.1632422126	0.0624519809294
389.738542943	2399.7298272	3165.46837015	376.0	-19.9120534332	0.327247721257	0.0611677983658	376.244128896	1821.97288288	2535.15861687	336.941605097	-10.8592071635	-0.0946748662903
389.738542943	2399.7298272	3165.46837015	376.0	-12.8989284417	-0.374188436456	-0.0699417638236	299.796468567	2066.58546134	2757.15687024	390.774940325	-6.90833575977	-0.0602296055778
389.738542943	2399.7298272	3165.46837015	376.0	11.6955188718	0.825260429733	0.154254285931	439.60599856	2682.42626357	3535.68632076	413.654058624	7.71179418798	0.0672344741759
389.738542943	2399.7298272	3165.46837015	376.0	-0.570745664791	-0.282123926696	-0.0527334442422	310.012225623	2525.17611132	3147.40159665	312.213259706	0.320236332847	0.00279194710416
389.738542943	2399.7298272	3165.46837015	376.0	11.6951423893	-0.195726633366	-0.0365844174515	318.930623233	2751.58982493	3535.67440332	465.153955159	7.77852654354	0.0678162732653
389.738542943	2399.7298272	3165.46837015	376.0	11.6741488813	-0.0754655506964	-0.0141057104105	331.956199066	2835.44822527	3535.00986047	367.605436131	10.3468502985	0.0902079363429
389.738542943	2399.7298272	3165.46837015	376.0	2.96633411102	0.740883280353	0.138482856141	428.497177769	2386.97577171	3259.36673818	443.893788703	-0.902797162671	-0.00787094300498
389.738542943	2399.7298272	3165.46837015	376.0	-2.45510818011	0.974590128197	0.182166379102	459.347388051	2260.2563759	3087.75269725	368.148933303	-2.84365123713	-0.0247920770456
389.738542943	2399.7298272	3165.46837015	376.0	11.552772388	-0.00159227546757	-0.000297621582724	340.117706614	2883.70121712	3531.16772596	307.348802228	11.7999846197	0.102876936528
389.738542943	2399.7298272	3165.46837015	376.0	4.21020645763	-0.233671621129	-0.0436769385288	315.017375129	2599.77877265	3298.74112388	383.944976098	2.85274752237	0.0248713820607
389.738542943	2399.7298272	3165.46837015	376.0	10.661728638	-0.334139364478	-0.0624559559772	304.461390129	2746.82399896	3502.96201789	451.676628799	7.34138776443	0.064005124363
389.738542943	2399.7298272	3165.46837015	376.0	-20.0232245813	-0.265675671145	-0.0496590039524	310.703790502	1845.03862573	2531.63952934	375.897113107	-11.2008651113	-0.0976535755129
389.738542943	2399.7298272	3165.46837015	376.0	-11.3793481192	0.502827321265	0.0939864151897	397.419232401	1953.20892616	2805.2587047	454.630546144	-7.40237224981	-0.0645368112451
389.738542943	2399.7298272	3165.46837015	376.0	-12.4201178256	0.468613644222	0.0875913353687	393.151073598	1910.77607886	2772.31346884	468.386316378	-8.19967013029	-0.0714879697497
389.738542943	2399.7298272	3165.46837015	376.0	5.33185099304	-0.384035081128	-0.0717822581548	299.454835913	2691.81446448	3334.24642687	342.97712648	5.23454043914	0.0456367954589
389.738542943	2399.7298272	3165.46837015	376.0	18.1416125077	0.533584140555	0.0997353533748	402.430865351	2914.85011163	3739.73537591	422.454398932	14.2479268895	0.124219066169
389.738542943	2399.7298272	3165.46837015	376.0	17.1842968641	0.413737602902	0.0773341313836	387.789656492	2881.30186685	3709.43185201	440.340328668	12.9835175041	0.113195444674
389.738542943	2399.7298272	3165.46837015	376.0	19.0269914991	1.15739768762	0.216336016378	485.458420755	2982.49738547	3767.76176784	299.805961612	17.5016061249	0.152585929598
389.738542943	2399.7298272	3165.46837015	376.0	18.8819558179	0.307490646905	0.057474887272	375.183531325	2954.62640422	3763.17070922	433.360773684	15.0238337906	0.130983729648
389.738542943	2399.7298272	3165.46837015	376.0	-2.53583567574	-0.0899212379873	-0.016807708035	330.110270186	2308.01416119	3085.19729391	447.072862536	-2.9872764561	-0.0260442585536
389.738542943	2399.7298272	3165.46837015	376.0	-9.36645325108	0.337587429012	0.0631004540209	378.179858004	2155.65561583	2868.97625508	335.140781247	-5.04121542132	-0.0439513114326
389.738542943	2399.7298272	3165.46837015	376.0	9.33758849047	0.990386586337	0.1851189881	461.834467419	2631.41967721	3461.04678035	367.79263572	6.43477266937	0.0561008951122
389.738542943	2399.7298272	3165.46837015	376.0	-16.6409283015	0.527709577489	0.0986373042036	400.438691041	1897.61265302	2638.70504826	340.653704196	-8.91163583235	-0.0776951685471
389.738542943	2399.7298272	3165.46837015	376.0	-3.55763181818	0.299595193066	0.0559991015077	373.837668987	2244.45144268	3052.85266021	434.563548546	-3.42613329891	-0.0298703862154
389.738542943	2399.7298272	3165.46837015	376.0	16.730796537	-0.140268947682	-0.0262184948938	324.934029608	2970.17470235	3695.0764426	399.967710637	14.5322258885	0.126697697372
389.738542943	2399.7298272	3165.46837015	376.0	19.7647346635	1.14771174918	0.214525560594	484.0156716	2947.86738722	3791.11479436	359.231735546	16.6008364341	0.144732662895
389.738542943	2399.7298272	3165.46837015	376.0	-7.75532220638	0.333670670415	0.0623683496103	377.391279495	2075.32288276	2919.9760987	467.261936448	-5.56603329792	-0.0485268814117
389.738542943	2399.7298272	3165.46837015	376.0	-7.22512528182	-0.080822408635	-0.0151069922682	331.056255905	2244.4852155	2936.75931465	361.217843245	-4.17107566532	-0.0363650886253
389.738542943	2399.7298272	3165.46837015	376.0	-12.8979923522	0.896118690771	0.167498820705	447.862331984	1977.77980977	2757.18650185	331.544360098	-6.93878210855	-0.0604950488976
389.738542943	2399.7298272	3165.46837015	376.0	2.23993385928	-0.0160631394701	-0.00300245597573	338.412171118	2455.15290121	3236.37276797	442.807695649	-0.630482084355	-0.00549679236578
389.738542943	2399.7298272	3165.46837015	376.0	3.45674050969	0.0621044162888	0.0116083021101	347.160798993	2603.42723602	3274.89039762	324.302362606	3.32146741164	0.0289578675819
389.738542943	2399.7298272	3165.46837015	376.0	6.03458252532	-0.270267403862	-0.0505172717499	311.105640622	2583.38101435	3356.49117125	462.00451628	2.53181429901	0.0220733591893
389.738542943	2399.7298272	3165.46837015	376.0	3.22783479437	0.646704397814	0.120879326694	416.539661831	2501.27411332	3267.6444596	349.830684452	1.64487412702	0.0143406637055
389.738542943	2399.7298272	3165.46837015	376.0	-2.85926583052	0.924251281556	0.172757248889	452.126132128	2166.401521	3074.95921466	456.431561531	-3.5923134105	-0.0313192102049
389.738542943	2399.7298272	3165.46837015	376.0	14.3025851519	-0.334988998607	-0.0626147660948	304.518980104	2997.28944196	3618.21217924	316.403757182	14.7705963672	0.128775905556
389.738542943	2399.7298272	3165.46837015	376.0	-10.3864667306	0.688149467584	0.128626068707	420.660820476	1988.23810927	2836.68805101	427.789121265	-6.61400128453	-0.0576634811206
389.738542943	2399.7298272	3165.46837015	376.0	-13.3670132336	0.45408770045	0.0848762056916	391.851280177	2047.78480192	2742.3397942	302.703712104	-6.66257576965	-0.0580869727083
389.738542943	2399.7298272	3165.46837015	376.0	-15.4103636901	-0.0833674045387	-0.0155826924371	330.054818868	1902.91497107	2677.65818181	444.688391876	-9.34615366411	-0.0814834669931
389.738542943	2399.7298272	3165.46837015	376.0	1.76112525849	0.917505679841	0.171496388755	451.710049908	2319.06765437	3221.21623316	450.438528879	-1.85331271504	-0.016157913819
389.738542943	2399.7298272	3165.46837015	376.0	5.86773611374	0.151195436494	0.0282608292512	357.200316875	2711.55312918	3351.20970087	282.456254815	6.64287030708	0.057915172686
389.738542943	2399.7298272	3165.46837015	376.0	-6.90969996854	-0.0879378830356	-0.0164369874833	330.452932987	2301.01610041	2946.74400317	315.274969767	-3.78441695008	-0.0329940449004
389.738542943	2399.7298272	3165.46837015	376.0	-13.981695347	-0.123605492913	-0.0231038304511	326.208530618	2104.76434905	2722.88222632	291.909346652	-6.58852316519	-0.0574413527916
389.738542943	2399.7298272	3165.46837015	376.0	-16.741471506	1.00659523707	0.188148642443	462.361856318	1819.26401281	2635.52238493	353.8965158	-9.50843952351	-0.0828983393505
389.738542943	2399.7298272	3165.46837015	376.0	6.55624810113	1.01711410161	0.190114785347	465.468453531	2520.75012789	3373.00433006	386.785748629	3.23530667531	0.0282066841788
389.738542943	2399.7298272	3165.46837015	376.0	20.5938806948	1.08601167084	0.20299283567	475.223681676	2923.35821664	3817.36114972	418.779251408	15.8447526272	0.138140824997
389.738542943	2399.7298272	3165.46837015	376.0	-10.5027460014	1.12184355915	0.209690384887	478.641703398	1927.264382	2833.00726747	427.101182073	-6.93271912892	-0.0604421894413
389.738542943	2399.7298272	3165.46837015	376.0	3.65752377005	0.596157128359	0.111431238946	410.150196992	2480.09423542	3281.24612822	391.001695809	1.06873605844	0.00931766397944
389.738542943	2399.7298272	3165.46837015	376.0	5.29839900378	0.675612968859	0.126282797918	420.189185226	2523.74370552	3333.18751473	389.254623984	2.49879082482	0.0217854474701
389.738542943	2399.7298272	3165.46837015	376.0	-2.84564913109	1.06111131875	0.198338564252	470.815532691	2144.35098809	3075.39024698	460.2237262	-3.68137723497	-0.0320957038794
389.738542943	2399.7298272	3165.46837015	376.0	7.98581826287	1.06333368506	0.198753959824	471.824248521	2487.58753005	3418.25692135	458.845142782	2.59634381291	0.0226359530333
389.738542943	2399.7298272	3165.46837015	376.0	13.1967090571	0.120016776719	0.0224330423773	353.627649595	2859.69224045	3583.20602125	369.886131209	11.497798014	0.100242354089
389.738542943	2399.7298272	3165.46837015	376.0	-18.7942227403	-0.0475206456138	-0.00888236366613	334.088332396	1920.39327854	2570.54319389	316.06158295	-9.53139089303	-0.0830984384746
389.738542943	2399.7298272	3165.46837015	376.0	-15.9475548859	0.109351439248	0.0204395213547	351.584112532	1999.26211837	2660.65356442	309.807333514	-7.8767866976	-0.0686729441813
389.738542943	2399.7298272	3165.46837015	376.0	-3.27377908477	-0.253595507775	-0.0474010294906	312.896189472	2382.88181833	3061.83792871	366.059920911	-2.67446681948	-0.0233170603267
389.738542943	2399.7298272	3165.46837015	376.0	1.06826134772	-0.371250683841	-0.0693926511852	300.783353307	2555.32534379	3199.28384522	343.175148118	1.15764740068	0.0100928282536
389.738542943	2399.7298272	3165.46837015	376.0	17.8237637778	0.816377987818	0.152594016415	438.558477988	2912.66546068	3729.6739749	378.450036234	14.7214432801	0.128347369486
389.738542943	2399.7298272	3165.46837015	376.0	-8.43733495616	1.01324265778	0.189391150988	463.730432453	1998.24063728	2898.38720083	436.41613109	-5.91109477448	-0.0515352639449
389.738542943	2399.7298272	3165.46837015	376.0	-13.6844470682	0.879257466867	0.164347190069	445.466266011	1932.65655757	2732.29152657	354.168702991	-7.59894769623	-0.0662506337945
389.738542943	2399.7298272	3165.46837015	376.0	7.69163454673	0.288915311053	0.0540028618791	373.009906016	2669.8175688	3408.94462887	366.117154057	5.95164608105	0.0518888062864
389.738542943	2399.7298272	3165.46837015	376.0	-14.5067490229	0.571896470971	0.10689653663	405.756538521	1866.74135227	2706.26181829	433.7639275	-9.02380598813	-0.0786731123638
389.738542943	2399.7298272	3165.46837015	376.0	-6.45744094156	-0.417268915226	-0.0779941897618	295.607947548	2215.4446925	2961.06011962	450.007479573	-4.44979344621	-0.0387950605598
389.738542943	2399.7298272	3165.46837015	376.0	19.0388729424	0.650998114626	0.121681890584	417.203129479	2975.52664067	3768.13787117	375.408101023	16.275056946	0.141892388369
389.738542943	2399.7298272	3165.46837015	376.0	-9.14443950626	0.275425160232	0.0514813383611	370.569646142	2063.40535914	2876.00402995	442.02902467	-5.92589710992	-0.0516643165642
389.738542943	2399.7298272	3165.46837015	376.0	3.28100598507	0.732082106623	0.136837776939	427.409085761	2438.96711513	3269.32757683	402.951375937	0.270573827404	0.00235896972453
389.738542943	2399.7298272	3165.46837015	376.0	-11.3060954577	0.192144629963	0.0359148841053	361.105440951	2087.85187738	2807.57749453	358.6201762	-6.04646149762	-0.0527154446174
389.738542943	2399.7298272	3165.46837015	376.0	6.54222287324	0.645613363242	0.120675394999	416.438570029	2642.39208869	3372.5603659	313.729707182	5.73207049759	0.0499744594385
389.738542943	2399.7298272	3165.46837015	376.0	13.1608551315	-0.447287881303	-0.0836052114585	293.082504167	2992.30420135	3582.07107658	296.684371061	14.3454968094	0.12506971935
389.738542943	2399.7298272	3165.46837015	376.0	-18.2104353844	-0.111129037218	-0.0207717826576	327.215613871	1936.64485421	2589.02279799	325.162329902	-9.25325673942	-0.0806735548336
389.738542943	2399.7298272	3165.46837015	376.0	7.13387202562	1.15500972809	0.215889668801	484.858708142	2584.88873893	3391.28883268	321.54138561	5.30044608292	0.0462113869478
389.738542943	2399.7298272	3165.46837015	376.0	-2.78601758929	-0.0820938810317	-0.0153446506601	331.281417229	2420.20341281	3077.27786457	325.793034531	-2.04838832596	-0.0178586602089
389.738542943	2399.7298272	3165.46837015	376.0	-0.961030362516	1.12062999297	0.209463550087	479.334334666	2192.89374866	3135.04725799	462.819174671	-2.99731029263	-0.026131737512
389.738542943	2399.7298272	3165.46837015	376.0	20.915305244	0.713440342844	0.133353335111	425.173304531	2997.68252659	3827.53574216	404.67991104	17.1897128525	0.149866720597
389.738542943	2399.7298272	3165.46837015	376.0	0.389160938979	-0.430268782322	-0.080424071462	294.691121769	2442.6963251	3177.78713658	440.39968971	-1.56282310803	-0.0136253104449
389.738542943	2399.7298272	3165.46837015	376.0	-15.1673008161	0.316019806463	0.0590691227033	375.304378652	2006.35975148	2685.35226021	303.688130078	-7.508865848	-0.0654652645859
389.738542943	2399.7298272	3165.46837015	376.0	12.8150675876	0.194655973977	0.0363842942013	362.100891014	2827.4782856	3571.12528124	381.546104627	10.6799307229	0.0931118633211
389.738542943	2399.7298272	3165.46837015	376.0	9.78369714783	0.24383145527	0.0455759729477	367.833106149	2815.63364094	3475.16820879	291.701461699	10.1112044836	0.0881534828566
389.738542943	2399.7298272	3165.46837015	376.0	4.39695838338	1.10345273744	0.206252848119	477.483358893	2444.75482953	3304.65269702	382.414508592	1.24414677855	0.0108469640675
389.738542943	2399.7298272	3165.46837015	376.0	16.6888160285	0.893445107018	0.166999085424	448.721608255	2818.7568608	3693.74756288	426.269093823	12.1263187533	0.105722046672
389.738542943	2399.7298272	3165.46837015	376.0	-17.5286802318	0.144851786697	0.0270751003172	355.533048759	1968.34998486	2610.6035417	286.720508088	-8.52613125892	-0.0743341870874
389.738542943	2399.7298272	3165.46837015	376.0	-0.860749960265	0.740690851673	0.138446888163	428.125720563	2248.90688816	3138.22160241	461.188993688	-2.79023844208	-0.0243264031568
389.738542943	2399.7298272	3165.46837015	376.0	11.9632538674	-0.10449110492	-0.0195310476485	328.804157176	2844.6556478	3544.16138736	370.701582385	10.588061539	0.092310911412
389.738542943	2399.7298272	3165.46837015	376.0	-6.45186686672	0.0989423714687	0.0184939012091	350.628459961	2160.57485864	2961.2365652	450.033246597	-4.66972959696	-0.0407125509761
389.738542943	2399.7298272	3165.46837015	376.0	5.17097152489	0.704430404386	0.131669234465	423.938502228	2618.11207974	3329.1538382	287.103256226	5.02370939549	0.0437986869703
389.738542943	2399.7298272	3165.46837015	376.0	-10.4606218584	0.794265524325	0.148460845668	434.599764143	2050.41429061	2834.3406939	349.326639148	-5.86205881469	-0.0511077490383
389.738542943	2399.7298272	3165.46837015	376.0	2.24729439128	1.02499025288	0.191586963154	466.420910619	2328.5821193	3236.60576329	441.602733366	-1.60790070611	-0.0140183147873
389.738542943	2399.7298272	3165.46837015	376.0	-7.71166029613	0.807650870879	0.150962779604	436.831031726	2192.50099963	2921.35820266	292.026171307	-4.32565496103	-0.0377127721101
389.738542943	2399.7298272	3165.46837015	376.0	1.5863311827	0.0598447830016	0.011185940748	346.922897006	2561.22578774	3215.68318198	307.534497234	1.98976461143	0.0173475554614
389.738542943	2399.7298272	3165.46837015	376.0	0.353694431695	0.920506900008	0.172057364487	452.259458378	2366.15050588	3176.66445551	358.254491253	-1.35488067821	-0.011812386035
389.738542943	2399.7298272	3165.46837015	376.0	17.4499508117	0.143395245524	0.0268028496307	356.219171738	2921.95095919	3717.8410437	439.670912766	13.6816549305	0.119282083091
389.738542943	2399.7298272	3165.46837015	376.0	4.06132800433	0.536273064574	0.100237955995	402.682989682	2468.01119962	3294.02842353	423.334234225	0.70566066086	0.00615222895257
389.738542943	2399.7298272	3165.46837015	376.0	-12.7674546224	0.335399135033	0.062691427109	377.588465536	2026.99213084	2761.3186324	356.738036021	-6.82478871513	-0.0595012093734
389.738542943	2399.7298272	3165.46837015	376.0	-14.0828735282	0.0209255211721	0.00391131236861	341.527093643	1938.22058741	2719.679463	439.931781948	-8.48726098264	-0.0739953006333
389.738542943	2399.7298272	3165.46837015	376.0	6.29222379712	0.660741479079	0.123503080202	418.373554373	2662.29588396	3364.64672422	283.977285894	6.25925530195	0.0545706652306
389.738542943	2399.7298272	3165.46837015	376.0	4.5223494278	0.55272586975	0.103313246682	404.765809828	2542.15738702	3308.62191087	361.698714019	2.66868756685	0.0232666745148
389.738542943	2399.7298272	3165.46837015	376.0	-6.72707765572	0.160354706325	0.0299728423038	357.811860225	2230.77821208	2952.52485472	363.934782411	-4.08756772599	-0.0356370333565
389.738542943	2399.7298272	3165.46837015	376.0	-2.51496711716	0.897187121679	0.167698527417	449.033327867	2303.04498019	3085.85788153	333.779573476	-2.66964796886	-0.0232750476797
389.738542943	2399.7298272	3165.46837015	376.0	-21.2098386136	-0.278712126771	-0.0520957246301	309.448604689	1886.61326289	2494.07763747	298.015769892	-10.696979909	-0.0932605048734
389.738542943	2399.7298272	3165.46837015	376.0	3.96975247117	0.0488994885041	0.00914009130917	345.664650284	2575.15618759	3291.12962899	370.308791119	2.6138467739	0.0227885507751
389.738542943	2399.7298272	3165.46837015	376.0	15.6054626543	0.269056483665	0.0502909315261	370.766115024	2948.80923815	3659.45435448	339.879001307	14.4957979963	0.126380104588
389.738542943	2399.7298272	3165.46837015	376.0	10.5809881472	0.324739576612	0.0606989862827	377.298638832	2837.92711974	3500.40620319	285.180444622	10.9530164801	0.0954927330437
389.738542943	2399.7298272	3165.46837015	376.0	-14.720278395	0.700442032683	0.130923744427	422.148234746	1931.58791222	2699.50261356	345.766466591	-7.96179311274	-0.0694140637554
389.738542943	2399.7298272	3165.46837015	376.0	-5.02318755884	0.978060385348	0.182815025299	459.573868904	2183.99459957	3006.4609568	362.89248832	-3.75444840877	-0.0327327672953
389.738542943	2399.7298272	3165.46837015	376.0	-10.1282024925	-0.260658694686	-0.0487212513431	311.932677692	2234.84976184	2844.86332378	298.080884246	-4.8774374533	-0.0425234302816
389.738542943	2399.7298272	3165.46837015	376.0	-0.299434704002	0.531518853871	0.0993493184806	402.050813609	2354.60712352	3155.9898593	399.331922175	-2.07945155666	-0.0181294817494
389.738542943	2399.7298272	3165.46837015	376.0	5.63253019466	0.0514127821038	0.0096098658138	345.877791051	2551.69343654	3343.7643319	446.19310431	2.16272818975	0.0188555203989
389.738542943	2399.7298272	3165.46837015	376.0	-11.1984490115	0.96260629651	0.179926410563	456.55397658	1913.63058281	2810.98500874	440.800449344	-7.39839419626	-0.0645021289996
389.738542943	2399.7298272	3165.46837015	376.0	0.311611822642	0.978536371834	0.182903994735	459.90448023	2283.5143203	3175.33234383	431.913543295	-2.26090938295	-0.0197115029028
389.738542943	2399.7298272	3165.46837015	376.0	-13.3955208508	-0.397101184959	-0.0742245205532	297.32879579	2010.43740429	2741.4373946	433.671194517	-7.73148824983	-0.0674061748024
389.738542943	2399.7298272	3165.46837015	376.0	2.13520312017	-0.097893224428	-0.0182977989585	329.492537844	2478.39285457	3233.05754955	425.172157137	-0.227510260255	-0.00198352450092
389.738542943	2399.7298272	3165.46837015	376.0	4.44263243341	-0.1445552516	-0.0270196731963	324.488978034	2601.56416765	3306.09849463	380.045348942	3.0588437683	0.0266682107088
389.738542943	2399.7298272	3165.46837015	376.0	-1.69651966854	0.899818954158	0.168190458721	449.159643306	2253.03154192	3111.76557664	409.574391421	-2.79295786588	-0.0243501121698
389.738542943	2399.7298272	3165.46837015	376.0	18.1583394799	-0.113952224815	-0.0212994812738	327.747703589	2988.27110164	3740.26486293	424.246057693	15.2132953408	0.132635530434
389.738542943	2399.7298272	3165.46837015	376.0	-8.94224829304	0.020573701553	0.00384555169215	342.077833039	2189.5473727	2882.40432885	350.779123106	-4.8407064859	-0.0422031951692
389.738542943	2399.7298272	3165.46837015	376.0	-3.35994243121	0.866480175608	0.161958911329	444.315846438	2147.77308072	3059.11045523	467.021528068	-3.86136464938	-0.0336649054
389.738542943	2399.7298272	3165.46837015	376.0	1.5466172742	0.431202831162	0.0805986600302	389.868949966	2420.67844094	3214.42605077	403.878659861	-0.823944812028	-0.00718347700112
389.738542943	2399.7298272	3165.46837015	376.0	-0.34954899327	0.779371317543	0.145676881784	433.598245251	2434.46025286	3154.40350733	286.345009211	-0.215838188389	-0.00188176275841
389.738542943	2399.7298272	3165.46837015	376.0	8.94624682965	-0.192993549179	-0.0360735605942	319.343371643	2790.90045844	3448.65898385	338.415153768	8.63987618022	0.0753258603332
389.738542943	2399.7298272	3165.46837015	376.0	-3.60365313605	0.510730349795	0.0954636167841	399.503057419	2330.03109311	3051.39586995	321.861719422	-2.85293842225	-0.0248730464015
389.738542943	2399.7298272	3165.46837015	376.0	-9.35756983782	0.975824880363	0.1823971739	458.514553009	1969.48495957	2869.25745671	441.257944135	-6.41359663714	-0.0559162740815
389.738542943	2399.7298272	3165.46837015	376.0	19.9948595529	0.245029784069	0.0457999596391	367.896855567	2991.95305534	3798.39932495	438.549414041	16.0712444566	0.140115470415
389.738542943	2399.7298272	3165.46837015	376.0	-16.4062124932	0.938101283375	0.175346034276	453.085938458	1833.91649968	2646.13490293	359.132464799	-9.32180058502	-0.0812711472103
389.738542943	2399.7298272	3165.46837015	376.0	17.9584634647	0.516552377204	0.0965518462064	400.30307029	2891.15381029	3733.93785089	442.480970303	13.5234690083	0.117902955609
389.738542943	2399.7298272	3165.46837015	376.0	-24.2451248063	-0.406852709765	-0.0760472354702	296.263993633	1819.35570966	2397.9966131	282.37690981	-12.5335920458	-0.109272816441
389.738542943	2399.7298272	3165.46837015	376.0	3.64254465732	1.14194393791	0.21344746503	482.89970396	2396.28569381	3280.77196914	401.586571371	0.0749308867622	0.000653277129574
389.738542943	2399.7298272	3165.46837015	376.0	-11.299266189	0.452050539976	0.0844954280329	391.711555406	2094.56921126	2807.79367287	321.512906211	-5.84208108203	-0.0509335752575
389.738542943	2399.7298272	3165.46837015	376.0	12.1257380195	-0.0955847708533	-0.017866312309	329.760738366	2840.45365954	3549.3047718	379.090373888	10.498794986	0.0915326502704
389.738542943	2399.7298272	3165.46837015	376.0	18.584102851	1.05891618906	0.197928259637	471.435750746	2895.59589053	3753.74226777	386.710626495	14.8262131144	0.129260794372
389.738542943	2399.7298272	3165.46837015	376.0	7.15483625286	0.959528346353	0.179351092776	457.558544403	2519.36579587	3391.95244867	415.028108396	3.13427200751	0.0273258239539
389.738542943	2399.7298272	3165.46837015	376.0	-7.67763138666	-0.379590353702	-0.0709514679817	299.628428091	2262.00941746	2922.43537702	360.797531475	-4.23280977869	-0.0369033110609
389.738542943	2399.7298272	3165.46837015	376.0	0.426723670687	1.11447200484	0.20831252427	478.687040356	2253.35014028	3178.97617297	446.938992332	-2.37454386451	-0.0207022132913
389.738542943	2399.7298272	3165.46837015	376.0	-5.29446428782	0.421010863278	0.0786936193043	388.351629286	2252.21756914	2997.87377775	357.304579322	-3.59641923849	-0.0313550064384
389.738542943	2399.7298272	3165.46837015	376.0	15.0939808947	-0.439115904597	-0.0820777391769	293.788170148	2939.29453333	3643.26356116	410.180857679	13.0533278977	0.113804079317
389.738542943	2399.7298272	3165.46837015	376.0	-10.0669551312	0.494341430373	0.0924002673594	396.849191982	2101.80892202	2846.80208963	348.143975624	-5.52183750008	-0.0481415649527
389.738542943	2399.7298272	3165.46837015	376.0	8.93130609104	-0.208241759367	-0.0389236933397	317.655698642	2712.49681679	3448.1860395	418.033524062	6.42292071808	0.0559975651097
389.738542943	2399.7298272	3165.46837015	376.0	-14.2574038175	0.938264198068	0.17537648562	453.3278572	1913.81296666	2714.1547619	347.013938035	-7.86806183143	-0.0685968773447
389.738542943	2399.7298272	3165.46837015	376.0	-8.69844597116	0.219131237168	0.0409591097511	364.371739419	2163.21967086	2890.12181423	362.530403958	-4.91277959125	-0.0428315570292
389.738542943	2399.7298272	3165.46837015	376.0	-17.8566276046	-0.202263264601	-0.0378062176824	317.460017253	1926.42824327	2600.22247135	356.334210822	-9.42621418678	-0.0821814663189
389.738542943	2399.7298272	3165.46837015	376.0	6.44064440441	-0.148882960374	-0.027828590724	324.004425611	2649.36752474	3369.3449316	395.972981252	4.54017477497	0.0395830407582
389.738542943	2399.7298272	3165.46837015	376.0	-9.02377624919	0.0688822102731	0.0128751794903	347.229088575	2122.38919117	2879.82358718	410.205307442	-5.42191463158	-0.0472703978342
389.738542943	2399.7298272	3165.46837015	376.0	-15.3109495784	0.772695918689	0.14442914368	431.190653929	1840.43227787	2680.80510407	409.182172278	-9.28633110297	-0.0809619102264
389.738542943	2399.7298272	3165.46837015	376.0	8.18811561184	-0.0563159869913	-0.0105263527086	334.085775758	2777.21702072	3424.66057995	313.35778347	8.38746514851	0.0731252410507
389.738542943	2399.7298272	3165.46837015	376.0	-9.21992326469	0.234574326341	0.0438456684749	366.305367609	2204.14129606	2873.61461545	303.16795178	-4.73538709864	-0.041284979064
389.738542943	2399.7298272	3165.46837015	376.0	6.53859843709	-0.450216741057	-0.0841526618797	292.739756013	2737.50006839	3372.44563552	342.20581112	6.52443638409	0.0568826188674
389.738542943	2399.7298272	3165.46837015	376.0	-1.76513501613	0.857445445875	0.160270176799	443.626345682	2285.01421223	3109.59357952	380.953021611	-2.62777524064	-0.0229099846612
389.738542943	2399.7298272	3165.46837015	376.0	6.77352130935	-0.29893320824	-0.0558753660261	308.180812835	2686.0177656	3379.88204474	385.683466303	5.3481611089	0.0466273854307
389.738542943	2399.7298272	3165.46837015	376.0	8.0757870185	0.268356044986	0.0501600084086	370.559384416	2622.33907378	3421.10485386	428.206395656	4.64806590098	0.0405236782998
389.738542943	2399.7298272	3165.46837015	376.0	-19.6315870427	-0.389940968328	-0.0728861623042	297.900404041	1842.2720019	2544.03669175	403.864285815	-11.3555968636	-0.099002588174
389.738542943	2399.7298272	3165.46837015	376.0	3.43760377905	0.644701656392	0.120504982503	416.280598123	2498.4002173	3274.28463046	359.603815035	1.59251150965	0.0138841456813
389.738542943	2399.7298272	3165.46837015	376.0	3.19942061288	0.602910873384	0.112693621193	411.046298052	2543.95615155	3266.74501767	311.742568076	2.6514546513	0.023116431136
389.738542943	2399.7298272	3165.46837015	376.0	3.55085543885	0.154309959513	0.0288429830866	357.418895392	2453.79637774	3277.86957593	466.654302804	-0.292060335678	-0.00254629760835
389.738542943	2399.7298272	3165.46837015	376.0	-11.5935216243	-0.393615073356	-0.0735729109077	297.980659199	2141.54819314	2798.47911014	358.950257802	-5.90951529856	-0.0515214934486
389.738542943	2399.7298272	3165.46837015	376.0	0.191142744313	0.465825804822	0.087070243892	394.06450792	2400.60299002	3171.51893326	376.851435323	-1.35086904396	-0.0117774110197
389.738542943	2399.7298272	3165.46837015	376.0	16.1963711388	-0.119548335445	-0.0223454832607	327.144680084	2936.164965	3678.15937565	414.849730569	13.5469516949	0.118107686965
389.738542943	2399.7298272	3165.46837015	376.0	11.5699053454	-0.129848710076	-0.0242707869301	326.147361571	2917.72401488	3531.71006431	287.83868786	12.5437443416	0.109361328174
389.738542943	2399.7298272	3165.46837015	376.0	17.1257215592	0.170821738079	0.0319292968371	359.318942438	2894.1062979	3707.57766926	454.15242892	12.904648072	0.112507829747
[truncated: 1 more rows]
