# Supplementary material for: Optimization of nutritional strategies using a mechanistic computational model in prediabetes: Application to the J-DOIT1 study data
Source: PLoS One. 2023 Nov 30;18(11):e0287069. doi: 10.1371/journal.pone.0287069 (PMC10688723; doi:10.1371/journal.pone.0287069)
Supplement: S1 File — (ZIP) [file pone.0287069.s011.zip › intervention_subjects.csv]

subject_id	weight_error	hba1c_error
M0411116	1.256555055	0.092552871
J1211051	5.631726087	0.439777024
M0511037	2.210512134	0.282716419
M0411017	1.125828259	0.150056629
M0411072	5.939168219	1.149993264
M1611017	1.001542621	0.074376231
M0511020	3.725228924	0.79364355
M1611008	1.299676716	0.159549662
M0511031	2.020988687	0.17741931
M0511012	2.227040609	0.112750059
J1211053	1.154965498	0.154060973
J0311025	2.783025602	0.086587978
J0311052	1.180315215	0.095405136
J0315047	3.604491193	0.164813665
J1511015	1.79469159	0.364562853
J0311039	0.907651694	0.162201858
J1211075	1.16045415	0.174558306
J0311053	1.286466301	0.383864428
J1211066	0.584074126	0.269368452
J1511008	0.954466808	0.109615871
T0712049	1.36448557	0.129720341
T1411020	2.860697288	0.149567792
T1311020	1.185585014	0.15167276
T0711032	1.597889601	0.133791546
T1111026	0.984526282	0.23809828
T1411054	2.126061306	0.191935073
T1411048	1.888618843	0.137002805
T1111019	1.636028097	0.238589484
T1411066	0.706519955	0.065078683
T1411076	2.083334589	0.043708438
M0511051	1.93699636	0.360395888
M0411133	0.842491493	0.665139478
M0411081	2.114548041	0.68508645
M1611033	1.91646319	0.142402538
M0411061	1.295752732	0.16370884
M1611209	3.168858499	0.209742807
M0411097	1.094439908	0.395301434
M1611034	1.318755016	0.204504021
M0411094	0.698610738	0.178533086
M1611026	0.623984683	0.099110523
J1211072	1.514222409	0.13499744
J1211077	1.449518681	0.096511501
J1512082	0.928365948	0.189413196
J1211023	1.02879864	0.11638311
J1211025	1.908641835	0.129080383
J1211017	0.43911791	0.152576614
J1511014	1.178046944	0.17959284
J1211025	1.908641835	0.129080383
J1211034	0.608223257	0.094461189
J1211045	0.986101397	0.233713618
T1111005	1.241468052	0.190300424
T1111010	1.303157302	0.196365157
T1411092	0.831251908	0.120886108
T1411100	0.794609366	0.226525803
T1411111	1.062740482	0.253240302
T1411067	2.017295082	0.063461285
T1411001	0.681734237	0.202992597
T1411110	0.90668443	0.135661558
T1111017	1.085029191	0.0988729
T1111003	1.664225947	0.328551774
