# Supplementary material for: Optimization of nutritional strategies using a mechanistic computational model in prediabetes: Application to the J-DOIT1 study data
Source: PLoS One. 2023 Nov 30;18(11):e0287069. doi: 10.1371/journal.pone.0287069 (PMC10688723; doi:10.1371/journal.pone.0287069)
Supplement: S1 File — (ZIP) [file pone.0287069.s011.zip › placebo_subjects.csv]

subject_id	weight_error	hba1c_error
M0401103	1.289563686	0.103955403
J0301045	0.201708754	0.150077224
J0302063	0.649257375	0.058758445
J0305026	0.405728834	0.169031216
J1502090	0.133281977	0.055632166
M0401072	0.965766113	0.125266314
M0401121	1.29034634	0.091393327
M0401045	0.83685465	0.07775816
M0401040	0.688959012	0.068204108
T1401119	1.57950544	0.093606156
T1301014	0.419990474	0.015530873
J0305027	0.652644171	0.023106756
J0901037	0.726174061	0.123001429
T1111009	3.642296937	0.031175406
M0401069	1.272772971	0.110574984
J1502012	0.669822646	0.117969333
M0401193	0.54482135	0.10610607
J0305050	0.566566073	0.099958055
T1101051	0.766026886	0.180963262
T1101043	0.99544978	0.055707186
T1301009	0.234584267	0.154593944
J1501009	2.185662168	0.140778746
T1301014	0.419990474	0.015530873
T0701042	0.19035879	0.083828596
J0901038	0.301758432	0.156107186
J0302156	0.388541204	0.077659572
M0401069	1.272772971	0.110574984
T0701046	1.598417169	0.085980418
M0401117	0.992796194	0.084273651
T1401128	0.410800013	0.091303695
T1111009	3.642296937	0.031175406
T1401031	0.583654418	0.232574159
T1401133	0.602783875	0.020938893
T1301029	0.559572941	0.108635014
J1502075	1.221724257	0.168045041
J1501008	0.706629742	0.013288471
J1502012	0.669822646	0.117969333
M0401174	1.31931029	0.182550975
J1502004	1.039254264	0.048806519
J1502035	0.32991264	0.060198685
M0401074	0.750465501	0.035972876
T1401130	1.107365694	0.037399685
M0401179	1.355175133	0.106236392
J1502076	0.273198403	0.135487869
T1301004	0.598073935	0.012587626
J1502082	0.422258407	0.009412825
M0401189	0.835659298	0.139756148
T1301004	0.598073935	0.012587626
M0401042	1.072292206	0.074238686
T1401045	1.002552532	0.131038875
J1502018	0.778170612	0.041183881
T1401117	1.549624095	0.122593572
T1401054	1.12056454	0.068952088
M0401023	0.94169098	0.103353058
T1401024	2.666841759	0.336655171
T1101033	0.686627976	0.123544435
T1401133	0.602783875	0.020938893
J1502004	1.039254264	0.048806519
J1502055	0.789053335	0.053094074
T0701040	0.740375273	0.047703771
