# Supplementary material for: Optimization of nutritional strategies using a mechanistic computational model in prediabetes: Application to the J-DOIT1 study data
Source: PLoS One. 2023 Nov 30;18(11):e0287069. doi: 10.1371/journal.pone.0287069 (PMC10688723; doi:10.1371/journal.pone.0287069)
Supplement: S1 File — (ZIP) [file pone.0287069.s011.zip › README.md]

# Dataset Description

The dataset contains the following CSV files which contain the data to recreate
the figures presented in the main manuscript and supplementary files and
support the conclusions.


**calibrated_model_parameters.csv**

Calibrated model parameters by subject, including the discrete lifestyle
changes introduced over the entire follow-up period to fit individual level
observed data. These parameter sets define the digital twins.

**simulated_and_measured_data.csv**

Simulated time courses of body weight and HbA1c along with observed values.
Additional characteristics including age at last observation, gender, and
baseline height are also included.

**train_test_pairs.csv**:

This file shows the mapping of subjects into best and worst responder
categories and the call frequency each subject belongs to per the J-DOIT1 study
design. Additionally, alpha-numeric subject IDs assigned in the J-DOIT study
were translated to Train-xxx and Test-xxx for the manuscript. The translation
of subject IDs is also shown in this file.

**diet_optimization**:

This folder comprises CSV files featuring forecasts of body weight and HbA1c
one year after baseline in response to randomly sampled diets. These data files
were used to find the subject level optimal diets.
