# Supplementary material for: Optimization of nutritional strategies using a mechanistic computational model in prediabetes: Application to the J-DOIT1 study data
Source: PLoS One. 2023 Nov 30;18(11):e0287069. doi: 10.1371/journal.pone.0287069 (PMC10688723; doi:10.1371/journal.pone.0287069)
Supplement: S1 File — (ZIP) [file pone.0287069.s011.zip › simulated_and_measured_data.csv]

subject_id	age_points	biomarker	value_sim	age_last_obs	calls	gender	height	time_labels	value_measured	intervention_start	intervention_end
J0301045	15134400	body_weight	85.85935739	33	0	1	171.6	Baseline	85.6	15134400	15932160
J0301045	15134400	serum_hba1c	5.711459253	33	0	1	171.6	Baseline	5.554	15134400	15932160
J0301045	15268680	body_weight	84.05370343	NA	NA	NA	NA	NA	NA	15134400	15932160
J0301045	15268680	serum_hba1c	5.54650531	NA	NA	NA	NA	NA	NA	15134400	15932160
J0301045	15402960	body_weight	83.66428392	NA	NA	NA	NA	NA	NA	15134400	15932160
J0301045	15402960	serum_hba1c	5.584881578	NA	NA	NA	NA	NA	NA	15134400	15932160
J0301045	15537240	body_weight	83.54271213	NA	NA	NA	NA	NA	NA	15134400	15932160
J0301045	15537240	serum_hba1c	5.598382929	NA	NA	NA	NA	NA	NA	15134400	15932160
J0301045	15671520	body_weight	83.49186789	33	0	1	171.6	NA	83.2	15134400	15932160
J0301045	15671520	serum_hba1c	5.6017706	33	0	1	171.6	NA	NA	15134400	15932160
J0301045	15733800	body_weight	85.21993974	NA	NA	NA	NA	NA	NA	15134400	15932160
J0301045	15733800	serum_hba1c	5.598204953	NA	NA	NA	NA	NA	NA	15134400	15932160
J0301045	15796080	body_weight	85.93399551	NA	NA	NA	NA	NA	NA	15134400	15932160
J0301045	15796080	serum_hba1c	5.607534995	NA	NA	NA	NA	NA	NA	15134400	15932160
J0301045	15858360	body_weight	86.49418365	NA	NA	NA	NA	NA	NA	15134400	15932160
J0301045	15858360	serum_hba1c	5.605155745	NA	NA	NA	NA	NA	NA	15134400	15932160
J0301045	15920640	body_weight	87.12619844	33	0	1	171.6	NA	87	15134400	15932160
J0301045	15920640	serum_hba1c	5.678023576	33	0	1	171.6	NA	5.656	15134400	15932160
J0301045	16054920	body_weight	86.65408179	NA	NA	NA	NA	NA	NA	15134400	15932160
J0301045	16054920	serum_hba1c	5.941768984	NA	NA	NA	NA	NA	NA	15134400	15932160
J0301045	16189200	body_weight	86.46470683	NA	NA	NA	NA	NA	NA	15134400	15932160
J0301045	16189200	serum_hba1c	5.943037389	NA	NA	NA	NA	NA	NA	15134400	15932160
J0301045	16323480	body_weight	86.3884459	NA	NA	NA	NA	NA	NA	15134400	15932160
J0301045	16323480	serum_hba1c	5.943255457	NA	NA	NA	NA	NA	NA	15134400	15932160
J0301045	16457760	body_weight	86.34959402	33	0	1	171.6	1 yr after intervention	86.4	15134400	15932160
J0301045	16457760	serum_hba1c	5.944786881	33	0	1	171.6	1 yr after intervention	5.86	15134400	15932160
J0301045	16597800	body_weight	86.31893199	NA	NA	NA	NA	NA	NA	15134400	15932160
J0301045	16597800	serum_hba1c	5.947272172	NA	NA	NA	NA	NA	NA	15134400	15932160
J0301045	16737840	body_weight	86.29395293	NA	NA	NA	NA	NA	NA	15134400	15932160
J0301045	16737840	serum_hba1c	5.950025481	NA	NA	NA	NA	NA	NA	15134400	15932160
J0301045	16877880	body_weight	86.26915417	NA	NA	NA	NA	NA	NA	15134400	15932160
J0301045	16877880	serum_hba1c	5.953145197	NA	NA	NA	NA	NA	NA	15134400	15932160
J0301045	17017920	body_weight	85.75879314	33	0	1	171.6	2 yrs after intervention	86	15134400	15932160
J0301045	17017920	serum_hba1c	5.921047129	33	0	1	171.6	2 yrs after intervention	6.166	15134400	15932160
J0301045	17151840	body_weight	85.91664571	NA	NA	NA	NA	NA	NA	15134400	15932160
J0301045	17151840	serum_hba1c	5.650279917	NA	NA	NA	NA	NA	NA	15134400	15932160
J0301045	17285760	body_weight	85.99272059	NA	NA	NA	NA	NA	NA	15134400	15932160
J0301045	17285760	serum_hba1c	5.649817496	NA	NA	NA	NA	NA	NA	15134400	15932160
J0301045	17419680	body_weight	86.038533	NA	NA	NA	NA	NA	NA	15134400	15932160
J0301045	17419680	serum_hba1c	5.652881325	NA	NA	NA	NA	NA	NA	15134400	15932160
J0301045	17553600	body_weight	86.07745268	33	0	1	171.6	3 yrs after intervention	86.2	15134400	15932160
J0301045	17553600	serum_hba1c	5.653433157	33	0	1	171.6	3 yrs after intervention	5.86	15134400	15932160
J0302063	24410880	body_weight	63.8177803	51	0	1	168.7	Baseline	62.8	24410880	24933600
J0302063	24410880	serum_hba1c	5.557693387	51	0	1	168.7	Baseline	5.452	24410880	24933600
J0302063	24541920	body_weight	63.31057231	NA	NA	NA	NA	NA	NA	24410880	24933600
J0302063	24541920	serum_hba1c	5.51859794	NA	NA	NA	NA	NA	NA	24410880	24933600
J0302063	24672960	body_weight	63.26355056	NA	NA	NA	NA	NA	NA	24410880	24933600
J0302063	24672960	serum_hba1c	5.527424235	NA	NA	NA	NA	NA	NA	24410880	24933600
J0302063	24804000	body_weight	63.25720799	NA	NA	NA	NA	NA	NA	24410880	24933600
J0302063	24804000	serum_hba1c	5.534122786	NA	NA	NA	NA	NA	NA	24410880	24933600
J0302063	24935040	body_weight	63.25859777	51	0	1	168.7	NA	62.9	24410880	24933600
J0302063	24935040	serum_hba1c	5.538448994	51	0	1	168.7	NA	5.554	24410880	24933600
J0302063	25066080	body_weight	63.26129843	NA	NA	NA	NA	NA	NA	24410880	24933600
J0302063	25066080	serum_hba1c	5.542344913	NA	NA	NA	NA	NA	NA	24410880	24933600
J0302063	25197120	body_weight	63.26424102	NA	NA	NA	NA	NA	NA	24410880	24933600
J0302063	25197120	serum_hba1c	5.54616153	NA	NA	NA	NA	NA	NA	24410880	24933600
J0302063	25328160	body_weight	63.267261	NA	NA	NA	NA	NA	NA	24410880	24933600
J0302063	25328160	serum_hba1c	5.5500032	NA	NA	NA	NA	NA	NA	24410880	24933600
J0302063	25459200	body_weight	63.6075186	51	0	1	168.7	1 yr after intervention	63.2	24410880	24933600
J0302063	25459200	serum_hba1c	5.562659401	51	0	1	168.7	1 yr after intervention	5.554	24410880	24933600
J0302063	25587360	body_weight	64.24960025	NA	NA	NA	NA	NA	NA	24410880	24933600
J0302063	25587360	serum_hba1c	5.670988425	NA	NA	NA	NA	NA	NA	24410880	24933600
J0302063	25715520	body_weight	64.38244923	NA	NA	NA	NA	NA	NA	24410880	24933600
J0302063	25715520	serum_hba1c	5.654284925	NA	NA	NA	NA	NA	NA	24410880	24933600
J0302063	25843680	body_weight	64.40025469	NA	NA	NA	NA	NA	NA	24410880	24933600
J0302063	25843680	serum_hba1c	5.648021948	NA	NA	NA	NA	NA	NA	24410880	24933600
J0302063	25971840	body_weight	64.40563734	51	0	1	168.7	2 yrs after intervention	64.8	24410880	24933600
J0302063	25971840	serum_hba1c	5.651366221	51	0	1	168.7	2 yrs after intervention	5.656	24410880	24933600
J0302063	26101440	body_weight	64.40957851	NA	NA	NA	NA	NA	NA	24410880	24933600
J0302063	26101440	serum_hba1c	5.656852221	NA	NA	NA	NA	NA	NA	24410880	24933600
J0302063	26231040	body_weight	64.41334647	NA	NA	NA	NA	NA	NA	24410880	24933600
J0302063	26231040	serum_hba1c	5.662823759	NA	NA	NA	NA	NA	NA	24410880	24933600
J0302063	26360640	body_weight	64.41708901	NA	NA	NA	NA	NA	NA	24410880	24933600
J0302063	26360640	serum_hba1c	5.669065993	NA	NA	NA	NA	NA	NA	24410880	24933600
J0302063	26490240	body_weight	64.34902362	51	0	1	168.7	3 yrs after intervention	64.8	24410880	24933600
J0302063	26490240	serum_hba1c	5.672394374	51	0	1	168.7	3 yrs after intervention	5.758	24410880	24933600
J0302063	26620200	body_weight	64.31120042	NA	NA	NA	NA	NA	NA	24410880	24933600
J0302063	26620200	serum_hba1c	5.696274934	NA	NA	NA	NA	NA	NA	24410880	24933600
J0302063	26750160	body_weight	64.31140931	NA	NA	NA	NA	NA	NA	24410880	24933600
J0302063	26750160	serum_hba1c	5.705006544	NA	NA	NA	NA	NA	NA	24410880	24933600
J0302063	26880120	body_weight	64.31355426	NA	NA	NA	NA	NA	NA	24410880	24933600
J0302063	26880120	serum_hba1c	5.709913292	NA	NA	NA	NA	NA	NA	24410880	24933600
J0302063	27010080	body_weight	64.31638896	51	0	1	168.7	NA	63.4	24410880	24933600
J0302063	27010080	serum_hba1c	5.71466845	51	0	1	168.7	NA	5.758	24410880	24933600
J0302156	24867360	body_weight	83.8130378	52	0	1	172.8	Baseline	84.4	24867360	25954560
J0302156	24867360	serum_hba1c	5.364328312	52	0	1	172.8	Baseline	5.35	24867360	25954560
J0302156	25004160	body_weight	83.94651665	NA	NA	NA	NA	NA	NA	24867360	25954560
J0302156	25004160	serum_hba1c	5.517762951	NA	NA	NA	NA	NA	NA	24867360	25954560
J0302156	25140960	body_weight	84.18646531	NA	NA	NA	NA	NA	NA	24867360	25954560
J0302156	25140960	serum_hba1c	5.518378988	NA	NA	NA	NA	NA	NA	24867360	25954560
J0302156	25277760	body_weight	84.39545	NA	NA	NA	NA	NA	NA	24867360	25954560
J0302156	25277760	serum_hba1c	5.519481477	NA	NA	NA	NA	NA	NA	24867360	25954560
J0302156	25414560	body_weight	84.58011432	52	0	1	172.8	NA	84.1	24867360	25954560
J0302156	25414560	serum_hba1c	5.518964226	52	0	1	172.8	NA	5.452	24867360	25954560
J0302156	25547760	body_weight	84.74420339	NA	NA	NA	NA	NA	NA	24867360	25954560
J0302156	25547760	serum_hba1c	5.517604929	NA	NA	NA	NA	NA	NA	24867360	25954560
J0302156	25680960	body_weight	84.88356232	NA	NA	NA	NA	NA	NA	24867360	25954560
J0302156	25680960	serum_hba1c	5.515933897	NA	NA	NA	NA	NA	NA	24867360	25954560
J0302156	25814160	body_weight	85.01624185	NA	NA	NA	NA	NA	NA	24867360	25954560
J0302156	25814160	serum_hba1c	5.513944725	NA	NA	NA	NA	NA	NA	24867360	25954560
J0302156	25947360	body_weight	85.13027137	52	0	1	172.8	NA	85.3	24867360	25954560
J0302156	25947360	serum_hba1c	5.511922296	52	0	1	172.8	NA	5.656	24867360	25954560
J0302156	26080560	body_weight	81.02628888	NA	NA	NA	NA	NA	NA	24867360	25954560
J0302156	26080560	serum_hba1c	5.354267213	NA	NA	NA	NA	NA	NA	24867360	25954560
J0302156	26213760	body_weight	79.2053788	NA	NA	NA	NA	NA	NA	24867360	25954560
J0302156	26213760	serum_hba1c	5.337785668	NA	NA	NA	NA	NA	NA	24867360	25954560
J0302156	26346960	body_weight	78.08189181	NA	NA	NA	NA	NA	NA	24867360	25954560
J0302156	26346960	serum_hba1c	5.315455712	NA	NA	NA	NA	NA	NA	24867360	25954560
J0302156	26480160	body_weight	77.40842001	52	0	1	172.8	1 yr after intervention	77.8	24867360	25954560
J0302156	26480160	serum_hba1c	5.298680144	52	0	1	172.8	1 yr after intervention	5.248	24867360	25954560
J0302156	26606880	body_weight	76.96001025	NA	NA	NA	NA	NA	NA	24867360	25954560
J0302156	26606880	serum_hba1c	5.286249832	NA	NA	NA	NA	NA	NA	24867360	25954560
J0302156	26733600	body_weight	76.65581666	NA	NA	NA	NA	NA	NA	24867360	25954560
J0302156	26733600	serum_hba1c	5.277339329	NA	NA	NA	NA	NA	NA	24867360	25954560
J0302156	26860320	body_weight	76.45727488	NA	NA	NA	NA	NA	NA	24867360	25954560
J0302156	26860320	serum_hba1c	5.271418055	NA	NA	NA	NA	NA	NA	24867360	25954560
J0302156	26987040	body_weight	76.31153818	52	0	1	172.8	2 yrs after intervention	76.2	24867360	25954560
J0302156	26987040	serum_hba1c	5.267139554	52	0	1	172.8	2 yrs after intervention	5.248	24867360	25954560
J0302156	27120600	body_weight	76.2120071	NA	NA	NA	NA	NA	NA	24867360	25954560
J0302156	27120600	serum_hba1c	5.264383885	NA	NA	NA	NA	NA	NA	24867360	25954560
J0302156	27254160	body_weight	76.1417265	NA	NA	NA	NA	NA	NA	24867360	25954560
J0302156	27254160	serum_hba1c	5.262677447	NA	NA	NA	NA	NA	NA	24867360	25954560
J0302156	27387720	body_weight	76.09813571	NA	NA	NA	NA	NA	NA	24867360	25954560
J0302156	27387720	serum_hba1c	5.261883004	NA	NA	NA	NA	NA	NA	24867360	25954560
J0302156	27521280	body_weight	76.06900915	52	0	1	172.8	3 yrs after intervention	75.7	24867360	25954560
J0302156	27521280	serum_hba1c	5.261663355	52	0	1	172.8	3 yrs after intervention	5.35	24867360	25954560
J0305026	23329440	body_weight	52.58849669	49	0	1	162	Baseline	52.8	23329440	24377760
J0305026	23329440	serum_hba1c	5.678047446	49	0	1	162	Baseline	5.656	23329440	24377760
J0305026	23460480	body_weight	52.58613416	NA	NA	NA	NA	NA	NA	23329440	24377760
J0305026	23460480	serum_hba1c	5.679246262	NA	NA	NA	NA	NA	NA	23329440	24377760
J0305026	23591520	body_weight	52.58413479	NA	NA	NA	NA	NA	NA	23329440	24377760
J0305026	23591520	serum_hba1c	5.680381836	NA	NA	NA	NA	NA	NA	23329440	24377760
J0305026	23722560	body_weight	52.58247026	NA	NA	NA	NA	NA	NA	23329440	24377760
J0305026	23722560	serum_hba1c	5.681459124	NA	NA	NA	NA	NA	NA	23329440	24377760
J0305026	23853600	body_weight	52.58104742	49	0	1	162	NA	52.3	23329440	24377760
J0305026	23853600	serum_hba1c	5.682538151	49	0	1	162	NA	5.554	23329440	24377760
J0305026	23984640	body_weight	54.71844167	NA	NA	NA	NA	NA	NA	23329440	24377760
J0305026	23984640	serum_hba1c	5.463553072	NA	NA	NA	NA	NA	NA	23329440	24377760
J0305026	24115680	body_weight	55.45747424	NA	NA	NA	NA	NA	NA	23329440	24377760
J0305026	24115680	serum_hba1c	5.47754747	NA	NA	NA	NA	NA	NA	23329440	24377760
J0305026	24246720	body_weight	55.71887826	NA	NA	NA	NA	NA	NA	23329440	24377760
J0305026	24246720	serum_hba1c	5.484111507	NA	NA	NA	NA	NA	NA	23329440	24377760
J0305026	24377760	body_weight	55.81404127	49	0	1	162	NA	56.2	23329440	24377760
J0305026	24377760	serum_hba1c	5.487163923	49	0	1	162	NA	5.554	23329440	24377760
J0305026	24509160	body_weight	55.54026719	NA	NA	NA	NA	NA	NA	23329440	24377760
J0305026	24509160	serum_hba1c	5.507554331	NA	NA	NA	NA	NA	NA	23329440	24377760
J0305026	24640560	body_weight	55.42200778	NA	NA	NA	NA	NA	NA	23329440	24377760
J0305026	24640560	serum_hba1c	5.496733847	NA	NA	NA	NA	NA	NA	23329440	24377760
J0305026	24771960	body_weight	55.3753648	NA	NA	NA	NA	NA	NA	23329440	24377760
J0305026	24771960	serum_hba1c	5.495460964	NA	NA	NA	NA	NA	NA	23329440	24377760
J0305026	24903360	body_weight	55.35772548	49	0	1	162	1 yr after intervention	55.7	23329440	24377760
J0305026	24903360	serum_hba1c	5.496820332	49	0	1	162	1 yr after intervention	5.758	23329440	24377760
J0305026	25030440	body_weight	55.35221333	NA	NA	NA	NA	NA	NA	23329440	24377760
J0305026	25030440	serum_hba1c	5.499132433	NA	NA	NA	NA	NA	NA	23329440	24377760
J0305026	25157520	body_weight	55.35187836	NA	NA	NA	NA	NA	NA	23329440	24377760
J0305026	25157520	serum_hba1c	5.501797835	NA	NA	NA	NA	NA	NA	23329440	24377760
J0305026	25284600	body_weight	55.35365115	NA	NA	NA	NA	NA	NA	23329440	24377760
J0305026	25284600	serum_hba1c	5.504432763	NA	NA	NA	NA	NA	NA	23329440	24377760
J0305026	25411680	body_weight	55.35652222	49	0	1	162	2 yrs after intervention	55.3	23329440	24377760
J0305026	25411680	serum_hba1c	5.507260058	49	0	1	162	2 yrs after intervention	5.758	23329440	24377760
J0305026	25543800	body_weight	55.35986948	NA	NA	NA	NA	NA	NA	23329440	24377760
J0305026	25543800	serum_hba1c	5.510089378	NA	NA	NA	NA	NA	NA	23329440	24377760
J0305026	25675920	body_weight	55.36365128	NA	NA	NA	NA	NA	NA	23329440	24377760
J0305026	25675920	serum_hba1c	5.513061792	NA	NA	NA	NA	NA	NA	23329440	24377760
J0305026	25808040	body_weight	55.36735984	NA	NA	NA	NA	NA	NA	23329440	24377760
J0305026	25808040	serum_hba1c	5.515858912	NA	NA	NA	NA	NA	NA	23329440	24377760
J0305026	25940160	body_weight	55.37114413	49	0	1	162	3 yrs after intervention	54.6	23329440	24377760
J0305026	25940160	serum_hba1c	5.518636366	49	0	1	162	3 yrs after intervention	5.656	23329440	24377760
J0305027	22285440	body_weight	71.61010711	47	0	1	170.1	Baseline	70.8	22285440	23325120
J0305027	22285440	serum_hba1c	5.565351734	47	0	1	170.1	Baseline	5.554	22285440	23325120
J0305027	22413960	body_weight	70.72378491	NA	NA	NA	NA	NA	NA	22285440	23325120
J0305027	22413960	serum_hba1c	5.517707898	NA	NA	NA	NA	NA	NA	22285440	23325120
J0305027	22542480	body_weight	70.60950928	NA	NA	NA	NA	NA	NA	22285440	23325120
J0305027	22542480	serum_hba1c	5.54361133	NA	NA	NA	NA	NA	NA	22285440	23325120
J0305027	22671000	body_weight	70.58142579	NA	NA	NA	NA	NA	NA	22285440	23325120
J0305027	22671000	serum_hba1c	5.556366624	NA	NA	NA	NA	NA	NA	22285440	23325120
J0305027	22799520	body_weight	70.57405598	47	0	1	170.1	NA	69.6	22285440	23325120
J0305027	22799520	serum_hba1c	5.562402962	47	0	1	170.1	NA	5.554	22285440	23325120
J0305027	22931640	body_weight	72.47331295	NA	NA	NA	NA	NA	NA	22285440	23325120
J0305027	22931640	serum_hba1c	5.919818212	NA	NA	NA	NA	NA	NA	22285440	23325120
J0305027	23063760	body_weight	73.42409156	NA	NA	NA	NA	NA	NA	22285440	23325120
J0305027	23063760	serum_hba1c	5.868587541	NA	NA	NA	NA	NA	NA	22285440	23325120
J0305027	23195880	body_weight	74.21540527	NA	NA	NA	NA	NA	NA	22285440	23325120
J0305027	23195880	serum_hba1c	5.853638174	NA	NA	NA	NA	NA	NA	22285440	23325120
J0305027	23328000	body_weight	74.21342281	47	0	1	170.1	NA	74	22285440	23325120
J0305027	23328000	serum_hba1c	5.816447332	47	0	1	170.1	NA	5.86	22285440	23325120
J0305027	23458680	body_weight	71.03392109	NA	NA	NA	NA	NA	NA	22285440	23325120
J0305027	23458680	serum_hba1c	5.714965157	NA	NA	NA	NA	NA	NA	22285440	23325120
J0305027	23589360	body_weight	69.73328073	NA	NA	NA	NA	NA	NA	22285440	23325120
J0305027	23589360	serum_hba1c	5.741011869	NA	NA	NA	NA	NA	NA	22285440	23325120
J0305027	23720040	body_weight	69.0529273	NA	NA	NA	NA	NA	NA	22285440	23325120
J0305027	23720040	serum_hba1c	5.748802472	NA	NA	NA	NA	NA	NA	22285440	23325120
J0305027	23850720	body_weight	68.66941426	47	0	1	170.1	1 yr after intervention	68.9	22285440	23325120
J0305027	23850720	serum_hba1c	5.751724479	47	0	1	170.1	1 yr after intervention	5.758	22285440	23325120
J0305050	27037440	body_weight	76.83532844	56	0	1	169.9	Baseline	77.7	27037440	28077120
J0305050	27037440	serum_hba1c	5.621258943	56	0	1	169.9	Baseline	5.656	27037440	28077120
J0305050	27169200	body_weight	76.8743137	NA	NA	NA	NA	NA	NA	27037440	28077120
J0305050	27169200	serum_hba1c	5.626614191	NA	NA	NA	NA	NA	NA	27037440	28077120
J0305050	27300960	body_weight	76.91340132	NA	NA	NA	NA	NA	NA	27037440	28077120
J0305050	27300960	serum_hba1c	5.631957702	NA	NA	NA	NA	NA	NA	27037440	28077120
J0305050	27432720	body_weight	76.95476975	NA	NA	NA	NA	NA	NA	27037440	28077120
J0305050	27432720	serum_hba1c	5.637583822	NA	NA	NA	NA	NA	NA	27037440	28077120
J0305050	27564480	body_weight	76.99406269	56	0	1	169.9	NA	76.6	27037440	28077120
J0305050	27564480	serum_hba1c	5.64289887	56	0	1	169.9	NA	5.554	27037440	28077120
J0305050	27693720	body_weight	76.5898034	NA	NA	NA	NA	NA	NA	27037440	28077120
J0305050	27693720	serum_hba1c	5.909504985	NA	NA	NA	NA	NA	NA	27037440	28077120
J0305050	27822960	body_weight	76.58758999	NA	NA	NA	NA	NA	NA	27037440	28077120
J0305050	27822960	serum_hba1c	5.91351297	NA	NA	NA	NA	NA	NA	27037440	28077120
J0305050	27952200	body_weight	76.58268131	NA	NA	NA	NA	NA	NA	27037440	28077120
J0305050	27952200	serum_hba1c	5.913212865	NA	NA	NA	NA	NA	NA	27037440	28077120
J0305050	28081440	body_weight	76.57491144	56	0	1	169.9	NA	77.2	27037440	28077120
J0305050	28081440	serum_hba1c	5.912472782	56	0	1	169.9	NA	5.962	27037440	28077120
J0305050	28211760	body_weight	76.56635755	NA	NA	NA	NA	NA	NA	27037440	28077120
J0305050	28211760	serum_hba1c	5.91162114	NA	NA	NA	NA	NA	NA	27037440	28077120
J0305050	28342080	body_weight	76.55760835	NA	NA	NA	NA	NA	NA	27037440	28077120
J0305050	28342080	serum_hba1c	5.910651864	NA	NA	NA	NA	NA	NA	27037440	28077120
J0305050	28472400	body_weight	76.54880506	NA	NA	NA	NA	NA	NA	27037440	28077120
J0305050	28472400	serum_hba1c	5.909558514	NA	NA	NA	NA	NA	NA	27037440	28077120
J0305050	28602720	body_weight	76.53998067	56	0	1	169.9	1 yr after intervention	76	27037440	28077120
J0305050	28602720	serum_hba1c	5.908340353	56	0	1	169.9	1 yr after intervention	6.064	27037440	28077120
J0305050	28748880	body_weight	77.35486756	NA	NA	NA	NA	NA	NA	27037440	28077120
J0305050	28748880	serum_hba1c	6.334769754	NA	NA	NA	NA	NA	NA	27037440	28077120
J0305050	28895040	body_weight	77.67009506	NA	NA	NA	NA	NA	NA	27037440	28077120
J0305050	28895040	serum_hba1c	6.358208432	NA	NA	NA	NA	NA	NA	27037440	28077120
J0305050	29041200	body_weight	77.92281624	NA	NA	NA	NA	NA	NA	27037440	28077120
J0305050	29041200	serum_hba1c	6.372971146	NA	NA	NA	NA	NA	NA	27037440	28077120
J0305050	29187360	body_weight	78.14045792	56	0	1	169.9	2 yrs after intervention	78	27037440	28077120
J0305050	29187360	serum_hba1c	6.387017825	56	0	1	169.9	2 yrs after intervention	6.268	27037440	28077120
J0311025	21297600	body_weight	70.31501213	45	6	1	168.9	Baseline	72.5	21297600	22243680
J0311025	21297600	serum_hba1c	5.532689737	45	6	1	168.9	Baseline	5.35	21297600	22243680
J0311025	21402720	body_weight	67.91840233	NA	NA	NA	NA	NA	NA	21297600	22243680
J0311025	21402720	serum_hba1c	5.439761798	NA	NA	NA	NA	NA	NA	21297600	22243680
J0311025	21507840	body_weight	66.57829227	NA	NA	NA	NA	NA	NA	21297600	22243680
J0311025	21507840	serum_hba1c	5.378268537	NA	NA	NA	NA	NA	NA	21297600	22243680
J0311025	21612960	body_weight	65.84918221	NA	NA	NA	NA	NA	NA	21297600	22243680
J0311025	21612960	serum_hba1c	5.346548536	NA	NA	NA	NA	NA	NA	21297600	22243680
J0311025	21718080	body_weight	65.36728408	45	6	1	168.9	NA	70.8	21297600	22243680
J0311025	21718080	serum_hba1c	5.329251466	45	6	1	168.9	NA	5.248	21297600	22243680
J0311025	21849480	body_weight	65.01965645	NA	NA	NA	NA	NA	NA	21297600	22243680
J0311025	21849480	serum_hba1c	5.319954838	NA	NA	NA	NA	NA	NA	21297600	22243680
J0311025	21980880	body_weight	64.81428341	NA	NA	NA	NA	NA	NA	21297600	22243680
J0311025	21980880	serum_hba1c	5.316169697	NA	NA	NA	NA	NA	NA	21297600	22243680
J0311025	22112280	body_weight	64.68512916	NA	NA	NA	NA	NA	NA	21297600	22243680
J0311025	22112280	serum_hba1c	5.314510323	NA	NA	NA	NA	NA	NA	21297600	22243680
J0311025	22243680	body_weight	64.61204652	45	6	1	168.9	NA	61.3	21297600	22243680
J0311025	22243680	serum_hba1c	5.313791053	45	6	1	168.9	NA	5.248	21297600	22243680
J0311025	22375080	body_weight	64.69174555	NA	NA	NA	NA	NA	NA	21297600	22243680
J0311025	22375080	serum_hba1c	5.062529875	NA	NA	NA	NA	NA	NA	21297600	22243680
J0311025	22506480	body_weight	65.00829816	NA	NA	NA	NA	NA	NA	21297600	22243680
J0311025	22506480	serum_hba1c	5.170260608	NA	NA	NA	NA	NA	NA	21297600	22243680
J0311025	22637880	body_weight	65.19290417	NA	NA	NA	NA	NA	NA	21297600	22243680
J0311025	22637880	serum_hba1c	5.221770162	NA	NA	NA	NA	NA	NA	21297600	22243680
J0311025	22769280	body_weight	65.28826315	45	6	1	168.9	1 yr after intervention	64.3	21297600	22243680
J0311025	22769280	serum_hba1c	5.242476713	45	6	1	168.9	1 yr after intervention	5.248	21297600	22243680
J0311025	22899240	body_weight	65.34107117	NA	NA	NA	NA	NA	NA	21297600	22243680
J0311025	22899240	serum_hba1c	5.252235554	NA	NA	NA	NA	NA	NA	21297600	22243680
J0311025	23029200	body_weight	65.37075978	NA	NA	NA	NA	NA	NA	21297600	22243680
J0311025	23029200	serum_hba1c	5.257349115	NA	NA	NA	NA	NA	NA	21297600	22243680
J0311025	23159160	body_weight	65.38810521	NA	NA	NA	NA	NA	NA	21297600	22243680
J0311025	23159160	serum_hba1c	5.260416253	NA	NA	NA	NA	NA	NA	21297600	22243680
J0311025	23289120	body_weight	65.39893782	45	6	1	168.9	2 yrs after intervention	65	21297600	22243680
J0311025	23289120	serum_hba1c	5.262556637	45	6	1	168.9	2 yrs after intervention	5.248	21297600	22243680
J0311025	23424840	body_weight	65.40671065	NA	NA	NA	NA	NA	NA	21297600	22243680
J0311025	23424840	serum_hba1c	5.264357557	NA	NA	NA	NA	NA	NA	21297600	22243680
J0311025	23560560	body_weight	65.41256792	NA	NA	NA	NA	NA	NA	21297600	22243680
J0311025	23560560	serum_hba1c	5.265945426	NA	NA	NA	NA	NA	NA	21297600	22243680
J0311025	23696280	body_weight	65.41746661	NA	NA	NA	NA	NA	NA	21297600	22243680
J0311025	23696280	serum_hba1c	5.267440008	NA	NA	NA	NA	NA	NA	21297600	22243680
J0311025	23832000	body_weight	65.42188634	45	6	1	168.9	3 yrs after intervention	65.7	21297600	22243680
J0311025	23832000	serum_hba1c	5.268896452	45	6	1	168.9	3 yrs after intervention	5.248	21297600	22243680
J0311039	21175200	body_weight	72.95842821	45	6	1	173.8	Baseline	72	21175200	22239360
J0311039	21175200	serum_hba1c	5.936022897	45	6	1	173.8	Baseline	5.656	21175200	22239360
J0311039	21305520	body_weight	72.58607967	NA	NA	NA	NA	NA	NA	21175200	22239360
J0311039	21305520	serum_hba1c	5.55181694	NA	NA	NA	NA	NA	NA	21175200	22239360
J0311039	21435840	body_weight	72.57741959	NA	NA	NA	NA	NA	NA	21175200	22239360
J0311039	21435840	serum_hba1c	5.5567116	NA	NA	NA	NA	NA	NA	21175200	22239360
J0311039	21566160	body_weight	72.58163344	NA	NA	NA	NA	NA	NA	21175200	22239360
J0311039	21566160	serum_hba1c	5.566033047	NA	NA	NA	NA	NA	NA	21175200	22239360
J0311039	21696480	body_weight	72.58590744	45	6	1	173.8	NA	72.2	21175200	22239360
J0311039	21696480	serum_hba1c	5.57316137	45	6	1	173.8	NA	5.554	21175200	22239360
J0311039	21829680	body_weight	68.61970188	NA	NA	NA	NA	NA	NA	21175200	22239360
J0311039	21829680	serum_hba1c	5.448134921	NA	NA	NA	NA	NA	NA	21175200	22239360
J0311039	21962880	body_weight	67.18575442	NA	NA	NA	NA	NA	NA	21175200	22239360
J0311039	21962880	serum_hba1c	5.45011497	NA	NA	NA	NA	NA	NA	21175200	22239360
J0311039	22096080	body_weight	66.58437607	NA	NA	NA	NA	NA	NA	21175200	22239360
J0311039	22096080	serum_hba1c	5.445601052	NA	NA	NA	NA	NA	NA	21175200	22239360
J0311039	22229280	body_weight	66.29055415	45	6	1	173.8	NA	65.3	21175200	22239360
J0311039	22229280	serum_hba1c	5.442583917	45	6	1	173.8	NA	5.248	21175200	22239360
J0311039	22363200	body_weight	67.38244216	NA	NA	NA	NA	NA	NA	21175200	22239360
J0311039	22363200	serum_hba1c	5.228100199	NA	NA	NA	NA	NA	NA	21175200	22239360
J0311039	22497120	body_weight	67.88189644	NA	NA	NA	NA	NA	NA	21175200	22239360
J0311039	22497120	serum_hba1c	5.281335311	NA	NA	NA	NA	NA	NA	21175200	22239360
J0311039	22631040	body_weight	68.08350149	NA	NA	NA	NA	NA	NA	21175200	22239360
J0311039	22631040	serum_hba1c	5.30603348	NA	NA	NA	NA	NA	NA	21175200	22239360
J0311039	22764960	body_weight	68.15635396	45	6	1	173.8	1 yr after intervention	66.9	21175200	22239360
J0311039	22764960	serum_hba1c	5.316167667	45	6	1	173.8	1 yr after intervention	5.146	21175200	22239360
J0311039	22896360	body_weight	68.18826133	NA	NA	NA	NA	NA	NA	21175200	22239360
J0311039	22896360	serum_hba1c	5.321806951	NA	NA	NA	NA	NA	NA	21175200	22239360
J0311039	23027760	body_weight	68.20309523	NA	NA	NA	NA	NA	NA	21175200	22239360
J0311039	23027760	serum_hba1c	5.325429537	NA	NA	NA	NA	NA	NA	21175200	22239360
J0311039	23159160	body_weight	68.21259699	NA	NA	NA	NA	NA	NA	21175200	22239360
J0311039	23159160	serum_hba1c	5.328473091	NA	NA	NA	NA	NA	NA	21175200	22239360
J0311039	23290560	body_weight	68.22016791	45	6	1	173.8	2 yrs after intervention	67.1	21175200	22239360
J0311039	23290560	serum_hba1c	5.331328662	45	6	1	173.8	2 yrs after intervention	5.35	21175200	22239360
J0311039	23421240	body_weight	68.22704703	NA	NA	NA	NA	NA	NA	21175200	22239360
J0311039	23421240	serum_hba1c	5.33414119	NA	NA	NA	NA	NA	NA	21175200	22239360
J0311039	23551920	body_weight	68.23405014	NA	NA	NA	NA	NA	NA	21175200	22239360
J0311039	23551920	serum_hba1c	5.337122291	NA	NA	NA	NA	NA	NA	21175200	22239360
J0311039	23682600	body_weight	68.24060715	NA	NA	NA	NA	NA	NA	21175200	22239360
J0311039	23682600	serum_hba1c	5.339979102	NA	NA	NA	NA	NA	NA	21175200	22239360
J0311039	23813280	body_weight	68.24714663	45	6	1	173.8	3 yrs after intervention	68	21175200	22239360
J0311039	23813280	serum_hba1c	5.342875661	45	6	1	173.8	3 yrs after intervention	5.452	21175200	22239360
J0311052	19069920	body_weight	72.11476869	41	6	1	173.4	Baseline	69.4	19069920	20124000
J0311052	19069920	serum_hba1c	5.500106056	41	6	1	173.4	Baseline	5.452	19069920	20124000
J0311052	19203120	body_weight	70.36791268	NA	NA	NA	NA	NA	NA	19069920	20124000
J0311052	19203120	serum_hba1c	5.400084088	NA	NA	NA	NA	NA	NA	19069920	20124000
J0311052	19336320	body_weight	70.12122454	NA	NA	NA	NA	NA	NA	19069920	20124000
J0311052	19336320	serum_hba1c	5.424800095	NA	NA	NA	NA	NA	NA	19069920	20124000
J0311052	19469520	body_weight	70.06256756	NA	NA	NA	NA	NA	NA	19069920	20124000
J0311052	19469520	serum_hba1c	5.434958283	NA	NA	NA	NA	NA	NA	19069920	20124000
J0311052	19602720	body_weight	70.04980616	41	6	1	173.4	NA	70.1	19069920	20124000
J0311052	19602720	serum_hba1c	5.440135811	41	6	1	173.4	NA	5.35	19069920	20124000
J0311052	19733760	body_weight	67.9179919	NA	NA	NA	NA	NA	NA	19069920	20124000
J0311052	19733760	serum_hba1c	5.199969414	NA	NA	NA	NA	NA	NA	19069920	20124000
J0311052	19864800	body_weight	66.95664428	NA	NA	NA	NA	NA	NA	19069920	20124000
J0311052	19864800	serum_hba1c	5.1977867	NA	NA	NA	NA	NA	NA	19069920	20124000
J0311052	19995840	body_weight	66.51661607	NA	NA	NA	NA	NA	NA	19069920	20124000
J0311052	19995840	serum_hba1c	5.203843185	NA	NA	NA	NA	NA	NA	19069920	20124000
J0311052	20126880	body_weight	66.29777936	41	6	1	173.4	NA	66.3	19069920	20124000
J0311052	20126880	serum_hba1c	5.20824807	41	6	1	173.4	NA	5.146	19069920	20124000
J0311052	20257560	body_weight	66.18938729	NA	NA	NA	NA	NA	NA	19069920	20124000
J0311052	20257560	serum_hba1c	5.211315905	NA	NA	NA	NA	NA	NA	19069920	20124000
J0311052	20388240	body_weight	66.13618287	NA	NA	NA	NA	NA	NA	19069920	20124000
J0311052	20388240	serum_hba1c	5.213631862	NA	NA	NA	NA	NA	NA	19069920	20124000
J0311052	20518920	body_weight	66.11049672	NA	NA	NA	NA	NA	NA	19069920	20124000
J0311052	20518920	serum_hba1c	5.21555666	NA	NA	NA	NA	NA	NA	19069920	20124000
J0311052	20649600	body_weight	65.76474516	41	6	1	173.4	1 yr after intervention	66.2	19069920	20124000
J0311052	20649600	serum_hba1c	5.208966899	41	6	1	173.4	1 yr after intervention	5.35	19069920	20124000
J0311052	20786400	body_weight	65.38011757	NA	NA	NA	NA	NA	NA	19069920	20124000
J0311052	20786400	serum_hba1c	5.109267154	NA	NA	NA	NA	NA	NA	19069920	20124000
J0311052	20923200	body_weight	65.19926426	NA	NA	NA	NA	NA	NA	19069920	20124000
J0311052	20923200	serum_hba1c	5.103741122	NA	NA	NA	NA	NA	NA	19069920	20124000
J0311052	21060000	body_weight	65.1155115	NA	NA	NA	NA	NA	NA	19069920	20124000
J0311052	21060000	serum_hba1c	5.104146215	NA	NA	NA	NA	NA	NA	19069920	20124000
J0311052	21196800	body_weight	65.07730843	41	6	1	173.4	2 yrs after intervention	65.9	19069920	20124000
J0311052	21196800	serum_hba1c	5.105267529	41	6	1	173.4	2 yrs after intervention	5.146	19069920	20124000
J0311052	21328200	body_weight	65.06122869	NA	NA	NA	NA	NA	NA	19069920	20124000
J0311052	21328200	serum_hba1c	5.106571227	NA	NA	NA	NA	NA	NA	19069920	20124000
J0311052	21459600	body_weight	65.05467825	NA	NA	NA	NA	NA	NA	19069920	20124000
J0311052	21459600	serum_hba1c	5.107990457	NA	NA	NA	NA	NA	NA	19069920	20124000
J0311052	21591000	body_weight	65.05285151	NA	NA	NA	NA	NA	NA	19069920	20124000
J0311052	21591000	serum_hba1c	5.109470719	NA	NA	NA	NA	NA	NA	19069920	20124000
J0311052	21722400	body_weight	65.05344199	41	6	1	173.4	3 yrs after intervention	65.4	19069920	20124000
J0311052	21722400	serum_hba1c	5.111069759	41	6	1	173.4	3 yrs after intervention	5.248	19069920	20124000
J0311053	28005120	body_weight	77.30959649	58	6	1	170.1	Baseline	79.8	28005120	29096640
J0311053	28005120	serum_hba1c	5.658885658	58	6	1	170.1	Baseline	5.656	28005120	29096640
J0311053	28141920	body_weight	77.89172633	NA	NA	NA	NA	NA	NA	28005120	29096640
J0311053	28141920	serum_hba1c	5.514187378	NA	NA	NA	NA	NA	NA	28005120	29096640
J0311053	28278720	body_weight	78.49845555	NA	NA	NA	NA	NA	NA	28005120	29096640
J0311053	28278720	serum_hba1c	5.495610083	NA	NA	NA	NA	NA	NA	28005120	29096640
J0311053	28415520	body_weight	78.98799826	NA	NA	NA	NA	NA	NA	28005120	29096640
J0311053	28415520	serum_hba1c	5.490341738	NA	NA	NA	NA	NA	NA	28005120	29096640
J0311053	28552320	body_weight	79.38702901	58	6	1	170.1	NA	79	28005120	29096640
J0311053	28552320	serum_hba1c	5.485119357	58	6	1	170.1	NA	5.86	28005120	29096640
J0311053	28681200	body_weight	76.88730709	NA	NA	NA	NA	NA	NA	28005120	29096640
J0311053	28681200	serum_hba1c	5.659523232	NA	NA	NA	NA	NA	NA	28005120	29096640
J0311053	28810080	body_weight	76.24398048	NA	NA	NA	NA	NA	NA	28005120	29096640
J0311053	28810080	serum_hba1c	5.67720658	NA	NA	NA	NA	NA	NA	28005120	29096640
J0311053	28938960	body_weight	76.05480001	NA	NA	NA	NA	NA	NA	28005120	29096640
J0311053	28938960	serum_hba1c	5.67994817	NA	NA	NA	NA	NA	NA	28005120	29096640
J0311053	29067840	body_weight	75.25590964	58	6	1	170.1	NA	75.8	28005120	29096640
J0311053	29067840	serum_hba1c	5.590082416	58	6	1	170.1	NA	5.656	28005120	29096640
J0311053	29206440	body_weight	73.12168186	NA	NA	NA	NA	NA	NA	28005120	29096640
J0311053	29206440	serum_hba1c	5.045362894	NA	NA	NA	NA	NA	NA	28005120	29096640
J0311053	29345040	body_weight	72.39559057	NA	NA	NA	NA	NA	NA	28005120	29096640
J0311053	29345040	serum_hba1c	5.065310973	NA	NA	NA	NA	NA	NA	28005120	29096640
J0311053	29483640	body_weight	72.10148984	NA	NA	NA	NA	NA	NA	28005120	29096640
J0311053	29483640	serum_hba1c	5.076738037	NA	NA	NA	NA	NA	NA	28005120	29096640
J0311053	29622240	body_weight	71.97467008	58	6	1	170.1	1 yr after intervention	72.8	28005120	29096640
J0311053	29622240	serum_hba1c	5.07834256	58	6	1	170.1	1 yr after intervention	5.554	28005120	29096640
J0311053	29746440	body_weight	71.93063678	NA	NA	NA	NA	NA	NA	28005120	29096640
J0311053	29746440	serum_hba1c	5.076467619	NA	NA	NA	NA	NA	NA	28005120	29096640
J0311053	29870640	body_weight	71.91341544	NA	NA	NA	NA	NA	NA	28005120	29096640
J0311053	29870640	serum_hba1c	5.073338309	NA	NA	NA	NA	NA	NA	28005120	29096640
J0311053	29994840	body_weight	71.9092414	NA	NA	NA	NA	NA	NA	28005120	29096640
J0311053	29994840	serum_hba1c	5.069615798	NA	NA	NA	NA	NA	NA	28005120	29096640
J0311053	30119040	body_weight	71.91166572	58	6	1	170.1	2 yrs after intervention	70.3	28005120	29096640
J0311053	30119040	serum_hba1c	5.065362176	58	6	1	170.1	2 yrs after intervention	5.656	28005120	29096640
J0311053	30251880	body_weight	71.91740901	NA	NA	NA	NA	NA	NA	28005120	29096640
J0311053	30251880	serum_hba1c	5.060952011	NA	NA	NA	NA	NA	NA	28005120	29096640
J0311053	30384720	body_weight	71.92509142	NA	NA	NA	NA	NA	NA	28005120	29096640
J0311053	30384720	serum_hba1c	5.056214077	NA	NA	NA	NA	NA	NA	28005120	29096640
J0311053	30517560	body_weight	71.93302992	NA	NA	NA	NA	NA	NA	28005120	29096640
J0311053	30517560	serum_hba1c	5.051685784	NA	NA	NA	NA	NA	NA	28005120	29096640
J0311053	30650400	body_weight	71.94167385	58	6	1	170.1	3 yrs after intervention	72	28005120	29096640
J0311053	30650400	serum_hba1c	5.046883468	58	6	1	170.1	3 yrs after intervention	5.452	28005120	29096640
J0315047	22815360	body_weight	89.69309616	48	6	1	173.7	Baseline	83	22815360	23837760
J0315047	22815360	serum_hba1c	5.620229029	48	6	1	173.7	Baseline	5.554	22815360	23837760
J0315047	22936320	body_weight	84.58789713	NA	NA	NA	NA	NA	NA	22815360	23837760
J0315047	22936320	serum_hba1c	5.633329264	NA	NA	NA	NA	NA	NA	22815360	23837760
J0315047	23057280	body_weight	81.66115346	NA	NA	NA	NA	NA	NA	22815360	23837760
J0315047	23057280	serum_hba1c	5.617181324	NA	NA	NA	NA	NA	NA	22815360	23837760
J0315047	23178240	body_weight	79.62052812	NA	NA	NA	NA	NA	NA	22815360	23837760
J0315047	23178240	serum_hba1c	5.582388279	NA	NA	NA	NA	NA	NA	22815360	23837760
J0315047	23299200	body_weight	78.08625529	48	6	1	173.7	NA	82.4	22815360	23837760
J0315047	23299200	serum_hba1c	5.538932224	48	6	1	173.7	NA	5.554	22815360	23837760
J0315047	23430240	body_weight	76.82795475	NA	NA	NA	NA	NA	NA	22815360	23837760
J0315047	23430240	serum_hba1c	5.48749412	NA	NA	NA	NA	NA	NA	22815360	23837760
J0315047	23561280	body_weight	75.83982518	NA	NA	NA	NA	NA	NA	22815360	23837760
J0315047	23561280	serum_hba1c	5.432891106	NA	NA	NA	NA	NA	NA	22815360	23837760
J0315047	23692320	body_weight	75.0541419	NA	NA	NA	NA	NA	NA	22815360	23837760
J0315047	23692320	serum_hba1c	5.377167818	NA	NA	NA	NA	NA	NA	22815360	23837760
J0315047	23823360	body_weight	74.4249527	48	6	1	173.7	NA	71.6	22815360	23837760
J0315047	23823360	serum_hba1c	5.322188676	48	6	1	173.7	NA	5.35	22815360	23837760
J0315047	23958360	body_weight	73.89415095	NA	NA	NA	NA	NA	NA	22815360	23837760
J0315047	23958360	serum_hba1c	5.266778321	NA	NA	NA	NA	NA	NA	22815360	23837760
J0315047	24093360	body_weight	73.47194283	NA	NA	NA	NA	NA	NA	22815360	23837760
J0315047	24093360	serum_hba1c	5.215600283	NA	NA	NA	NA	NA	NA	22815360	23837760
J0315047	24228360	body_weight	73.13632177	NA	NA	NA	NA	NA	NA	22815360	23837760
J0315047	24228360	serum_hba1c	5.169775338	NA	NA	NA	NA	NA	NA	22815360	23837760
J0315047	24363360	body_weight	72.88272324	48	6	1	173.7	1 yr after intervention	71.8	22815360	23837760
J0315047	24363360	serum_hba1c	5.131900437	48	6	1	173.7	1 yr after intervention	5.452	22815360	23837760
J0315047	24503040	body_weight	74.24604967	NA	NA	NA	NA	NA	NA	22815360	23837760
J0315047	24503040	serum_hba1c	5.328840773	NA	NA	NA	NA	NA	NA	22815360	23837760
J0315047	24642720	body_weight	75.53840278	NA	NA	NA	NA	NA	NA	22815360	23837760
J0315047	24642720	serum_hba1c	5.370737693	NA	NA	NA	NA	NA	NA	22815360	23837760
J0315047	24782400	body_weight	76.49678158	NA	NA	NA	NA	NA	NA	22815360	23837760
J0315047	24782400	serum_hba1c	5.384324321	NA	NA	NA	NA	NA	NA	22815360	23837760
J0315047	24922080	body_weight	77.12245164	48	6	1	173.7	2 yrs after intervention	74.8	22815360	23837760
J0315047	24922080	serum_hba1c	5.386758826	48	6	1	173.7	2 yrs after intervention	5.554	22815360	23837760
J0315047	25051680	body_weight	77.53126605	NA	NA	NA	NA	NA	NA	22815360	23837760
J0315047	25051680	serum_hba1c	5.386847208	NA	NA	NA	NA	NA	NA	22815360	23837760
J0315047	25181280	body_weight	77.81371009	NA	NA	NA	NA	NA	NA	22815360	23837760
J0315047	25181280	serum_hba1c	5.386977766	NA	NA	NA	NA	NA	NA	22815360	23837760
J0315047	25310880	body_weight	78.00814909	NA	NA	NA	NA	NA	NA	22815360	23837760
J0315047	25310880	serum_hba1c	5.38774536	NA	NA	NA	NA	NA	NA	22815360	23837760
J0315047	25440480	body_weight	78.1422117	48	6	1	173.7	3 yrs after intervention	78.1	22815360	23837760
J0315047	25440480	serum_hba1c	5.38919365	48	6	1	173.7	3 yrs after intervention	5.554	22815360	23837760
J0901037	18108000	body_weight	71.26705023	39	0	1	172.5	Baseline	70.4	18108000	18812160
J0901037	18108000	serum_hba1c	5.48556303	39	0	1	172.5	Baseline	5.554	18108000	18812160
J0901037	18234360	body_weight	70.64303188	NA	NA	NA	NA	NA	NA	18108000	18812160
J0901037	18234360	serum_hba1c	5.489402349	NA	NA	NA	NA	NA	NA	18108000	18812160
J0901037	18360720	body_weight	70.56406647	NA	NA	NA	NA	NA	NA	18108000	18812160
J0901037	18360720	serum_hba1c	5.506212436	NA	NA	NA	NA	NA	NA	18108000	18812160
J0901037	18487080	body_weight	70.55497129	NA	NA	NA	NA	NA	NA	18108000	18812160
J0901037	18487080	serum_hba1c	5.511769209	NA	NA	NA	NA	NA	NA	18108000	18812160
J0901037	18613440	body_weight	70.55373879	39	0	1	172.5	NA	70.3	18108000	18812160
J0901037	18613440	serum_hba1c	5.514625386	39	0	1	172.5	NA	5.656	18108000	18812160
J0901037	18794520	body_weight	70.18806176	NA	NA	NA	NA	NA	NA	18108000	18812160
J0901037	18794520	serum_hba1c	5.660829348	NA	NA	NA	NA	NA	NA	18108000	18812160
J0901037	18975600	body_weight	70.16454615	NA	NA	NA	NA	NA	NA	18108000	18812160
J0901037	18975600	serum_hba1c	5.67560457	NA	NA	NA	NA	NA	NA	18108000	18812160
J0901037	19156680	body_weight	70.16187634	NA	NA	NA	NA	NA	NA	18108000	18812160
J0901037	19156680	serum_hba1c	5.685280267	NA	NA	NA	NA	NA	NA	18108000	18812160
J0901037	19337760	body_weight	70.16279883	39	0	1	172.5	1 yr after intervention	71	18108000	18812160
J0901037	19337760	serum_hba1c	5.691729332	39	0	1	172.5	1 yr after intervention	5.452	18108000	18812160
J0901037	19461600	body_weight	70.79182733	NA	NA	NA	NA	NA	NA	18108000	18812160
J0901037	19461600	serum_hba1c	5.547185875	NA	NA	NA	NA	NA	NA	18108000	18812160
J0901037	19585440	body_weight	70.84088194	NA	NA	NA	NA	NA	NA	18108000	18812160
J0901037	19585440	serum_hba1c	5.548685059	NA	NA	NA	NA	NA	NA	18108000	18812160
J0901037	19709280	body_weight	70.84977318	NA	NA	NA	NA	NA	NA	18108000	18812160
J0901037	19709280	serum_hba1c	5.553451606	NA	NA	NA	NA	NA	NA	18108000	18812160
J0901037	19833120	body_weight	70.85380113	39	0	1	172.5	2 yrs after intervention	69.9	18108000	18812160
J0901037	19833120	serum_hba1c	5.558149949	39	0	1	172.5	2 yrs after intervention	5.554	18108000	18812160
J0901037	19928160	body_weight	70.85654087	NA	NA	NA	NA	NA	NA	18108000	18812160
J0901037	19928160	serum_hba1c	5.561796516	NA	NA	NA	NA	NA	NA	18108000	18812160
J0901037	20023200	body_weight	70.85954365	NA	NA	NA	NA	NA	NA	18108000	18812160
J0901037	20023200	serum_hba1c	5.565821654	NA	NA	NA	NA	NA	NA	18108000	18812160
J0901037	20118240	body_weight	70.86243703	NA	NA	NA	NA	NA	NA	18108000	18812160
J0901037	20118240	serum_hba1c	5.56966895	NA	NA	NA	NA	NA	NA	18108000	18812160
J0901037	20213280	body_weight	70.86544781	39	0	1	172.5	3 yrs after intervention	70.6	18108000	18812160
J0901037	20213280	serum_hba1c	5.573635252	39	0	1	172.5	3 yrs after intervention	5.656	18108000	18812160
J0901037	20335320	body_weight	70.86957757	NA	NA	NA	NA	NA	NA	18108000	18812160
J0901037	20335320	serum_hba1c	5.579021776	NA	NA	NA	NA	NA	NA	18108000	18812160
J0901037	20457360	body_weight	70.87394397	NA	NA	NA	NA	NA	NA	18108000	18812160
J0901037	20457360	serum_hba1c	5.584660994	NA	NA	NA	NA	NA	NA	18108000	18812160
J0901037	20579400	body_weight	70.87856904	NA	NA	NA	NA	NA	NA	18108000	18812160
J0901037	20579400	serum_hba1c	5.590584659	NA	NA	NA	NA	NA	NA	18108000	18812160
J0901037	20701440	body_weight	70.88347798	39	0	1	172.5	NA	71.7	18108000	18812160
J0901037	20701440	serum_hba1c	5.596829687	39	0	1	172.5	NA	5.554	18108000	18812160
J0901038	18828000	body_weight	65.511825	40	0	1	167.3	Baseline	65.2	18828000	19824480
J0901038	18828000	serum_hba1c	6.057158455	40	0	1	167.3	Baseline	6.166	18828000	19824480
J0901038	18971280	body_weight	65.99059388	NA	NA	NA	NA	NA	NA	18828000	19824480
J0901038	18971280	serum_hba1c	6.276392135	NA	NA	NA	NA	NA	NA	18828000	19824480
J0901038	19114560	body_weight	66.01505511	NA	NA	NA	NA	NA	NA	18828000	19824480
J0901038	19114560	serum_hba1c	6.294731688	NA	NA	NA	NA	NA	NA	18828000	19824480
J0901038	19257840	body_weight	66.02801788	NA	NA	NA	NA	NA	NA	18828000	19824480
J0901038	19257840	serum_hba1c	6.32334798	NA	NA	NA	NA	NA	NA	18828000	19824480
J0901038	19401120	body_weight	66.04270017	40	0	1	167.3	NA	66.3	18828000	19824480
J0901038	19401120	serum_hba1c	6.35805231	40	0	1	167.3	NA	6.472	18828000	19824480
J0901038	19516320	body_weight	65.36697598	NA	NA	NA	NA	NA	NA	18828000	19824480
J0901038	19516320	serum_hba1c	5.7481219	NA	NA	NA	NA	NA	NA	18828000	19824480
J0901038	19631520	body_weight	65.38140508	NA	NA	NA	NA	NA	NA	18828000	19824480
J0901038	19631520	serum_hba1c	5.779390323	NA	NA	NA	NA	NA	NA	18828000	19824480
J0901038	19746720	body_weight	65.38837234	NA	NA	NA	NA	NA	NA	18828000	19824480
J0901038	19746720	serum_hba1c	5.813376146	NA	NA	NA	NA	NA	NA	18828000	19824480
J0901038	19861920	body_weight	65.391391	40	0	1	167.3	NA	65.6	18828000	19824480
J0901038	19861920	serum_hba1c	5.834692125	40	0	1	167.3	NA	5.86	18828000	19824480
J0901038	19983960	body_weight	65.39310545	NA	NA	NA	NA	NA	NA	18828000	19824480
J0901038	19983960	serum_hba1c	5.851908739	NA	NA	NA	NA	NA	NA	18828000	19824480
J0901038	20106000	body_weight	65.39434694	NA	NA	NA	NA	NA	NA	18828000	19824480
J0901038	20106000	serum_hba1c	5.867412283	NA	NA	NA	NA	NA	NA	18828000	19824480
J0901038	20228040	body_weight	65.39546885	NA	NA	NA	NA	NA	NA	18828000	19824480
J0901038	20228040	serum_hba1c	5.882525274	NA	NA	NA	NA	NA	NA	18828000	19824480
J0901038	20350080	body_weight	65.39658147	40	0	1	167.3	1 yr after intervention	65	18828000	19824480
J0901038	20350080	serum_hba1c	5.897659231	40	0	1	167.3	1 yr after intervention	6.166	18828000	19824480
J1211017	16578720	body_weight	65.57886846	36	6	1	177.7	Baseline	66.2	16578720	17586720
J1211017	16578720	serum_hba1c	5.140672608	36	6	1	177.7	Baseline	5.146	16578720	17586720
J1211017	16710480	body_weight	66.171778	NA	NA	NA	NA	NA	NA	16578720	17586720
J1211017	16710480	serum_hba1c	5.350948956	NA	NA	NA	NA	NA	NA	16578720	17586720
J1211017	16842240	body_weight	66.48819272	NA	NA	NA	NA	NA	NA	16578720	17586720
J1211017	16842240	serum_hba1c	5.364743829	NA	NA	NA	NA	NA	NA	16578720	17586720
J1211017	16974000	body_weight	66.65807039	NA	NA	NA	NA	NA	NA	16578720	17586720
J1211017	16974000	serum_hba1c	5.364726812	NA	NA	NA	NA	NA	NA	16578720	17586720
J1211017	17105760	body_weight	66.75551291	36	6	1	177.7	NA	66.8	16578720	17586720
J1211017	17105760	serum_hba1c	5.364518255	36	6	1	177.7	NA	5.35	16578720	17586720
J1211017	17232480	body_weight	67.04362447	NA	NA	NA	NA	NA	NA	16578720	17586720
J1211017	17232480	serum_hba1c	5.339987749	NA	NA	NA	NA	NA	NA	16578720	17586720
J1211017	17359200	body_weight	67.20857522	NA	NA	NA	NA	NA	NA	16578720	17586720
J1211017	17359200	serum_hba1c	5.337240426	NA	NA	NA	NA	NA	NA	16578720	17586720
J1211017	17485920	body_weight	67.2983884	NA	NA	NA	NA	NA	NA	16578720	17586720
J1211017	17485920	serum_hba1c	5.336844579	NA	NA	NA	NA	NA	NA	16578720	17586720
J1211017	17612640	body_weight	67.35289713	36	6	1	177.7	NA	67.4	16578720	17586720
J1211017	17612640	serum_hba1c	5.337008033	36	6	1	177.7	NA	5.452	16578720	17586720
J1211017	17737560	body_weight	67.38185202	NA	NA	NA	NA	NA	NA	16578720	17586720
J1211017	17737560	serum_hba1c	5.337426912	NA	NA	NA	NA	NA	NA	16578720	17586720
J1211017	17862480	body_weight	67.39796208	NA	NA	NA	NA	NA	NA	16578720	17586720
J1211017	17862480	serum_hba1c	5.337991794	NA	NA	NA	NA	NA	NA	16578720	17586720
J1211017	17987400	body_weight	67.40677976	NA	NA	NA	NA	NA	NA	16578720	17586720
J1211017	17987400	serum_hba1c	5.338683381	NA	NA	NA	NA	NA	NA	16578720	17586720
J1211017	18112320	body_weight	67.5618573	36	6	1	177.7	1 yr after intervention	67.7	16578720	17586720
J1211017	18112320	serum_hba1c	5.373579435	36	6	1	177.7	1 yr after intervention	5.044	16578720	17586720
J1211017	18241920	body_weight	68.18631474	NA	NA	NA	NA	NA	NA	16578720	17586720
J1211017	18241920	serum_hba1c	5.568159179	NA	NA	NA	NA	NA	NA	16578720	17586720
J1211017	18371520	body_weight	68.50489304	NA	NA	NA	NA	NA	NA	16578720	17586720
J1211017	18371520	serum_hba1c	5.580481098	NA	NA	NA	NA	NA	NA	16578720	17586720
J1211017	18501120	body_weight	68.68923627	NA	NA	NA	NA	NA	NA	16578720	17586720
J1211017	18501120	serum_hba1c	5.580929994	NA	NA	NA	NA	NA	NA	16578720	17586720
J1211017	18630720	body_weight	68.79548923	36	6	1	177.7	2 yrs after intervention	69.4	16578720	17586720
J1211017	18630720	serum_hba1c	5.581107081	36	6	1	177.7	2 yrs after intervention	5.452	16578720	17586720
J1211017	18768600	body_weight	68.85854485	NA	NA	NA	NA	NA	NA	16578720	17586720
J1211017	18768600	serum_hba1c	5.581642108	NA	NA	NA	NA	NA	NA	16578720	17586720
J1211017	18906480	body_weight	68.89258082	NA	NA	NA	NA	NA	NA	16578720	17586720
J1211017	18906480	serum_hba1c	5.582421035	NA	NA	NA	NA	NA	NA	16578720	17586720
J1211017	19044360	body_weight	68.91069594	NA	NA	NA	NA	NA	NA	16578720	17586720
J1211017	19044360	serum_hba1c	5.583393542	NA	NA	NA	NA	NA	NA	16578720	17586720
J1211017	19182240	body_weight	68.91840795	36	6	1	177.7	3 yrs after intervention	68.3	16578720	17586720
J1211017	19182240	serum_hba1c	5.584400371	36	6	1	177.7	3 yrs after intervention	5.554	16578720	17586720
J1211023	21454560	body_weight	55.52507475	45	6	1	172	Baseline	57.4	21454560	22482720
J1211023	21454560	serum_hba1c	5.46786521	45	6	1	172	Baseline	5.554	21454560	22482720
J1211023	21589200	body_weight	56.82598259	NA	NA	NA	NA	NA	NA	21454560	22482720
J1211023	21589200	serum_hba1c	5.675937113	NA	NA	NA	NA	NA	NA	21454560	22482720
J1211023	21723840	body_weight	57.31364793	NA	NA	NA	NA	NA	NA	21454560	22482720
J1211023	21723840	serum_hba1c	5.690717741	NA	NA	NA	NA	NA	NA	21454560	22482720
J1211023	21858480	body_weight	57.49982028	NA	NA	NA	NA	NA	NA	21454560	22482720
J1211023	21858480	serum_hba1c	5.698697564	NA	NA	NA	NA	NA	NA	21454560	22482720
J1211023	21993120	body_weight	57.50751794	45	6	1	172	NA	58	21454560	22482720
J1211023	21993120	serum_hba1c	5.663739779	45	6	1	172	NA	5.656	21454560	22482720
J1211023	22108320	body_weight	58.12498593	NA	NA	NA	NA	NA	NA	21454560	22482720
J1211023	22108320	serum_hba1c	5.374865247	NA	NA	NA	NA	NA	NA	21454560	22482720
J1211023	22223520	body_weight	58.45173395	NA	NA	NA	NA	NA	NA	21454560	22482720
J1211023	22223520	serum_hba1c	5.45545201	NA	NA	NA	NA	NA	NA	21454560	22482720
J1211023	22338720	body_weight	58.61794617	NA	NA	NA	NA	NA	NA	21454560	22482720
J1211023	22338720	serum_hba1c	5.531760728	NA	NA	NA	NA	NA	NA	21454560	22482720
J1211023	22453920	body_weight	58.69118499	45	6	1	172	NA	59.4	21454560	22482720
J1211023	22453920	serum_hba1c	5.619174182	45	6	1	172	NA	5.758	21454560	22482720
J1211023	22592520	body_weight	58.02025441	NA	NA	NA	NA	NA	NA	21454560	22482720
J1211023	22592520	serum_hba1c	5.820030248	NA	NA	NA	NA	NA	NA	21454560	22482720
J1211023	22731120	body_weight	57.71764145	NA	NA	NA	NA	NA	NA	21454560	22482720
J1211023	22731120	serum_hba1c	5.728767632	NA	NA	NA	NA	NA	NA	21454560	22482720
J1211023	22869720	body_weight	57.59062405	NA	NA	NA	NA	NA	NA	21454560	22482720
J1211023	22869720	serum_hba1c	5.694152319	NA	NA	NA	NA	NA	NA	21454560	22482720
J1211023	23008320	body_weight	57.53197353	45	6	1	172	1 yr after intervention	57.8	21454560	22482720
J1211023	23008320	serum_hba1c	5.682829783	45	6	1	172	1 yr after intervention	5.86	21454560	22482720
J1211023	23113800	body_weight	57.50815635	NA	NA	NA	NA	NA	NA	21454560	22482720
J1211023	23113800	serum_hba1c	5.681291837	NA	NA	NA	NA	NA	NA	21454560	22482720
J1211023	23219280	body_weight	57.49485415	NA	NA	NA	NA	NA	NA	21454560	22482720
J1211023	23219280	serum_hba1c	5.682756838	NA	NA	NA	NA	NA	NA	21454560	22482720
J1211023	23324760	body_weight	57.48571573	NA	NA	NA	NA	NA	NA	21454560	22482720
J1211023	23324760	serum_hba1c	5.68598898	NA	NA	NA	NA	NA	NA	21454560	22482720
J1211023	23430240	body_weight	57.47941578	45	6	1	172	2 yrs after intervention	57	21454560	22482720
J1211023	23430240	serum_hba1c	5.690152557	45	6	1	172	2 yrs after intervention	5.656	21454560	22482720
J1211023	23546880	body_weight	57.47433114	NA	NA	NA	NA	NA	NA	21454560	22482720
J1211023	23546880	serum_hba1c	5.695141353	NA	NA	NA	NA	NA	NA	21454560	22482720
J1211023	23663520	body_weight	57.47012096	NA	NA	NA	NA	NA	NA	21454560	22482720
J1211023	23663520	serum_hba1c	5.700434121	NA	NA	NA	NA	NA	NA	21454560	22482720
J1211023	23780160	body_weight	57.46636087	NA	NA	NA	NA	NA	NA	21454560	22482720
J1211023	23780160	serum_hba1c	5.705894047	NA	NA	NA	NA	NA	NA	21454560	22482720
J1211023	23896800	body_weight	57.4626219	45	6	1	172	3 yrs after intervention	58.8	21454560	22482720
J1211023	23896800	serum_hba1c	5.711801574	45	6	1	172	3 yrs after intervention	5.86	21454560	22482720
J1211025	26647200	body_weight	72.09682892	55	6	1	172	Baseline	72.7	26647200	27548640
J1211025	26647200	serum_hba1c	5.351950098	55	6	1	172	Baseline	5.248	26647200	27548640
J1211025	26775720	body_weight	72.09686336	NA	NA	NA	NA	NA	NA	26647200	27548640
J1211025	26775720	serum_hba1c	5.354005444	NA	NA	NA	NA	NA	NA	26647200	27548640
J1211025	26904240	body_weight	72.09695561	NA	NA	NA	NA	NA	NA	26647200	27548640
J1211025	26904240	serum_hba1c	5.356215763	NA	NA	NA	NA	NA	NA	26647200	27548640
J1211025	27032760	body_weight	72.09710726	NA	NA	NA	NA	NA	NA	26647200	27548640
J1211025	27032760	serum_hba1c	5.35846265	NA	NA	NA	NA	NA	NA	26647200	27548640
J1211025	27161280	body_weight	72.09732051	55	6	1	172	NA	75.4	26647200	27548640
J1211025	27161280	serum_hba1c	5.360747761	55	6	1	172	NA	5.248	26647200	27548640
J1211025	27284760	body_weight	72.09758059	NA	NA	NA	NA	NA	NA	26647200	27548640
J1211025	27284760	serum_hba1c	5.362942607	NA	NA	NA	NA	NA	NA	26647200	27548640
J1211025	27408240	body_weight	72.09789982	NA	NA	NA	NA	NA	NA	26647200	27548640
J1211025	27408240	serum_hba1c	5.365174705	NA	NA	NA	NA	NA	NA	26647200	27548640
J1211025	27531720	body_weight	72.09828043	NA	NA	NA	NA	NA	NA	26647200	27548640
J1211025	27531720	serum_hba1c	5.367445748	NA	NA	NA	NA	NA	NA	26647200	27548640
J1211025	27655200	body_weight	72.09875301	55	6	1	172	NA	74.2	26647200	27548640
J1211025	27655200	serum_hba1c	5.369894839	55	6	1	172	NA	5.452	26647200	27548640
J1211025	27759960	body_weight	72.82996786	NA	NA	NA	NA	NA	NA	26647200	27548640
J1211025	27759960	serum_hba1c	5.248096836	NA	NA	NA	NA	NA	NA	26647200	27548640
J1211025	27864720	body_weight	73.2629688	NA	NA	NA	NA	NA	NA	26647200	27548640
J1211025	27864720	serum_hba1c	5.22987866	NA	NA	NA	NA	NA	NA	26647200	27548640
J1211025	27969480	body_weight	73.58831672	NA	NA	NA	NA	NA	NA	26647200	27548640
J1211025	27969480	serum_hba1c	5.235103794	NA	NA	NA	NA	NA	NA	26647200	27548640
J1211025	28074240	body_weight	73.87715715	55	6	1	172	1 yr after intervention	76	26647200	27548640
J1211025	28074240	serum_hba1c	5.237968565	55	6	1	172	1 yr after intervention	5.35	26647200	27548640
J1211025	28205640	body_weight	74.14305879	NA	NA	NA	NA	NA	NA	26647200	27548640
J1211025	28205640	serum_hba1c	5.239735126	NA	NA	NA	NA	NA	NA	26647200	27548640
J1211025	28337040	body_weight	74.34234667	NA	NA	NA	NA	NA	NA	26647200	27548640
J1211025	28337040	serum_hba1c	5.242215049	NA	NA	NA	NA	NA	NA	26647200	27548640
J1211025	28468440	body_weight	74.49324856	NA	NA	NA	NA	NA	NA	26647200	27548640
J1211025	28468440	serum_hba1c	5.24543659	NA	NA	NA	NA	NA	NA	26647200	27548640
J1211025	28599840	body_weight	74.61446473	55	6	1	172	2 yrs after intervention	75.9	26647200	27548640
J1211025	28599840	serum_hba1c	5.24947805	55	6	1	172	2 yrs after intervention	5.35	26647200	27548640
J1211025	28728720	body_weight	74.40974949	NA	NA	NA	NA	NA	NA	26647200	27548640
J1211025	28728720	serum_hba1c	5.216027556	NA	NA	NA	NA	NA	NA	26647200	27548640
J1211025	28857600	body_weight	74.39809137	NA	NA	NA	NA	NA	NA	26647200	27548640
J1211025	28857600	serum_hba1c	5.223602128	NA	NA	NA	NA	NA	NA	26647200	27548640
J1211025	28986480	body_weight	74.39442371	NA	NA	NA	NA	NA	NA	26647200	27548640
J1211025	28986480	serum_hba1c	5.229643975	NA	NA	NA	NA	NA	NA	26647200	27548640
J1211025	29115360	body_weight	74.39195778	55	6	1	172	3 yrs after intervention	74.5	26647200	27548640
J1211025	29115360	serum_hba1c	5.235076445	55	6	1	172	3 yrs after intervention	5.452	26647200	27548640
J1211034	25231680	body_weight	73.12213561	52	6	1	168	Baseline	73.2	25231680	26006400
J1211034	25231680	serum_hba1c	5.267965034	52	6	1	168	Baseline	5.248	25231680	26006400
J1211034	25307280	body_weight	73.41363762	NA	NA	NA	NA	NA	NA	25231680	26006400
J1211034	25307280	serum_hba1c	5.377221396	NA	NA	NA	NA	NA	NA	25231680	26006400
J1211034	25382880	body_weight	73.59587595	NA	NA	NA	NA	NA	NA	25231680	26006400
J1211034	25382880	serum_hba1c	5.394355793	NA	NA	NA	NA	NA	NA	25231680	26006400
J1211034	25458480	body_weight	73.74423406	NA	NA	NA	NA	NA	NA	25231680	26006400
J1211034	25458480	serum_hba1c	5.402662189	NA	NA	NA	NA	NA	NA	25231680	26006400
J1211034	25534080	body_weight	73.89696505	52	6	1	168	NA	75	25231680	26006400
J1211034	25534080	serum_hba1c	5.412027458	52	6	1	168	NA	5.452	25231680	26006400
J1211034	25660080	body_weight	74.11549772	NA	NA	NA	NA	NA	NA	25231680	26006400
J1211034	25660080	serum_hba1c	5.426381512	NA	NA	NA	NA	NA	NA	25231680	26006400
J1211034	25786080	body_weight	74.32663868	NA	NA	NA	NA	NA	NA	25231680	26006400
J1211034	25786080	serum_hba1c	5.44069013	NA	NA	NA	NA	NA	NA	25231680	26006400
J1211034	25912080	body_weight	74.5093033	NA	NA	NA	NA	NA	NA	25231680	26006400
J1211034	25912080	serum_hba1c	5.453251576	NA	NA	NA	NA	NA	NA	25231680	26006400
J1211034	26038080	body_weight	74.68714085	52	6	1	168	NA	74.7	25231680	26006400
J1211034	26038080	serum_hba1c	5.46561117	52	6	1	168	NA	5.35	25231680	26006400
J1211034	26161560	body_weight	74.84210785	NA	NA	NA	NA	NA	NA	25231680	26006400
J1211034	26161560	serum_hba1c	5.476496418	NA	NA	NA	NA	NA	NA	25231680	26006400
J1211034	26285040	body_weight	74.98589696	NA	NA	NA	NA	NA	NA	25231680	26006400
J1211034	26285040	serum_hba1c	5.486718719	NA	NA	NA	NA	NA	NA	25231680	26006400
J1211034	26408520	body_weight	75.11973569	NA	NA	NA	NA	NA	NA	25231680	26006400
J1211034	26408520	serum_hba1c	5.496371721	NA	NA	NA	NA	NA	NA	25231680	26006400
J1211034	26532000	body_weight	74.91905278	52	6	1	168	1 yr after intervention	74.7	25231680	26006400
J1211034	26532000	serum_hba1c	5.464755861	52	6	1	168	1 yr after intervention	5.35	25231680	26006400
J1211034	26637840	body_weight	73.62507247	NA	NA	NA	NA	NA	NA	25231680	26006400
J1211034	26637840	serum_hba1c	5.289345751	NA	NA	NA	NA	NA	NA	25231680	26006400
J1211034	26743680	body_weight	73.08389861	NA	NA	NA	NA	NA	NA	25231680	26006400
J1211034	26743680	serum_hba1c	5.293500764	NA	NA	NA	NA	NA	NA	25231680	26006400
J1211034	26849520	body_weight	72.84289201	NA	NA	NA	NA	NA	NA	25231680	26006400
J1211034	26849520	serum_hba1c	5.293618596	NA	NA	NA	NA	NA	NA	25231680	26006400
J1211034	26955360	body_weight	72.73448701	52	6	1	168	2 yrs after intervention	73.3	25231680	26006400
J1211034	26955360	serum_hba1c	5.293992258	52	6	1	168	2 yrs after intervention	5.35	25231680	26006400
J1211034	27101880	body_weight	72.66137458	NA	NA	NA	NA	NA	NA	25231680	26006400
J1211034	27101880	serum_hba1c	5.295781096	NA	NA	NA	NA	NA	NA	25231680	26006400
J1211034	27248400	body_weight	72.6321337	NA	NA	NA	NA	NA	NA	25231680	26006400
J1211034	27248400	serum_hba1c	5.298236254	NA	NA	NA	NA	NA	NA	25231680	26006400
J1211034	27394920	body_weight	72.61711762	NA	NA	NA	NA	NA	NA	25231680	26006400
J1211034	27394920	serum_hba1c	5.301018775	NA	NA	NA	NA	NA	NA	25231680	26006400
J1211034	27541440	body_weight	72.60696166	52	6	1	168	3 yrs after intervention	73.4	25231680	26006400
J1211034	27541440	serum_hba1c	5.304117031	52	6	1	168	3 yrs after intervention	5.452	25231680	26006400
J1211045	27043200	body_weight	56.04361191	56	6	1	163	Baseline	55	27043200	28061280
J1211045	27043200	serum_hba1c	5.337640858	56	6	1	163	Baseline	5.248	27043200	28061280
J1211045	27169200	body_weight	55.93400209	NA	NA	NA	NA	NA	NA	27043200	28061280
J1211045	27169200	serum_hba1c	5.362167207	NA	NA	NA	NA	NA	NA	27043200	28061280
J1211045	27295200	body_weight	55.96902549	NA	NA	NA	NA	NA	NA	27043200	28061280
J1211045	27295200	serum_hba1c	5.365083627	NA	NA	NA	NA	NA	NA	27043200	28061280
J1211045	27421200	body_weight	55.98266372	NA	NA	NA	NA	NA	NA	27043200	28061280
J1211045	27421200	serum_hba1c	5.371519531	NA	NA	NA	NA	NA	NA	27043200	28061280
J1211045	27547200	body_weight	55.98897471	56	6	1	163	NA	55	27043200	28061280
J1211045	27547200	serum_hba1c	5.377292898	56	6	1	163	NA	5.35	27043200	28061280
J1211045	27676080	body_weight	55.83319939	NA	NA	NA	NA	NA	NA	27043200	28061280
J1211045	27676080	serum_hba1c	5.928858436	NA	NA	NA	NA	NA	NA	27043200	28061280
J1211045	27804960	body_weight	55.37342731	NA	NA	NA	NA	NA	NA	27043200	28061280
J1211045	27804960	serum_hba1c	5.935938499	NA	NA	NA	NA	NA	NA	27043200	28061280
J1211045	27933840	body_weight	55.15295812	NA	NA	NA	NA	NA	NA	27043200	28061280
J1211045	27933840	serum_hba1c	5.932009634	NA	NA	NA	NA	NA	NA	27043200	28061280
J1211045	28062720	body_weight	55.05572826	56	6	1	163	NA	56	27043200	28061280
J1211045	28062720	serum_hba1c	5.933483474	56	6	1	163	NA	5.452	27043200	28061280
J1211045	28193760	body_weight	55.01456858	NA	NA	NA	NA	NA	NA	27043200	28061280
J1211045	28193760	serum_hba1c	5.937841987	NA	NA	NA	NA	NA	NA	27043200	28061280
J1211045	28324800	body_weight	54.99665347	NA	NA	NA	NA	NA	NA	27043200	28061280
J1211045	28324800	serum_hba1c	5.943828309	NA	NA	NA	NA	NA	NA	27043200	28061280
J1211045	28455840	body_weight	54.9894432	NA	NA	NA	NA	NA	NA	27043200	28061280
J1211045	28455840	serum_hba1c	5.950044162	NA	NA	NA	NA	NA	NA	27043200	28061280
J1211045	28586880	body_weight	54.98599678	56	6	1	163	1 yr after intervention	54	27043200	28061280
J1211045	28586880	serum_hba1c	5.956471365	56	6	1	163	1 yr after intervention	6.166	27043200	28061280
J1211045	28717920	body_weight	54.89909158	NA	NA	NA	NA	NA	NA	27043200	28061280
J1211045	28717920	serum_hba1c	5.43783105	NA	NA	NA	NA	NA	NA	27043200	28061280
J1211045	28848960	body_weight	55.0325498	NA	NA	NA	NA	NA	NA	27043200	28061280
J1211045	28848960	serum_hba1c	5.425065763	NA	NA	NA	NA	NA	NA	27043200	28061280
J1211045	28980000	body_weight	55.1089154	NA	NA	NA	NA	NA	NA	27043200	28061280
J1211045	28980000	serum_hba1c	5.439147881	NA	NA	NA	NA	NA	NA	27043200	28061280
J1211045	29111040	body_weight	55.14470216	56	6	1	163	2 yrs after intervention	56	27043200	28061280
J1211045	29111040	serum_hba1c	5.449566569	56	6	1	163	2 yrs after intervention	5.656	27043200	28061280
J1211045	29262240	body_weight	55.16454122	NA	NA	NA	NA	NA	NA	27043200	28061280
J1211045	29262240	serum_hba1c	5.458301122	NA	NA	NA	NA	NA	NA	27043200	28061280
J1211045	29413440	body_weight	55.17391899	NA	NA	NA	NA	NA	NA	27043200	28061280
J1211045	29413440	serum_hba1c	5.465103139	NA	NA	NA	NA	NA	NA	27043200	28061280
J1211045	29564640	body_weight	55.17905025	NA	NA	NA	NA	NA	NA	27043200	28061280
J1211045	29564640	serum_hba1c	5.47105939	NA	NA	NA	NA	NA	NA	27043200	28061280
J1211045	29715840	body_weight	55.18249981	56	6	1	163	3 yrs after intervention	54.1	27043200	28061280
J1211045	29715840	serum_hba1c	5.476669809	56	6	1	163	3 yrs after intervention	5.452	27043200	28061280
J1211051	15923520	body_weight	85.1764643	35	2	1	170.5	Baseline	86	15923520	16976160
J1211051	15923520	serum_hba1c	5.734219395	35	2	1	170.5	Baseline	5.758	15923520	16976160
J1211051	16054920	body_weight	80.9040619	NA	NA	NA	NA	NA	NA	15923520	16976160
J1211051	16054920	serum_hba1c	5.277543836	NA	NA	NA	NA	NA	NA	15923520	16976160
J1211051	16186320	body_weight	79.27251277	NA	NA	NA	NA	NA	NA	15923520	16976160
J1211051	16186320	serum_hba1c	5.34544049	NA	NA	NA	NA	NA	NA	15923520	16976160
J1211051	16317720	body_weight	78.44941106	NA	NA	NA	NA	NA	NA	15923520	16976160
J1211051	16317720	serum_hba1c	5.369265144	NA	NA	NA	NA	NA	NA	15923520	16976160
J1211051	16449120	body_weight	77.96834862	35	2	1	170.5	NA	84.5	15923520	16976160
J1211051	16449120	serum_hba1c	5.369688383	35	2	1	170.5	NA	5.248	15923520	16976160
J1211051	16583760	body_weight	77.66408675	NA	NA	NA	NA	NA	NA	15923520	16976160
J1211051	16583760	serum_hba1c	5.368386992	NA	NA	NA	NA	NA	NA	15923520	16976160
J1211051	16718400	body_weight	77.48011144	NA	NA	NA	NA	NA	NA	15923520	16976160
J1211051	16718400	serum_hba1c	5.367595411	NA	NA	NA	NA	NA	NA	15923520	16976160
J1211051	16853040	body_weight	77.37182795	NA	NA	NA	NA	NA	NA	15923520	16976160
J1211051	16853040	serum_hba1c	5.367376885	NA	NA	NA	NA	NA	NA	15923520	16976160
J1211051	16987680	body_weight	77.59299031	35	2	1	170.5	NA	77.5	15923520	16976160
J1211051	16987680	serum_hba1c	5.333946257	35	2	1	170.5	NA	5.044	15923520	16976160
J1211051	17116200	body_weight	81.02116174	NA	NA	NA	NA	NA	NA	15923520	16976160
J1211051	17116200	serum_hba1c	5.183893517	NA	NA	NA	NA	NA	NA	15923520	16976160
J1211051	17244720	body_weight	82.6828952	NA	NA	NA	NA	NA	NA	15923520	16976160
J1211051	17244720	serum_hba1c	5.117252593	NA	NA	NA	NA	NA	NA	15923520	16976160
J1211051	17373240	body_weight	83.2935356	NA	NA	NA	NA	NA	NA	15923520	16976160
J1211051	17373240	serum_hba1c	5.068477191	NA	NA	NA	NA	NA	NA	15923520	16976160
J1211051	17501760	body_weight	83.50951644	35	2	1	170.5	1 yr after intervention	87	15923520	16976160
J1211051	17501760	serum_hba1c	5.044473725	35	2	1	170.5	1 yr after intervention	5.554	15923520	16976160
J1211051	17650440	body_weight	83.56987391	NA	NA	NA	NA	NA	NA	15923520	16976160
J1211051	17650440	serum_hba1c	5.033161809	NA	NA	NA	NA	NA	NA	15923520	16976160
J1211051	17799120	body_weight	83.56985798	NA	NA	NA	NA	NA	NA	15923520	16976160
J1211051	17799120	serum_hba1c	5.027778855	NA	NA	NA	NA	NA	NA	15923520	16976160
J1211051	17947800	body_weight	83.55498042	NA	NA	NA	NA	NA	NA	15923520	16976160
J1211051	17947800	serum_hba1c	5.024188975	NA	NA	NA	NA	NA	NA	15923520	16976160
J1211051	18096480	body_weight	83.60736639	35	2	1	170.5	2 yrs after intervention	90.5	15923520	16976160
J1211051	18096480	serum_hba1c	5.088007107	35	2	1	170.5	2 yrs after intervention	5.962	15923520	16976160
J1211051	18216720	body_weight	84.13720274	NA	NA	NA	NA	NA	NA	15923520	16976160
J1211051	18216720	serum_hba1c	5.454556742	NA	NA	NA	NA	NA	NA	15923520	16976160
J1211051	18336960	body_weight	84.34024773	NA	NA	NA	NA	NA	NA	15923520	16976160
J1211051	18336960	serum_hba1c	5.462927605	NA	NA	NA	NA	NA	NA	15923520	16976160
J1211051	18457200	body_weight	84.50865981	NA	NA	NA	NA	NA	NA	15923520	16976160
J1211051	18457200	serum_hba1c	5.462951002	NA	NA	NA	NA	NA	NA	15923520	16976160
J1211051	18577440	body_weight	84.65886352	35	2	1	170.5	3 yrs after intervention	94	15923520	16976160
J1211051	18577440	serum_hba1c	5.462350904	35	2	1	170.5	3 yrs after intervention	5.656	15923520	16976160
J1211053	22805280	body_weight	68.10821632	48	6	1	165.8	Baseline	68	22805280	23873760
J1211053	22805280	serum_hba1c	5.568326476	48	6	1	165.8	Baseline	5.86	22805280	23873760
J1211053	22933080	body_weight	66.71807974	NA	NA	NA	NA	NA	NA	22805280	23873760
J1211053	22933080	serum_hba1c	5.734975069	NA	NA	NA	NA	NA	NA	22805280	23873760
J1211053	23060880	body_weight	66.55088262	NA	NA	NA	NA	NA	NA	22805280	23873760
J1211053	23060880	serum_hba1c	5.707768702	NA	NA	NA	NA	NA	NA	22805280	23873760
J1211053	23188680	body_weight	66.52905686	NA	NA	NA	NA	NA	NA	22805280	23873760
J1211053	23188680	serum_hba1c	5.68456873	NA	NA	NA	NA	NA	NA	22805280	23873760
J1211053	23316480	body_weight	66.5284564	48	6	1	165.8	NA	67.5	22805280	23873760
J1211053	23316480	serum_hba1c	5.681261908	48	6	1	165.8	NA	5.758	22805280	23873760
J1211053	23443560	body_weight	66.53086134	NA	NA	NA	NA	NA	NA	22805280	23873760
J1211053	23443560	serum_hba1c	5.690248799	NA	NA	NA	NA	NA	NA	22805280	23873760
J1211053	23570640	body_weight	66.53409909	NA	NA	NA	NA	NA	NA	22805280	23873760
J1211053	23570640	serum_hba1c	5.70594325	NA	NA	NA	NA	NA	NA	22805280	23873760
J1211053	23697720	body_weight	66.53877684	NA	NA	NA	NA	NA	NA	22805280	23873760
J1211053	23697720	serum_hba1c	5.729018136	NA	NA	NA	NA	NA	NA	22805280	23873760
J1211053	23824800	body_weight	66.20075417	48	6	1	165.8	NA	66	22805280	23873760
J1211053	23824800	serum_hba1c	5.676572637	48	6	1	165.8	NA	5.554	22805280	23873760
J1211053	23968440	body_weight	66.05574834	NA	NA	NA	NA	NA	NA	22805280	23873760
J1211053	23968440	serum_hba1c	5.458861377	NA	NA	NA	NA	NA	NA	22805280	23873760
J1211053	24112080	body_weight	66.04467616	NA	NA	NA	NA	NA	NA	22805280	23873760
J1211053	24112080	serum_hba1c	5.543693319	NA	NA	NA	NA	NA	NA	22805280	23873760
J1211053	24255720	body_weight	66.04791277	NA	NA	NA	NA	NA	NA	22805280	23873760
J1211053	24255720	serum_hba1c	5.596689068	NA	NA	NA	NA	NA	NA	22805280	23873760
J1211053	24399360	body_weight	66.05007978	48	6	1	165.8	1 yr after intervention	67	22805280	23873760
J1211053	24399360	serum_hba1c	5.629132101	48	6	1	165.8	1 yr after intervention	5.758	22805280	23873760
J1211053	24517800	body_weight	66.05094359	NA	NA	NA	NA	NA	NA	22805280	23873760
J1211053	24517800	serum_hba1c	5.650482423	NA	NA	NA	NA	NA	NA	22805280	23873760
J1211053	24636240	body_weight	66.05136649	NA	NA	NA	NA	NA	NA	22805280	23873760
J1211053	24636240	serum_hba1c	5.668672752	NA	NA	NA	NA	NA	NA	22805280	23873760
J1211053	24754680	body_weight	66.05165091	NA	NA	NA	NA	NA	NA	22805280	23873760
J1211053	24754680	serum_hba1c	5.687350559	NA	NA	NA	NA	NA	NA	22805280	23873760
J1211053	24873120	body_weight	65.99064153	48	6	1	165.8	2 yrs after intervention	68	22805280	23873760
J1211053	24873120	serum_hba1c	5.703987023	48	6	1	165.8	2 yrs after intervention	5.758	22805280	23873760
J1211053	25004160	body_weight	65.03258247	NA	NA	NA	NA	NA	NA	22805280	23873760
J1211053	25004160	serum_hba1c	5.586044063	NA	NA	NA	NA	NA	NA	22805280	23873760
J1211053	25135200	body_weight	64.81704472	NA	NA	NA	NA	NA	NA	22805280	23873760
J1211053	25135200	serum_hba1c	5.588680248	NA	NA	NA	NA	NA	NA	22805280	23873760
J1211053	25266240	body_weight	64.77109652	NA	NA	NA	NA	NA	NA	22805280	23873760
J1211053	25266240	serum_hba1c	5.605449648	NA	NA	NA	NA	NA	NA	22805280	23873760
J1211053	25397280	body_weight	64.76198333	48	6	1	165.8	3 yrs after intervention	66.2	22805280	23873760
J1211053	25397280	serum_hba1c	5.628007184	48	6	1	165.8	3 yrs after intervention	5.758	22805280	23873760
J1211066	23836320	body_weight	67.38966469	50	6	1	161.6	Baseline	67	23836320	24884640
J1211066	23836320	serum_hba1c	5.633361095	50	6	1	161.6	Baseline	5.758	23836320	24884640
J1211066	23979960	body_weight	64.02738012	NA	NA	NA	NA	NA	NA	23836320	24884640
J1211066	23979960	serum_hba1c	5.743630713	NA	NA	NA	NA	NA	NA	23836320	24884640
J1211066	24123600	body_weight	62.94494095	NA	NA	NA	NA	NA	NA	23836320	24884640
J1211066	24123600	serum_hba1c	5.633535141	NA	NA	NA	NA	NA	NA	23836320	24884640
J1211066	24267240	body_weight	62.47655934	NA	NA	NA	NA	NA	NA	23836320	24884640
J1211066	24267240	serum_hba1c	5.565161547	NA	NA	NA	NA	NA	NA	23836320	24884640
J1211066	24410880	body_weight	62.26610415	50	6	1	161.6	NA	62	23836320	24884640
J1211066	24410880	serum_hba1c	5.533016254	50	6	1	161.6	NA	5.758	23836320	24884640
J1211066	24534720	body_weight	62.18234757	NA	NA	NA	NA	NA	NA	23836320	24884640
J1211066	24534720	serum_hba1c	5.51983749	NA	NA	NA	NA	NA	NA	23836320	24884640
J1211066	24658560	body_weight	62.14152008	NA	NA	NA	NA	NA	NA	23836320	24884640
J1211066	24658560	serum_hba1c	5.513426182	NA	NA	NA	NA	NA	NA	23836320	24884640
J1211066	24782400	body_weight	62.12186187	NA	NA	NA	NA	NA	NA	23836320	24884640
J1211066	24782400	serum_hba1c	5.510688706	NA	NA	NA	NA	NA	NA	23836320	24884640
J1211066	24906240	body_weight	62.3042588	50	6	1	161.6	NA	63.5	23836320	24884640
J1211066	24906240	serum_hba1c	5.469111068	50	6	1	161.6	NA	5.554	23836320	24884640
J1211066	25032240	body_weight	62.98963221	NA	NA	NA	NA	NA	NA	23836320	24884640
J1211066	25032240	serum_hba1c	5.339273469	NA	NA	NA	NA	NA	NA	23836320	24884640
J1211066	25158240	body_weight	63.38715554	NA	NA	NA	NA	NA	NA	23836320	24884640
J1211066	25158240	serum_hba1c	5.347878249	NA	NA	NA	NA	NA	NA	23836320	24884640
J1211066	25284240	body_weight	63.58251729	NA	NA	NA	NA	NA	NA	23836320	24884640
J1211066	25284240	serum_hba1c	5.358089738	NA	NA	NA	NA	NA	NA	23836320	24884640
J1211066	25410240	body_weight	63.70731047	50	6	1	161.6	1 yr after intervention	64	23836320	24884640
J1211066	25410240	serum_hba1c	5.396222962	50	6	1	161.6	1 yr after intervention	5.656	23836320	24884640
J1211066	25551360	body_weight	64.60701259	NA	NA	NA	NA	NA	NA	23836320	24884640
J1211066	25551360	serum_hba1c	5.514651543	NA	NA	NA	NA	NA	NA	23836320	24884640
J1211066	25692480	body_weight	64.91829511	NA	NA	NA	NA	NA	NA	23836320	24884640
J1211066	25692480	serum_hba1c	5.528069239	NA	NA	NA	NA	NA	NA	23836320	24884640
J1211066	25833600	body_weight	65.00904712	NA	NA	NA	NA	NA	NA	23836320	24884640
J1211066	25833600	serum_hba1c	5.540975078	NA	NA	NA	NA	NA	NA	23836320	24884640
J1211066	25974720	body_weight	65.03391085	50	6	1	161.6	2 yrs after intervention	65	23836320	24884640
J1211066	25974720	serum_hba1c	5.554119596	50	6	1	161.6	2 yrs after intervention	5.962	23836320	24884640
J1211066	26093160	body_weight	65.04094544	NA	NA	NA	NA	NA	NA	23836320	24884640
J1211066	26093160	serum_hba1c	5.56636108	NA	NA	NA	NA	NA	NA	23836320	24884640
J1211066	26211600	body_weight	65.043407	NA	NA	NA	NA	NA	NA	23836320	24884640
J1211066	26211600	serum_hba1c	5.578262155	NA	NA	NA	NA	NA	NA	23836320	24884640
J1211066	26330040	body_weight	65.04456144	NA	NA	NA	NA	NA	NA	23836320	24884640
J1211066	26330040	serum_hba1c	5.590546928	NA	NA	NA	NA	NA	NA	23836320	24884640
J1211066	26448480	body_weight	65.04539078	50	6	1	161.6	3 yrs after intervention	65.6	23836320	24884640
J1211066	26448480	serum_hba1c	5.604023783	50	6	1	161.6	3 yrs after intervention	5.962	23836320	24884640
J1211072	24920640	body_weight	71.67911414	52	6	1	170	Baseline	72.5	24920640	25967520
J1211072	24920640	serum_hba1c	5.46244301	52	6	1	170	Baseline	5.248	24920640	25967520
J1211072	25045560	body_weight	71.68156571	NA	NA	NA	NA	NA	NA	24920640	25967520
J1211072	25045560	serum_hba1c	5.463506789	NA	NA	NA	NA	NA	NA	24920640	25967520
J1211072	25170480	body_weight	71.68403833	NA	NA	NA	NA	NA	NA	24920640	25967520
J1211072	25170480	serum_hba1c	5.464577775	NA	NA	NA	NA	NA	NA	24920640	25967520
J1211072	25295400	body_weight	71.68667868	NA	NA	NA	NA	NA	NA	24920640	25967520
J1211072	25295400	serum_hba1c	5.465719815	NA	NA	NA	NA	NA	NA	24920640	25967520
J1211072	25420320	body_weight	71.68919279	52	6	1	170	NA	70	24920640	25967520
J1211072	25420320	serum_hba1c	5.466806203	52	6	1	170	NA	5.35	24920640	25967520
J1211072	25554960	body_weight	69.87354174	NA	NA	NA	NA	NA	NA	24920640	25967520
J1211072	25554960	serum_hba1c	5.330275934	NA	NA	NA	NA	NA	NA	24920640	25967520
J1211072	25689600	body_weight	69.56485637	NA	NA	NA	NA	NA	NA	24920640	25967520
J1211072	25689600	serum_hba1c	5.353468239	NA	NA	NA	NA	NA	NA	24920640	25967520
J1211072	25824240	body_weight	69.47051864	NA	NA	NA	NA	NA	NA	24920640	25967520
J1211072	25824240	serum_hba1c	5.356710079	NA	NA	NA	NA	NA	NA	24920640	25967520
J1211072	25958880	body_weight	70.08556158	52	6	1	170	NA	73	24920640	25967520
J1211072	25958880	serum_hba1c	5.36090742	52	6	1	170	NA	5.35	24920640	25967520
J1211072	26092440	body_weight	72.42470893	NA	NA	NA	NA	NA	NA	24920640	25967520
J1211072	26092440	serum_hba1c	5.377888761	NA	NA	NA	NA	NA	NA	24920640	25967520
J1211072	26226000	body_weight	73.29357627	NA	NA	NA	NA	NA	NA	24920640	25967520
J1211072	26226000	serum_hba1c	5.390639081	NA	NA	NA	NA	NA	NA	24920640	25967520
J1211072	26359560	body_weight	73.96905538	NA	NA	NA	NA	NA	NA	24920640	25967520
J1211072	26359560	serum_hba1c	5.417645918	NA	NA	NA	NA	NA	NA	24920640	25967520
J1211072	26493120	body_weight	74.46721549	52	6	1	170	1 yr after intervention	75	24920640	25967520
J1211072	26493120	serum_hba1c	5.454737286	52	6	1	170	1 yr after intervention	5.248	24920640	25967520
J1211072	26621640	body_weight	72.80290801	NA	NA	NA	NA	NA	NA	24920640	25967520
J1211072	26621640	serum_hba1c	5.439581774	NA	NA	NA	NA	NA	NA	24920640	25967520
J1211072	26750160	body_weight	72.30422507	NA	NA	NA	NA	NA	NA	24920640	25967520
J1211072	26750160	serum_hba1c	5.425041855	NA	NA	NA	NA	NA	NA	24920640	25967520
J1211072	26878680	body_weight	72.12825474	NA	NA	NA	NA	NA	NA	24920640	25967520
J1211072	26878680	serum_hba1c	5.42123942	NA	NA	NA	NA	NA	NA	24920640	25967520
J1211072	27007200	body_weight	72.06350281	52	6	1	170	2 yrs after intervention	72.5	24920640	25967520
J1211072	27007200	serum_hba1c	5.421061558	52	6	1	170	2 yrs after intervention	5.452	24920640	25967520
J1211072	27143280	body_weight	72.03914291	NA	NA	NA	NA	NA	NA	24920640	25967520
J1211072	27143280	serum_hba1c	5.422041023	NA	NA	NA	NA	NA	NA	24920640	25967520
J1211072	27279360	body_weight	72.02930835	NA	NA	NA	NA	NA	NA	24920640	25967520
J1211072	27279360	serum_hba1c	5.42349991	NA	NA	NA	NA	NA	NA	24920640	25967520
J1211072	27415440	body_weight	72.02526967	NA	NA	NA	NA	NA	NA	24920640	25967520
J1211072	27415440	serum_hba1c	5.425120437	NA	NA	NA	NA	NA	NA	24920640	25967520
J1211072	27551520	body_weight	72.02323226	52	6	1	170	3 yrs after intervention	70.9	24920640	25967520
J1211072	27551520	serum_hba1c	5.426810769	52	6	1	170	3 yrs after intervention	5.35	24920640	25967520
J1211075	23958720	body_weight	79.42677438	50	6	1	165.3	Baseline	80.1	23958720	25021440
J1211075	23958720	serum_hba1c	5.630814358	50	6	1	165.3	Baseline	5.452	23958720	25021440
J1211075	24089040	body_weight	79.47042059	NA	NA	NA	NA	NA	NA	23958720	25021440
J1211075	24089040	serum_hba1c	5.638223217	NA	NA	NA	NA	NA	NA	23958720	25021440
J1211075	24219360	body_weight	79.51407738	NA	NA	NA	NA	NA	NA	23958720	25021440
J1211075	24219360	serum_hba1c	5.645417294	NA	NA	NA	NA	NA	NA	23958720	25021440
J1211075	24349680	body_weight	79.55773968	NA	NA	NA	NA	NA	NA	23958720	25021440
J1211075	24349680	serum_hba1c	5.652386723	NA	NA	NA	NA	NA	NA	23958720	25021440
J1211075	24480000	body_weight	79.60382814	50	6	1	165.3	NA	80.5	23958720	25021440
J1211075	24480000	serum_hba1c	5.659490639	50	6	1	165.3	NA	5.452	23958720	25021440
J1211075	24612840	body_weight	76.61265338	NA	NA	NA	NA	NA	NA	23958720	25021440
J1211075	24612840	serum_hba1c	5.43903294	NA	NA	NA	NA	NA	NA	23958720	25021440
J1211075	24745680	body_weight	75.52909481	NA	NA	NA	NA	NA	NA	23958720	25021440
J1211075	24745680	serum_hba1c	5.43042973	NA	NA	NA	NA	NA	NA	23958720	25021440
J1211075	24878520	body_weight	75.02062078	NA	NA	NA	NA	NA	NA	23958720	25021440
J1211075	24878520	serum_hba1c	5.433929939	NA	NA	NA	NA	NA	NA	23958720	25021440
J1211075	25011360	body_weight	74.7903672	50	6	1	165.3	NA	74.9	23958720	25021440
J1211075	25011360	serum_hba1c	5.437493717	50	6	1	165.3	NA	5.452	23958720	25021440
J1211075	25145280	body_weight	74.66891456	NA	NA	NA	NA	NA	NA	23958720	25021440
J1211075	25145280	serum_hba1c	5.441108649	NA	NA	NA	NA	NA	NA	23958720	25021440
J1211075	25279200	body_weight	74.60753719	NA	NA	NA	NA	NA	NA	23958720	25021440
J1211075	25279200	serum_hba1c	5.444612804	NA	NA	NA	NA	NA	NA	23958720	25021440
J1211075	25413120	body_weight	74.57644755	NA	NA	NA	NA	NA	NA	23958720	25021440
J1211075	25413120	serum_hba1c	5.447835704	NA	NA	NA	NA	NA	NA	23958720	25021440
J1211075	25547040	body_weight	74.55770483	50	6	1	165.3	1 yr after intervention	73.5	23958720	25021440
J1211075	25547040	serum_hba1c	5.451132067	50	6	1	165.3	1 yr after intervention	5.452	23958720	25021440
J1211075	25701120	body_weight	74.54512653	NA	NA	NA	NA	NA	NA	23958720	25021440
J1211075	25701120	serum_hba1c	5.454646763	NA	NA	NA	NA	NA	NA	23958720	25021440
J1211075	25855200	body_weight	74.53614025	NA	NA	NA	NA	NA	NA	23958720	25021440
J1211075	25855200	serum_hba1c	5.458184295	NA	NA	NA	NA	NA	NA	23958720	25021440
J1211075	26009280	body_weight	74.52930204	NA	NA	NA	NA	NA	NA	23958720	25021440
J1211075	26009280	serum_hba1c	5.461425515	NA	NA	NA	NA	NA	NA	23958720	25021440
J1211075	26163360	body_weight	74.52317075	50	6	1	165.3	2 yrs after intervention	73.6	23958720	25021440
J1211075	26163360	serum_hba1c	5.464537785	50	6	1	165.3	2 yrs after intervention	5.146	23958720	25021440
J1211075	26314560	body_weight	74.51730996	NA	NA	NA	NA	NA	NA	23958720	25021440
J1211075	26314560	serum_hba1c	5.467524893	NA	NA	NA	NA	NA	NA	23958720	25021440
J1211075	26465760	body_weight	74.51152344	NA	NA	NA	NA	NA	NA	23958720	25021440
J1211075	26465760	serum_hba1c	5.470390788	NA	NA	NA	NA	NA	NA	23958720	25021440
J1211075	26616960	body_weight	74.50572359	NA	NA	NA	NA	NA	NA	23958720	25021440
J1211075	26616960	serum_hba1c	5.473139462	NA	NA	NA	NA	NA	NA	23958720	25021440
J1211075	26768160	body_weight	74.49987201	50	6	1	165.3	3 yrs after intervention	76.7	23958720	25021440
J1211075	26768160	serum_hba1c	5.475774888	50	6	1	165.3	3 yrs after intervention	5.554	23958720	25021440
J1211077	21206880	body_weight	83.40066516	45	6	1	179.7	Baseline	82	21206880	22305600
J1211077	21206880	serum_hba1c	5.290760638	45	6	1	179.7	Baseline	5.35	21206880	22305600
J1211077	21348000	body_weight	82.5737848	NA	NA	NA	NA	NA	NA	21206880	22305600
J1211077	21348000	serum_hba1c	5.366592625	NA	NA	NA	NA	NA	NA	21206880	22305600
J1211077	21489120	body_weight	82.41625424	NA	NA	NA	NA	NA	NA	21206880	22305600
J1211077	21489120	serum_hba1c	5.373544987	NA	NA	NA	NA	NA	NA	21206880	22305600
J1211077	21630240	body_weight	82.37712246	NA	NA	NA	NA	NA	NA	21206880	22305600
J1211077	21630240	serum_hba1c	5.377391612	NA	NA	NA	NA	NA	NA	21206880	22305600
J1211077	21771360	body_weight	82.36442571	45	6	1	179.7	NA	82	21206880	22305600
J1211077	21771360	serum_hba1c	5.381235072	45	6	1	179.7	NA	5.35	21206880	22305600
J1211077	21900240	body_weight	82.35702259	NA	NA	NA	NA	NA	NA	21206880	22305600
J1211077	21900240	serum_hba1c	5.385073589	NA	NA	NA	NA	NA	NA	21206880	22305600
J1211077	22029120	body_weight	82.35066142	NA	NA	NA	NA	NA	NA	21206880	22305600
J1211077	22029120	serum_hba1c	5.389034592	NA	NA	NA	NA	NA	NA	21206880	22305600
J1211077	22158000	body_weight	82.34457406	NA	NA	NA	NA	NA	NA	21206880	22305600
J1211077	22158000	serum_hba1c	5.393082937	NA	NA	NA	NA	NA	NA	21206880	22305600
J1211077	22286880	body_weight	82.33857869	45	6	1	179.7	NA	83	21206880	22305600
J1211077	22286880	serum_hba1c	5.397203245	45	6	1	179.7	NA	5.35	21206880	22305600
J1211077	22422960	body_weight	83.6839908	NA	NA	NA	NA	NA	NA	21206880	22305600
J1211077	22422960	serum_hba1c	5.509656436	NA	NA	NA	NA	NA	NA	21206880	22305600
J1211077	22559040	body_weight	84.16946664	NA	NA	NA	NA	NA	NA	21206880	22305600
J1211077	22559040	serum_hba1c	5.508389334	NA	NA	NA	NA	NA	NA	21206880	22305600
J1211077	22695120	body_weight	84.57360058	NA	NA	NA	NA	NA	NA	21206880	22305600
J1211077	22695120	serum_hba1c	5.5297829	NA	NA	NA	NA	NA	NA	21206880	22305600
J1211077	22831200	body_weight	84.92079885	45	6	1	179.7	1 yr after intervention	82	21206880	22305600
J1211077	22831200	serum_hba1c	5.549271758	45	6	1	179.7	1 yr after intervention	5.35	21206880	22305600
J1211077	22962240	body_weight	85.20670935	NA	NA	NA	NA	NA	NA	21206880	22305600
J1211077	22962240	serum_hba1c	5.565119784	NA	NA	NA	NA	NA	NA	21206880	22305600
J1211077	23093280	body_weight	85.45795219	NA	NA	NA	NA	NA	NA	21206880	22305600
J1211077	23093280	serum_hba1c	5.578991801	NA	NA	NA	NA	NA	NA	21206880	22305600
J1211077	23224320	body_weight	85.68021803	NA	NA	NA	NA	NA	NA	21206880	22305600
J1211077	23224320	serum_hba1c	5.591336703	NA	NA	NA	NA	NA	NA	21206880	22305600
J1211077	23355360	body_weight	85.87814004	45	6	1	179.7	2 yrs after intervention	85	21206880	22305600
J1211077	23355360	serum_hba1c	5.602484048	45	6	1	179.7	2 yrs after intervention	5.554	21206880	22305600
J1211077	23481360	body_weight	86.05551106	NA	NA	NA	NA	NA	NA	21206880	22305600
J1211077	23481360	serum_hba1c	5.612680337	NA	NA	NA	NA	NA	NA	21206880	22305600
J1211077	23607360	body_weight	86.20697802	NA	NA	NA	NA	NA	NA	21206880	22305600
J1211077	23607360	serum_hba1c	5.621607053	NA	NA	NA	NA	NA	NA	21206880	22305600
J1211077	23733360	body_weight	86.35283655	NA	NA	NA	NA	NA	NA	21206880	22305600
J1211077	23733360	serum_hba1c	5.630454747	NA	NA	NA	NA	NA	NA	21206880	22305600
J1211077	23859360	body_weight	86.4787966	45	6	1	179.7	3 yrs after intervention	85.6	21206880	22305600
J1211077	23859360	serum_hba1c	5.638343371	45	6	1	179.7	3 yrs after intervention	5.554	21206880	22305600
J1501008	27767520	body_weight	71.92972731	57	0	1	170.5	Baseline	72.1	27767520	28357920
J1501008	27767520	serum_hba1c	5.957949392	57	0	1	170.5	Baseline	5.962	27767520	28357920
J1501008	27919800	body_weight	72.90150973	NA	NA	NA	NA	NA	NA	27767520	28357920
J1501008	27919800	serum_hba1c	5.456534307	NA	NA	NA	NA	NA	NA	27767520	28357920
J1501008	28072080	body_weight	73.57675694	NA	NA	NA	NA	NA	NA	27767520	28357920
J1501008	28072080	serum_hba1c	5.514944001	NA	NA	NA	NA	NA	NA	27767520	28357920
J1501008	28224360	body_weight	74.11048041	NA	NA	NA	NA	NA	NA	27767520	28357920
J1501008	28224360	serum_hba1c	5.597509041	NA	NA	NA	NA	NA	NA	27767520	28357920
J1501008	28376640	body_weight	74.79426206	57	0	1	170.5	NA	74.8	27767520	28357920
J1501008	28376640	serum_hba1c	5.835639447	57	0	1	170.5	NA	5.86	27767520	28357920
J1501008	28503360	body_weight	75.14714813	NA	NA	NA	NA	NA	NA	27767520	28357920
J1501008	28503360	serum_hba1c	6.204218759	NA	NA	NA	NA	NA	NA	27767520	28357920
J1501008	28630080	body_weight	75.45654386	NA	NA	NA	NA	NA	NA	27767520	28357920
J1501008	28630080	serum_hba1c	6.185548863	NA	NA	NA	NA	NA	NA	27767520	28357920
J1501008	28756800	body_weight	75.75600862	NA	NA	NA	NA	NA	NA	27767520	28357920
J1501008	28756800	serum_hba1c	6.174853373	NA	NA	NA	NA	NA	NA	27767520	28357920
J1501008	28883520	body_weight	76.01501664	57	0	1	170.5	1 yr after intervention	77.4	27767520	28357920
J1501008	28883520	serum_hba1c	6.171348753	57	0	1	170.5	1 yr after intervention	6.166	27767520	28357920
J1501008	28957680	body_weight	76.15421635	NA	NA	NA	NA	NA	NA	27767520	28357920
J1501008	28957680	serum_hba1c	6.171036703	NA	NA	NA	NA	NA	NA	27767520	28357920
J1501008	29031840	body_weight	76.29581381	NA	NA	NA	NA	NA	NA	27767520	28357920
J1501008	29031840	serum_hba1c	6.171627004	NA	NA	NA	NA	NA	NA	27767520	28357920
J1501008	29106000	body_weight	76.41438731	NA	NA	NA	NA	NA	NA	27767520	28357920
J1501008	29106000	serum_hba1c	6.172743824	NA	NA	NA	NA	NA	NA	27767520	28357920
J1501008	29180160	body_weight	76.52382529	57	0	1	170.5	2 yrs after intervention	76.3	27767520	28357920
J1501008	29180160	serum_hba1c	6.174238976	57	0	1	170.5	2 yrs after intervention	6.166	27767520	28357920
J1501009	22423680	body_weight	91.06061806	47	0	1	175.4	Baseline	89.7	22423680	23483520
J1501009	22423680	serum_hba1c	5.662288759	47	0	1	175.4	Baseline	5.554	22423680	23483520
J1501009	22596840	body_weight	84.77827233	NA	NA	NA	NA	NA	NA	22423680	23483520
J1501009	22596840	serum_hba1c	5.949882577	NA	NA	NA	NA	NA	NA	22423680	23483520
J1501009	22770000	body_weight	81.70362259	NA	NA	NA	NA	NA	NA	22423680	23483520
J1501009	22770000	serum_hba1c	5.85245609	NA	NA	NA	NA	NA	NA	22423680	23483520
J1501009	22943160	body_weight	79.76257908	NA	NA	NA	NA	NA	NA	22423680	23483520
J1501009	22943160	serum_hba1c	5.734807025	NA	NA	NA	NA	NA	NA	22423680	23483520
J1501009	23116320	body_weight	78.43838163	47	0	1	175.4	NA	82.9	22423680	23483520
J1501009	23116320	serum_hba1c	5.627527279	47	0	1	175.4	NA	5.656	22423680	23483520
J1501009	23208840	body_weight	77.89393928	NA	NA	NA	NA	NA	NA	22423680	23483520
J1501009	23208840	serum_hba1c	5.576178384	NA	NA	NA	NA	NA	NA	22423680	23483520
J1501009	23301360	body_weight	77.44120603	NA	NA	NA	NA	NA	NA	22423680	23483520
J1501009	23301360	serum_hba1c	5.530017119	NA	NA	NA	NA	NA	NA	22423680	23483520
J1501009	23393880	body_weight	77.06369451	NA	NA	NA	NA	NA	NA	22423680	23483520
J1501009	23393880	serum_hba1c	5.489037615	NA	NA	NA	NA	NA	NA	22423680	23483520
J1501009	23486400	body_weight	76.77216131	47	0	1	175.4	NA	74.6	22423680	23483520
J1501009	23486400	serum_hba1c	5.433198238	47	0	1	175.4	NA	5.452	22423680	23483520
J1501009	23617080	body_weight	79.26910176	NA	NA	NA	NA	NA	NA	22423680	23483520
J1501009	23617080	serum_hba1c	5.441139087	NA	NA	NA	NA	NA	NA	22423680	23483520
J1501009	23747760	body_weight	81.17079299	NA	NA	NA	NA	NA	NA	22423680	23483520
J1501009	23747760	serum_hba1c	5.513951669	NA	NA	NA	NA	NA	NA	22423680	23483520
J1501009	23878440	body_weight	82.52303217	NA	NA	NA	NA	NA	NA	22423680	23483520
J1501009	23878440	serum_hba1c	5.545154037	NA	NA	NA	NA	NA	NA	22423680	23483520
J1501009	24009120	body_weight	83.28390267	47	0	1	175.4	1 yr after intervention	84.7	22423680	23483520
J1501009	24009120	serum_hba1c	5.53309755	47	0	1	175.4	1 yr after intervention	5.554	22423680	23483520
J1501009	24113880	body_weight	83.3754053	NA	NA	NA	NA	NA	NA	22423680	23483520
J1501009	24113880	serum_hba1c	5.505425392	NA	NA	NA	NA	NA	NA	22423680	23483520
J1501009	24218640	body_weight	83.46096691	NA	NA	NA	NA	NA	NA	22423680	23483520
J1501009	24218640	serum_hba1c	5.518086887	NA	NA	NA	NA	NA	NA	22423680	23483520
J1501009	24323400	body_weight	83.52704005	NA	NA	NA	NA	NA	NA	22423680	23483520
J1501009	24323400	serum_hba1c	5.524977348	NA	NA	NA	NA	NA	NA	22423680	23483520
J1501009	24428160	body_weight	83.57055131	47	0	1	175.4	2 yrs after intervention	83.8	22423680	23483520
J1501009	24428160	serum_hba1c	5.528867804	47	0	1	175.4	2 yrs after intervention	5.452	22423680	23483520
J1501009	24584400	body_weight	83.61433372	NA	NA	NA	NA	NA	NA	22423680	23483520
J1501009	24584400	serum_hba1c	5.53320396	NA	NA	NA	NA	NA	NA	22423680	23483520
J1501009	24740640	body_weight	83.63892688	NA	NA	NA	NA	NA	NA	22423680	23483520
J1501009	24740640	serum_hba1c	5.536926703	NA	NA	NA	NA	NA	NA	22423680	23483520
J1501009	24896880	body_weight	83.65196295	NA	NA	NA	NA	NA	NA	22423680	23483520
J1501009	24896880	serum_hba1c	5.540457809	NA	NA	NA	NA	NA	NA	22423680	23483520
J1501009	25053120	body_weight	83.65934889	47	0	1	175.4	3 yrs after intervention	83.3	22423680	23483520
J1501009	25053120	serum_hba1c	5.54428541	47	0	1	175.4	3 yrs after intervention	5.86	22423680	23483520
J1502004	20613600	body_weight	62.10177319	43	0	1	169.4	Baseline	60.4	20613600	21136320
J1502004	20613600	serum_hba1c	5.15257381	43	0	1	169.4	Baseline	5.146	20613600	21136320
J1502004	20747160	body_weight	61.1643648	NA	NA	NA	NA	NA	NA	20613600	21136320
J1502004	20747160	serum_hba1c	5.310225741	NA	NA	NA	NA	NA	NA	20613600	21136320
J1502004	20880720	body_weight	60.77667798	NA	NA	NA	NA	NA	NA	20613600	21136320
J1502004	20880720	serum_hba1c	5.329825057	NA	NA	NA	NA	NA	NA	20613600	21136320
J1502004	21014280	body_weight	60.61534295	NA	NA	NA	NA	NA	NA	20613600	21136320
J1502004	21014280	serum_hba1c	5.342702605	NA	NA	NA	NA	NA	NA	20613600	21136320
J1502004	21147840	body_weight	60.53617397	43	0	1	169.4	NA	59.2	20613600	21136320
J1502004	21147840	serum_hba1c	5.361234834	43	0	1	169.4	NA	5.35	20613600	21136320
J1502004	21276360	body_weight	59.7541384	NA	NA	NA	NA	NA	NA	20613600	21136320
J1502004	21276360	serum_hba1c	5.203607187	NA	NA	NA	NA	NA	NA	20613600	21136320
J1502004	21404880	body_weight	59.58484014	NA	NA	NA	NA	NA	NA	20613600	21136320
J1502004	21404880	serum_hba1c	5.192391982	NA	NA	NA	NA	NA	NA	20613600	21136320
J1502004	21533400	body_weight	59.50409991	NA	NA	NA	NA	NA	NA	20613600	21136320
J1502004	21533400	serum_hba1c	5.195245936	NA	NA	NA	NA	NA	NA	20613600	21136320
J1502004	21661920	body_weight	59.46224856	43	0	1	169.4	1 yr after intervention	59.6	20613600	21136320
J1502004	21661920	serum_hba1c	5.199880214	43	0	1	169.4	1 yr after intervention	5.248	20613600	21136320
J1502004	21741480	body_weight	59.44549828	NA	NA	NA	NA	NA	NA	20613600	21136320
J1502004	21741480	serum_hba1c	5.202822609	NA	NA	NA	NA	NA	NA	20613600	21136320
J1502004	21821040	body_weight	59.43245217	NA	NA	NA	NA	NA	NA	20613600	21136320
J1502004	21821040	serum_hba1c	5.205744063	NA	NA	NA	NA	NA	NA	20613600	21136320
J1502004	21900600	body_weight	59.42180676	NA	NA	NA	NA	NA	NA	20613600	21136320
J1502004	21900600	serum_hba1c	5.208614527	NA	NA	NA	NA	NA	NA	20613600	21136320
J1502004	21980160	body_weight	59.41277443	43	0	1	169.4	2 yrs after intervention	60.2	20613600	21136320
J1502004	21980160	serum_hba1c	5.211419953	43	0	1	169.4	2 yrs after intervention	5.248	20613600	21136320
J1502004	22117320	body_weight	61.2401879	NA	NA	NA	NA	NA	NA	20613600	21136320
J1502004	22117320	serum_hba1c	5.109812969	NA	NA	NA	NA	NA	NA	20613600	21136320
J1502004	22254480	body_weight	61.90427623	NA	NA	NA	NA	NA	NA	20613600	21136320
J1502004	22254480	serum_hba1c	5.132053533	NA	NA	NA	NA	NA	NA	20613600	21136320
J1502004	22391640	body_weight	62.1744725	NA	NA	NA	NA	NA	NA	20613600	21136320
J1502004	22391640	serum_hba1c	5.149535133	NA	NA	NA	NA	NA	NA	20613600	21136320
J1502004	22528800	body_weight	62.28855687	43	0	1	169.4	3 yrs after intervention	62	20613600	21136320
J1502004	22528800	serum_hba1c	5.162357099	43	0	1	169.4	3 yrs after intervention	5.248	20613600	21136320
J1502004	22687560	body_weight	62.33607326	NA	NA	NA	NA	NA	NA	20613600	21136320
J1502004	22687560	serum_hba1c	5.173674992	NA	NA	NA	NA	NA	NA	20613600	21136320
J1502004	22846320	body_weight	62.35324085	NA	NA	NA	NA	NA	NA	20613600	21136320
J1502004	22846320	serum_hba1c	5.183725705	NA	NA	NA	NA	NA	NA	20613600	21136320
J1502004	23005080	body_weight	62.35959611	NA	NA	NA	NA	NA	NA	20613600	21136320
J1502004	23005080	serum_hba1c	5.193091872	NA	NA	NA	NA	NA	NA	20613600	21136320
J1502004	23163840	body_weight	62.36224326	43	0	1	169.4	NA	63.4	20613600	21136320
J1502004	23163840	serum_hba1c	5.201988401	43	0	1	169.4	NA	5.146	20613600	21136320
J1502012	22561920	body_weight	72.93700704	47	0	1	173.7	Baseline	72.1	22561920	23444640
J1502012	22561920	serum_hba1c	6.004779113	47	0	1	173.7	Baseline	5.86	22561920	23444640
J1502012	22681800	body_weight	71.08668842	NA	NA	NA	NA	NA	NA	22561920	23444640
J1502012	22681800	serum_hba1c	6.022393411	NA	NA	NA	NA	NA	NA	22561920	23444640
J1502012	22801680	body_weight	70.76636202	NA	NA	NA	NA	NA	NA	22561920	23444640
J1502012	22801680	serum_hba1c	6.041507331	NA	NA	NA	NA	NA	NA	22561920	23444640
J1502012	22921560	body_weight	70.69257543	NA	NA	NA	NA	NA	NA	22561920	23444640
J1502012	22921560	serum_hba1c	6.055097911	NA	NA	NA	NA	NA	NA	22561920	23444640
J1502012	23041440	body_weight	70.24061137	47	0	1	173.7	NA	70.3	22561920	23444640
J1502012	23041440	serum_hba1c	6.045944148	47	0	1	173.7	NA	6.064	22561920	23444640
J1502012	23122080	body_weight	69.53749521	NA	NA	NA	NA	NA	NA	22561920	23444640
J1502012	23122080	serum_hba1c	5.913206549	NA	NA	NA	NA	NA	NA	22561920	23444640
J1502012	23202720	body_weight	69.20085834	NA	NA	NA	NA	NA	NA	22561920	23444640
J1502012	23202720	serum_hba1c	5.907350128	NA	NA	NA	NA	NA	NA	22561920	23444640
J1502012	23283360	body_weight	69.03088055	NA	NA	NA	NA	NA	NA	22561920	23444640
J1502012	23283360	serum_hba1c	5.912117121	NA	NA	NA	NA	NA	NA	22561920	23444640
J1502012	23364000	body_weight	68.93822263	47	0	1	173.7	NA	69.6	22561920	23444640
J1502012	23364000	serum_hba1c	5.91748202	47	0	1	173.7	NA	5.86	22561920	23444640
J1502012	23515560	body_weight	68.87615137	NA	NA	NA	NA	NA	NA	22561920	23444640
J1502012	23515560	serum_hba1c	5.926887626	NA	NA	NA	NA	NA	NA	22561920	23444640
J1502012	23667120	body_weight	68.86067078	NA	NA	NA	NA	NA	NA	22561920	23444640
J1502012	23667120	serum_hba1c	5.93695216	NA	NA	NA	NA	NA	NA	22561920	23444640
J1502012	23818680	body_weight	68.85924354	NA	NA	NA	NA	NA	NA	22561920	23444640
J1502012	23818680	serum_hba1c	5.947952016	NA	NA	NA	NA	NA	NA	22561920	23444640
J1502012	23970240	body_weight	68.73245415	47	0	1	173.7	1 yr after intervention	68.6	22561920	23444640
J1502012	23970240	serum_hba1c	5.861508936	47	0	1	173.7	1 yr after intervention	6.064	22561920	23444640
J1502012	24156360	body_weight	71.17293698	NA	NA	NA	NA	NA	NA	22561920	23444640
J1502012	24156360	serum_hba1c	5.760035989	NA	NA	NA	NA	NA	NA	22561920	23444640
J1502012	24342480	body_weight	71.3417831	NA	NA	NA	NA	NA	NA	22561920	23444640
J1502012	24342480	serum_hba1c	5.761153577	NA	NA	NA	NA	NA	NA	22561920	23444640
J1502012	24528600	body_weight	71.35461946	NA	NA	NA	NA	NA	NA	22561920	23444640
J1502012	24528600	serum_hba1c	5.777535061	NA	NA	NA	NA	NA	NA	22561920	23444640
J1502012	24714720	body_weight	71.35898574	47	0	1	173.7	2 yrs after intervention	72.4	22561920	23444640
J1502012	24714720	serum_hba1c	5.796833566	47	0	1	173.7	2 yrs after intervention	5.86	22561920	23444640
J1502018	24621120	body_weight	55.46854289	51	0	2	153	Baseline	55.2	24621120	25526880
J1502018	24621120	serum_hba1c	5.675683726	51	0	2	153	Baseline	5.656	24621120	25526880
J1502018	24764400	body_weight	56.2309825	NA	NA	NA	NA	NA	NA	24621120	25526880
J1502018	24764400	serum_hba1c	5.629604087	NA	NA	NA	NA	NA	NA	24621120	25526880
J1502018	24907680	body_weight	56.86152912	NA	NA	NA	NA	NA	NA	24621120	25526880
J1502018	24907680	serum_hba1c	5.663309609	NA	NA	NA	NA	NA	NA	24621120	25526880
J1502018	25050960	body_weight	57.42585416	NA	NA	NA	NA	NA	NA	24621120	25526880
J1502018	25050960	serum_hba1c	5.693331138	NA	NA	NA	NA	NA	NA	24621120	25526880
J1502018	25194240	body_weight	57.78927507	51	0	2	153	NA	58.8	24621120	25526880
J1502018	25194240	serum_hba1c	5.707153031	51	0	2	153	NA	5.656	24621120	25526880
J1502018	25278120	body_weight	57.1832168	NA	NA	NA	NA	NA	NA	24621120	25526880
J1502018	25278120	serum_hba1c	5.659519748	NA	NA	NA	NA	NA	NA	24621120	25526880
J1502018	25362000	body_weight	56.84419625	NA	NA	NA	NA	NA	NA	24621120	25526880
J1502018	25362000	serum_hba1c	5.664756033	NA	NA	NA	NA	NA	NA	24621120	25526880
J1502018	25445880	body_weight	56.66428117	NA	NA	NA	NA	NA	NA	24621120	25526880
J1502018	25445880	serum_hba1c	5.666177983	NA	NA	NA	NA	NA	NA	24621120	25526880
J1502018	25529760	body_weight	56.57135278	51	0	2	153	NA	56.3	24621120	25526880
J1502018	25529760	serum_hba1c	5.667195064	51	0	2	153	NA	5.656	24621120	25526880
J1502018	25660440	body_weight	56.49216277	NA	NA	NA	NA	NA	NA	24621120	25526880
J1502018	25660440	serum_hba1c	5.669369012	NA	NA	NA	NA	NA	NA	24621120	25526880
J1502018	25791120	body_weight	56.4527809	NA	NA	NA	NA	NA	NA	24621120	25526880
J1502018	25791120	serum_hba1c	5.672110895	NA	NA	NA	NA	NA	NA	24621120	25526880
J1502018	25921800	body_weight	56.43199435	NA	NA	NA	NA	NA	NA	24621120	25526880
J1502018	25921800	serum_hba1c	5.674902319	NA	NA	NA	NA	NA	NA	24621120	25526880
J1502018	26052480	body_weight	56.33677033	51	0	2	153	1 yr after intervention	55.7	24621120	25526880
J1502018	26052480	serum_hba1c	5.682607672	51	0	2	153	1 yr after intervention	5.656	24621120	25526880
J1502018	26184240	body_weight	57.15432369	NA	NA	NA	NA	NA	NA	24621120	25526880
J1502018	26184240	serum_hba1c	5.59519729	NA	NA	NA	NA	NA	NA	24621120	25526880
J1502018	26316000	body_weight	57.43908101	NA	NA	NA	NA	NA	NA	24621120	25526880
J1502018	26316000	serum_hba1c	5.576392459	NA	NA	NA	NA	NA	NA	24621120	25526880
J1502018	26447760	body_weight	57.59220357	NA	NA	NA	NA	NA	NA	24621120	25526880
J1502018	26447760	serum_hba1c	5.57852023	NA	NA	NA	NA	NA	NA	24621120	25526880
J1502018	26579520	body_weight	57.72587822	51	0	2	153	2 yrs after intervention	57.9	24621120	25526880
J1502018	26579520	serum_hba1c	5.581334861	51	0	2	153	2 yrs after intervention	5.656	24621120	25526880
J1502018	26710920	body_weight	57.8491795	NA	NA	NA	NA	NA	NA	24621120	25526880
J1502018	26710920	serum_hba1c	5.582506592	NA	NA	NA	NA	NA	NA	24621120	25526880
J1502018	26842320	body_weight	57.96977383	NA	NA	NA	NA	NA	NA	24621120	25526880
J1502018	26842320	serum_hba1c	5.582672011	NA	NA	NA	NA	NA	NA	24621120	25526880
J1502018	26973720	body_weight	58.07595531	NA	NA	NA	NA	NA	NA	24621120	25526880
J1502018	26973720	serum_hba1c	5.582302963	NA	NA	NA	NA	NA	NA	24621120	25526880
J1502018	27105120	body_weight	58.17515276	51	0	2	153	3 yrs after intervention	59.6	24621120	25526880
J1502018	27105120	serum_hba1c	5.581647969	51	0	2	153	3 yrs after intervention	5.554	24621120	25526880
J1502035	27993600	body_weight	74.6152032	57	0	1	172.6	Baseline	74.4	27993600	28493280
J1502035	27993600	serum_hba1c	5.254156278	57	0	1	172.6	Baseline	5.248	27993600	28493280
J1502035	28127880	body_weight	74.6460118	NA	NA	NA	NA	NA	NA	27993600	28493280
J1502035	28127880	serum_hba1c	5.269340251	NA	NA	NA	NA	NA	NA	27993600	28493280
J1502035	28262160	body_weight	74.67882145	NA	NA	NA	NA	NA	NA	27993600	28493280
J1502035	28262160	serum_hba1c	5.285969012	NA	NA	NA	NA	NA	NA	27993600	28493280
J1502035	28396440	body_weight	74.71019072	NA	NA	NA	NA	NA	NA	27993600	28493280
J1502035	28396440	serum_hba1c	5.302331699	NA	NA	NA	NA	NA	NA	27993600	28493280
J1502035	28530720	body_weight	74.74361941	57	0	1	172.6	NA	75	27993600	28493280
J1502035	28530720	serum_hba1c	5.320292198	57	0	1	172.6	NA	5.35	27993600	28493280
J1502035	28652760	body_weight	74.17918311	NA	NA	NA	NA	NA	NA	27993600	28493280
J1502035	28652760	serum_hba1c	5.292646747	NA	NA	NA	NA	NA	NA	27993600	28493280
J1502035	28774800	body_weight	74.1706087	NA	NA	NA	NA	NA	NA	27993600	28493280
J1502035	28774800	serum_hba1c	5.323162735	NA	NA	NA	NA	NA	NA	27993600	28493280
J1502035	28896840	body_weight	74.17126757	NA	NA	NA	NA	NA	NA	27993600	28493280
J1502035	28896840	serum_hba1c	5.34289551	NA	NA	NA	NA	NA	NA	27993600	28493280
J1502035	29018880	body_weight	74.17044878	57	0	1	172.6	1 yr after intervention	74.5	27993600	28493280
J1502035	29018880	serum_hba1c	5.35388208	57	0	1	172.6	1 yr after intervention	5.248	27993600	28493280
J1502035	29107800	body_weight	74.16922526	NA	NA	NA	NA	NA	NA	27993600	28493280
J1502035	29107800	serum_hba1c	5.359600637	NA	NA	NA	NA	NA	NA	27993600	28493280
J1502035	29196720	body_weight	74.16762055	NA	NA	NA	NA	NA	NA	27993600	28493280
J1502035	29196720	serum_hba1c	5.365081766	NA	NA	NA	NA	NA	NA	27993600	28493280
J1502035	29285640	body_weight	74.16601939	NA	NA	NA	NA	NA	NA	27993600	28493280
J1502035	29285640	serum_hba1c	5.369884662	NA	NA	NA	NA	NA	NA	27993600	28493280
J1502035	29374560	body_weight	74.16436884	57	0	1	172.6	2 yrs after intervention	74	27993600	28493280
J1502035	29374560	serum_hba1c	5.374618217	57	0	1	172.6	2 yrs after intervention	5.452	27993600	28493280
J1502035	29635200	body_weight	74.1592162	NA	NA	NA	NA	NA	NA	27993600	28493280
J1502035	29635200	serum_hba1c	5.389419858	NA	NA	NA	NA	NA	NA	27993600	28493280
J1502035	29895840	body_weight	74.15424926	NA	NA	NA	NA	NA	NA	27993600	28493280
J1502035	29895840	serum_hba1c	5.404486744	NA	NA	NA	NA	NA	NA	27993600	28493280
J1502035	30156480	body_weight	74.14936296	NA	NA	NA	NA	NA	NA	27993600	28493280
J1502035	30156480	serum_hba1c	5.420318698	NA	NA	NA	NA	NA	NA	27993600	28493280
J1502035	30417120	body_weight	74.14456148	57	0	1	172.6	NA	73.6	27993600	28493280
J1502035	30417120	serum_hba1c	5.436942459	57	0	1	172.6	NA	NA	27993600	28493280
J1502055	17471520	body_weight	71.38616806	37	0	1	168.4	Baseline	71	17471520	17959680
J1502055	17471520	serum_hba1c	5.600004241	37	0	1	168.4	Baseline	5.554	17471520	17959680
J1502055	17581320	body_weight	70.02654837	NA	NA	NA	NA	NA	NA	17471520	17959680
J1502055	17581320	serum_hba1c	5.439778005	NA	NA	NA	NA	NA	NA	17471520	17959680
J1502055	17691120	body_weight	69.76334212	NA	NA	NA	NA	NA	NA	17471520	17959680
J1502055	17691120	serum_hba1c	5.456482942	NA	NA	NA	NA	NA	NA	17471520	17959680
J1502055	17800920	body_weight	69.69517945	NA	NA	NA	NA	NA	NA	17471520	17959680
J1502055	17800920	serum_hba1c	5.460464802	NA	NA	NA	NA	NA	NA	17471520	17959680
J1502055	17910720	body_weight	69.66856706	37	0	1	168.4	NA	69.3	17471520	17959680
J1502055	17910720	serum_hba1c	5.461843666	37	0	1	168.4	NA	5.452	17471520	17959680
J1502055	18054360	body_weight	69.65333609	NA	NA	NA	NA	NA	NA	17471520	17959680
J1502055	18054360	serum_hba1c	5.463622863	NA	NA	NA	NA	NA	NA	17471520	17959680
J1502055	18198000	body_weight	69.64545685	NA	NA	NA	NA	NA	NA	17471520	17959680
J1502055	18198000	serum_hba1c	5.465411457	NA	NA	NA	NA	NA	NA	17471520	17959680
J1502055	18341640	body_weight	69.63988156	NA	NA	NA	NA	NA	NA	17471520	17959680
J1502055	18341640	serum_hba1c	5.467197303	NA	NA	NA	NA	NA	NA	17471520	17959680
J1502055	18485280	body_weight	69.89908098	37	0	1	168.4	1 yr after intervention	69.6	17471520	17959680
J1502055	18485280	serum_hba1c	5.461199542	37	0	1	168.4	1 yr after intervention	5.452	17471520	17959680
J1502055	18591120	body_weight	70.59723929	NA	NA	NA	NA	NA	NA	17471520	17959680
J1502055	18591120	serum_hba1c	5.428970067	NA	NA	NA	NA	NA	NA	17471520	17959680
J1502055	18696960	body_weight	70.74063572	NA	NA	NA	NA	NA	NA	17471520	17959680
J1502055	18696960	serum_hba1c	5.428699967	NA	NA	NA	NA	NA	NA	17471520	17959680
J1502055	18802800	body_weight	70.77619824	NA	NA	NA	NA	NA	NA	17471520	17959680
J1502055	18802800	serum_hba1c	5.429386934	NA	NA	NA	NA	NA	NA	17471520	17959680
J1502055	18908640	body_weight	70.78226879	37	0	1	168.4	2 yrs after intervention	71.2	17471520	17959680
J1502055	18908640	serum_hba1c	5.43023425	37	0	1	168.4	2 yrs after intervention	5.452	17471520	17959680
J1502055	19019520	body_weight	70.78143627	NA	NA	NA	NA	NA	NA	17471520	17959680
J1502055	19019520	serum_hba1c	5.431292553	NA	NA	NA	NA	NA	NA	17471520	17959680
J1502055	19130400	body_weight	70.77872204	NA	NA	NA	NA	NA	NA	17471520	17959680
J1502055	19130400	serum_hba1c	5.432610214	NA	NA	NA	NA	NA	NA	17471520	17959680
J1502055	19241280	body_weight	70.77572998	NA	NA	NA	NA	NA	NA	17471520	17959680
J1502055	19241280	serum_hba1c	5.433969345	NA	NA	NA	NA	NA	NA	17471520	17959680
J1502055	19352160	body_weight	70.77261185	37	0	1	168.4	3 yrs after intervention	69.9	17471520	17959680
J1502055	19352160	serum_hba1c	5.435411413	37	0	1	168.4	3 yrs after intervention	5.554	17471520	17959680
J1502055	19483200	body_weight	70.76861257	NA	NA	NA	NA	NA	NA	17471520	17959680
J1502055	19483200	serum_hba1c	5.437323087	NA	NA	NA	NA	NA	NA	17471520	17959680
J1502055	19614240	body_weight	70.76482367	NA	NA	NA	NA	NA	NA	17471520	17959680
J1502055	19614240	serum_hba1c	5.439201001	NA	NA	NA	NA	NA	NA	17471520	17959680
J1502055	19745280	body_weight	70.76105762	NA	NA	NA	NA	NA	NA	17471520	17959680
J1502055	19745280	serum_hba1c	5.441132875	NA	NA	NA	NA	NA	NA	17471520	17959680
J1502055	19876320	body_weight	70.75732569	37	0	1	168.4	NA	69.2	17471520	17959680
J1502055	19876320	serum_hba1c	5.443113835	37	0	1	168.4	NA	5.452	17471520	17959680
J1502075	17948160	body_weight	72.30957243	38	0	1	175.6	Baseline	70.4	17948160	18470880
J1502075	17948160	serum_hba1c	5.644462851	38	0	1	175.6	Baseline	5.86	17948160	18470880
J1502075	18079200	body_weight	71.3661611	NA	NA	NA	NA	NA	NA	17948160	18470880
J1502075	18079200	serum_hba1c	5.45634345	NA	NA	NA	NA	NA	NA	17948160	18470880
J1502075	18210240	body_weight	71.33318081	NA	NA	NA	NA	NA	NA	17948160	18470880
J1502075	18210240	serum_hba1c	5.603403468	NA	NA	NA	NA	NA	NA	17948160	18470880
J1502075	18341280	body_weight	71.34099224	NA	NA	NA	NA	NA	NA	17948160	18470880
J1502075	18341280	serum_hba1c	5.662148455	NA	NA	NA	NA	NA	NA	17948160	18470880
J1502075	18472320	body_weight	71.63315852	38	0	1	175.6	NA	71.9	17948160	18470880
J1502075	18472320	serum_hba1c	5.795983516	38	0	1	175.6	NA	5.86	17948160	18470880
J1502075	18603360	body_weight	69.87925382	NA	NA	NA	NA	NA	NA	17948160	18470880
J1502075	18603360	serum_hba1c	6.01597389	NA	NA	NA	NA	NA	NA	17948160	18470880
J1502075	18734400	body_weight	69.44181267	NA	NA	NA	NA	NA	NA	17948160	18470880
J1502075	18734400	serum_hba1c	6.014131099	NA	NA	NA	NA	NA	NA	17948160	18470880
J1502075	18865440	body_weight	69.33409064	NA	NA	NA	NA	NA	NA	17948160	18470880
J1502075	18865440	serum_hba1c	6.019431042	NA	NA	NA	NA	NA	NA	17948160	18470880
J1502075	18996480	body_weight	69.78123132	38	0	1	175.6	1 yr after intervention	69.1	17948160	18470880
J1502075	18996480	serum_hba1c	5.930246592	38	0	1	175.6	1 yr after intervention	5.656	17948160	18470880
J1502075	19125000	body_weight	71.62081977	NA	NA	NA	NA	NA	NA	17948160	18470880
J1502075	19125000	serum_hba1c	5.619507343	NA	NA	NA	NA	NA	NA	17948160	18470880
J1502075	19253520	body_weight	71.88552074	NA	NA	NA	NA	NA	NA	17948160	18470880
J1502075	19253520	serum_hba1c	5.51016524	NA	NA	NA	NA	NA	NA	17948160	18470880
J1502075	19382040	body_weight	71.92208575	NA	NA	NA	NA	NA	NA	17948160	18470880
J1502075	19382040	serum_hba1c	5.482943261	NA	NA	NA	NA	NA	NA	17948160	18470880
J1502075	19510560	body_weight	72.00695908	38	0	1	175.6	2 yrs after intervention	70.4	17948160	18470880
J1502075	19510560	serum_hba1c	5.607648816	38	0	1	175.6	2 yrs after intervention	5.452	17948160	18470880
J1502075	19639080	body_weight	71.90737338	NA	NA	NA	NA	NA	NA	17948160	18470880
J1502075	19639080	serum_hba1c	5.936031235	NA	NA	NA	NA	NA	NA	17948160	18470880
J1502075	19767600	body_weight	71.90344763	NA	NA	NA	NA	NA	NA	17948160	18470880
J1502075	19767600	serum_hba1c	5.961899175	NA	NA	NA	NA	NA	NA	17948160	18470880
J1502075	19896120	body_weight	71.9077326	NA	NA	NA	NA	NA	NA	17948160	18470880
J1502075	19896120	serum_hba1c	5.97266943	NA	NA	NA	NA	NA	NA	17948160	18470880
J1502075	20024640	body_weight	71.91268925	38	0	1	175.6	3 yrs after intervention	72.1	17948160	18470880
J1502075	20024640	serum_hba1c	5.983745773	38	0	1	175.6	3 yrs after intervention	5.962	17948160	18470880
J1502075	20138040	body_weight	71.91692346	NA	NA	NA	NA	NA	NA	17948160	18470880
J1502075	20138040	serum_hba1c	5.993575346	NA	NA	NA	NA	NA	NA	17948160	18470880
J1502075	20251440	body_weight	71.92157887	NA	NA	NA	NA	NA	NA	17948160	18470880
J1502075	20251440	serum_hba1c	6.004590125	NA	NA	NA	NA	NA	NA	17948160	18470880
J1502075	20364840	body_weight	71.92642335	NA	NA	NA	NA	NA	NA	17948160	18470880
J1502075	20364840	serum_hba1c	6.016142863	NA	NA	NA	NA	NA	NA	17948160	18470880
J1502075	20478240	body_weight	71.93149367	38	0	1	175.6	NA	73.4	17948160	18470880
J1502075	20478240	serum_hba1c	6.028269047	38	0	1	175.6	NA	6.166	17948160	18470880
J1502076	22684320	body_weight	55.0974413	47	0	1	171.5	Baseline	54.8	22684320	23186880
J1502076	22684320	serum_hba1c	5.484604388	47	0	1	171.5	Baseline	5.656	22684320	23186880
J1502076	22805280	body_weight	55.04145474	NA	NA	NA	NA	NA	NA	22684320	23186880
J1502076	22805280	serum_hba1c	5.643324728	NA	NA	NA	NA	NA	NA	22684320	23186880
J1502076	22926240	body_weight	55.08316875	NA	NA	NA	NA	NA	NA	22684320	23186880
J1502076	22926240	serum_hba1c	5.649167181	NA	NA	NA	NA	NA	NA	22684320	23186880
J1502076	23047200	body_weight	55.09935702	NA	NA	NA	NA	NA	NA	22684320	23186880
J1502076	23047200	serum_hba1c	5.653757213	NA	NA	NA	NA	NA	NA	22684320	23186880
J1502076	23168160	body_weight	55.1041135	47	0	1	171.5	NA	55	22684320	23186880
J1502076	23168160	serum_hba1c	5.657079089	47	0	1	171.5	NA	5.554	22684320	23186880
J1502076	23304240	body_weight	55.10397448	NA	NA	NA	NA	NA	NA	22684320	23186880
J1502076	23304240	serum_hba1c	5.660442679	NA	NA	NA	NA	NA	NA	22684320	23186880
J1502076	23440320	body_weight	55.1011669	NA	NA	NA	NA	NA	NA	22684320	23186880
J1502076	23440320	serum_hba1c	5.663534424	NA	NA	NA	NA	NA	NA	22684320	23186880
J1502076	23576400	body_weight	55.09730509	NA	NA	NA	NA	NA	NA	22684320	23186880
J1502076	23576400	serum_hba1c	5.666516261	NA	NA	NA	NA	NA	NA	22684320	23186880
J1502076	23712480	body_weight	55.55808004	47	0	1	171.5	1 yr after intervention	56	22684320	23186880
J1502076	23712480	serum_hba1c	5.676335757	47	0	1	171.5	1 yr after intervention	5.554	22684320	23186880
J1502076	23846040	body_weight	57.6862503	NA	NA	NA	NA	NA	NA	22684320	23186880
J1502076	23846040	serum_hba1c	5.84395234	NA	NA	NA	NA	NA	NA	22684320	23186880
J1502076	23979600	body_weight	58.57452355	NA	NA	NA	NA	NA	NA	22684320	23186880
J1502076	23979600	serum_hba1c	5.873650385	NA	NA	NA	NA	NA	NA	22684320	23186880
J1502076	24113160	body_weight	58.92918522	NA	NA	NA	NA	NA	NA	22684320	23186880
J1502076	24113160	serum_hba1c	5.886339503	NA	NA	NA	NA	NA	NA	22684320	23186880
J1502076	24246720	body_weight	59.06281143	47	0	1	171.5	2 yrs after intervention	59	22684320	23186880
J1502076	24246720	serum_hba1c	5.893867799	47	0	1	171.5	2 yrs after intervention	5.758	22684320	23186880
J1502082	16921440	body_weight	65.81885535	36	0	1	178	Baseline	65.5	16921440	17454240
J1502082	16921440	serum_hba1c	5.141839977	36	0	1	178	Baseline	5.146	16921440	17454240
J1502082	17043480	body_weight	65.35345649	NA	NA	NA	NA	NA	NA	16921440	17454240
J1502082	17043480	serum_hba1c	5.150318541	NA	NA	NA	NA	NA	NA	16921440	17454240
J1502082	17165520	body_weight	65.18403135	NA	NA	NA	NA	NA	NA	16921440	17454240
J1502082	17165520	serum_hba1c	5.149421459	NA	NA	NA	NA	NA	NA	16921440	17454240
J1502082	17287560	body_weight	65.08763711	NA	NA	NA	NA	NA	NA	16921440	17454240
J1502082	17287560	serum_hba1c	5.149952763	NA	NA	NA	NA	NA	NA	16921440	17454240
J1502082	17409600	body_weight	65.2910502	36	0	1	178	NA	65.2	16921440	17454240
J1502082	17409600	serum_hba1c	5.139618159	36	0	1	178	NA	5.146	16921440	17454240
J1502082	17552160	body_weight	65.74660759	NA	NA	NA	NA	NA	NA	16921440	17454240
J1502082	17552160	serum_hba1c	5.148484321	NA	NA	NA	NA	NA	NA	16921440	17454240
J1502082	17694720	body_weight	66.07737253	NA	NA	NA	NA	NA	NA	16921440	17454240
J1502082	17694720	serum_hba1c	5.15114271	NA	NA	NA	NA	NA	NA	16921440	17454240
J1502082	17837280	body_weight	66.25134079	NA	NA	NA	NA	NA	NA	16921440	17454240
J1502082	17837280	serum_hba1c	5.14999992	NA	NA	NA	NA	NA	NA	16921440	17454240
J1502082	17979840	body_weight	66.34224317	36	0	1	178	1 yr after intervention	66.7	16921440	17454240
J1502082	17979840	serum_hba1c	5.14955776	36	0	1	178	1 yr after intervention	5.146	16921440	17454240
J1502082	18111240	body_weight	66.38597416	NA	NA	NA	NA	NA	NA	16921440	17454240
J1502082	18111240	serum_hba1c	5.149632881	NA	NA	NA	NA	NA	NA	16921440	17454240
J1502082	18242640	body_weight	66.40995029	NA	NA	NA	NA	NA	NA	16921440	17454240
J1502082	18242640	serum_hba1c	5.149962654	NA	NA	NA	NA	NA	NA	16921440	17454240
J1502082	18374040	body_weight	66.4228411	NA	NA	NA	NA	NA	NA	16921440	17454240
J1502082	18374040	serum_hba1c	5.150435997	NA	NA	NA	NA	NA	NA	16921440	17454240
J1502082	18505440	body_weight	66.64650727	36	0	1	178	2 yrs after intervention	66.7	16921440	17454240
J1502082	18505440	serum_hba1c	5.166792751	36	0	1	178	2 yrs after intervention	5.146	16921440	17454240
J1502082	18634320	body_weight	68.16152123	NA	NA	NA	NA	NA	NA	16921440	17454240
J1502082	18634320	serum_hba1c	5.248580256	NA	NA	NA	NA	NA	NA	16921440	17454240
J1502082	18763200	body_weight	68.90993604	NA	NA	NA	NA	NA	NA	16921440	17454240
J1502082	18763200	serum_hba1c	5.248519384	NA	NA	NA	NA	NA	NA	16921440	17454240
J1502082	18892080	body_weight	69.29632202	NA	NA	NA	NA	NA	NA	16921440	17454240
J1502082	18892080	serum_hba1c	5.245653045	NA	NA	NA	NA	NA	NA	16921440	17454240
J1502082	19020960	body_weight	69.52167881	36	0	1	178	3 yrs after intervention	69.8	16921440	17454240
J1502082	19020960	serum_hba1c	5.244046217	36	0	1	178	3 yrs after intervention	5.248	16921440	17454240
J1502082	19153800	body_weight	69.64873569	NA	NA	NA	NA	NA	NA	16921440	17454240
J1502082	19153800	serum_hba1c	5.243466229	NA	NA	NA	NA	NA	NA	16921440	17454240
J1502082	19286640	body_weight	69.71283607	NA	NA	NA	NA	NA	NA	16921440	17454240
J1502082	19286640	serum_hba1c	5.243503968	NA	NA	NA	NA	NA	NA	16921440	17454240
J1502082	19419480	body_weight	69.74889731	NA	NA	NA	NA	NA	NA	16921440	17454240
J1502082	19419480	serum_hba1c	5.243877106	NA	NA	NA	NA	NA	NA	16921440	17454240
J1502082	19552320	body_weight	69.76691406	36	0	1	178	NA	68.9	16921440	17454240
J1502082	19552320	serum_hba1c	5.244402027	36	0	1	178	NA	5.248	16921440	17454240
J1502090	18951840	body_weight	75.588951	40	0	1	171.7	Baseline	75.8	18951840	19981440
J1502090	18951840	serum_hba1c	5.438465524	40	0	1	171.7	Baseline	5.35	18951840	19981440
J1502090	19003680	body_weight	75.65949899	NA	NA	NA	NA	NA	NA	18951840	19981440
J1502090	19003680	serum_hba1c	5.557443669	NA	NA	NA	NA	NA	NA	18951840	19981440
J1502090	19055520	body_weight	75.91721479	NA	NA	NA	NA	NA	NA	18951840	19981440
J1502090	19055520	serum_hba1c	5.589601558	NA	NA	NA	NA	NA	NA	18951840	19981440
J1502090	19107360	body_weight	76.14816507	NA	NA	NA	NA	NA	NA	18951840	19981440
J1502090	19107360	serum_hba1c	5.620233861	NA	NA	NA	NA	NA	NA	18951840	19981440
J1502090	19159200	body_weight	76.24442842	40	0	1	171.7	NA	76.1	18951840	19981440
J1502090	19159200	serum_hba1c	5.57051183	40	0	1	171.7	NA	5.554	18951840	19981440
J1502090	19297080	body_weight	77.01525335	NA	NA	NA	NA	NA	NA	18951840	19981440
J1502090	19297080	serum_hba1c	5.309387359	NA	NA	NA	NA	NA	NA	18951840	19981440
J1502090	19434960	body_weight	77.69211059	NA	NA	NA	NA	NA	NA	18951840	19981440
J1502090	19434960	serum_hba1c	5.360338472	NA	NA	NA	NA	NA	NA	18951840	19981440
J1502090	19572840	body_weight	78.26704121	NA	NA	NA	NA	NA	NA	18951840	19981440
J1502090	19572840	serum_hba1c	5.409247407	NA	NA	NA	NA	NA	NA	18951840	19981440
J1502090	19710720	body_weight	78.77237467	40	0	1	171.7	NA	78.7	18951840	19981440
J1502090	19710720	serum_hba1c	5.402970841	40	0	1	171.7	NA	5.452	18951840	19981440
J1502090	19909800	body_weight	78.07430614	NA	NA	NA	NA	NA	NA	18951840	19981440
J1502090	19909800	serum_hba1c	5.083558269	NA	NA	NA	NA	NA	NA	18951840	19981440
J1502090	20108880	body_weight	77.9693768	NA	NA	NA	NA	NA	NA	18951840	19981440
J1502090	20108880	serum_hba1c	5.073703428	NA	NA	NA	NA	NA	NA	18951840	19981440
J1502090	20307960	body_weight	77.93851797	NA	NA	NA	NA	NA	NA	18951840	19981440
J1502090	20307960	serum_hba1c	5.078576866	NA	NA	NA	NA	NA	NA	18951840	19981440
J1502090	20507040	body_weight	77.92042053	40	0	1	171.7	1 yr after intervention	77.9	18951840	19981440
J1502090	20507040	serum_hba1c	5.087325553	40	0	1	171.7	1 yr after intervention	5.044	18951840	19981440
J1511008	28264320	body_weight	58.88070757	58	6	2	151.7	Baseline	60	28264320	29322720
J1511008	28264320	serum_hba1c	5.913641078	58	6	2	151.7	Baseline	5.758	28264320	29322720
J1511008	28397880	body_weight	58.88886481	NA	NA	NA	NA	NA	NA	28264320	29322720
J1511008	28397880	serum_hba1c	5.870567544	NA	NA	NA	NA	NA	NA	28264320	29322720
J1511008	28531440	body_weight	58.92322332	NA	NA	NA	NA	NA	NA	28264320	29322720
J1511008	28531440	serum_hba1c	5.854520394	NA	NA	NA	NA	NA	NA	28264320	29322720
J1511008	28665000	body_weight	58.96269946	NA	NA	NA	NA	NA	NA	28264320	29322720
J1511008	28665000	serum_hba1c	5.836861133	NA	NA	NA	NA	NA	NA	28264320	29322720
J1511008	28798560	body_weight	59.00174341	58	6	2	151.7	NA	60.7	28264320	29322720
J1511008	28798560	serum_hba1c	5.819975688	58	6	2	151.7	NA	5.758	28264320	29322720
J1511008	28929960	body_weight	59.04447497	NA	NA	NA	NA	NA	NA	28264320	29322720
J1511008	28929960	serum_hba1c	5.802193807	NA	NA	NA	NA	NA	NA	28264320	29322720
J1511008	29061360	body_weight	59.08629002	NA	NA	NA	NA	NA	NA	28264320	29322720
J1511008	29061360	serum_hba1c	5.785415694	NA	NA	NA	NA	NA	NA	28264320	29322720
J1511008	29192760	body_weight	59.1293101	NA	NA	NA	NA	NA	NA	28264320	29322720
J1511008	29192760	serum_hba1c	5.768711659	NA	NA	NA	NA	NA	NA	28264320	29322720
J1511008	29324160	body_weight	59.17345097	58	6	2	151.7	NA	58.8	28264320	29322720
J1511008	29324160	serum_hba1c	5.752086766	58	6	2	151.7	NA	5.656	28264320	29322720
J1511008	29455200	body_weight	59.22117246	NA	NA	NA	NA	NA	NA	28264320	29322720
J1511008	29455200	serum_hba1c	5.734628577	NA	NA	NA	NA	NA	NA	28264320	29322720
J1511008	29586240	body_weight	59.2673734	NA	NA	NA	NA	NA	NA	28264320	29322720
J1511008	29586240	serum_hba1c	5.718178263	NA	NA	NA	NA	NA	NA	28264320	29322720
J1511008	29717280	body_weight	59.31446771	NA	NA	NA	NA	NA	NA	28264320	29322720
J1511008	29717280	serum_hba1c	5.701817342	NA	NA	NA	NA	NA	NA	28264320	29322720
J1511008	29848320	body_weight	59.36239028	58	6	2	151.7	1 yr after intervention	59.7	28264320	29322720
J1511008	29848320	serum_hba1c	5.685548069	58	6	2	151.7	1 yr after intervention	5.86	28264320	29322720
J1511008	29979360	body_weight	58.65720766	NA	NA	NA	NA	NA	NA	28264320	29322720
J1511008	29979360	serum_hba1c	5.809975863	NA	NA	NA	NA	NA	NA	28264320	29322720
J1511008	30110400	body_weight	58.63927478	NA	NA	NA	NA	NA	NA	28264320	29322720
J1511008	30110400	serum_hba1c	5.801328703	NA	NA	NA	NA	NA	NA	28264320	29322720
J1511008	30241440	body_weight	58.63266543	NA	NA	NA	NA	NA	NA	28264320	29322720
J1511008	30241440	serum_hba1c	5.782321737	NA	NA	NA	NA	NA	NA	28264320	29322720
J1511008	30372480	body_weight	58.62222296	58	6	2	151.7	2 yrs after intervention	57.6	28264320	29322720
J1511008	30372480	serum_hba1c	5.76350042	58	6	2	151.7	2 yrs after intervention	5.758	28264320	29322720
J1511008	30502800	body_weight	58.61070707	NA	NA	NA	NA	NA	NA	28264320	29322720
J1511008	30502800	serum_hba1c	5.745321252	NA	NA	NA	NA	NA	NA	28264320	29322720
J1511008	30633120	body_weight	58.59897501	NA	NA	NA	NA	NA	NA	28264320	29322720
J1511008	30633120	serum_hba1c	5.727433785	NA	NA	NA	NA	NA	NA	28264320	29322720
J1511008	30763440	body_weight	58.58719583	NA	NA	NA	NA	NA	NA	28264320	29322720
J1511008	30763440	serum_hba1c	5.709727562	NA	NA	NA	NA	NA	NA	28264320	29322720
J1511008	30893760	body_weight	58.57539839	58	6	2	151.7	3 yrs after intervention	58.4	28264320	29322720
J1511008	30893760	serum_hba1c	5.692179745	58	6	2	151.7	3 yrs after intervention	5.758	28264320	29322720
J1511014	29141280	body_weight	68.4100594	60	6	1	160.7	Baseline	69	29141280	30278880
J1511014	29141280	serum_hba1c	5.564741151	60	6	1	160.7	Baseline	5.35	29141280	30278880
J1511014	29265480	body_weight	68.56008259	NA	NA	NA	NA	NA	NA	29141280	30278880
J1511014	29265480	serum_hba1c	5.624635704	NA	NA	NA	NA	NA	NA	29141280	30278880
J1511014	29389680	body_weight	68.8476636	NA	NA	NA	NA	NA	NA	29141280	30278880
J1511014	29389680	serum_hba1c	5.580852921	NA	NA	NA	NA	NA	NA	29141280	30278880
J1511014	29513880	body_weight	69.11076867	NA	NA	NA	NA	NA	NA	29141280	30278880
J1511014	29513880	serum_hba1c	5.567614971	NA	NA	NA	NA	NA	NA	29141280	30278880
J1511014	29638080	body_weight	69.32808177	60	6	1	160.7	NA	71.6	29141280	30278880
J1511014	29638080	serum_hba1c	5.558407394	60	6	1	160.7	NA	5.656	29141280	30278880
J1511014	29777040	body_weight	69.54112592	NA	NA	NA	NA	NA	NA	29141280	30278880
J1511014	29777040	serum_hba1c	5.548770458	NA	NA	NA	NA	NA	NA	29141280	30278880
J1511014	29916000	body_weight	69.73723331	NA	NA	NA	NA	NA	NA	29141280	30278880
J1511014	29916000	serum_hba1c	5.538920778	NA	NA	NA	NA	NA	NA	29141280	30278880
J1511014	30054960	body_weight	69.90144673	NA	NA	NA	NA	NA	NA	29141280	30278880
J1511014	30054960	serum_hba1c	5.529739695	NA	NA	NA	NA	NA	NA	29141280	30278880
J1511014	30193920	body_weight	70.04776366	60	6	1	160.7	NA	69.6	29141280	30278880
J1511014	30193920	serum_hba1c	5.52069089	60	6	1	160.7	NA	5.656	29141280	30278880
J1511014	30346560	body_weight	70.1920959	NA	NA	NA	NA	NA	NA	29141280	30278880
J1511014	30346560	serum_hba1c	5.510816838	NA	NA	NA	NA	NA	NA	29141280	30278880
J1511014	30499200	body_weight	70.32698404	NA	NA	NA	NA	NA	NA	29141280	30278880
J1511014	30499200	serum_hba1c	5.500594065	NA	NA	NA	NA	NA	NA	29141280	30278880
J1511014	30651840	body_weight	70.44275311	NA	NA	NA	NA	NA	NA	29141280	30278880
J1511014	30651840	serum_hba1c	5.490936022	NA	NA	NA	NA	NA	NA	29141280	30278880
J1511014	30804480	body_weight	70.54787495	60	6	1	160.7	1 yr after intervention	70.8	29141280	30278880
J1511014	30804480	serum_hba1c	5.481364052	60	6	1	160.7	1 yr after intervention	5.656	29141280	30278880
J1511014	30935520	body_weight	70.63074974	NA	NA	NA	NA	NA	NA	29141280	30278880
J1511014	30935520	serum_hba1c	5.473221355	NA	NA	NA	NA	NA	NA	29141280	30278880
J1511014	31066560	body_weight	70.7078588	NA	NA	NA	NA	NA	NA	29141280	30278880
J1511014	31066560	serum_hba1c	5.465131188	NA	NA	NA	NA	NA	NA	29141280	30278880
J1511014	31197600	body_weight	70.78379561	NA	NA	NA	NA	NA	NA	29141280	30278880
J1511014	31197600	serum_hba1c	5.456644786	NA	NA	NA	NA	NA	NA	29141280	30278880
J1511014	31328640	body_weight	70.89592404	60	6	1	160.7	2 yrs after intervention	69.3	29141280	30278880
J1511014	31328640	serum_hba1c	5.404607141	60	6	1	160.7	2 yrs after intervention	5.554	29141280	30278880
J1511014	31514400	body_weight	71.13908059	NA	NA	NA	NA	NA	NA	29141280	30278880
J1511014	31514400	serum_hba1c	5.69084518	NA	NA	NA	NA	NA	NA	29141280	30278880
J1511014	31700160	body_weight	71.29710263	NA	NA	NA	NA	NA	NA	29141280	30278880
J1511014	31700160	serum_hba1c	5.702419214	NA	NA	NA	NA	NA	NA	29141280	30278880
J1511014	31885920	body_weight	71.4446605	NA	NA	NA	NA	NA	NA	29141280	30278880
J1511014	31885920	serum_hba1c	5.703117007	NA	NA	NA	NA	NA	NA	29141280	30278880
J1511014	32071680	body_weight	71.57805368	60	6	1	160.7	3 yrs after intervention	71.5	29141280	30278880
J1511014	32071680	serum_hba1c	5.703622454	60	6	1	160.7	3 yrs after intervention	5.962	29141280	30278880
J1511015	24258240	body_weight	74.39906776	50	6	1	173.6	Baseline	76.9	24258240	24685920
J1511015	24258240	serum_hba1c	5.478967308	50	6	1	173.6	Baseline	5.248	24258240	24685920
J1511015	24399720	body_weight	74.40147873	NA	NA	NA	NA	NA	NA	24258240	24685920
J1511015	24399720	serum_hba1c	5.484252232	NA	NA	NA	NA	NA	NA	24258240	24685920
J1511015	24541200	body_weight	74.40447091	NA	NA	NA	NA	NA	NA	24258240	24685920
J1511015	24541200	serum_hba1c	5.490221554	NA	NA	NA	NA	NA	NA	24258240	24685920
J1511015	24682680	body_weight	74.40802133	NA	NA	NA	NA	NA	NA	24258240	24685920
J1511015	24682680	serum_hba1c	5.496696196	NA	NA	NA	NA	NA	NA	24258240	24685920
J1511015	24824160	body_weight	74.41202809	50	6	1	173.6	NA	74.7	24258240	24685920
J1511015	24824160	serum_hba1c	5.503427741	50	6	1	173.6	NA	4.84	24258240	24685920
J1511015	24921000	body_weight	74.41546617	NA	NA	NA	NA	NA	NA	24258240	24685920
J1511015	24921000	serum_hba1c	5.508837315	NA	NA	NA	NA	NA	NA	24258240	24685920
J1511015	25017840	body_weight	74.4191105	NA	NA	NA	NA	NA	NA	24258240	24685920
J1511015	25017840	serum_hba1c	5.514282175	NA	NA	NA	NA	NA	NA	24258240	24685920
J1511015	25114680	body_weight	74.42363319	NA	NA	NA	NA	NA	NA	24258240	24685920
J1511015	25114680	serum_hba1c	5.520708012	NA	NA	NA	NA	NA	NA	24258240	24685920
J1511015	25211520	body_weight	74.42853072	50	6	1	173.6	1 yr after intervention	75.9	24258240	24685920
J1511015	25211520	serum_hba1c	5.527335158	50	6	1	173.6	1 yr after intervention	5.146	24258240	24685920
J1511015	25328880	body_weight	74.21270268	NA	NA	NA	NA	NA	NA	24258240	24685920
J1511015	25328880	serum_hba1c	5.405647391	NA	NA	NA	NA	NA	NA	24258240	24685920
J1511015	25446240	body_weight	74.21854877	NA	NA	NA	NA	NA	NA	24258240	24685920
J1511015	25446240	serum_hba1c	5.39845248	NA	NA	NA	NA	NA	NA	24258240	24685920
J1511015	25563600	body_weight	74.21934627	NA	NA	NA	NA	NA	NA	24258240	24685920
J1511015	25563600	serum_hba1c	5.404066004	NA	NA	NA	NA	NA	NA	24258240	24685920
J1511015	25680960	body_weight	74.21951866	50	6	1	173.6	2 yrs after intervention	75.7	24258240	24685920
J1511015	25680960	serum_hba1c	5.4113357	50	6	1	173.6	2 yrs after intervention	5.554	24258240	24685920
J1511015	25818120	body_weight	74.21973159	NA	NA	NA	NA	NA	NA	24258240	24685920
J1511015	25818120	serum_hba1c	5.42080919	NA	NA	NA	NA	NA	NA	24258240	24685920
J1511015	25955280	body_weight	74.22012261	NA	NA	NA	NA	NA	NA	24258240	24685920
J1511015	25955280	serum_hba1c	5.431083045	NA	NA	NA	NA	NA	NA	24258240	24685920
J1511015	26092440	body_weight	74.22075195	NA	NA	NA	NA	NA	NA	24258240	24685920
J1511015	26092440	serum_hba1c	5.442241242	NA	NA	NA	NA	NA	NA	24258240	24685920
J1511015	26229600	body_weight	74.22173045	50	6	1	173.6	3 yrs after intervention	75.2	24258240	24685920
J1511015	26229600	serum_hba1c	5.455114836	50	6	1	173.6	3 yrs after intervention	5.452	24258240	24685920
J1511015	26361360	body_weight	74.22295352	NA	NA	NA	NA	NA	NA	24258240	24685920
J1511015	26361360	serum_hba1c	5.467904404	NA	NA	NA	NA	NA	NA	24258240	24685920
J1511015	26493120	body_weight	74.22458647	NA	NA	NA	NA	NA	NA	24258240	24685920
J1511015	26493120	serum_hba1c	5.482116503	NA	NA	NA	NA	NA	NA	24258240	24685920
J1511015	26624880	body_weight	74.22675143	NA	NA	NA	NA	NA	NA	24258240	24685920
J1511015	26624880	serum_hba1c	5.498148341	NA	NA	NA	NA	NA	NA	24258240	24685920
J1511015	26756640	body_weight	74.22982683	50	6	1	173.6	NA	77	24258240	24685920
J1511015	26756640	serum_hba1c	5.517718803	50	6	1	173.6	NA	5.146	24258240	24685920
J1512082	27436320	body_weight	68.55483347	56	6	1	164.8	Baseline	67.3	27436320	28372320
J1512082	27436320	serum_hba1c	5.531578362	56	6	1	164.8	Baseline	5.656	27436320	28372320
J1512082	27570240	body_weight	66.09430854	NA	NA	NA	NA	NA	NA	27436320	28372320
J1512082	27570240	serum_hba1c	5.59590967	NA	NA	NA	NA	NA	NA	27436320	28372320
J1512082	27704160	body_weight	65.65538241	NA	NA	NA	NA	NA	NA	27436320	28372320
J1512082	27704160	serum_hba1c	5.713289964	NA	NA	NA	NA	NA	NA	27436320	28372320
J1512082	27838080	body_weight	65.51695108	NA	NA	NA	NA	NA	NA	27436320	28372320
J1512082	27838080	serum_hba1c	5.755605864	NA	NA	NA	NA	NA	NA	27436320	28372320
J1512082	27972000	body_weight	65.47522175	56	6	1	164.8	NA	65.9	27436320	28372320
J1512082	27972000	serum_hba1c	5.772908942	56	6	1	164.8	NA	6.064	27436320	28372320
J1512082	28069560	body_weight	65.46507154	NA	NA	NA	NA	NA	NA	27436320	28372320
J1512082	28069560	serum_hba1c	5.78056525	NA	NA	NA	NA	NA	NA	27436320	28372320
J1512082	28167120	body_weight	65.46042011	NA	NA	NA	NA	NA	NA	27436320	28372320
J1512082	28167120	serum_hba1c	5.787582995	NA	NA	NA	NA	NA	NA	27436320	28372320
J1512082	28264680	body_weight	65.45866705	NA	NA	NA	NA	NA	NA	27436320	28372320
J1512082	28264680	serum_hba1c	5.793701601	NA	NA	NA	NA	NA	NA	27436320	28372320
J1512082	28362240	body_weight	65.45797612	56	6	1	164.8	NA	66.8	27436320	28372320
J1512082	28362240	serum_hba1c	5.800199556	56	6	1	164.8	NA	5.86	27436320	28372320
J1512082	28496160	body_weight	65.45783889	NA	NA	NA	NA	NA	NA	27436320	28372320
J1512082	28496160	serum_hba1c	5.808635615	NA	NA	NA	NA	NA	NA	27436320	28372320
J1512082	28630080	body_weight	65.4580369	NA	NA	NA	NA	NA	NA	27436320	28372320
J1512082	28630080	serum_hba1c	5.817755025	NA	NA	NA	NA	NA	NA	27436320	28372320
J1512082	28764000	body_weight	65.45835926	NA	NA	NA	NA	NA	NA	27436320	28372320
J1512082	28764000	serum_hba1c	5.827142174	NA	NA	NA	NA	NA	NA	27436320	28372320
J1512082	28897920	body_weight	65.45871159	56	6	1	164.8	1 yr after intervention	64.3	27436320	28372320
J1512082	28897920	serum_hba1c	5.836299346	56	6	1	164.8	1 yr after intervention	6.064	27436320	28372320
J1512082	28993680	body_weight	65.45898214	NA	NA	NA	NA	NA	NA	27436320	28372320
J1512082	28993680	serum_hba1c	5.84307754	NA	NA	NA	NA	NA	NA	27436320	28372320
J1512082	29089440	body_weight	65.45928492	NA	NA	NA	NA	NA	NA	27436320	28372320
J1512082	29089440	serum_hba1c	5.850534463	NA	NA	NA	NA	NA	NA	27436320	28372320
J1512082	29185200	body_weight	65.45957553	NA	NA	NA	NA	NA	NA	27436320	28372320
J1512082	29185200	serum_hba1c	5.857606762	NA	NA	NA	NA	NA	NA	27436320	28372320
J1512082	29280960	body_weight	65.45987486	56	6	1	164.8	2 yrs after intervention	65.9	27436320	28372320
J1512082	29280960	serum_hba1c	5.864823185	56	6	1	164.8	2 yrs after intervention	5.656	27436320	28372320
J1512082	29410920	body_weight	68.26265879	NA	NA	NA	NA	NA	NA	27436320	28372320
J1512082	29410920	serum_hba1c	5.825986531	NA	NA	NA	NA	NA	NA	27436320	28372320
J1512082	29540880	body_weight	68.768757	NA	NA	NA	NA	NA	NA	27436320	28372320
J1512082	29540880	serum_hba1c	5.748521604	NA	NA	NA	NA	NA	NA	27436320	28372320
J1512082	29670840	body_weight	69.08592481	NA	NA	NA	NA	NA	NA	27436320	28372320
J1512082	29670840	serum_hba1c	5.751413521	NA	NA	NA	NA	NA	NA	27436320	28372320
J1512082	29800800	body_weight	69.38068777	56	6	1	164.8	3 yrs after intervention	69.1	27436320	28372320
J1512082	29800800	serum_hba1c	5.782564611	56	6	1	164.8	3 yrs after intervention	5.656	27436320	28372320
M0401023	17326080	body_weight	86.11871882	37	0	1	178	Baseline	86	17326080	17858880
M0401023	17326080	serum_hba1c	5.500235961	37	0	1	178	Baseline	5.554	17326080	17858880
M0401023	17434800	body_weight	86.34049453	NA	NA	NA	NA	NA	NA	17326080	17858880
M0401023	17434800	serum_hba1c	5.701169629	NA	NA	NA	NA	NA	NA	17326080	17858880
M0401023	17543520	body_weight	86.36550273	NA	NA	NA	NA	NA	NA	17326080	17858880
M0401023	17543520	serum_hba1c	5.669670193	NA	NA	NA	NA	NA	NA	17326080	17858880
M0401023	17652240	body_weight	86.42086455	NA	NA	NA	NA	NA	NA	17326080	17858880
M0401023	17652240	serum_hba1c	5.640162337	NA	NA	NA	NA	NA	NA	17326080	17858880
M0401023	17760960	body_weight	86.49466942	37	0	1	178	NA	86.1	17326080	17858880
M0401023	17760960	serum_hba1c	5.621434908	37	0	1	178	NA	5.452	17326080	17858880
M0401023	17916840	body_weight	86.61669539	NA	NA	NA	NA	NA	NA	17326080	17858880
M0401023	17916840	serum_hba1c	5.606777465	NA	NA	NA	NA	NA	NA	17326080	17858880
M0401023	18072720	body_weight	86.73881425	NA	NA	NA	NA	NA	NA	17326080	17858880
M0401023	18072720	serum_hba1c	5.600348212	NA	NA	NA	NA	NA	NA	17326080	17858880
M0401023	18228600	body_weight	86.84762378	NA	NA	NA	NA	NA	NA	17326080	17858880
M0401023	18228600	serum_hba1c	5.597896286	NA	NA	NA	NA	NA	NA	17326080	17858880
M0401023	18384480	body_weight	86.9510365	37	0	1	178	1 yr after intervention	87.5	17326080	17858880
M0401023	18384480	serum_hba1c	5.597152009	37	0	1	178	1 yr after intervention	5.656	17326080	17858880
M0401023	18465840	body_weight	86.99866643	NA	NA	NA	NA	NA	NA	17326080	17858880
M0401023	18465840	serum_hba1c	5.597148492	NA	NA	NA	NA	NA	NA	17326080	17858880
M0401023	18547200	body_weight	87.04770116	NA	NA	NA	NA	NA	NA	17326080	17858880
M0401023	18547200	serum_hba1c	5.597309661	NA	NA	NA	NA	NA	NA	17326080	17858880
M0401023	18628560	body_weight	87.09013345	NA	NA	NA	NA	NA	NA	17326080	17858880
M0401023	18628560	serum_hba1c	5.597560824	NA	NA	NA	NA	NA	NA	17326080	17858880
M0401023	18709920	body_weight	87.13032819	37	0	1	178	2 yrs after intervention	85.8	17326080	17858880
M0401023	18709920	serum_hba1c	5.59788034	37	0	1	178	2 yrs after intervention	5.554	17326080	17858880
M0401023	18855360	body_weight	87.1982107	NA	NA	NA	NA	NA	NA	17326080	17858880
M0401023	18855360	serum_hba1c	5.59857638	NA	NA	NA	NA	NA	NA	17326080	17858880
M0401023	19000800	body_weight	87.26313024	NA	NA	NA	NA	NA	NA	17326080	17858880
M0401023	19000800	serum_hba1c	5.599408017	NA	NA	NA	NA	NA	NA	17326080	17858880
M0401023	19146240	body_weight	87.31976799	NA	NA	NA	NA	NA	NA	17326080	17858880
M0401023	19146240	serum_hba1c	5.600262124	NA	NA	NA	NA	NA	NA	17326080	17858880
M0401023	19291680	body_weight	87.37206869	37	0	1	178	3 yrs after intervention	89.1	17326080	17858880
M0401023	19291680	serum_hba1c	5.601162414	37	0	1	178	3 yrs after intervention	5.758	17326080	17858880
M0401023	19398240	body_weight	87.40881759	NA	NA	NA	NA	NA	NA	17326080	17858880
M0401023	19398240	serum_hba1c	5.60186471	NA	NA	NA	NA	NA	NA	17326080	17858880
M0401023	19504800	body_weight	87.44369308	NA	NA	NA	NA	NA	NA	17326080	17858880
M0401023	19504800	serum_hba1c	5.602589693	NA	NA	NA	NA	NA	NA	17326080	17858880
M0401023	19611360	body_weight	87.47472682	NA	NA	NA	NA	NA	NA	17326080	17858880
M0401023	19611360	serum_hba1c	5.603287167	NA	NA	NA	NA	NA	NA	17326080	17858880
M0401023	19717920	body_weight	87.50651704	37	0	1	178	NA	87.2	17326080	17858880
M0401023	19717920	serum_hba1c	5.604057659	37	0	1	178	NA	5.554	17326080	17858880
M0401040	27244800	body_weight	72.89948801	56	0	1	170	Baseline	73	27244800	27806400
M0401040	27244800	serum_hba1c	6.034408805	56	0	1	170	Baseline	5.962	27244800	27806400
M0401040	27380880	body_weight	72.941739	NA	NA	NA	NA	NA	NA	27244800	27806400
M0401040	27380880	serum_hba1c	6.037581707	NA	NA	NA	NA	NA	NA	27244800	27806400
M0401040	27516960	body_weight	72.98577579	NA	NA	NA	NA	NA	NA	27244800	27806400
M0401040	27516960	serum_hba1c	6.040507935	NA	NA	NA	NA	NA	NA	27244800	27806400
M0401040	27653040	body_weight	73.02926749	NA	NA	NA	NA	NA	NA	27244800	27806400
M0401040	27653040	serum_hba1c	6.04307699	NA	NA	NA	NA	NA	NA	27244800	27806400
M0401040	27789120	body_weight	73.07224868	56	0	1	170	NA	73.3	27244800	27806400
M0401040	27789120	serum_hba1c	6.04535392	56	0	1	170	NA	5.962	27244800	27806400
M0401040	27924840	body_weight	70.94077344	NA	NA	NA	NA	NA	NA	27244800	27806400
M0401040	27924840	serum_hba1c	5.926822504	NA	NA	NA	NA	NA	NA	27244800	27806400
M0401040	28060560	body_weight	70.68392748	NA	NA	NA	NA	NA	NA	27244800	27806400
M0401040	28060560	serum_hba1c	5.934657479	NA	NA	NA	NA	NA	NA	27244800	27806400
M0401040	28196280	body_weight	70.6407125	NA	NA	NA	NA	NA	NA	27244800	27806400
M0401040	28196280	serum_hba1c	5.936641519	NA	NA	NA	NA	NA	NA	27244800	27806400
M0401040	28332000	body_weight	70.63244559	56	0	1	170	1 yr after intervention	71.2	27244800	27806400
M0401040	28332000	serum_hba1c	5.93801317	56	0	1	170	1 yr after intervention	5.962	27244800	27806400
M0401040	28476000	body_weight	70.62992635	NA	NA	NA	NA	NA	NA	27244800	27806400
M0401040	28476000	serum_hba1c	5.939273919	NA	NA	NA	NA	NA	NA	27244800	27806400
M0401040	28620000	body_weight	70.62838664	NA	NA	NA	NA	NA	NA	27244800	27806400
M0401040	28620000	serum_hba1c	5.940436812	NA	NA	NA	NA	NA	NA	27244800	27806400
M0401040	28764000	body_weight	70.62697389	NA	NA	NA	NA	NA	NA	27244800	27806400
M0401040	28764000	serum_hba1c	5.941528714	NA	NA	NA	NA	NA	NA	27244800	27806400
M0401040	28908000	body_weight	70.62556633	56	0	1	170	2 yrs after intervention	70.7	27244800	27806400
M0401040	28908000	serum_hba1c	5.942562543	56	0	1	170	2 yrs after intervention	6.064	27244800	27806400
M0401040	29058840	body_weight	70.62414953	NA	NA	NA	NA	NA	NA	27244800	27806400
M0401040	29058840	serum_hba1c	5.943547145	NA	NA	NA	NA	NA	NA	27244800	27806400
M0401040	29209680	body_weight	70.62265221	NA	NA	NA	NA	NA	NA	27244800	27806400
M0401040	29209680	serum_hba1c	5.944535562	NA	NA	NA	NA	NA	NA	27244800	27806400
M0401040	29360520	body_weight	70.62114682	NA	NA	NA	NA	NA	NA	27244800	27806400
M0401040	29360520	serum_hba1c	5.945483865	NA	NA	NA	NA	NA	NA	27244800	27806400
M0401040	29511360	body_weight	70.61963504	56	0	1	170	3 yrs after intervention	69.1	27244800	27806400
M0401040	29511360	serum_hba1c	5.946397394	56	0	1	170	3 yrs after intervention	5.962	27244800	27806400
M0401040	29652840	body_weight	70.61819056	NA	NA	NA	NA	NA	NA	27244800	27806400
M0401040	29652840	serum_hba1c	5.947239114	NA	NA	NA	NA	NA	NA	27244800	27806400
M0401040	29794320	body_weight	70.61674246	NA	NA	NA	NA	NA	NA	27244800	27806400
M0401040	29794320	serum_hba1c	5.948056404	NA	NA	NA	NA	NA	NA	27244800	27806400
M0401040	29935800	body_weight	70.61536408	NA	NA	NA	NA	NA	NA	27244800	27806400
M0401040	29935800	serum_hba1c	5.948812573	NA	NA	NA	NA	NA	NA	27244800	27806400
M0401040	30077280	body_weight	70.61391094	56	0	1	170	NA	71	27244800	27806400
M0401040	30077280	serum_hba1c	5.949589296	56	0	1	170	NA	5.962	27244800	27806400
M0401042	24559200	body_weight	72.03952325	51	0	1	167	Baseline	73	24559200	25198560
M0401042	24559200	serum_hba1c	5.255069536	51	0	1	167	Baseline	5.248	24559200	25198560
M0401042	24690240	body_weight	70.35880837	NA	NA	NA	NA	NA	NA	24559200	25198560
M0401042	24690240	serum_hba1c	5.492803151	NA	NA	NA	NA	NA	NA	24559200	25198560
M0401042	24821280	body_weight	69.88535239	NA	NA	NA	NA	NA	NA	24559200	25198560
M0401042	24821280	serum_hba1c	5.515400199	NA	NA	NA	NA	NA	NA	24559200	25198560
M0401042	24952320	body_weight	69.718794	NA	NA	NA	NA	NA	NA	24559200	25198560
M0401042	24952320	serum_hba1c	5.516802495	NA	NA	NA	NA	NA	NA	24559200	25198560
M0401042	25083360	body_weight	69.65603377	51	0	1	167	NA	71.6	24559200	25198560
M0401042	25083360	serum_hba1c	5.51698927	51	0	1	167	NA	5.35	24559200	25198560
M0401042	25243560	body_weight	69.62665341	NA	NA	NA	NA	NA	NA	24559200	25198560
M0401042	25243560	serum_hba1c	5.518926306	NA	NA	NA	NA	NA	NA	24559200	25198560
M0401042	25403760	body_weight	69.61566968	NA	NA	NA	NA	NA	NA	24559200	25198560
M0401042	25403760	serum_hba1c	5.522258215	NA	NA	NA	NA	NA	NA	24559200	25198560
M0401042	25563960	body_weight	69.60961445	NA	NA	NA	NA	NA	NA	24559200	25198560
M0401042	25563960	serum_hba1c	5.526443591	NA	NA	NA	NA	NA	NA	24559200	25198560
M0401042	25724160	body_weight	69.6050703	51	0	1	167	1 yr after intervention	69.1	24559200	25198560
M0401042	25724160	serum_hba1c	5.531119335	51	0	1	167	1 yr after intervention	5.554	24559200	25198560
M0401042	25866720	body_weight	70.71855444	NA	NA	NA	NA	NA	NA	24559200	25198560
M0401042	25866720	serum_hba1c	5.787924477	NA	NA	NA	NA	NA	NA	24559200	25198560
M0401042	26009280	body_weight	70.87171314	NA	NA	NA	NA	NA	NA	24559200	25198560
M0401042	26009280	serum_hba1c	5.724229907	NA	NA	NA	NA	NA	NA	24559200	25198560
M0401042	26151840	body_weight	70.89968776	NA	NA	NA	NA	NA	NA	24559200	25198560
M0401042	26151840	serum_hba1c	5.692521881	NA	NA	NA	NA	NA	NA	24559200	25198560
M0401042	26294400	body_weight	71.25776557	51	0	1	167	2 yrs after intervention	72.2	24559200	25198560
M0401042	26294400	serum_hba1c	5.703626803	51	0	1	167	2 yrs after intervention	5.656	24559200	25198560
M0401042	26416440	body_weight	71.87174605	NA	NA	NA	NA	NA	NA	24559200	25198560
M0401042	26416440	serum_hba1c	5.848041307	NA	NA	NA	NA	NA	NA	24559200	25198560
M0401042	26538480	body_weight	72.05140413	NA	NA	NA	NA	NA	NA	24559200	25198560
M0401042	26538480	serum_hba1c	5.830874321	NA	NA	NA	NA	NA	NA	24559200	25198560
M0401042	26660520	body_weight	72.11244923	NA	NA	NA	NA	NA	NA	24559200	25198560
M0401042	26660520	serum_hba1c	5.821226337	NA	NA	NA	NA	NA	NA	24559200	25198560
M0401042	26782560	body_weight	71.61405843	51	0	1	167	3 yrs after intervention	72.1	24559200	25198560
M0401042	26782560	serum_hba1c	5.773133863	51	0	1	167	3 yrs after intervention	5.758	24559200	25198560
M0401042	26913600	body_weight	70.55691327	NA	NA	NA	NA	NA	NA	24559200	25198560
M0401042	26913600	serum_hba1c	5.592665336	NA	NA	NA	NA	NA	NA	24559200	25198560
M0401042	27044640	body_weight	70.30920739	NA	NA	NA	NA	NA	NA	24559200	25198560
M0401042	27044640	serum_hba1c	5.60362342	NA	NA	NA	NA	NA	NA	24559200	25198560
M0401042	27175680	body_weight	70.23184103	NA	NA	NA	NA	NA	NA	24559200	25198560
M0401042	27175680	serum_hba1c	5.608286491	NA	NA	NA	NA	NA	NA	24559200	25198560
M0401042	27306720	body_weight	70.20460059	51	0	1	167	NA	69.3	24559200	25198560
M0401042	27306720	serum_hba1c	5.61004318	51	0	1	167	NA	5.656	24559200	25198560
M0401045	26665920	body_weight	72.91750532	55	0	1	170	Baseline	73	NA	NA
M0401045	26665920	serum_hba1c	4.987947679	55	0	1	170	Baseline	5.044	NA	NA
M0401045	26807400	body_weight	72.96621723	NA	NA	NA	NA	NA	NA	NA	NA
M0401045	26807400	serum_hba1c	5.007925238	NA	NA	NA	NA	NA	NA	NA	NA
M0401045	26948880	body_weight	73.01353639	NA	NA	NA	NA	NA	NA	NA	NA
M0401045	26948880	serum_hba1c	5.027642957	NA	NA	NA	NA	NA	NA	NA	NA
M0401045	27090360	body_weight	73.06441004	NA	NA	NA	NA	NA	NA	NA	NA
M0401045	27090360	serum_hba1c	5.048885306	NA	NA	NA	NA	NA	NA	NA	NA
M0401045	27231840	body_weight	73.1162983	55	0	1	170	NA	72.6	NA	NA
M0401045	27231840	serum_hba1c	5.070257727	55	0	1	170	NA	5.044	NA	NA
M0401045	27483120	body_weight	73.87277567	NA	NA	NA	NA	NA	NA	NA	NA
M0401045	27483120	serum_hba1c	5.036295043	NA	NA	NA	NA	NA	NA	NA	NA
M0401045	27734400	body_weight	74.49365188	NA	NA	NA	NA	NA	NA	NA	NA
M0401045	27734400	serum_hba1c	5.05871649	NA	NA	NA	NA	NA	NA	NA	NA
M0401045	27985680	body_weight	74.95438989	NA	NA	NA	NA	NA	NA	NA	NA
M0401045	27985680	serum_hba1c	5.073814277	NA	NA	NA	NA	NA	NA	NA	NA
M0401045	28236960	body_weight	75.32713611	55	0	1	170	2 yrs after intervention	74	NA	NA
M0401045	28236960	serum_hba1c	5.083844886	55	0	1	170	2 yrs after intervention	4.942	NA	NA
M0401045	28361880	body_weight	75.48889135	NA	NA	NA	NA	NA	NA	NA	NA
M0401045	28361880	serum_hba1c	5.087192733	NA	NA	NA	NA	NA	NA	NA	NA
M0401045	28486800	body_weight	75.62671969	NA	NA	NA	NA	NA	NA	NA	NA
M0401045	28486800	serum_hba1c	5.089377219	NA	NA	NA	NA	NA	NA	NA	NA
M0401045	28611720	body_weight	75.75213718	NA	NA	NA	NA	NA	NA	NA	NA
M0401045	28611720	serum_hba1c	5.090712195	NA	NA	NA	NA	NA	NA	NA	NA
M0401045	28736640	body_weight	75.87330324	55	0	1	170	3 yrs after intervention	76	NA	NA
M0401045	28736640	serum_hba1c	5.091301433	55	0	1	170	3 yrs after intervention	5.146	NA	NA
M0401045	28838880	body_weight	75.960345	NA	NA	NA	NA	NA	NA	NA	NA
M0401045	28838880	serum_hba1c	5.091237075	NA	NA	NA	NA	NA	NA	NA	NA
M0401045	28941120	body_weight	76.04183806	NA	NA	NA	NA	NA	NA	NA	NA
M0401045	28941120	serum_hba1c	5.090763789	NA	NA	NA	NA	NA	NA	NA	NA
M0401045	29043360	body_weight	76.11837333	NA	NA	NA	NA	NA	NA	NA	NA
M0401045	29043360	serum_hba1c	5.089922412	NA	NA	NA	NA	NA	NA	NA	NA
M0401045	29145600	body_weight	76.19545988	55	0	1	170	NA	77.4	NA	NA
M0401045	29145600	serum_hba1c	5.08865524	55	0	1	170	NA	5.146	NA	NA
M0401069	24989760	body_weight	74.79079091	52	0	1	174	Baseline	75	24989760	25506720
M0401069	24989760	serum_hba1c	5.504839531	52	0	1	174	Baseline	5.35	24989760	25506720
M0401069	25118280	body_weight	72.32862621	NA	NA	NA	NA	NA	NA	24989760	25506720
M0401069	25118280	serum_hba1c	5.163628359	NA	NA	NA	NA	NA	NA	24989760	25506720
M0401069	25246800	body_weight	71.75503786	NA	NA	NA	NA	NA	NA	24989760	25506720
M0401069	25246800	serum_hba1c	5.178929809	NA	NA	NA	NA	NA	NA	24989760	25506720
M0401069	25375320	body_weight	71.54984086	NA	NA	NA	NA	NA	NA	24989760	25506720
M0401069	25375320	serum_hba1c	5.193015708	NA	NA	NA	NA	NA	NA	24989760	25506720
M0401069	25503840	body_weight	71.48959388	52	0	1	174	NA	72	24989760	25506720
M0401069	25503840	serum_hba1c	5.164110947	52	0	1	174	NA	5.248	24989760	25506720
M0401069	25635960	body_weight	71.82495614	NA	NA	NA	NA	NA	NA	24989760	25506720
M0401069	25635960	serum_hba1c	5.01447901	NA	NA	NA	NA	NA	NA	24989760	25506720
M0401069	25768080	body_weight	71.92793738	NA	NA	NA	NA	NA	NA	24989760	25506720
M0401069	25768080	serum_hba1c	5.055720907	NA	NA	NA	NA	NA	NA	24989760	25506720
M0401069	25900200	body_weight	71.95898248	NA	NA	NA	NA	NA	NA	24989760	25506720
M0401069	25900200	serum_hba1c	5.114565424	NA	NA	NA	NA	NA	NA	24989760	25506720
M0401069	26032320	body_weight	71.96906081	52	0	1	174	1 yr after intervention	71.2	24989760	25506720
M0401069	26032320	serum_hba1c	5.160019391	52	0	1	174	1 yr after intervention	5.248	24989760	25506720
M0401069	26159760	body_weight	71.97414468	NA	NA	NA	NA	NA	NA	24989760	25506720
M0401069	26159760	serum_hba1c	5.196736775	NA	NA	NA	NA	NA	NA	24989760	25506720
M0401069	26287200	body_weight	71.97795316	NA	NA	NA	NA	NA	NA	24989760	25506720
M0401069	26287200	serum_hba1c	5.227798989	NA	NA	NA	NA	NA	NA	24989760	25506720
M0401069	26414640	body_weight	71.98131579	NA	NA	NA	NA	NA	NA	24989760	25506720
M0401069	26414640	serum_hba1c	5.254020368	NA	NA	NA	NA	NA	NA	24989760	25506720
M0401069	26542080	body_weight	71.8083798	52	0	1	174	2 yrs after intervention	73	24989760	25506720
M0401069	26542080	serum_hba1c	5.314257512	52	0	1	174	2 yrs after intervention	5.35	24989760	25506720
M0401069	26675640	body_weight	69.44193285	NA	NA	NA	NA	NA	NA	24989760	25506720
M0401069	26675640	serum_hba1c	5.323456917	NA	NA	NA	NA	NA	NA	24989760	25506720
M0401069	26809200	body_weight	68.20947642	NA	NA	NA	NA	NA	NA	24989760	25506720
M0401069	26809200	serum_hba1c	5.292662965	NA	NA	NA	NA	NA	NA	24989760	25506720
M0401069	26942760	body_weight	67.55016044	NA	NA	NA	NA	NA	NA	24989760	25506720
M0401069	26942760	serum_hba1c	5.277116329	NA	NA	NA	NA	NA	NA	24989760	25506720
M0401069	27076320	body_weight	67.1993625	52	0	1	174	3 yrs after intervention	69.7	24989760	25506720
M0401069	27076320	serum_hba1c	5.271014647	52	0	1	174	3 yrs after intervention	5.452	24989760	25506720
M0401069	27204840	body_weight	66.99627525	NA	NA	NA	NA	NA	NA	24989760	25506720
M0401069	27204840	serum_hba1c	5.269019798	NA	NA	NA	NA	NA	NA	24989760	25506720
M0401069	27333360	body_weight	66.87847552	NA	NA	NA	NA	NA	NA	24989760	25506720
M0401069	27333360	serum_hba1c	5.269077164	NA	NA	NA	NA	NA	NA	24989760	25506720
M0401069	27461880	body_weight	66.81075984	NA	NA	NA	NA	NA	NA	24989760	25506720
M0401069	27461880	serum_hba1c	5.270217458	NA	NA	NA	NA	NA	NA	24989760	25506720
M0401069	27590400	body_weight	66.77276383	52	0	1	174	NA	65.7	24989760	25506720
M0401069	27590400	serum_hba1c	5.271968699	52	0	1	174	NA	5.248	24989760	25506720
M0401072	26654400	body_weight	64.02198803	55	0	1	169	Baseline	62	26654400	27290880
M0401072	26654400	serum_hba1c	5.514432561	55	0	1	169	Baseline	5.656	26654400	27290880
M0401072	26787960	body_weight	60.55757802	NA	NA	NA	NA	NA	NA	26654400	27290880
M0401072	26787960	serum_hba1c	5.682663543	NA	NA	NA	NA	NA	NA	26654400	27290880
M0401072	26921520	body_weight	59.28221861	NA	NA	NA	NA	NA	NA	26654400	27290880
M0401072	26921520	serum_hba1c	5.678918165	NA	NA	NA	NA	NA	NA	26654400	27290880
M0401072	27055080	body_weight	58.79400988	NA	NA	NA	NA	NA	NA	26654400	27290880
M0401072	27055080	serum_hba1c	5.672052101	NA	NA	NA	NA	NA	NA	26654400	27290880
M0401072	27188640	body_weight	58.584359	55	0	1	169	NA	58.9	26654400	27290880
M0401072	27188640	serum_hba1c	5.670784818	55	0	1	169	NA	5.554	26654400	27290880
M0401072	27345600	body_weight	58.4940603	NA	NA	NA	NA	NA	NA	26654400	27290880
M0401072	27345600	serum_hba1c	5.673515528	NA	NA	NA	NA	NA	NA	26654400	27290880
M0401072	27502560	body_weight	58.46360521	NA	NA	NA	NA	NA	NA	26654400	27290880
M0401072	27502560	serum_hba1c	5.677863379	NA	NA	NA	NA	NA	NA	26654400	27290880
M0401072	27659520	body_weight	58.45173058	NA	NA	NA	NA	NA	NA	26654400	27290880
M0401072	27659520	serum_hba1c	5.683103243	NA	NA	NA	NA	NA	NA	26654400	27290880
M0401072	27816480	body_weight	58.44693658	55	0	1	169	1 yr after intervention	58.4	26654400	27290880
M0401072	27816480	serum_hba1c	5.688619319	55	0	1	169	1 yr after intervention	5.656	26654400	27290880
M0401072	27967320	body_weight	60.13442373	NA	NA	NA	NA	NA	NA	26654400	27290880
M0401072	27967320	serum_hba1c	5.710377531	NA	NA	NA	NA	NA	NA	26654400	27290880
M0401072	28118160	body_weight	60.83130509	NA	NA	NA	NA	NA	NA	26654400	27290880
M0401072	28118160	serum_hba1c	5.713538804	NA	NA	NA	NA	NA	NA	26654400	27290880
M0401072	28269000	body_weight	61.08608231	NA	NA	NA	NA	NA	NA	26654400	27290880
M0401072	28269000	serum_hba1c	5.718499648	NA	NA	NA	NA	NA	NA	26654400	27290880
M0401072	28419840	body_weight	60.9700168	55	0	1	169	2 yrs after intervention	61	26654400	27290880
M0401072	28419840	serum_hba1c	5.753830945	55	0	1	169	2 yrs after intervention	5.962	26654400	27290880
M0401072	28561320	body_weight	59.59122893	NA	NA	NA	NA	NA	NA	26654400	27290880
M0401072	28561320	serum_hba1c	5.845072494	NA	NA	NA	NA	NA	NA	26654400	27290880
M0401072	28702800	body_weight	59.01442241	NA	NA	NA	NA	NA	NA	26654400	27290880
M0401072	28702800	serum_hba1c	5.836004145	NA	NA	NA	NA	NA	NA	26654400	27290880
M0401072	28844280	body_weight	58.79431092	NA	NA	NA	NA	NA	NA	26654400	27290880
M0401072	28844280	serum_hba1c	5.835252748	NA	NA	NA	NA	NA	NA	26654400	27290880
M0401072	28985760	body_weight	58.71271982	55	0	1	169	3 yrs after intervention	59.4	26654400	27290880
M0401072	28985760	serum_hba1c	5.840510568	55	0	1	169	3 yrs after intervention	5.86	26654400	27290880
M0401074	25181280	body_weight	71.68430274	52	0	1	170	Baseline	71	25181280	25663680
M0401074	25181280	serum_hba1c	5.464692212	52	0	1	170	Baseline	5.452	25181280	25663680
M0401074	25312320	body_weight	72.84659668	NA	NA	NA	NA	NA	NA	25181280	25663680
M0401074	25312320	serum_hba1c	5.280180216	NA	NA	NA	NA	NA	NA	25181280	25663680
M0401074	25443360	body_weight	73.6900492	NA	NA	NA	NA	NA	NA	25181280	25663680
M0401074	25443360	serum_hba1c	5.270890879	NA	NA	NA	NA	NA	NA	25181280	25663680
M0401074	25574400	body_weight	74.34293662	NA	NA	NA	NA	NA	NA	25181280	25663680
M0401074	25574400	serum_hba1c	5.278769928	NA	NA	NA	NA	NA	NA	25181280	25663680
M0401074	25705440	body_weight	74.96672623	52	0	1	170	NA	74.7	25181280	25663680
M0401074	25705440	serum_hba1c	5.298734734	52	0	1	170	NA	5.35	25181280	25663680
M0401074	25826400	body_weight	75.5085414	NA	NA	NA	NA	NA	NA	25181280	25663680
M0401074	25826400	serum_hba1c	5.353021886	NA	NA	NA	NA	NA	NA	25181280	25663680
M0401074	25947360	body_weight	75.90715476	NA	NA	NA	NA	NA	NA	25181280	25663680
M0401074	25947360	serum_hba1c	5.365554241	NA	NA	NA	NA	NA	NA	25181280	25663680
M0401074	26068320	body_weight	76.26211545	NA	NA	NA	NA	NA	NA	25181280	25663680
M0401074	26068320	serum_hba1c	5.37790456	NA	NA	NA	NA	NA	NA	25181280	25663680
M0401074	26189280	body_weight	76.55952107	52	0	1	170	1 yr after intervention	75.2	25181280	25663680
M0401074	26189280	serum_hba1c	5.39316789	52	0	1	170	1 yr after intervention	5.452	25181280	25663680
M0401074	26330400	body_weight	76.85030067	NA	NA	NA	NA	NA	NA	25181280	25663680
M0401074	26330400	serum_hba1c	5.415683311	NA	NA	NA	NA	NA	NA	25181280	25663680
M0401074	26471520	body_weight	77.07941478	NA	NA	NA	NA	NA	NA	25181280	25663680
M0401074	26471520	serum_hba1c	5.442647786	NA	NA	NA	NA	NA	NA	25181280	25663680
M0401074	26612640	body_weight	77.2815358	NA	NA	NA	NA	NA	NA	25181280	25663680
M0401074	26612640	serum_hba1c	5.479244777	NA	NA	NA	NA	NA	NA	25181280	25663680
M0401074	26753760	body_weight	77.45520334	52	0	1	170	2 yrs after intervention	78	25181280	25663680
M0401074	26753760	serum_hba1c	5.518244317	52	0	1	170	2 yrs after intervention	5.554	25181280	25663680
M0401074	26887320	body_weight	77.59718333	NA	NA	NA	NA	NA	NA	25181280	25663680
M0401074	26887320	serum_hba1c	5.45211547	NA	NA	NA	NA	NA	NA	25181280	25663680
M0401074	27020880	body_weight	77.7265653	NA	NA	NA	NA	NA	NA	25181280	25663680
M0401074	27020880	serum_hba1c	5.439224345	NA	NA	NA	NA	NA	NA	25181280	25663680
M0401074	27154440	body_weight	77.85177453	NA	NA	NA	NA	NA	NA	25181280	25663680
M0401074	27154440	serum_hba1c	5.440250138	NA	NA	NA	NA	NA	NA	25181280	25663680
M0401074	27288000	body_weight	77.96480206	52	0	1	170	3 yrs after intervention	77.3	25181280	25663680
M0401074	27288000	serum_hba1c	5.449561273	52	0	1	170	3 yrs after intervention	5.452	25181280	25663680
M0401074	27421560	body_weight	78.06103298	NA	NA	NA	NA	NA	NA	25181280	25663680
M0401074	27421560	serum_hba1c	5.463904479	NA	NA	NA	NA	NA	NA	25181280	25663680
M0401074	27555120	body_weight	78.15207832	NA	NA	NA	NA	NA	NA	25181280	25663680
M0401074	27555120	serum_hba1c	5.484030606	NA	NA	NA	NA	NA	NA	25181280	25663680
M0401074	27688680	body_weight	78.22938987	NA	NA	NA	NA	NA	NA	25181280	25663680
M0401074	27688680	serum_hba1c	5.507849324	NA	NA	NA	NA	NA	NA	25181280	25663680
M0401074	27822240	body_weight	78.30270763	52	0	1	170	NA	77.8	25181280	25663680
M0401074	27822240	serum_hba1c	5.538852937	52	0	1	170	NA	5.554	25181280	25663680
M0401103	27123840	body_weight	61.83052014	56	0	1	160	Baseline	61	27123840	27685440
M0401103	27123840	serum_hba1c	5.880549394	56	0	1	160	Baseline	5.758	27123840	27685440
M0401103	27251640	body_weight	61.81469498	NA	NA	NA	NA	NA	NA	27123840	27685440
M0401103	27251640	serum_hba1c	5.39037257	NA	NA	NA	NA	NA	NA	27123840	27685440
M0401103	27379440	body_weight	61.84567608	NA	NA	NA	NA	NA	NA	27123840	27685440
M0401103	27379440	serum_hba1c	5.492489119	NA	NA	NA	NA	NA	NA	27123840	27685440
M0401103	27507240	body_weight	61.85493549	NA	NA	NA	NA	NA	NA	27123840	27685440
M0401103	27507240	serum_hba1c	5.557639663	NA	NA	NA	NA	NA	NA	27123840	27685440
M0401103	27635040	body_weight	61.8576502	56	0	1	160	NA	61.5	27123840	27685440
M0401103	27635040	serum_hba1c	5.591578809	56	0	1	160	NA	5.758	27123840	27685440
M0401103	27779040	body_weight	61.50421411	NA	NA	NA	NA	NA	NA	27123840	27685440
M0401103	27779040	serum_hba1c	5.531501809	NA	NA	NA	NA	NA	NA	27123840	27685440
M0401103	27923040	body_weight	61.4819704	NA	NA	NA	NA	NA	NA	27123840	27685440
M0401103	27923040	serum_hba1c	5.553911488	NA	NA	NA	NA	NA	NA	27123840	27685440
M0401103	28067040	body_weight	61.47902795	NA	NA	NA	NA	NA	NA	27123840	27685440
M0401103	28067040	serum_hba1c	5.566814685	NA	NA	NA	NA	NA	NA	27123840	27685440
M0401103	28211040	body_weight	61.47704588	56	0	1	160	1 yr after intervention	59.9	27123840	27685440
M0401103	28211040	serum_hba1c	5.577295738	56	0	1	160	1 yr after intervention	5.656	27123840	27685440
M0401103	28351440	body_weight	57.9475931	NA	NA	NA	NA	NA	NA	27123840	27685440
M0401103	28351440	serum_hba1c	5.963379997	NA	NA	NA	NA	NA	NA	27123840	27685440
M0401103	28491840	body_weight	56.65286808	NA	NA	NA	NA	NA	NA	27123840	27685440
M0401103	28491840	serum_hba1c	5.945111637	NA	NA	NA	NA	NA	NA	27123840	27685440
M0401103	28632240	body_weight	56.09817952	NA	NA	NA	NA	NA	NA	27123840	27685440
M0401103	28632240	serum_hba1c	5.932275493	NA	NA	NA	NA	NA	NA	27123840	27685440
M0401103	28772640	body_weight	55.81517933	56	0	1	160	2 yrs after intervention	58	27123840	27685440
M0401103	28772640	serum_hba1c	5.928991827	56	0	1	160	2 yrs after intervention	5.86	27123840	27685440
M0401103	28878480	body_weight	55.70988545	NA	NA	NA	NA	NA	NA	27123840	27685440
M0401103	28878480	serum_hba1c	5.930171673	NA	NA	NA	NA	NA	NA	27123840	27685440
M0401103	28984320	body_weight	55.64372734	NA	NA	NA	NA	NA	NA	27123840	27685440
M0401103	28984320	serum_hba1c	5.933282289	NA	NA	NA	NA	NA	NA	27123840	27685440
M0401103	29090160	body_weight	55.60648938	NA	NA	NA	NA	NA	NA	27123840	27685440
M0401103	29090160	serum_hba1c	5.937646643	NA	NA	NA	NA	NA	NA	27123840	27685440
M0401103	29196000	body_weight	55.58649774	56	0	1	160	3 yrs after intervention	55.1	27123840	27685440
M0401103	29196000	serum_hba1c	5.942894273	56	0	1	160	3 yrs after intervention	5.962	27123840	27685440
M0401117	24772320	body_weight	58.40384583	51	0	1	166	Baseline	57	24772320	25198560
M0401117	24772320	serum_hba1c	5.719321803	51	0	1	166	Baseline	5.758	24772320	25198560
M0401117	24878880	body_weight	57.18394897	NA	NA	NA	NA	NA	NA	24772320	25198560
M0401117	24878880	serum_hba1c	6.130123512	NA	NA	NA	NA	NA	NA	24772320	25198560
M0401117	24985440	body_weight	56.42641112	NA	NA	NA	NA	NA	NA	24772320	25198560
M0401117	24985440	serum_hba1c	5.982903442	NA	NA	NA	NA	NA	NA	24772320	25198560
M0401117	25092000	body_weight	56.02199425	NA	NA	NA	NA	NA	NA	24772320	25198560
M0401117	25092000	serum_hba1c	5.867484363	NA	NA	NA	NA	NA	NA	24772320	25198560
M0401117	25198560	body_weight	55.81867039	51	0	1	166	NA	56.8	24772320	25198560
M0401117	25198560	serum_hba1c	5.806806269	51	0	1	166	NA	5.656	24772320	25198560
M0401117	25329960	body_weight	55.6803026	NA	NA	NA	NA	NA	NA	24772320	25198560
M0401117	25329960	serum_hba1c	5.768104716	NA	NA	NA	NA	NA	NA	24772320	25198560
M0401117	25461360	body_weight	55.62065316	NA	NA	NA	NA	NA	NA	24772320	25198560
M0401117	25461360	serum_hba1c	5.754897107	NA	NA	NA	NA	NA	NA	24772320	25198560
M0401117	25592760	body_weight	55.59265765	NA	NA	NA	NA	NA	NA	24772320	25198560
M0401117	25592760	serum_hba1c	5.752146104	NA	NA	NA	NA	NA	NA	24772320	25198560
M0401117	25724160	body_weight	55.57935029	51	0	1	166	1 yr after intervention	55.1	24772320	25198560
M0401117	25724160	serum_hba1c	5.754244114	51	0	1	166	1 yr after intervention	5.758	24772320	25198560
M0401117	25855200	body_weight	55.57263165	NA	NA	NA	NA	NA	NA	24772320	25198560
M0401117	25855200	serum_hba1c	5.758871809	NA	NA	NA	NA	NA	NA	24772320	25198560
M0401117	25986240	body_weight	55.56946772	NA	NA	NA	NA	NA	NA	24772320	25198560
M0401117	25986240	serum_hba1c	5.764303562	NA	NA	NA	NA	NA	NA	24772320	25198560
M0401117	26117280	body_weight	55.56775044	NA	NA	NA	NA	NA	NA	24772320	25198560
M0401117	26117280	serum_hba1c	5.770202037	NA	NA	NA	NA	NA	NA	24772320	25198560
M0401117	26248320	body_weight	55.56673065	51	0	1	166	2 yrs after intervention	54.2	24772320	25198560
M0401117	26248320	serum_hba1c	5.776319236	51	0	1	166	2 yrs after intervention	5.758	24772320	25198560
M0401117	26395560	body_weight	56.76457535	NA	NA	NA	NA	NA	NA	24772320	25198560
M0401117	26395560	serum_hba1c	5.451879608	NA	NA	NA	NA	NA	NA	24772320	25198560
M0401117	26542800	body_weight	57.39981241	NA	NA	NA	NA	NA	NA	24772320	25198560
M0401117	26542800	serum_hba1c	5.752666977	NA	NA	NA	NA	NA	NA	24772320	25198560
M0401117	26690040	body_weight	57.63810775	NA	NA	NA	NA	NA	NA	24772320	25198560
M0401117	26690040	serum_hba1c	5.895411673	NA	NA	NA	NA	NA	NA	24772320	25198560
M0401117	26837280	body_weight	57.72529398	51	0	1	166	3 yrs after intervention	58.1	24772320	25198560
M0401117	26837280	serum_hba1c	5.913775436	51	0	1	166	3 yrs after intervention	5.962	24772320	25198560
M0401117	26954640	body_weight	57.74920253	NA	NA	NA	NA	NA	NA	24772320	25198560
M0401117	26954640	serum_hba1c	5.920600209	NA	NA	NA	NA	NA	NA	24772320	25198560
M0401117	27072000	body_weight	57.75880352	NA	NA	NA	NA	NA	NA	24772320	25198560
M0401117	27072000	serum_hba1c	5.927082132	NA	NA	NA	NA	NA	NA	24772320	25198560
M0401117	27189360	body_weight	57.76141246	NA	NA	NA	NA	NA	NA	24772320	25198560
M0401117	27189360	serum_hba1c	5.93294326	NA	NA	NA	NA	NA	NA	24772320	25198560
M0401117	27306720	body_weight	57.76135987	51	0	1	166	NA	56.9	24772320	25198560
M0401117	27306720	serum_hba1c	5.938706559	51	0	1	166	NA	6.064	24772320	25198560
M0401121	23895360	body_weight	66.39762736	50	0	1	173	Baseline	65	23895360	25080480
M0401121	23895360	serum_hba1c	5.6844091	50	0	1	173	Baseline	5.656	23895360	25080480
M0401121	24048720	body_weight	63.55002303	NA	NA	NA	NA	NA	NA	23895360	25080480
M0401121	24048720	serum_hba1c	5.845274785	NA	NA	NA	NA	NA	NA	23895360	25080480
M0401121	24202080	body_weight	62.57171439	NA	NA	NA	NA	NA	NA	23895360	25080480
M0401121	24202080	serum_hba1c	5.736823697	NA	NA	NA	NA	NA	NA	23895360	25080480
M0401121	24355440	body_weight	62.15465202	NA	NA	NA	NA	NA	NA	23895360	25080480
M0401121	24355440	serum_hba1c	5.683962934	NA	NA	NA	NA	NA	NA	23895360	25080480
M0401121	24508800	body_weight	61.96718558	50	0	1	173	NA	63	23895360	25080480
M0401121	24508800	serum_hba1c	5.66923135	50	0	1	173	NA	5.758	23895360	25080480
M0401121	24627960	body_weight	61.90021609	NA	NA	NA	NA	NA	NA	23895360	25080480
M0401121	24627960	serum_hba1c	5.671190815	NA	NA	NA	NA	NA	NA	23895360	25080480
M0401121	24747120	body_weight	61.85826112	NA	NA	NA	NA	NA	NA	23895360	25080480
M0401121	24747120	serum_hba1c	5.678789097	NA	NA	NA	NA	NA	NA	23895360	25080480
M0401121	24866280	body_weight	61.8326419	NA	NA	NA	NA	NA	NA	23895360	25080480
M0401121	24866280	serum_hba1c	5.688540008	NA	NA	NA	NA	NA	NA	23895360	25080480
M0401121	24985440	body_weight	61.74799276	50	0	1	173	NA	61.3	23895360	25080480
M0401121	24985440	serum_hba1c	5.704220352	50	0	1	173	NA	5.656	23895360	25080480
M0401121	25140600	body_weight	60.96530811	NA	NA	NA	NA	NA	NA	23895360	25080480
M0401121	25140600	serum_hba1c	5.820281893	NA	NA	NA	NA	NA	NA	23895360	25080480
M0401121	25295760	body_weight	60.68873539	NA	NA	NA	NA	NA	NA	23895360	25080480
M0401121	25295760	serum_hba1c	5.766450353	NA	NA	NA	NA	NA	NA	23895360	25080480
M0401121	25450920	body_weight	60.56601982	NA	NA	NA	NA	NA	NA	23895360	25080480
M0401121	25450920	serum_hba1c	5.748525803	NA	NA	NA	NA	NA	NA	23895360	25080480
M0401121	25606080	body_weight	60.50212022	50	0	1	173	1 yr after intervention	62.3	23895360	25080480
M0401121	25606080	serum_hba1c	5.747929576	50	0	1	173	1 yr after intervention	5.758	23895360	25080480
M0401121	25709400	body_weight	60.47833329	NA	NA	NA	NA	NA	NA	23895360	25080480
M0401121	25709400	serum_hba1c	5.752076817	NA	NA	NA	NA	NA	NA	23895360	25080480
M0401121	25812720	body_weight	60.46062289	NA	NA	NA	NA	NA	NA	23895360	25080480
M0401121	25812720	serum_hba1c	5.758512784	NA	NA	NA	NA	NA	NA	23895360	25080480
M0401121	25916040	body_weight	60.44845977	NA	NA	NA	NA	NA	NA	23895360	25080480
M0401121	25916040	serum_hba1c	5.765576331	NA	NA	NA	NA	NA	NA	23895360	25080480
M0401121	26019360	body_weight	60.43886373	50	0	1	173	2 yrs after intervention	61	23895360	25080480
M0401121	26019360	serum_hba1c	5.773197789	50	0	1	173	2 yrs after intervention	5.962	23895360	25080480
M0401121	26152920	body_weight	60.4283137	NA	NA	NA	NA	NA	NA	23895360	25080480
M0401121	26152920	serum_hba1c	5.783965603	NA	NA	NA	NA	NA	NA	23895360	25080480
M0401121	26286480	body_weight	60.41990897	NA	NA	NA	NA	NA	NA	23895360	25080480
M0401121	26286480	serum_hba1c	5.794311551	NA	NA	NA	NA	NA	NA	23895360	25080480
M0401121	26420040	body_weight	60.41208616	NA	NA	NA	NA	NA	NA	23895360	25080480
M0401121	26420040	serum_hba1c	5.805193538	NA	NA	NA	NA	NA	NA	23895360	25080480
M0401121	26553600	body_weight	60.40502059	50	0	1	173	3 yrs after intervention	62.2	23895360	25080480
M0401121	26553600	serum_hba1c	5.815936173	50	0	1	173	3 yrs after intervention	5.758	23895360	25080480
M0401174	22397760	body_weight	79.75629245	47	0	1	181	Baseline	79	22397760	22959360
M0401174	22397760	serum_hba1c	5.528575403	47	0	1	181	Baseline	5.248	22397760	22959360
M0401174	22490280	body_weight	79.76654084	NA	NA	NA	NA	NA	NA	22397760	22959360
M0401174	22490280	serum_hba1c	5.536405028	NA	NA	NA	NA	NA	NA	22397760	22959360
M0401174	22582800	body_weight	79.77795551	NA	NA	NA	NA	NA	NA	22397760	22959360
M0401174	22582800	serum_hba1c	5.545148289	NA	NA	NA	NA	NA	NA	22397760	22959360
M0401174	22675320	body_weight	79.79082596	NA	NA	NA	NA	NA	NA	22397760	22959360
M0401174	22675320	serum_hba1c	5.555068548	NA	NA	NA	NA	NA	NA	22397760	22959360
M0401174	22767840	body_weight	79.80557728	47	0	1	181	NA	79	22397760	22959360
M0401174	22767840	serum_hba1c	5.566563857	47	0	1	181	NA	5.452	22397760	22959360
M0401174	22947120	body_weight	77.89674298	NA	NA	NA	NA	NA	NA	22397760	22959360
M0401174	22947120	serum_hba1c	5.087067528	NA	NA	NA	NA	NA	NA	22397760	22959360
M0401174	23126400	body_weight	77.845881	NA	NA	NA	NA	NA	NA	22397760	22959360
M0401174	23126400	serum_hba1c	5.192575508	NA	NA	NA	NA	NA	NA	22397760	22959360
M0401174	23305680	body_weight	77.85099134	NA	NA	NA	NA	NA	NA	22397760	22959360
M0401174	23305680	serum_hba1c	5.230645193	NA	NA	NA	NA	NA	NA	22397760	22959360
M0401174	23484960	body_weight	77.85620927	47	0	1	181	1 yr after intervention	76.6	22397760	22959360
M0401174	23484960	serum_hba1c	5.254342138	47	0	1	181	1 yr after intervention	5.35	22397760	22959360
M0401174	23571720	body_weight	76.18903783	NA	NA	NA	NA	NA	NA	22397760	22959360
M0401174	23571720	serum_hba1c	5.376084767	NA	NA	NA	NA	NA	NA	22397760	22959360
M0401174	23658480	body_weight	74.99479822	NA	NA	NA	NA	NA	NA	22397760	22959360
M0401174	23658480	serum_hba1c	5.340579586	NA	NA	NA	NA	NA	NA	22397760	22959360
M0401174	23745240	body_weight	74.32144053	NA	NA	NA	NA	NA	NA	22397760	22959360
M0401174	23745240	serum_hba1c	5.309831847	NA	NA	NA	NA	NA	NA	22397760	22959360
M0401174	23832000	body_weight	74.27297619	47	0	1	181	2 yrs after intervention	76.2	22397760	22959360
M0401174	23832000	serum_hba1c	5.282427802	47	0	1	181	2 yrs after intervention	5.452	22397760	22959360
M0401174	23962680	body_weight	77.26622613	NA	NA	NA	NA	NA	NA	22397760	22959360
M0401174	23962680	serum_hba1c	5.360669513	NA	NA	NA	NA	NA	NA	22397760	22959360
M0401174	24093360	body_weight	78.0836428	NA	NA	NA	NA	NA	NA	22397760	22959360
M0401174	24093360	serum_hba1c	5.355295077	NA	NA	NA	NA	NA	NA	22397760	22959360
M0401174	24224040	body_weight	78.25410322	NA	NA	NA	NA	NA	NA	22397760	22959360
M0401174	24224040	serum_hba1c	5.340703847	NA	NA	NA	NA	NA	NA	22397760	22959360
M0401174	24354720	body_weight	78.29017821	47	0	1	181	3 yrs after intervention	78.2	22397760	22959360
M0401174	24354720	serum_hba1c	5.338883417	47	0	1	181	3 yrs after intervention	5.554	22397760	22959360
M0401174	24487560	body_weight	78.30235489	NA	NA	NA	NA	NA	NA	22397760	22959360
M0401174	24487560	serum_hba1c	5.345632301	NA	NA	NA	NA	NA	NA	22397760	22959360
M0401174	24620400	body_weight	78.30813911	NA	NA	NA	NA	NA	NA	22397760	22959360
M0401174	24620400	serum_hba1c	5.359136792	NA	NA	NA	NA	NA	NA	22397760	22959360
M0401174	24753240	body_weight	78.31339715	NA	NA	NA	NA	NA	NA	22397760	22959360
M0401174	24753240	serum_hba1c	5.37674194	NA	NA	NA	NA	NA	NA	22397760	22959360
M0401174	24886080	body_weight	78.31936116	47	0	1	181	NA	80.3	22397760	22959360
M0401174	24886080	serum_hba1c	5.399334501	47	0	1	181	NA	5.554	22397760	22959360
M0401179	26517600	body_weight	67.62838718	55	0	1	164	Baseline	67	26517600	27509760
M0401179	26517600	serum_hba1c	5.475879475	55	0	1	164	Baseline	5.656	26517600	27509760
M0401179	26636040	body_weight	68.6174019	NA	NA	NA	NA	NA	NA	26517600	27509760
M0401179	26636040	serum_hba1c	5.864740681	NA	NA	NA	NA	NA	NA	26517600	27509760
M0401179	26754480	body_weight	69.08310066	NA	NA	NA	NA	NA	NA	26517600	27509760
M0401179	26754480	serum_hba1c	5.825646643	NA	NA	NA	NA	NA	NA	26517600	27509760
M0401179	26872920	body_weight	69.53220685	NA	NA	NA	NA	NA	NA	26517600	27509760
M0401179	26872920	serum_hba1c	5.808517832	NA	NA	NA	NA	NA	NA	26517600	27509760
M0401179	26991360	body_weight	69.91013408	55	0	1	164	NA	69	26517600	27509760
M0401179	26991360	serum_hba1c	5.821320869	55	0	1	164	NA	5.758	26517600	27509760
M0401179	27144720	body_weight	69.00916549	NA	NA	NA	NA	NA	NA	26517600	27509760
M0401179	27144720	serum_hba1c	5.638000731	NA	NA	NA	NA	NA	NA	26517600	27509760
M0401179	27298080	body_weight	68.92181671	NA	NA	NA	NA	NA	NA	26517600	27509760
M0401179	27298080	serum_hba1c	5.622696949	NA	NA	NA	NA	NA	NA	26517600	27509760
M0401179	27451440	body_weight	68.90435498	NA	NA	NA	NA	NA	NA	26517600	27509760
M0401179	27451440	serum_hba1c	5.615790799	NA	NA	NA	NA	NA	NA	26517600	27509760
M0401179	27604800	body_weight	68.69300952	55	0	1	164	NA	67.2	26517600	27509760
M0401179	27604800	serum_hba1c	5.646255908	55	0	1	164	NA	5.554	26517600	27509760
M0401179	27712440	body_weight	68.13397927	NA	NA	NA	NA	NA	NA	26517600	27509760
M0401179	27712440	serum_hba1c	5.818337807	NA	NA	NA	NA	NA	NA	26517600	27509760
M0401179	27820080	body_weight	67.95766044	NA	NA	NA	NA	NA	NA	26517600	27509760
M0401179	27820080	serum_hba1c	5.875624759	NA	NA	NA	NA	NA	NA	26517600	27509760
M0401179	27927720	body_weight	67.90903798	NA	NA	NA	NA	NA	NA	26517600	27509760
M0401179	27927720	serum_hba1c	5.91023556	NA	NA	NA	NA	NA	NA	26517600	27509760
M0401179	28035360	body_weight	67.92675226	55	0	1	164	1 yr after intervention	69.9	26517600	27509760
M0401179	28035360	serum_hba1c	5.975438566	55	0	1	164	1 yr after intervention	5.962	26517600	27509760
M0401189	28090080	body_weight	66.52178569	58	0	1	159	Baseline	66	28090080	28742400
[truncated: 2,409 more rows]
