# Supplementary material for: Optimization of nutritional strategies using a mechanistic computational model in prediabetes: Application to the J-DOIT1 study data
Source: PLoS One. 2023 Nov 30;18(11):e0287069. doi: 10.1371/journal.pone.0287069 (PMC10688723; doi:10.1371/journal.pone.0287069)
Supplement: S1 File — (ZIP) [file pone.0287069.s011.zip › train_test_pairs.csv]

placebo_old	intervention_old	placebo	intervention	response	frequency
M0401103	M0411116	Train-001	Test-001	best	low
J0301045	J1211051	Train-002	Test-002	best	low
J0302063	M0511037	Train-003	Test-003	best	low
J0305026	M0411017	Train-004	Test-004	best	low
J1502090	M0411072	Train-005	Test-005	best	low
M0401072	M1611017	Train-006	Test-006	best	low
M0401121	M0511020	Train-007	Test-007	best	low
M0401045	M1611008	Train-008	Test-008	best	low
M0401040	M0511031	Train-009	Test-009	best	low
T1401119	M0511012	Train-010	Test-010	best	low
T1111009	M0511051	Train-011	Test-011	worst	low
T1401031	M0411133	Train-012	Test-012	worst	low
T1401133	M0411081	Train-013	Test-013	worst	low
T1301029	M1611033	Train-014	Test-014	worst	low
J1502075	M0411061	Train-015	Test-015	worst	low
J1501008	M1611209	Train-016	Test-016	worst	low
J1502012	M0411097	Train-017	Test-017	worst	low
M0401174	M1611034	Train-018	Test-018	worst	low
J1502004	M0411094	Train-019	Test-019	worst	low
J1502035	M1611026	Train-020	Test-020	worst	low
T1301014	J1211053	Train-021	Test-021	best	medium
J0305027	J0311025	Train-022	Test-022	best	medium
J0901037	J0311052	Train-023	Test-023	best	medium
T1111009	J0315047	Train-011	Test-024	best	medium
M0401069	J1511015	Train-024	Test-025	best	medium
J1502012	J0311039	Train-017	Test-026	best	medium
M0401193	J1211075	Train-025	Test-027	best	medium
J0305050	J0311053	Train-026	Test-028	best	medium
T1101051	J1211066	Train-027	Test-029	best	medium
T1101043	J1511008	Train-028	Test-030	best	medium
M0401074	J1211072	Train-029	Test-031	worst	medium
T1401130	J1211077	Train-030	Test-032	worst	medium
M0401179	J1512082	Train-031	Test-033	worst	medium
J1502076	J1211023	Train-032	Test-034	worst	medium
T1301004	J1211025	Train-033	Test-035	worst	medium
J1502082	J1211017	Train-034	Test-036	worst	medium
M0401189	J1511014	Train-035	Test-037	worst	medium
M0401042	J1211034	Train-036	Test-038	worst	medium
T1401045	J1211045	Train-037	Test-039	worst	medium
T1301009	T0712049	Train-038	Test-040	best	high
J1501009	T1411020	Train-039	Test-041	best	high
T1301014	T1311020	Train-021	Test-042	best	high
T0701042	T0711032	Train-040	Test-043	best	high
J0901038	T1111026	Train-041	Test-044	best	high
J0302156	T1411054	Train-042	Test-045	best	high
M0401069	T1411048	Train-024	Test-046	best	high
T0701046	T1111019	Train-043	Test-047	best	high
M0401117	T1411066	Train-044	Test-048	best	high
T1401128	T1411076	Train-045	Test-049	best	high
J1502018	T1111005	Train-046	Test-050	worst	high
T1401117	T1111010	Train-047	Test-051	worst	high
T1401054	T1411092	Train-048	Test-052	worst	high
M0401023	T1411100	Train-049	Test-053	worst	high
T1401024	T1411111	Train-050	Test-054	worst	high
T1101033	T1411067	Train-051	Test-055	worst	high
T1401133	T1411001	Train-013	Test-056	worst	high
J1502004	T1411110	Train-019	Test-057	worst	high
J1502055	T1111017	Train-052	Test-058	worst	high
T0701040	T1111003	Train-053	Test-059	worst	high
